# Supplementary material for: Data on mammary gland microRNAs expression, their predicted gene targets and corresponding pathway analysis in female mice receiving flaxseed or its oil and secoisolariciresinol diglucoside components
Source: Data Brief. 2022 May 29;42:108328. doi: 10.1016/j.dib.2022.108328 (PMC9167859; doi:10.1016/j.dib.2022.108328)
Supplement: Supplementary file 2 [file mmc2.xlsx]

## Sheet: FS
MiRNA ID	Refseq ID	Gene Symbol	Associated with enriched pathway	Duplex	Start	End	Binding	Energy	Seed	Accessibility	Au	Phylo p stem	Phylo p flank	Me	Number of Pairings	Binding Region Length	Longest Consecutive Pairings	Position	Validated	TargetScan	miRDB
mmu-miR-1a-1-5p	NM_001359491	Gtf3c6	No	ACATACTTCTTTATATGCCCATA#ATGGGTATGTGAGCTCTTTGAAGTAA#...(((((((((((((((((((.#)))))))))))))......)))))).	2526	2552	0.961538	-20.1	0	0.0252047	0.647	0.560918	0.117239	-6.51454	19	26	13	3UTR		0	0
mmu-miR-1a-1-5p	NM_008422	Kcnc3	Yes	ACATACTTCTTTATATGCCCATA#GGGCGATGGGGAGGAATGA#.(((.(((((((((.(((((...#)))))))))))))).))).	5063	5082	0.961538	-19.9	0	0.0487098	0.338	2.02667	0.800389	-8.64781	17	19	14	3UTR		0	0
mmu-miR-1a-1-5p	NM_009000	Rab24	No	ACATACTTCTTTATATGCCCATA#TGTGGGCATGAGGAGGAGTAAGG#.(.(((((((((.((((((((((#)))))))))).))))))))).).	1106	1129	0.961538	-24.9	0	0.0541578	0.456	3.65049	3.05253	-6.63999	20	23	10	3UTR		0	0
mmu-miR-1a-1-5p	NM_013834	Sfrp1	Yes	ACATACTTCTTTATATGCCCATA#TGGGGAAGGGGAGTGTGG#.(((((((((((...(.((((..#)))).)))))))))))).	1241	1259	0.961538	-18.3	1	0.0124163	0.353	0.790078	1.20017	-6.67474	16	18	12	3UTR		0	0
mmu-miR-1a-1-5p	NM_013844	Zfp68	No	ACATACTTCTTTATATGCCCATA#GGGTGAAGAAAGAGGTGAGG#.(.(((((((((...(((((...#)))))...))))))))).).	2565	2585	0.961538	-17	0	0.0344771	0.603	0.926441	0.426954	-8.23228	15	20	9	3UTR		0	0
mmu-miR-1a-1-5p	NM_020256	Zbtb33	No	ACATACTTCTTTATATGCCCATA#TGGGTTGAATTAAGGGGTGTGG#.((((((((((.....(((((..#)))))......)))))))))).	2330	2352	0.961538	-19.2	1	0.0285402	0.618	0.595682	1.75974	-10.2546	15	22	10	3UTR		0	0
mmu-miR-1a-1-5p	NM_022378	Foxb1	No	ACATACTTCTTTATATGCCCATA#GGGCGAGTGGGGAAGTGTGTA#((((((((((((((.(((((...#))))).)))))))))))))).	2506	2527	0.961538	-27.1	1	0.0235946	0.382	3.41177	2.72094	-4.67302	19	21	14	3UTR		0	0
mmu-miR-1a-1-5p	NM_025862	Acad8	No	ACATACTTCTTTATATGCCCATA#TGAGTAATATAATCAACCTCACTGATGTCTTATAAAGAAGTGTGA#.((((((((((((((....(((.#.)))...)))))))))))))).	2326	2371	0.961538	-17.7	1	0.0178456	0.662	4.91302	3.15349	-4.02637	17	22	14	3UTR		0	0
mmu-miR-1a-1-5p	NM_026113	Gtf3c6	No	ACATACTTCTTTATATGCCCATA#ATGGGTATGTGAGCTCTTTGAAGTAA#...(((((((((((((((((((.#)))))))))))))......)))))).	2523	2549	0.961538	-20.1	0	0.0252047	0.647	0.560918	0.117239	-6.51454	19	26	13	3UTR		0	0
mmu-miR-1a-1-5p	NM_027335	2210016F16Rik	No	ACATACTTCTTTATATGCCCATA#TGAGGGATATGAGGAAGTCAGGTGC#.(((((((((((((((.((((..#)).)).))))))))))))...))).	2124	2149	0.961538	-18.8	1	7.6e-05	0.471	4.33082	2.95483	-3.79332	19	25	12	3UTR		0	0
mmu-miR-1a-1-5p	NM_030239	Abcg3	No	ACATACTTCTTTATATGCCCATA#GGGAGTGTAAGGGAGATGA#.(((.(((((((((((.(((...#))).)))))))))))))).	2752	2771	0.961538	-19.7	0	0.264271	0.485	0.142963	0.937293	-7.91236	17	19	14	3UTR		0	0
mmu-miR-1a-1-5p	NM_053259	Prss28	No	ACATACTTCTTTATATGCCCATA#TGTGGGGTTGGGCTGCTGTATTGGGGTGTGG#.((((((((..((((.(((((..#.)))))...))))..)))))))).	1127	1158	0.961538	-21.3	1	0.00439814	0.5	0.0664557	-0.234838	-8.09365	17	24	8	3UTR		0	0
mmu-miR-1a-1-5p	NM_080450	Gjc3	Yes	ACATACTTCTTTATATGCCCATA#GGGCATATAAAGT#........((((((((((((...#)))))))))))).	2894	2907	0.961538	-19.1	0	0.000912795	0.471	1.66017	1.78384	-19.4239	12	13	12	3UTR		0	0
mmu-miR-1a-1-5p	NM_001013810	Gm5591	No	ACATACTTCTTTATATGCCCATA#GGGTCATATAAGTGTGTA#(((((((....(((((((((...#))).))))))))))))).	2784	2802	0.961538	-17.3	1	0.00455726	0.691	0.469942	0.327872	-11.3749	16	18	13	3UTR		0	0
mmu-miR-1a-1-5p	NM_001044747	Zfp68	No	ACATACTTCTTTATATGCCCATA#GGGTGAAGAAAGAGGTGAGG#.(.(((((((((...(((((...#)))))...))))))))).).	2469	2489	0.961538	-17	0	0.0344771	0.603	0.390212	0.628188	-8.23228	15	20	9	3UTR		0	0
mmu-miR-1a-1-5p	NM_001079513	Zbtb33	No	ACATACTTCTTTATATGCCCATA#TGGGTTGAATTAAGGGGTGTGG#.((((((((((.....(((((..#)))))......)))))))))).	2156	2178	0.961538	-19.2	1	0.0285402	0.618	0.595682	1.75974	-10.2546	15	22	10	3UTR		0	0
mmu-miR-1a-1-5p	NM_001080944	Atp8b4	No	ACATACTTCTTTATATGCCCATA#TATGTTGGATGGGTCTTAGGTATGTAAAAGGTATGTT#((((((((.((((((((((....#.)))))))))))))))))).	3995	4032	0.961538	-18.6	1	0.0336994	0.632	3.74497	2.48947	-4.99396	18	20	18	3UTR		0	0
mmu-miR-1a-1-5p	NM_001163797	Zfp68	No	ACATACTTCTTTATATGCCCATA#GGGTGAAGAAAGAGGTGAGG#.(.(((((((((...(((((...#)))))...))))))))).).	2559	2579	0.961538	-17	0	0.0344771	0.603	0.979039	0.41216	-8.23228	15	20	9	3UTR		0	0
mmu-miR-1a-1-5p	NM_001276704	Nxf1	No	ACATACTTCTTTATATGCCCATA#GGGCAAGGTGGGGAAGG#.....(((((((((.(((((...#)))))..))))))))).	2598	2615	0.961538	-19.6	0	0.330515	0.397	0.53021	1.56256	-14.401	14	17	9	3UTR		0	0
mmu-miR-1a-1-5p	NM_133722	Abhd17c	No	ACATACTTCTTTATATGCCCATA#GGGCTGTAGACTAAAGTGTGA#.(((((((.((((((.((((...#))))))))))...))))))).	1261	1282	0.961538	-18.6	1	0.0164732	0.471	4.60843	3.72729	-5.08276	17	21	10	3UTR		0	0
mmu-miR-1a-1-5p	NM_175391	Apol7c	No	ACATACTTCTTTATATGCCCATA#TGGGGAGGGAGTGTGC#.(((((((((((.....((((..#))))))))))))))).	1306	1322	0.961538	-16.9	1	0.0111207	0.441	0.317992	0.130611	-6.90779	15	16	15	3UTR		0	0
mmu-miR-1a-1-5p	NM_177763	Lhfpl4	No	ACATACTTCTTTATATGCCCATA#GTGGGAAATGGAGGGGTAA#...(((((((((((.(.(((((.#)))))).))))))))))).	3356	3375	0.961538	-16.8	0	0.275383	0.529	0.962361	0.309357	-7.24999	17	19	11	3UTR		0	0
mmu-miR-1a-1-5p	NM_197985	Adipor2	No	ACATACTTCTTTATATGCCCATA#ATGGGCCTCGGGCATCCCAAAAGGGGTGCTGGGCAGTATGAGGAGGTCCTGTT#(((.(((((((((((((((((..#.)))))).)))))))))))..))).	3060	3113	0.961538	-22.6	0	0.0011935	0.515	4.07151	4.47431	-6.9696	20	25	11	3UTR		0	0
mmu-miR-1a-1-5p	NM_198033	Setx	No	ACATACTTCTTTATATGCCCATA#GGGCATGTGAGTGTGA#.(((((((....((((((((...#))))))))))))))).	9692	9708	0.961538	-19.8	1	0.00362512	0.515	-0.477376	-0.310685	-12.2638	15	16	15	3UTR		0	0
mmu-miR-1a-1-5p	XM_017314308	Mafg	No	ACATACTTCTTTATATGCCCATA#GGGTGTCTCTGGAAGTGTGA#.(((((((((....((((((...#))))))....))))))))).	6894	6914	0.961538	-20	1	0.00122139	0.544	0	0	-12.1109	15	20	9	3UTR		0	0
mmu-miR-1a-1-5p	XM_017314309	Mafg	No	ACATACTTCTTTATATGCCCATA#GGGTGTCTCTGGAAGTGTGA#.(((((((((....((((((...#))))))....))))))))).	6922	6942	0.961538	-20	1	0.00122139	0.544	0	0	-12.1109	15	20	9	3UTR		0	0
mmu-miR-1a-1-5p	NM_009830	Ccne2	No	ACATACTTCTTTATATGCCCATA#GGCACTAAAGAAGTATT#..(((((((((((..((((....#)))).))))))))))).	1557	1574	0.969231	-17.1	1	0.00439756	0.735	0.973912	0.758749	-6.54929	15	17	11	3UTR		0	0
mmu-miR-1a-1-5p	NM_028966	Samd4	No	ACATACTTCTTTATATGCCCATA#GGGTCTGAGGAAGTGTT#..(((((((((((...((((...#)))).))))))))))).	4733	4750	0.969231	-18.1	1	0.00342759	0.471	1.26598	0.417921	-6.78234	15	17	11	3UTR		0	0
mmu-miR-1a-1-5p	NM_001034867	Pm20d2	No	ACATACTTCTTTATATGCCCATA#GGGTATATAAGAGGTTAGTA#((..(((((.((((((((((...#)))))))))))))))..)).	5475	5495	0.969231	-19.7	0	0.0120044	0.603	0.165893	-0.00695747	-9.76964	17	20	15	3UTR		0	0
mmu-miR-1a-1-5p	NM_001037134	Ccne2	No	ACATACTTCTTTATATGCCCATA#GGCACTAAAGAAGTATT#..(((((((((((..((((....#)))).))))))))))).	1647	1664	0.969231	-17.1	1	0.00439756	0.735	0.973912	0.758749	-6.54929	15	17	11	3UTR		0	0
mmu-miR-1a-1-5p	NM_001037221	Samd4	No	ACATACTTCTTTATATGCCCATA#GGGTCTGAGGAAGTGTT#..(((((((((((...((((...#)))).))))))))))).	4997	5014	0.969231	-18.1	1	0.00342759	0.471	1.26598	0.417921	-6.78234	15	17	11	3UTR		0	0
mmu-miR-1a-1-5p	NM_001163433	Samd4	No	ACATACTTCTTTATATGCCCATA#GGGTCTGAGGAAGTGTT#..(((((((((((...((((...#)))).))))))))))).	4477	4494	0.969231	-18.1	1	0.00342759	0.471	1.26598	0.417921	-6.78234	15	17	11	3UTR		0	0
mmu-miR-1a-1-5p	NM_001282943	Ccne2	No	ACATACTTCTTTATATGCCCATA#GGCACTAAAGAAGTATT#..(((((((((((..((((....#)))).))))))))))).	1560	1577	0.969231	-17.1	1	0.00439756	0.735	0.973912	0.758749	-6.54929	15	17	11	3UTR		0	0
mmu-miR-1a-1-5p	NM_001310544	Samd4	No	ACATACTTCTTTATATGCCCATA#GGGTCTGAGGAAGTGTT#..(((((((((((...((((...#)))).))))))))))).	3310	3327	0.969231	-18.1	1	0.00342759	0.471	1.26598	0.417921	-6.78234	15	17	11	3UTR		0	0
mmu-miR-1a-1-5p	NM_144858	Dus3l	No	ACATACTTCTTTATATGCCCATA#TGGGATTAAAGAAGTGTA#..(((((((((((....((((..#))))..))))))))))).	2280	2298	0.969231	-17.7	1	0.00647816	0.661	0	0	-6.78234	15	18	11	3UTR		0	0
mmu-miR-1a-1-5p	NM_001024138	Gpr139	No	ACATACTTCTTTATATGCCCATA#TGGGGGGTCAGAAACTGAAGCTCTTCTGGTGGGAAGGAAGTGTGTA#((((((((((((.....(((((.#.))))))))))))))))).	2190	2236	0.974359	-20.2	1	6.29e-05	0.485	0.582869	-0.240712	-7.05204	17	19	17	3UTR		0	0
mmu-miR-1a-1-5p	NM_001177794	Sertad4	No	ACATACTTCTTTATATGCCCATA#ATGGGGTGGCTAGAGAGGTGGTGTA#(((((((((((((....(((((.#))))).....)))))))))).))).	1897	1922	0.974359	-18.9	1	0.000185426	0.471	2.57464	2.20189	-5.76291	18	25	10	3UTR		0	0
mmu-miR-1a-1-5p	XM_006502814	Kpna6	No	ACATACTTCTTTATATGCCCATA#GGCTGGGGAAGTGTGC#.((((((((((((...(((....#))))))))))))))).	4587	4603	0.974359	-17	1	9.58e-06	0.5	0	0	-5.61866	15	16	15	3UTR		0	0
mmu-miR-1a-1-5p	XM_011240460	Lrp8	No	ACATACTTCTTTATATGCCCATA#GGGCTGAAGGAAGTGTGC#.(((((((((((....((((...#))))..))))))))))).	7541	7559	0.974359	-21.9	1	1.71e-05	0.485	0	0	-6.90779	15	18	11	3UTR		0	0
mmu-miR-1a-1-5p	XM_011240462	Lrp8	No	ACATACTTCTTTATATGCCCATA#GGGCTGAAGGAAGTGTGC#.(((((((((((....((((...#))))..))))))))))).	7364	7382	0.974359	-21.9	1	1.71e-05	0.485	0	0	-6.90779	15	18	11	3UTR		0	0
mmu-miR-1a-1-5p	XM_011240465	Lrp8	No	ACATACTTCTTTATATGCCCATA#GGGCTGAAGGAAGTGTGC#.(((((((((((....((((...#))))..))))))))))).	7214	7232	0.974359	-21.9	1	1.71e-05	0.485	0	0	-6.90779	15	18	11	3UTR		0	0
mmu-miR-1a-1-5p	XM_011240466	Lrp8	No	ACATACTTCTTTATATGCCCATA#GGGCTGAAGGAAGTGTGC#.(((((((((((....((((...#))))..))))))))))).	7175	7193	0.974359	-21.9	1	1.71e-05	0.485	0	0	-6.90779	15	18	11	3UTR		0	0
mmu-miR-1a-1-5p	XM_011240467	Lrp8	No	ACATACTTCTTTATATGCCCATA#GGGCTGAAGGAAGTGTGC#.(((((((((((....((((...#))))..))))))))))).	6998	7016	0.974359	-21.9	1	1.71e-05	0.485	0	0	-6.90779	15	18	11	3UTR		0	0
mmu-miR-1a-1-5p	XM_011249692	Pex5l	No	ACATACTTCTTTATATGCCCATA#GGGTTTGGGAAGTGTGTT#(((((((((((.....((((...#))))..))))))))))).	8356	8374	0.974359	-19.1	1	0.00209846	0.676	0	0	-10.3988	15	18	11	3UTR		0	0
mmu-miR-1a-1-5p	NM_001159533	Cacna1c	No	ACATACTTCTTTATATGCCCATA#GGGCACGAAGGAGTGTA#..((((((((((...(((((...#))))).)))))))))).	10181	10198	0.974359	-20.1	1	3.03e-05	0.485	4.1481	4.40188	-7.83842	15	17	10	3UTR		0	0
mmu-miR-1a-1-5p	NM_001159534	Cacna1c	No	ACATACTTCTTTATATGCCCATA#GGGCACGAAGGAGTGTA#..((((((((((...(((((...#))))).)))))))))).	10181	10198	0.974359	-20.1	1	3.03e-05	0.485	4.1481	4.40188	-7.83842	15	17	10	3UTR		0	0
mmu-miR-1a-1-5p	NM_001256000	Cacna1c	No	ACATACTTCTTTATATGCCCATA#GGGCACGAAGGAGTGTA#..((((((((((...(((((...#))))).)))))))))).	10223	10240	0.974359	-20.1	1	3.03e-05	0.485	4.55128	4.0597	-7.83842	15	17	10	3UTR		0	0
mmu-miR-1a-1-5p	NM_026361	Pkp4	No	ACATACTTCTTTATATGCCCATA#GTGGGTGAGATGAGATGGGTATGTG#(((((((((((.....((((((.#)))))).....))))..))))))).	4135	4160	0.984615	-18.6	1	0.0546062	0.559	2.14569	3.10261	-10.3988	17	25	7	3UTR		0	0
mmu-miR-1a-1-5p	NM_175464	Pkp4	No	ACATACTTCTTTATATGCCCATA#GTGGGTGAGATGAGATGGGTATGTG#(((((((((((.....((((((.#)))))).....))))..))))))).	4006	4031	0.984615	-18.6	1	0.0546062	0.559	2.14569	3.10261	-10.3988	17	25	7	3UTR		0	0
mmu-miR-1a-1-5p	NM_001357433	St3gal6	No	ACATACTTCTTTATATGCCCATA#ATGGGCATGTGACTGGGAGC#.....(((((((((((((((((.#))))))))))))..))))).	1768	1788	1	-21.5	0	4.01e-05	0.529	0.625489	1.37989	-13.6656	17	20	12	3UTR		0	0
mmu-miR-1a-1-5p	NM_001357477	Mei4	No	ACATACTTCTTTATATGCCCATA#TGTGGGCATAGCCAAGGGGTATT#..(((((((((..((((((((((#))))))))))...))))))))).	1598	1621	1	-23.3	1	0.000664524	0.529	0.128353	0.285091	-9.59293	19	23	10	3UTR		0	0
mmu-miR-1a-1-5p	NM_001357602	Ntm	No	ACATACTTCTTTATATGCCCATA#GGGCGATGGGAAGTGTGTT#(((((((((((....(((((...#)))))..))))))))))).	2846	2865	1	-21.5	1	0.00115338	0.603	0.459822	1.73759	-10.1658	16	19	11	3UTR		0	0
mmu-miR-1a-1-5p	NM_001357621	Gramd1b	No	ACATACTTCTTTATATGCCCATA#GGGCTTCTGAAGAAGG#.....((((((((...((((...#))))...)))))))).	4301	4317	1	-17.8	0	0.000720462	0.559	0.608158	0.735911	-15.4909	12	16	8	3UTR		0	0
mmu-miR-1a-1-5p	NM_001357872	Trip4	No	ACATACTTCTTTATATGCCCATA#TGGGCATGAAGAGAAA#......((((((.((((((((..#)))))))).)))))).	5528	5544	1	-18.2	0	0.0185518	0.559	3.74045	2.72756	-16.8557	14	16	8	3UTR		0	0
mmu-miR-1a-1-5p	NM_001358848	Gnaz	No	ACATACTTCTTTATATGCCCATA#GGGCAGAAAACGGGGCTTGAAGAGTGTGTC#((((((.((((((...((((...#.)))).)))))))))))).	1787	1817	1	-18.8	0	0.00377401	0.368	0.345059	0.238759	-7.3066	16	19	12	3UTR		0	0
mmu-miR-1a-1-5p	NM_001359303	Ilvbl	No	ACATACTTCTTTATATGCCCATA#GTGGGAGGGAGGTGGGGGAACAGAGAGGTGTGTT#((((((((((((...(.(((((.#.))))).)...)))))))))))).	1552	1586	1	-22.2	1	0.00393374	0.515	0.285374	0.100595	-6.81899	18	24	12	3UTR		0	0
mmu-miR-1a-1-5p	NM_001359945	Oasl1	No	ACATACTTCTTTATATGCCCATA#GGGGGTGTGAGAAGTCGTGTA#(((((((((.((((((.(((...#))).))))))))))).)))).	1831	1852	1	-20.7	1	0.00977467	0.456	-0.170229	-0.202996	-5.18008	18	21	11	3UTR		0	0
mmu-miR-1a-1-5p	NM_001359975	Atp8b4	No	ACATACTTCTTTATATGCCCATA#TATGTTGGATGGGTCTTAGGTATGTAAAAGGTATGTT#((((((((.((((((((((....#.)))))))))))))))))).	4159	4196	1	-18.6	1	0.0336994	0.632	1.24913	2.37146	-4.99396	18	20	18	3UTR		0	0
mmu-miR-1a-1-5p	NM_001359978	Sbno1	No	ACATACTTCTTTATATGCCCATA#GGGCACTGAAGAGGTAA#...((((((((((..(((((...#))))).)))))))))).	9419	9436	1	-20.2	0	0.00588636	0.485	3.26599	3.2858	-8.10683	15	17	10	3UTR		0	0
mmu-miR-1a-1-5p	NM_001360339	Fam107a	No	ACATACTTCTTTATATGCCCATA#GTGAGCATGTGACCAGGTATGG#.(((((((..((((((((.(((.#))).))))))))..))))))).	2696	2718	1	-19	1	0.000782831	0.529	0	0	-6.09222	18	22	8	3UTR		0	0
mmu-miR-1a-1-5p	NM_001361118	Lingo1	No	ACATACTTCTTTATATGCCCATA#GGGCTGTTGTGAGGAACTGATGAGATGATGTATGTG#(((((((((((((((.((((...#))))...))))))))).............)))))).	3683	3719	1	-18.7	1	0.0915231	0.574	0.696506	0.570637	-4.17062	19	36	9	3UTR		0	0
mmu-miR-1a-1-5p	NM_001361700	Galnt16	No	ACATACTTCTTTATATGCCCATA#GGGTTAGGGTGGGGGAGTGTC#..((((((((((((..((((...#))))....)))))))))))).	2019	2040	1	-18.6	1	0.0221051	0.426	1.79754	1.29323	-5.9255	16	21	12	3UTR		0	0
mmu-miR-1a-1-5p	NM_001361701	Galnt16	No	ACATACTTCTTTATATGCCCATA#GGGTTAGGGTGGGGGAGTGTC#..((((((((((((..((((...#))))....)))))))))))).	2002	2023	1	-18.6	1	0.0221051	0.426	1.79754	1.29323	-5.9255	16	21	12	3UTR		0	0
mmu-miR-1a-1-5p	NM_001362456	Kcne1	No	ACATACTTCTTTATATGCCCATA#GGGCCCAGAAGAGGTATGG#.(((((((((((....((((...#))))...))))))))))).	2082	2101	1	-21.9	1	0.000165017	0.338	0.303905	0.0798382	-6.90779	15	19	11	3UTR		0	0
mmu-miR-1a-1-5p	NM_001362490	Trpm3	No	ACATACTTCTTTATATGCCCATA#TGGGCAGGGAGGGGTAA#...(((((((((...((((((..#)))))).))))))))).	5493	5510	1	-18.3	0	0.00145173	0.5	1.70558	0.514486	-9.39596	15	17	9	3UTR		0	0
mmu-miR-1a-1-5p	NM_001362496	Trpm3	No	ACATACTTCTTTATATGCCCATA#TGGGCAGGGAGGGGTAA#...(((((((((...((((((..#)))))).))))))))).	5495	5512	1	-18.3	0	0.00145173	0.5	1.70558	0.514486	-9.39596	15	17	9	3UTR		0	0
mmu-miR-1a-1-5p	NM_001362500	Trpm3	No	ACATACTTCTTTATATGCCCATA#TGGGCAGGGAGGGGTAA#...(((((((((...((((((..#)))))).))))))))).	5376	5393	1	-18.3	0	0.00145173	0.5	1.70558	0.514486	-9.39596	15	17	9	3UTR		0	0
mmu-miR-1a-1-5p	NM_001362506	Trpm3	No	ACATACTTCTTTATATGCCCATA#TGGGCAGGGAGGGGTAA#...(((((((((...((((((..#)))))).))))))))).	5367	5384	1	-18.3	0	0.00145173	0.5	1.70558	0.514486	-9.39596	15	17	9	3UTR		0	0
mmu-miR-1a-1-5p	NM_001362507	Trpm3	No	ACATACTTCTTTATATGCCCATA#TGGGCAGGGAGGGGTAA#...(((((((((...((((((..#)))))).))))))))).	5373	5390	1	-18.3	0	0.00145173	0.5	1.70558	0.514486	-9.39596	15	17	9	3UTR		0	0
mmu-miR-1a-1-5p	NM_001363178	Zbtb4	No	ACATACTTCTTTATATGCCCATA#TGGGCAAGCAAATTTGATGTGGGAGTTAGAGGAGTATGA#.((((((((((((..(.((((((#.)))))))..)))))))))))).	4666	4705	1	-23	1	0.00104207	0.603	1.34501	0.92126	-5.38561	19	23	12	3UTR		0	0
mmu-miR-1a-1-5p	NM_001363454	Rhoh	No	ACATACTTCTTTATATGCCCATA#ATGGGGTTATGAGGGAGTCTGC#.((.(((((((((((..(((((.#)))))..))))))))))).)).	1475	1497	1	-21	0	7.16e-06	0.471	-0.319614	-0.198481	-7.0584	18	22	11	3UTR		0	0
mmu-miR-1a-1-5p	NM_001364169	Ccdc114	No	ACATACTTCTTTATATGCCCATA#TATGGCCTCGTTGGAGGAAGTGTGTC#((((((((((((..(((.(((((#)))))...)))..)))))))))))).	874	900	1	-19.4	1	0.00161614	0.5	0.168592	0.0626113	-6.08354	20	26	12	3UTR		0	0
mmu-miR-1a-1-5p	NM_001364577	Tmcc1	No	ACATACTTCTTTATATGCCCATA#GGGTCATGTACTATGCCCTGGACAAAGAAGTATGTT#((((((((((((((((((((...#))).))))))..............))))))))))).	3542	3578	1	-21.3	1	0.00463873	0.529	3.07857	3.59075	-3.93757	20	36	11	3UTR		0	1
mmu-miR-1a-1-5p	NM_001368222	Larp1b	No	ACATACTTCTTTATATGCCCATA#TGTGGGCATATGTGTGCCATGGTGTGTA#(((((((....((((((((((((#))))))))))))........))))))).	1751	1779	1	-22.4	1	0.00128794	0.559	0.323051	0.151532	-11.3749	19	28	12	3UTR		0	0
mmu-miR-1a-1-5p	NM_001368314	Rmdn2	No	ACATACTTCTTTATATGCCCATA#TGGGAACAGGAGGAGGTATGA#.(((((((((((.....((((..#)))).....))))))))))).	2193	2214	1	-20	1	0.00015099	0.515	0.180647	-0.207254	-6.90779	15	21	11	3UTR		0	0
mmu-miR-1a-1-5p	NM_001368371	Dpf1	No	ACATACTTCTTTATATGCCCATA#TGGGGGTGGCAAGGGGGTGTGG#.(((((((((((.(((.((((..#)))).)))..))))))))))).	2044	2066	1	-21.9	1	0.000146587	0.426	1.12742	1.29843	-5.08246	18	22	11	3UTR		0	0
mmu-miR-1a-1-5p	NM_001368423	Mdga1	No	ACATACTTCTTTATATGCCCATA#TGGGCATATGGGTGTGTGTGTG#((((((...((((((((((((..#))))))))))))...)))))).	7535	7557	1	-22.7	0	0.0144816	0.5	0.21993	0.339292	-8.85129	18	22	12	3UTR		0	0
mmu-miR-1a-1-5p	NM_001368424	Znrd1as	No	ACATACTTCTTTATATGCCCATA#GGGGGTGTGGAGAGGGGTTGTG#(((..(((((((((((.(((...#))).)))))))))))...))).	1112	1134	1	-22.1	0	0.078259	0.441	-0.181132	0.0698789	-11.0886	17	22	11	3UTR		0	0
mmu-miR-1a-1-5p	NM_001368426	Znrd1as	No	ACATACTTCTTTATATGCCCATA#GGGGGTGTGGAGAGGGGTTGTG#(((..(((((((((((.(((...#))).)))))))))))...))).	1260	1282	1	-22.1	0	0.078259	0.441	-0.181132	0.0698789	-11.0886	17	22	11	3UTR		0	0
mmu-miR-1a-1-5p	NM_001368623	Bspry	No	ACATACTTCTTTATATGCCCATA#GGGCAAATGGCTGGGCAGGCAGGTAACTGGAGAAGTACTGTA#(((((((((((((..((((((..#.))))))..........)))))))))).))).	1683	1725	1	-19.9	1	9.92e-05	0.441	-0.287008	-0.0147382	-5.52986	19	32	10	3UTR		0	0
mmu-miR-1a-1-5p	NM_001368686	Tmem170b	No	ACATACTTCTTTATATGCCCATA#GATTATAGAGAAGTGTGG#.((((((((((((((..(.....#)..)))))))))))))).	4356	4374	1	-18.4	1	0.0050565	0.647	0.284189	0.0478939	-4.02637	15	18	14	3UTR		0	1
mmu-miR-1a-1-5p	NM_001368953	Muc6	No	ACATACTTCTTTATATGCCCATA#GGGCACATGGGGAGGTGTGG#.(((((((((((((.(((((...#))))).))))))))))))).	15222	15242	1	-26.4	1	0.00164418	0.426	0	0	-4.52877	18	20	13	3UTR		0	0
mmu-miR-1a-1-5p	NM_001369083	Bnc2	No	ACATACTTCTTTATATGCCCATA#GTGGGGGGGTGGGGAAGTGGGG#.(.(((((((((((.(.(((((.#))))).).))))))))))).).	5568	5590	1	-20.2	0	0.00123699	0.559	0.383103	0.168328	-6.08631	18	22	11	3UTR		0	0
mmu-miR-1a-1-5p	NM_001371039	Kctd16	No	ACATACTTCTTTATATGCCCATA#TATGGGCATTGGAAAGGGGA#.....(((((((..(((((((((#)))))))))...))))))).	6606	6626	1	-19	0	3.09e-07	0.603	-0.180189	0.61747	-15.8116	16	20	9	3UTR		0	0
mmu-miR-1a-1-5p	NM_001371041	Kctd16	No	ACATACTTCTTTATATGCCCATA#TATGGGCATTGGAAAGGGGA#.....(((((((..(((((((((#)))))))))...))))))).	6005	6025	1	-19	0	3.09e-07	0.603	-0.180189	0.61747	-15.8116	16	20	9	3UTR		0	0
mmu-miR-1a-1-5p	NM_001374665	Elovl3	No	ACATACTTCTTTATATGCCCATA#TGGGGATAGGGGGTGTGTG#((((((((((...(((.((((..#)))).))))))))))))).	1232	1251	1	-19.6	1	0.000998756	0.559	0	0	-11.3983	17	19	13	3UTR		0	0
mmu-miR-1a-1-5p	NM_001377105	Fam219a	No	ACATACTTCTTTATATGCCCATA#GTGGGCGTGTGAGAAGGAGGAGTGG#.(((.(((((((((((((((((.#))))))))))))...))))).))).	2501	2526	1	-23.6	0	0.112814	0.353	0	0	-7.91236	20	25	12	3UTR		0	0
mmu-miR-1a-1-5p	NM_001381900	Zfp711	No	ACATACTTCTTTATATGCCCATA#GGGCATTTTTAGTAAGTATGA#.(((((((((....((((((...#))))))....)).))))))).	3320	3341	1	-19.8	1	0.0119753	0.735	0	0	-12.1109	15	21	7	3UTR		0	1
mmu-miR-1a-1-5p	NM_007462	Apc	Yes	ACATACTTCTTTATATGCCCATA#ATGGGCAGTAAGAGGCTATGG#.((((((((((....(((((((.#)))))))..)))))).)))).	11712	11733	1	-21	1	0.00604521	0.603	0.336833	0.105206	-10.0215	17	21	7	3UTR		0	0
mmu-miR-1a-1-5p	NM_007478	Arf3	No	ACATACTTCTTTATATGCCCATA#TGGTGTGTGTGAGTGTGTGTGTG#((((((...((((((((((((..#))).)))))))))...)))))).	2469	2492	1	-16.8	0	0.244493	0.485	1.65371	1.10691	-8.85129	18	23	9	3UTR		0	0
mmu-miR-1a-1-5p	NM_007547	Sirpa	No	ACATACTTCTTTATATGCCCATA#GGGTGTATAGATGAGTT#....((((.(((((((((((...#))))))))))).)))).	3712	3729	1	-17.1	0	0.00139967	0.588	0.394778	0.570701	-10.603	15	17	11	3UTR		0	0
mmu-miR-1a-1-5p	NM_007577	C5ar1	No	ACATACTTCTTTATATGCCCATA#TGTGGGGGGTGAGGGGGTGGTGC#.(((((((((((((.(.((((((#)))))).)))))))))))).)).	2017	2040	1	-19.1	1	0.000758251	0.529	0.465369	1.35464	-4.52877	20	23	12	3UTR		0	0
mmu-miR-1a-1-5p	NM_007606	Car3	No	ACATACTTCTTTATATGCCCATA#TGTATCCGGGTATGGAGGAGTATGC#.((((((((((..(((((((...#.))))))))))))))))).	1189	1214	1	-21.9	1	2.1e-05	0.515	-0.00497969	0.0940527	-8.42926	17	19	17	3UTR		0	0
mmu-miR-1a-1-5p	NM_007641	Ms4a1	No	ACATACTTCTTTATATGCCCATA#TATGGGTATATGAAC#.........((((((((((((((#)))))))))))))).	2328	2343	1	-16.9	0	0.0395746	0.618	1.01424	1.01293	-20.4803	14	15	14	3UTR		0	0
mmu-miR-1a-1-5p	NM_007651	Cd53	No	ACATACTTCTTTATATGCCCATA#ATGGCTTTATGTAATCAGGAGTGTGG#.((((((((((((((((.((((.#))))...)))))))..))))))))).	2014	2040	1	-17.8	1	0.0153249	0.676	2.0562	1.9616	-3.79332	20	26	9	3UTR		0	0
mmu-miR-1a-1-5p	NM_007673	Cdx2	No	ACATACTTCTTTATATGCCCATA#ATGGGTAGAGAAGTTGTATGG#.(((((..((((...(((((((.#)))))))..))))..))))).	2039	2060	1	-19.7	0	0.070027	0.471	1.31686	0.685143	-10.5321	16	21	7	3UTR		0	0
mmu-miR-1a-1-5p	NM_007717	Cmah	No	ACATACTTCTTTATATGCCCATA#TGTGGGCTGGGAGGAAGGTGG#.(((.(((((((....(((((((#)))))))...)))))))))).	2477	2498	1	-20.1	0	0.015933	0.515	-0.107993	0.0658264	-11.0268	17	21	10	3UTR		0	0
mmu-miR-1a-1-5p	NM_007760	Crat	No	ACATACTTCTTTATATGCCCATA#GGGCAATGGAGCAGGG#.....(((((((((.(((((...#))))))))))).))).	3242	3258	1	-15.7	0	0.00184623	0.471	2.09701	3.16084	-14.401	14	16	11	3UTR		0	0
mmu-miR-1a-1-5p	NM_007891	E2f1	No	ACATACTTCTTTATATGCCCATA#TGTGCCTGGGGTGTGTGTCTGAGTGTGTG#((((((((...(((((((((...#.)))))))))...)))))))).	1670	1699	1	-20.6	1	0.126167	0.441	2.13632	1.66912	-9.06125	17	22	9	3UTR		0	0
mmu-miR-1a-1-5p	NM_007937	Epha5	Yes	ACATACTTCTTTATATGCCCATA#TATGTCGAAGTGAAAGGCAGTAAAGAAGATATGTG#((((((((((((((.((((....#.))))))))))))).))))).	6701	6736	1	-19.8	1	0.0476826	0.574	3.45139	2.81489	-4.67302	18	21	13	3UTR		0	0
mmu-miR-1a-1-5p	NM_007960	Etv1	No	ACATACTTCTTTATATGCCCATA#GTGGGCAGAAGGAGC#.....(((((((...(((((((.#)))))))))))))).	2110	2125	1	-17.8	0	0.00145432	0.5	1.01493	2.10653	-16.547	14	15	14	3UTR		0	0
mmu-miR-1a-1-5p	NM_008056	Fzd6	No	ACATACTTCTTTATATGCCCATA#TGTGGGGATGGGAAGGGCATTAGAGGAGTC#....(((((((((.((((((...#.))))))))))))))).	2984	3014	1	-20.1	0	0.00235467	0.632	0.319509	0.678907	-10.4034	15	17	15	3UTR		0	0
mmu-miR-1a-1-5p	NM_008066	Gabra2	Yes	ACATACTTCTTTATATGCCCATA#ATGGGTACAGAAGTGTGAAGTGGTGTGA#.((((((.((((((((((((((.#))))))......)))))))).)))))).	4006	4034	1	-21.3	1	0.0136641	0.529	4.7756	4.52384	-6.10696	20	28	8	3UTR		0	0
mmu-miR-1a-1-5p	NM_008091	Gata3	No	ACATACTTCTTTATATGCCCATA#TGGGCAATGGGTGTGTG#(((((((....(((.((((((..#)))))))))))))))).	2590	2607	1	-16	1	0.000339858	0.544	3.90187	2.71398	-12.1103	16	17	16	3UTR		0	0
mmu-miR-1a-1-5p	NM_008127	Gjb4	No	ACATACTTCTTTATATGCCCATA#ATGGGCGAAGGGAGTGTGG#.(((((((((((...(((((((.#)))))))))))))))))).	1238	1257	1	-23.3	1	0.000210516	0.441	-0.32265	0.0651728	-6.67474	18	19	18	3UTR		0	0
mmu-miR-1a-1-5p	NM_008171	Grin2b	Yes	ACATACTTCTTTATATGCCCATA#TGGGCAAGAAGAAGTATGG#.(((((((((((...((((((..#)))))).))))))))))).	23013	23032	1	-24.5	1	0.335682	0.515	4.09139	4.1552	-6.67474	17	19	11	3UTR		0	0
mmu-miR-1a-1-5p	NM_008171	Grin2b	Yes	ACATACTTCTTTATATGCCCATA#GTGGGTATGTGAGGGACAGTATC#..((((((((((((((((((((.#)))))))))))))))..))))).	8483	8506	1	-22.7	1	0.00195836	0.559	-0.419183	0.187261	-4.957	20	23	15	3UTR		0	0
mmu-miR-1a-1-5p	NM_008192	Gucy2e	Yes	ACATACTTCTTTATATGCCCATA#ATGGGATATAACAGAGGTGC#...(((((((((((((.(((((.#))))))))))).))))))).	6483	6503	1	-17.8	0	0.123336	0.588	2.38767	2.36886	-6.51454	18	20	11	3UTR		0	0
mmu-miR-1a-1-5p	NM_008273	Hoxd11	No	ACATACTTCTTTATATGCCCATA#TGTGAGGCGGGGGAAGTTTGTT#(((.((((((((...((((((((#)))).)))))))))))).))).	2070	2092	1	-16.4	0	0.0255993	0.5	-0.748945	0.285917	-9.85102	19	22	12	3UTR		0	0
mmu-miR-1a-1-5p	NM_008382	Inhbe	No	ACATACTTCTTTATATGCCCATA#ATGGGCCAGAAGCGAAGTGTGG#.(((((((((((....((((((.#))))))...))).)))))))).	1995	2017	1	-20.2	1	0.0115139	0.456	-0.0389449	0.505862	-6.90779	17	22	8	3UTR		0	0
mmu-miR-1a-1-5p	NM_008415	Jrk	No	ACATACTTCTTTATATGCCCATA#GTGGGCATGTGGAGTGGG#.....((.((((((((((((((.#)))))))))))))).)).	3577	3595	1	-23.1	0	0.000545833	0.294	0.684286	-0.100537	-15.9792	16	18	14	3UTR		0	0
mmu-miR-1a-1-5p	NM_008424	Kcne1	No	ACATACTTCTTTATATGCCCATA#GGGCCCAGAAGAGGTATGG#.(((((((((((....((((...#))))...))))))))))).	2205	2224	1	-21.9	1	0.000165017	0.338	-0.253231	0.0872096	-6.90779	15	19	11	3UTR		0	0
mmu-miR-1a-1-5p	NM_008448	Kif5b	No	ACATACTTCTTTATATGCCCATA#GGGCTATATAGGGAGA#......((((((((((((((...#)))).)))))))))).	3910	3926	1	-17.4	0	0.00291253	0.574	4.35109	3.83792	-15.5666	14	16	10	3UTR		0	0
mmu-miR-1a-1-5p	NM_008591	Met	Yes	ACATACTTCTTTATATGCCCATA#GGCCGCAGAAATCCTGCACTGTGAGCATTTCAGAAGAGGTATGTG#((((((((((((..((((.((((#.)))).))))....)))))))))))).	5937	5982	1	-20.8	1	0.00664865	0.574	3.47445	1.6895	-6.08354	20	27	12	3UTR		0	0
mmu-miR-1a-1-5p	NM_008707	Nmt1	No	ACATACTTCTTTATATGCCCATA#TGTGGGCATTCTTGAGTGGTGTT#..(((((.(((...(((((((((#)))))))))....))).))))).	2802	2825	1	-19.7	0	0.00458608	0.412	-0.0138107	0.286066	-12.7634	17	23	9	3UTR		0	0
mmu-miR-1a-1-5p	NM_008739	Nsd1	No	ACATACTTCTTTATATGCCCATA#TGTGGTGGTGCCGCCGTGTGTGTATGTAGGAGAGTGTGG#.(((((((.(((((((((.((((#.)))).))))))))).))))))).	12473	12512	1	-18.7	1	0.0985655	0.426	0.443331	0.30857	-4.84971	20	24	9	3UTR		0	0
mmu-miR-1a-1-5p	NM_008752	Nxph2	No	ACATACTTCTTTATATGCCCATA#TATGTGAACATATATACTTAGGATTTTCGGTATACAAATGAAGTATGTG#((((((((((((.((((((....#.)))))).))).))))))))).	2494	2543	1	-18.9	1	0.00169439	0.779	2.04426	1.85095	-5.22671	18	22	9	3UTR		0	0
mmu-miR-1a-1-5p	NM_008759	Sebox	No	ACATACTTCTTTATATGCCCATA#TGTGGGCTGCGGGGACAACCTAACAGAACTGGGGGGTGGGGGTGGGGTGTGTG#(((((((((.....((.(((((.#.))))).))))))))))).	1172	1225	1	-18.1	1	0.00053408	0.485	0.18336	0.457268	-13.4976	16	19	11	3UTR		0	0
mmu-miR-1a-1-5p	NM_008802	Pde7a	No	ACATACTTCTTTATATGCCCATA#GTGGGCTAGGGAAGTGTGTC#(((((((((((((...((((((.#))))))))))))))))))).	2395	2415	1	-24.3	1	8.23e-05	0.588	0.156851	0.0925484	-5.76291	19	20	19	3UTR		0	0
mmu-miR-1a-1-5p	NM_008888	Phox2b	No	ACATACTTCTTTATATGCCCATA#GGGCTGTGTCTGAGTGACGGGTGTATGTCTGTCTCAGAGAATGTGTGTC#((((((((((((((((((((...#.))))))))).........))))).)))))).	1446	1495	1	-18.7	1	0.00723749	0.485	0.364264	0.47915	-3.93757	20	32	9	3UTR		0	0
mmu-miR-1a-1-5p	NM_008923	Prkar1b	Yes	ACATACTTCTTTATATGCCCATA#TGGGCAGGAAGTGTGG#.(((((((((.....((((((..#))))))))))))))).	2026	2042	1	-21	1	0.000226527	0.382	1.53147	2.45392	-12.8463	15	16	15	3UTR		0	0
mmu-miR-1a-1-5p	NM_008958	Ptch2	No	ACATACTTCTTTATATGCCCATA#TGGGACGCAATGGGTGAGGTATGG#.((((((((.......((((((.#.)))))))))))))).	3955	3979	1	-17	1	0.00313509	0.412	0.297422	0.225976	-14.3219	14	16	14	3UTR		0	0
mmu-miR-1a-1-5p	NM_008974	Ptp4a2	No	ACATACTTCTTTATATGCCCATA#GTTCTGGGGAGAAGGGTGTGTGAAGGAGA#.....(((((((((((((((...#.))))))))))))))).	3132	3161	1	-21.3	0	0.00596026	0.529	1.61173	1.0297	-13.6656	15	17	15	3UTR		0	0
mmu-miR-1a-1-5p	NM_009007	Rac1	Yes	ACATACTTCTTTATATGCCCATA#TGTGGGTGTGCTGGGTGGAGTGTGA#.((((((((((((((((((((((#)))))))))).)))).)))))))).	1410	1435	1	-21.7	1	0.000970855	0.515	2.22178	1.75042	-3.79332	22	25	10	3UTR		0	0
mmu-miR-1a-1-5p	NM_009131	Clec11a	No	ACATACTTCTTTATATGCCCATA#TGGGAGAATGAGGAAGTAG#...(((((((((((...((((..#))))...))))))))))).	1612	1631	1	-18.1	0	0.0307105	0.574	0.88601	0.561911	-7.48304	15	19	11	3UTR		0	0
mmu-miR-1a-1-5p	NM_009177	St3gal1	No	ACATACTTCTTTATATGCCCATA#GGGCATATAAAGTTTGCGTGTC#((((....((((((((((((...#)))))))))))).....)))).	3855	3877	1	-20.6	0	0.138945	0.515	3.42027	2.99197	-13.8149	16	22	12	3UTR		0	0
mmu-miR-1a-1-5p	NM_009204	Slc2a4	No	ACATACTTCTTTATATGCCCATA#GTGGGTGTGTGAGCGAGTGC#...(((((.(((((((((((((.#))))))))))))).))))).	2084	2104	1	-19.9	0	0.000117596	0.456	3.89348	3.56942	-7.57093	18	20	13	3UTR		0	0
mmu-miR-1a-1-5p	NM_009212	Ighmbp2	No	ACATACTTCTTTATATGCCCATA#TGTGGGCACTTGAGGAAA#......(((((((..((((((((#))))))))..))))))).	3857	3875	1	-19.4	0	0.0200135	0.456	2.6801	2.58932	-17.1588	15	18	8	3UTR		0	0
mmu-miR-1a-1-5p	NM_009256	Serpinb9	No	ACATACTTCTTTATATGCCCATA#ATGGGCAAGTAGGGGGAAGTCATGTT#((((((((((((((.(((((((.#))))))).))))..)))))).)))).	1357	1383	1	-21.2	1	9.6e-06	0.544	0.0950663	-0.0603214	-4.67302	21	26	7	3UTR		0	0
mmu-miR-1a-1-5p	NM_009285	Stc1	No	ACATACTTCTTTATATGCCCATA#TGGGCTTAAGGGGGTATGA#.((((((((((((...(((((..#))))).)))))))))))).	2157	2176	1	-21.9	1	3.25e-06	0.5	1.15654	1.71449	-5.61866	17	19	12	3UTR		0	0
mmu-miR-1a-1-5p	NM_009287	Stim1	No	ACATACTTCTTTATATGCCCATA#GGGCAGGGGTGGAGAAGG#.....(((((((((.(((((...#)))))...))))))))).	3742	3760	1	-19.3	0	0.121086	0.529	1.04938	0.82296	-14.401	14	18	9	3UTR		0	0
mmu-miR-1a-1-5p	NM_009389	Tle3	No	ACATACTTCTTTATATGCCCATA#TATGGGGGTGGGGGTAGGGGGGAGATGA#.(((.(((((((.(((.(((((.#.))))).))).)))))))))).	4393	4421	1	-19.7	0	0.0863181	0.426	0.108497	1.31101	-9.20149	18	22	10	3UTR		0	0
mmu-miR-1a-1-5p	NM_009626	Adh7	No	ACATACTTCTTTATATGCCCATA#TATGGCTTAAAACAGATGTGGCATGTAGAGATGTAG#...(((.(((((((((((((((.#.))).)))))))))))).))).	1555	1591	1	-22.2	0	0.00117144	0.676	0.451674	0.0431753	-8.05823	18	22	12	3UTR		0	0
mmu-miR-1a-1-5p	NM_009680	Ap3b1	No	ACATACTTCTTTATATGCCCATA#GGTAAATAAAGGAGTATA#..((((((((((((.((((....#)))).)))))))))))).	3993	4011	1	-17.7	1	0.836978	0.688	2.4737	0.317614	-5.69245	16	18	12	3UTR		0	0
mmu-miR-1a-1-5p	NM_009697	Nr2f2	No	ACATACTTCTTTATATGCCCATA#GGGCTGGTGACAGAGGTGA#...(((((((((((..((((...#))))..)))).))))))).	3821	3840	1	-17.1	0	0.00255992	0.515	2.60781	1.49302	-7.48304	15	19	7	3UTR		0	1
mmu-miR-1a-1-5p	NM_009715	Atf2	Yes	ACATACTTCTTTATATGCCCATA#GGTAACAAAGTGAGACGCTTATGCATAAAGAAGTGTGA#.((((((((((..(((((.....#.))))))))))))))).	2668	2706	1	-17	1	0.00315239	0.618	5.51373	4.90716	-8.42926	15	17	15	3UTR		0	0
mmu-miR-1a-1-5p	NM_009764	Brca1	No	ACATACTTCTTTATATGCCCATA#GGGCAATGGAGACCTGATTATATAAAGTATGTT#((((((((((((((.(((((...#)))))))))))).............))))))).	6568	6601	1	-19.6	1	0.0422472	0.662	1.51901	-0.0470448	-4.67302	19	33	12	3UTR		0	1
mmu-miR-1a-1-5p	NM_009781	Cacna1c	No	ACATACTTCTTTATATGCCCATA#TGTGGGGGTGGGGGGAGTGTGC#.((((((((((..(((.((((((#)))))).))).)))))))))).	12322	12344	1	-23	1	0.00108822	0.485	3.23521	4.17776	-8.42926	19	22	10	3UTR		0	0
mmu-miR-1a-1-5p	NM_009833	Ccnt1	No	ACATACTTCTTTATATGCCCATA#TGTGGGTTTTGGGGGGTATGG#.((((((((((.....(((((((#)))))))...)))))))))).	3898	3919	1	-20.3	1	0.123026	0.618	0.986803	0.721121	-10.2546	17	21	10	3UTR		0	0
mmu-miR-1a-1-5p	NM_009878	Cdkn2d	No	ACATACTTCTTTATATGCCCATA#TGGGCATGTGAGGGGGA#.....((((((((((((((((..#)))))))))))))))).	1139	1156	1	-23.9	0	0.00125499	0.559	-0.341882	0.103599	-13.6656	16	17	16	3UTR		0	0
mmu-miR-1a-1-5p	NM_009952	Creb1	Yes	ACATACTTCTTTATATGCCCATA#GGATGGTGAAGAAGTGTGC#.(((((((((((((...((....#))...))))))))))))).	6247	6266	1	-18.8	1	0.00225826	0.603	1.52776	0.964704	-4.76182	15	19	13	3UTR		0	0
mmu-miR-1a-1-5p	NM_010025	Dcx	No	ACATACTTCTTTATATGCCCATA#GGGCTAGGGAAGTAG#...((((((((((...((((...#)))))))))))))).	6423	6438	1	-17.6	0	5.58e-05	0.603	0.701502	1.59498	-8.33988	14	15	14	3UTR		0	0
mmu-miR-1a-1-5p	NM_010053	Dlx1	No	ACATACTTCTTTATATGCCCATA#TGGGCAGCAAGAGAGAGGA#.....(((((((...((((((..#)))))).....))))))).	2293	2312	1	-17.3	0	0.0128824	0.603	0.318794	0.196513	-16.547	13	19	7	3UTR		0	0
mmu-miR-1a-1-5p	NM_010055	Dlx3	No	ACATACTTCTTTATATGCCCATA#TGGGTTTCGTGGGAAGTGAAGGAGTAA#...(((((((((((.(.(((((.#.)))))).))))))))))).	2422	2449	1	-18.4	0	0.185449	0.471	0.753144	0.527971	-7.24999	17	20	11	3UTR		0	0
mmu-miR-1a-1-5p	NM_010084	Adam18	No	ACATACTTCTTTATATGCCCATA#ATGGACCCAAGGAGGAAGTGTGTG#((((((((((((......((((.#)))).......)))))))))))).	2263	2287	1	-17.8	1	0.00497734	0.485	0.45514	0.219364	-7.05204	16	24	12	3UTR		0	0
mmu-miR-1a-1-5p	NM_010243	Fut9	No	ACATACTTCTTTATATGCCCATA#TATGAGGCTTATTCTGCATGTATACCAGCATGGGATAAAGGAGTAC#...(((((((((((...(((((.#.)))))))))))))))).	9129	9175	1	-17.1	0	0.00303629	0.676	0.17583	0.171559	-7.48304	16	18	16	3UTR		0	1
mmu-miR-1a-1-5p	NM_010252	Gabrg1	No	ACATACTTCTTTATATGCCCATA#ATGAAATAATCATCATTTAAGGGATAAAAGAAGTATGG#.(((((((((((.(((.(((.((#.)).))))))))))))))))).	3712	3750	1	-18	1	0.072527	0.647	3.86076	4.04002	-5.08246	19	22	17	3UTR		0	0
mmu-miR-1a-1-5p	NM_010275	Gdnf	No	ACATACTTCTTTATATGCCCATA#TGTGGGGGTATGGAGAAGTTGGC#.(..((((((((((((.((((((#)))))).))))))))))))..).	2363	2386	1	-25.1	0	0.0537747	0.5	1.74775	0.545562	-8.38289	19	23	12	3UTR		0	0
mmu-miR-1a-1-5p	NM_010288	Gja1	Yes	ACATACTTCTTTATATGCCCATA#GGGTGTTTTGGGATAGCTAGGCGGCAAAAGTAGGGAAAGGGGAGGTATGTA#((((((((((((.....(((...#.)))...)))))))))))).	1546	1597	1	-17.9	1	0.122996	0.588	0.600794	1.37827	-7.05204	15	20	12	3UTR		0	0
mmu-miR-1a-1-5p	NM_010311	Gnaz	No	ACATACTTCTTTATATGCCCATA#GGGCAGAAAACGGGGCTTGAAGAGTGTGTC#((((((.((((((...((((...#.)))).)))))))))))).	1907	1937	1	-18.8	0	0.00377401	0.368	0.345059	0.238759	-7.3066	16	19	12	3UTR		0	0
mmu-miR-1a-1-5p	NM_010449	Hoxa1	No	ACATACTTCTTTATATGCCCATA#TATGGGCGAAAGAAGA#.....(((((((...((((((((#))))))))))))))).	1728	1744	1	-17.5	0	0.000547159	0.618	4.5608	3.44244	-16.547	15	16	15	3UTR		0	0
mmu-miR-1a-1-5p	NM_010482	Htr1b	Yes	ACATACTTCTTTATATGCCCATA#GTGGGCATGGGAGAAGG#.....((((((..(((((((((.#))))))))).)))))).	2301	2318	1	-21.6	0	0.0669895	0.529	1.30816	1.07318	-18.3015	15	17	9	3UTR		0	0
mmu-miR-1a-1-5p	NM_010588	Jag2	Yes	ACATACTTCTTTATATGCCCATA#GGGCGTGTGTATGTGTGTGTG#((((((.....(((((((((...#))))))))).....)))))).	4015	4036	1	-20.9	0	0.010039	0.421	0.477792	0.251984	-12.9186	15	21	9	3UTR		0	0
mmu-miR-1a-1-5p	NM_010612	Kdr	Yes	ACATACTTCTTTATATGCCCATA#GGGCATTTCCAGAGAAGATGC#.(((.(((((((..((((((...#))))))....)))))))))).	4485	4506	1	-19.1	0	0.000882327	0.5	1.12111	2.1181	-10.0583	16	21	10	3UTR		0	0
mmu-miR-1a-1-5p	NM_010769	Matn1	No	ACATACTTCTTTATATGCCCATA#GTGAGAACGCAGGGAAGAGGTGTGTG#((((((((((((...(((.....#.)))..)))))))))))).	1807	1833	1	-18.6	1	0.00126892	0.471	0.0846775	0.338644	-6.81899	15	19	12	3UTR		0	0
mmu-miR-1a-1-5p	NM_010864	Myo5a	No	ACATACTTCTTTATATGCCCATA#TATGGGCGAGCAAGTGTGTA#(((((((((((.....(((((((#)))))))))).)))))))).	9105	9125	1	-19.5	1	0.00082929	0.632	0.21286	0.184227	-10.3988	18	20	10	3UTR		0	0
mmu-miR-1a-1-5p	NM_010891	Septin2	No	ACATACTTCTTTATATGCCCATA#GGGCAGGTGAAGGAGGCAGTGG#.(((.(((((((((.(((((...#))))).)))))))))...))).	2587	2609	1	-21.5	0	0.061541	0.456	0.429038	-0.27372	-8.64781	17	22	9	3UTR		0	0
mmu-miR-1a-1-5p	NM_011032	P4hb	No	ACATACTTCTTTATATGCCCATA#TGGGTAGGAAGTGTGG#.(((((((((.....((((((..#))))))))))))))).	2428	2444	1	-19	1	0.000175804	0.397	0.49944	1.18537	-12.8463	15	16	15	3UTR		0	0
mmu-miR-1a-1-5p	NM_011043	Pcdh10	No	ACATACTTCTTTATATGCCCATA#TGGGGAATATATGAGAAAAAGCTTGGCGGGAGAGAGAAGTGTGG#.(((((((((((...((((....#.))))....))))))))))).	3812	3856	1	-20.2	1	0.0543125	0.515	0.0393615	0.192165	-6.67474	15	21	11	3UTR		0	0
mmu-miR-1a-1-5p	NM_011048	Pcsk6	No	ACATACTTCTTTATATGCCCATA#GGGCATAAGATGTATGA#.(((((.(((...(((((((...#)))))))))).))))).	3460	3477	1	-19.4	0	0.00137927	0.618	0.552101	0.418974	-12.7977	15	17	10	3UTR		0	0
mmu-miR-1a-1-5p	NM_011077	Phex	No	ACATACTTCTTTATATGCCCATA#TGGGCATTTGAAGGAGTT#....(((((((((.(((((((..#))))))).))))))))).	5488	5506	1	-22.2	0	0.00104306	0.662	3.44733	3.30802	-10.4034	16	18	9	3UTR		0	0
mmu-miR-1a-1-5p	NM_011182	Cyth3	Yes	ACATACTTCTTTATATGCCCATA#GGGCACCTGTAGGGAGGTAG#...(((((((((((((((((...#)))))..)))))))))))).	2901	2921	1	-21.7	0	0.000333694	0.515	-0.391206	-0.344708	-6.51454	17	20	12	3UTR		0	0
mmu-miR-1a-1-5p	NM_011214	Ptpru	No	ACATACTTCTTTATATGCCCATA#GGGCTGTGGGGAGGTGTA#..(((((((((((((.((((...#))))))))))))))))).	5406	5424	1	-22.4	1	0.00100591	0.529	0.551408	0.835465	-5.19005	17	18	17	3UTR		0	0
mmu-miR-1a-1-5p	NM_011319	Sars	No	ACATACTTCTTTATATGCCCATA#GGGTGTTAGTAAAGAGGTATA#..((((((((((((((((((...#))))))..)))))))))))).	2078	2099	1	-20.6	1	0.0186082	0.618	3.91558	3.3411	-4.957	18	21	12	3UTR		0	0
mmu-miR-1a-1-5p	NM_011330	Ccl11	Yes	ACATACTTCTTTATATGCCCATA#TATGCAACATCTTAAAAGGGGGGCATGAAAGGAGATGTGG#.(((((((((((.(((((((...#.)))))))))))))).)))).	619	659	1	-22.3	1	0.00204949	0.559	0.228522	0.059005	-5.08246	18	21	14	3UTR		0	0
mmu-miR-1a-1-5p	NM_011341	Sdf4	No	ACATACTTCTTTATATGCCCATA#GGCTTTAAAGAAGTGTA#..(((((((((((...(((....#)))..))))))))))).	5040	5057	1	-16.2	1	0.00262722	0.5	0.137441	0.018218	-6.78234	14	17	11	3UTR		0	0
mmu-miR-1a-1-5p	NM_011540	Tcap	No	ACATACTTCTTTATATGCCCATA#GGGGATGTGAAGAGGGTGG#.(((.(((((((((((.(((...#))).)))))))))))))).	871	890	1	-22.3	0	0.00737727	0.368	0.708917	0.744151	-7.91236	17	19	14	3UTR		0	0
mmu-miR-1a-1-5p	NM_011631	Hsp90b1	No	ACATACTTCTTTATATGCCCATA#TATGGGTCACAGGAAGAAGTGGTT#((.(((((((((...((((((((#)))))).))...))))))))))).	2624	2648	1	-18.6	0	0.00547657	0.691	1.80449	2.23005	-8.37653	19	24	11	3UTR		0	0
mmu-miR-1a-1-5p	NM_011743	Zfp106	No	ACATACTTCTTTATATGCCCATA#ATGGGCATGTGGCTGAGGTGCTGA#.((((((((.((((((((((((.#))))))))))))..)))))).)).	8457	8481	1	-23.3	1	1.98e-05	0.5	2.78991	1.37524	-5.03583	20	24	12	3UTR		0	0
mmu-miR-1a-1-5p	NM_011758	Zfp39	No	ACATACTTCTTTATATGCCCATA#GGCATGTGGAGGGCGTCTCCTATAAATGTGACAGTGTGG#.((((((((((((((((((....#))))))))))))....................)))))).	2310	2349	1	-19.1	1	0.0385844	0.544	0.481492	0.635724	-3.79332	18	39	12	3UTR		0	1
mmu-miR-1a-1-5p	NM_011814	Fxr2	No	ACATACTTCTTTATATGCCCATA#TGGGTCCCCCCCAACCTCCAGGAGCTAGTGGAGGGGTGTGTA#((((((((((((((..((((...#.)).))..)))))))))))))).	2497	2539	1	-21.7	1	5.41e-07	0.382	1.65282	2.11448	-4.90607	18	23	14	3UTR		0	0
mmu-miR-1a-1-5p	NM_011814	Fxr2	No	ACATACTTCTTTATATGCCCATA#GGGTATGTATGAAGGGGGGTGA#.(((.(((((((((((((((...#))))..))))))))))).))).	2838	2860	1	-19.5	0	0.105681	0.485	1.57016	1.61382	-7.91236	18	22	11	3UTR		0	0
mmu-miR-1a-1-5p	NM_011892	Sgcg	No	ACATACTTCTTTATATGCCCATA#TGGGGATATGGCCTTGTTGGAGGAAGTGTGTC#((((((((((((((((.((((..#)))).))))..........)))))))))))).	3302	3334	1	-21.6	1	0.00238557	0.544	1.88017	3.01398	-3.93757	20	32	12	3UTR		0	0
mmu-miR-1a-1-5p	NM_011983	Homer2	Yes	ACATACTTCTTTATATGCCCATA#GGGCGGAGCAAGTGTGTGTGAGAGGTGTGG#.(((((((((((((((((((...#)))).........))))).)))))))))).	1231	1261	1	-20.6	1	0.00570267	0.456	0.855496	0.383518	-3.79332	19	30	10	3UTR		0	0
mmu-miR-1a-1-5p	NM_011990	Slc7a11	No	ACATACTTCTTTATATGCCCATA#GGGCTAAAGAGGTGG#...((((((((((...((((...#)))))))))))))).	5456	5471	1	-17.5	0	0.00177708	0.588	3.06214	3.47287	-8.33988	14	15	14	3UTR		0	0
mmu-miR-1a-1-5p	NM_011994	Abcd2	No	ACATACTTCTTTATATGCCCATA#ATGCTTTAATCTCATCCTCTCTCAGGCTATGGTGAGGTATGTA#(((((((((.(((((.(((....#.)))))))).))))))))).	4419	4462	1	-18.9	1	0.0743116	0.588	3.82217	3.51574	-5.41313	17	20	9	3UTR		0	0
mmu-miR-1a-1-5p	NM_012027	Mprip	No	ACATACTTCTTTATATGCCCATA#GGTATGTAAAGGCAGTGTT#..(((((((((((((((((....#)))))))))))).))))).	7228	7247	1	-18	1	0.000670174	0.603	0.111373	0.202299	-4.957	17	19	12	3UTR		0	0
mmu-miR-1a-1-5p	NM_013458	Add2	No	ACATACTTCTTTATATGCCCATA#TGTAGGGTCCCTTTGGTGGCTGAGGGAGTGTGTA#(((((((((((((...(((....#.)))))))))))))))).	4756	4790	1	-18.7	1	0.00957514	0.412	0.305882	-0.0987447	-5.76291	16	18	16	3UTR		0	0
mmu-miR-1a-1-5p	NM_013505	Dsc2	No	ACATACTTCTTTATATGCCCATA#GGCAGAAGTATGTG#(((((((((......((((....#))))))))))))).	3032	3046	1	-15.1	1	0.00354713	0.588	0.735607	1.81433	-14.2331	13	14	13	3UTR		0	0
mmu-miR-1a-1-5p	NM_013513	Epb42	No	ACATACTTCTTTATATGCCCATA#TGGGAGGTGTGGCTTGTTGGAGGAAGTGTGTT#(((((((((((((((.((((((.#.))).))).)))..)))))))))))).	3685	3717	1	-21.9	1	0.0815757	0.5	0.0856582	0.283082	-4.17062	21	27	12	3UTR		0	0
mmu-miR-1a-1-5p	NM_013524	Fut7	No	ACATACTTCTTTATATGCCCATA#TGAGGAGCATATGGGGAAGGTGG#.(((.(((((((((((((((.((#)).)).)))))))))))))))).	1701	1724	1	-19.9	0	0.00513098	0.515	-0.337882	-0.104969	-7.91236	20	23	16	3UTR		0	0
mmu-miR-1a-1-5p	NM_013601	Msx2	No	ACATACTTCTTTATATGCCCATA#TGGGCAGATGGAGAAGCCATGTG#((((.(((((((((.((((((..#)))))).)))))))))..)))).	1960	1983	1	-22.3	0	4.77e-05	0.515	2.34586	1.95605	-8.79206	19	23	9	3UTR		0	0
mmu-miR-1a-1-5p	NM_013662	Sema6b	Yes	ACATACTTCTTTATATGCCCATA#GGGCCCAGGACAGAAGTATGTG#((((((((((((....((((...#))))....)).)))))))))).	3381	3403	1	-20.4	1	0.00222573	0.441	0.155118	2.29391	-7.05204	16	22	10	3UTR		0	0
mmu-miR-1a-1-5p	NM_013696	Trhr	No	ACATACTTCTTTATATGCCCATA#TATGGGTATGTGTCCAGTACAGTGTGA#.((((((.((.((((((((((((#))))))))))))...))...)))))).	3224	3251	1	-19.8	1	0.000256323	0.574	-0.125318	0.165873	-8.93173	20	27	12	3UTR		0	0
mmu-miR-1a-1-5p	NM_013750	Phlda3	No	ACATACTTCTTTATATGCCCATA#TGGGCCTGGAGGGGGTGGGG#.(.(((((((((....(((((..#)))))...))))))))).).	1372	1392	1	-17.2	0	7.24e-06	0.382	0.603395	0.568796	-8.46533	15	20	9	3UTR		0	0
mmu-miR-1a-1-5p	NM_013820	Hk2	No	ACATACTTCTTTATATGCCCATA#GGGTGTGTGTGTATGTGTGTG#((((((.....(((((((((...#))))))))).....)))))).	5211	5232	1	-18.3	0	0.371953	0.618	0.268227	0.14231	-12.9186	15	21	9	3UTR		0	0
mmu-miR-1a-1-5p	NM_013834	Sfrp1	Yes	ACATACTTCTTTATATGCCCATA#GTGGGCATGAAGAGACATGA#.(((...(((((.(((((((((.#))))))))).))))).))).	2000	2020	1	-18.9	0	0.00518124	0.529	-0.290779	0.0528273	-12.6461	17	20	9	3UTR		0	0
mmu-miR-1a-1-5p	NM_013864	Ndrg2	No	ACATACTTCTTTATATGCCCATA#ATGGGCAGATTGTGCAGGGAGATGA#.(((.(((((((((((((((((.#)))))))...)))).))))))))).	1386	1411	1	-18.6	0	0.00141411	0.574	2.49746	3.20534	-7.91236	20	25	9	3UTR		0	0
mmu-miR-1a-1-5p	NM_013874	Dpf1	No	ACATACTTCTTTATATGCCCATA#TGGGGGTGGCAAGGGGGTGTGG#.(((((((((((.(((.((((..#)))).)))..))))))))))).	2054	2076	1	-21.9	1	0.000146587	0.426	1.12742	1.29843	-5.08246	18	22	11	3UTR		0	0
mmu-miR-1a-1-5p	NM_013876	Rnf11	No	ACATACTTCTTTATATGCCCATA#ATGGCTGCAGATGTTGAGGGAAGTATGTG#((((((((((((...(((((((.#))))..))).......)))))))))))).	865	894	1	-18.5	1	0.00695732	0.603	3.4505	2.93937	-6.81899	19	29	12	3UTR		0	0
mmu-miR-1a-1-5p	NM_013912	Apln	No	ACATACTTCTTTATATGCCCATA#GTGGGCGTGAGGAAGGGGTGTGG#.(((((((((((.(((((((((.#)))))))))..))))))))))).	1093	1116	1	-27.5	1	0.0231826	0.426	0.61587	0.326485	-5.08246	20	23	11	3UTR		0	0
mmu-miR-1a-1-5p	NM_013917	Pttg1	No	ACATACTTCTTTATATGCCCATA#GGGTGTGTGTGTGTGTGTGTG#((((((.....(((((((((...#))))))))).....)))))).	1195	1216	1	-18.3	0	0.297767	0.515	1.63466	1.00365	-12.9186	15	21	9	3UTR		0	0
mmu-miR-1a-1-5p	NM_016779	Dmp1	No	ACATACTTCTTTATATGCCCATA#TGGGCGGGGGAGGGGGTGGTGG#.(((((((((((...((((((..#))))))...))))))))).)).	1984	2006	1	-20.5	1	0.000405362	0.324	0.0198768	0.422275	-6.67474	17	22	9	3UTR		0	0
mmu-miR-1a-1-5p	NM_016794	Vamp8	No	ACATACTTCTTTATATGCCCATA#GTGGGCAATAAAGACCTCTTGGTATC#..((((((((((((.(((((((.#))))))))))))))......))))).	748	774	1	-18.9	1	0.000702285	0.49	1.12766	-0.307117	-5.69245	19	26	14	3UTR		0	0
mmu-miR-1a-1-5p	NM_016860	Actr1a	No	ACATACTTCTTTATATGCCCATA#TGTGGGTATGTATGAGTGTGTG#((((((((...((((((((((((#)))))))))))).)))))))).	1297	1319	1	-23.6	1	0.00343428	0.471	0.920545	1.00754	-9.06125	20	22	12	3UTR		0	0
mmu-miR-1a-1-5p	NM_016910	Ppm1d	No	ACATACTTCTTTATATGCCCATA#TGAAATCTCTGGCACAGAAGGAAGTGTGTT#((((((((((((...((((....#.))))...)))))))))))).	2659	2689	1	-20.4	1	0.00139919	0.544	0.751988	0.717363	-6.81899	16	21	12	3UTR		0	0
mmu-miR-1a-1-5p	NM_017368	Celf1	No	ACATACTTCTTTATATGCCCATA#TGGAGCAAGGGAGTATGTG#(((((((((((....((((((..#))).)))))))))))))).	4657	4676	1	-18.5	1	0.0111406	0.647	3.08177	2.68022	-10.1658	17	19	14	3UTR		0	0
mmu-miR-1a-1-5p	NM_017467	Zfp316	No	ACATACTTCTTTATATGCCCATA#TGGGGAAGATAGAGGTATGA#.(((((((((.....(.((((..#)))).)....))))))))).	3774	3794	1	-17.3	1	0.0219565	0.529	2.42523	1.12483	-12.8463	14	20	9	3UTR		0	0
mmu-miR-1a-1-5p	NM_017480	Icos	No	ACATACTTCTTTATATGCCCATA#TGGGGGTGAAGAAGTGATGA#.(((((((((((((...((((..#)))).))))))))))).)).	2540	2560	1	-17.8	1	0.00211105	0.574	0.349043	0.193563	-4.76182	17	20	11	3UTR		0	0
mmu-miR-1a-1-5p	NM_018768	Stx8	No	ACATACTTCTTTATATGCCCATA#GGGCGTGTGATTGGGAAGA#.....(((((((((((((((...#))))))))))...))))).	2659	2678	1	-19.5	0	0.0232055	0.382	-0.560664	-0.535315	-13.6656	15	19	10	3UTR		0	0
mmu-miR-1a-1-5p	NM_018784	St3gal6	No	ACATACTTCTTTATATGCCCATA#ATGGGCATGTGACTGGGAGC#.....(((((((((((((((((.#))))))))))))..))))).	1989	2009	1	-21.5	0	4.01e-05	0.529	0.489536	-0.0505019	-13.6656	17	20	12	3UTR		0	0
mmu-miR-1a-1-5p	NM_018823	Nfat5	Yes	ACATACTTCTTTATATGCCCATA#TATGTCTCATTTATCTTTGGCATGTGGGAAGTGTC#..(((((((.(((((((((....#.)))))))))))))))).	6377	6412	1	-18.9	1	1.99e-05	0.559	0.958314	1.64687	-6.19951	16	18	16	3UTR		0	1
mmu-miR-1a-1-5p	NM_019455	Hpgds	No	ACATACTTCTTTATATGCCCATA#ATGGGTAATAAAGAAGA#.....(((((((((.(((((((.#)))))))))))))))).	1151	1168	1	-19.3	0	0.0255098	0.632	0	0	-14.401	16	17	16	3UTR		0	0
mmu-miR-1a-1-5p	NM_019517	Bace2	No	ACATACTTCTTTATATGCCCATA#TGGGGGTGGGATGGGGTATGA#.((((((((.((.(((.((((..#)))).))).)).)))))))).	2787	2808	1	-19	1	0.00542627	0.412	-0.214991	-0.28326	-6.32496	17	21	8	3UTR		0	0
mmu-miR-1a-1-5p	NM_019518	Grasp	No	ACATACTTCTTTATATGCCCATA#GTGGGCAGGTGGGAAGTATT#..(((((((((....(((((((.#)))))))...))))))))).	1282	1302	1	-21.9	1	0.00335421	0.485	0.474378	1.64543	-11.1852	16	20	9	3UTR		0	0
mmu-miR-1a-1-5p	NM_019550	Ptbp2	No	ACATACTTCTTTATATGCCCATA#TGGGCAGGGGTGTGTC#(((((((((......((((((..#))))))))))))))).	2129	2145	1	-17.9	1	0.000392171	0.647	4.86497	4.17709	-14.2331	15	16	15	3UTR		0	0
mmu-miR-1a-1-5p	NM_019553	Ddx21	No	ACATACTTCTTTATATGCCCATA#TGTGGGCATGGTTTAATGAAGCATGTC#((((.((((.(((((((((((((#))))))))))...))).)))).)))).	4223	4250	1	-20.5	0	0.00663486	0.588	0.642145	0.769548	-9.29912	21	27	10	3UTR		0	0
mmu-miR-1a-1-5p	NM_019641	Stmn1	Yes	ACATACTTCTTTATATGCCCATA#GTTTGTGAAGAGTATGTG#((((((.((((((((.((.....#)).)))))))))))))).	914	932	1	-15.1	0	0.00920944	0.559	2.71187	1.94758	-5.71431	16	18	14	3UTR		0	0
mmu-miR-1a-1-5p	NM_019667	Stam2	No	ACATACTTCTTTATATGCCCATA#TGGGTGTTAAGTGGAGTATGTT#(((((((((((((.(((((((..#))))))))))).))))))))).	3917	3939	1	-19.9	1	0.109172	0.632	3.36909	3.76145	-4.79441	20	22	11	3UTR		0	0
mmu-miR-1a-1-5p	NM_019690	Gnas	Yes	ACATACTTCTTTATATGCCCATA#TGTACCAAAAGTTGGCATCCGAGAAGTGTGG#.((((((((((...(((((.((.#.)).)))))..)))))))))).	1462	1493	1	-19.6	1	0.00156664	0.529	1.51321	0.170261	-9.2861	17	22	10	3UTR		0	0
mmu-miR-1a-1-5p	NM_019711	Rbms2	No	ACATACTTCTTTATATGCCCATA#GCACAGGTAGAGAAGTGTGG#.(((((((((((((.(((.....#)))...))))))))))))).	2149	2169	1	-18.9	1	0.00158771	0.412	0.10254	0.0411932	-4.52877	16	20	13	3UTR		0	0
mmu-miR-1a-1-5p	NM_019743	Rybp	No	ACATACTTCTTTATATGCCCATA#GTGGGCTGCGTTGGGATAGAGAGGTGA#...(((((((((((..((((((.#)))))).........))))))))))).	3253	3280	1	-19.2	0	0.0344544	0.412	1.70918	3.3958	-7.48304	17	27	11	3UTR		0	0
mmu-miR-1a-1-5p	NM_019758	Mtch2	No	ACATACTTCTTTATATGCCCATA#TGGGAAGGAAGGGAGTATGA#.(((((((((((.....((((..#))))....))))))))))).	1646	1666	1	-18.9	1	0.0701305	0.5	0.293618	0.0191541	-6.90779	15	20	11	3UTR		0	0
mmu-miR-1a-1-5p	NM_019767	Arpc1a	No	ACATACTTCTTTATATGCCCATA#GGGGAAGGGAAGTATGTA#((((((((((((...(.(((...#))).))))))))))))).	1529	1547	1	-19.1	1	0.00111512	0.691	1.43593	1.72097	-6.81899	16	18	13	3UTR		0	0
mmu-miR-1a-1-5p	NM_019797	Trip4	No	ACATACTTCTTTATATGCCCATA#TGGGCATGAAGAGAAA#......((((((.((((((((..#)))))))).)))))).	5988	6004	1	-18.2	0	0.0185518	0.559	2.75256	2.05383	-16.8557	14	16	8	3UTR		0	0
mmu-miR-1a-1-5p	NM_019810	Slc5a1	No	ACATACTTCTTTATATGCCCATA#TGGGCATAGAAGTGTC#..((((((((....(((((((..#))))))))))))))).	3600	3616	1	-18.9	1	0.000244054	0.559	0.438297	0.170783	-13.2745	15	16	15	3UTR		0	0
mmu-miR-1a-1-5p	NM_019866	Spib	No	ACATACTTCTTTATATGCCCATA#TGAGGCGCGACCTGTATGTTGTGTTTGAGGGGGATGTGTGGCAGAGGTATGG#.(((((((((((((((((((...#.))).))))))).))))))))).	1651	1703	1	-20.6	1	0.00569886	0.485	0.127585	-0.0587448	-3.79332	19	23	9	3UTR		0	0
mmu-miR-1a-1-5p	NM_019926	Mtm1	No	ACATACTTCTTTATATGCCCATA#TGGGCATGTGGACAAAGTAG#...(((((.((((((((((((..#))))))))))))..))))).	1955	1975	1	-19.6	0	0.00946399	0.603	0.560798	0.458779	-7.57093	17	20	12	3UTR		0	0
mmu-miR-1a-1-5p	NM_019983	Rabgef1	No	ACATACTTCTTTATATGCCCATA#GGGCTGGGGAGGGGTGTC#..((((((((((....((((...#))))...)))))))))).	2151	2169	1	-18.3	1	0.00133821	0.544	0.411046	1.61197	-8.07147	14	18	10	3UTR		0	0
mmu-miR-1a-1-5p	NM_020043	Igdcc4	No	ACATACTTCTTTATATGCCCATA#GGGACTTGAGACACAGCTCTGTGTAATGGACACGTGTGAAGTCGTGTGTG#((((((..(((((((((.((((.#.))))...)))))))))..)))))).	3958	4008	1	-19.8	0	0.0390289	0.485	0.5023	0.0757834	-7.7949	19	26	9	3UTR		0	0
mmu-miR-1a-1-5p	NM_020267	Trim44	No	ACATACTTCTTTATATGCCCATA#GGGCAGAGCGGAGTGTGA#.((((((((......(((((...#)))))....)))))))).	2969	2987	1	-19	1	0.00163998	0.559	0.136858	0.223337	-14.0888	13	18	8	3UTR		0	0
mmu-miR-1a-1-5p	NM_020507	Tob2	No	ACATACTTCTTTATATGCCCATA#TGTAAGGAAGTATGTG#(((((((((((((((........#))))))))))))))).	2437	2453	1	-17.8	1	0.0532557	0.456	0.00644899	2.14789	-4.17062	15	16	15	3UTR		0	0
mmu-miR-1a-1-5p	NM_020520	Slc25a20	No	ACATACTTCTTTATATGCCCATA#GTCCTGAGAGGGAGGGGAGGGAAGAGGTGTGA#.(((((((((((...(.(((...#.))).)..))))))))))).	1066	1098	1	-20.2	1	0.0952845	0.397	0.519256	0.4686	-6.67474	15	20	11	3UTR		0	0
mmu-miR-1a-1-5p	NM_021296	Grpel2	No	ACATACTTCTTTATATGCCCATA#GGCGTGTAGAGAGA#......(((((((((((((....#))))))))))))).	1137	1151	1	-17.4	0	1.47e-05	0.588	0.470704	0.192356	-15.5666	13	14	13	3UTR		0	0
mmu-miR-1a-1-5p	NM_021539	Wsb2	No	ACATACTTCTTTATATGCCCATA#GTGGTTGCATGTGTAGGAAGTAA#...(((((((((((((((((((.#))))..))))))).)))))))).	1844	1867	1	-19.5	0	0.00318749	0.574	1.13766	0.512055	-6.51454	19	23	8	3UTR		0	0
mmu-miR-1a-1-5p	NM_021542	Kcnk5	No	ACATACTTCTTTATATGCCCATA#GGGGATGTAGGGGAGAGCTATGTG#((((((((((((((((.(((...#))).)))))))))))...))))).	2416	2440	1	-21.7	1	0.00101343	0.412	3.5988	3.15191	-3.93757	19	24	11	3UTR		0	0
mmu-miR-1a-1-5p	NM_021885	Tub	No	ACATACTTCTTTATATGCCCATA#GGCGACTGTCAAGGAAGTGTGTT#(((((((((((((((((((....#))))..))).)))))))))))).	4491	4514	1	-18.4	1	0.0107516	0.456	-0.192754	0.29572	-3.93757	19	23	12	3UTR		0	0
mmu-miR-1a-1-5p	NM_022320	Gpr35	No	ACATACTTCTTTATATGCCCATA#TGTGCCTAGGGTGTGAGGAAGCTGTGG#.(((((((((((((..((((...#.))))))))))))).)))).	2537	2564	1	-19	1	9.57e-05	0.441	0.0691851	-0.0417665	-4.76182	17	20	13	3UTR		0	0
mmu-miR-1a-1-5p	NM_022724	Suv39h2	No	ACATACTTCTTTATATGCCCATA#GGGTATGTGTATGTGTGTG#((((((.....(((((((((...#)))))))))...)))))).	3505	3524	1	-18.3	0	7.93e-05	0.662	1.86693	3.30413	-12.9186	15	19	9	3UTR		0	0
mmu-miR-1a-1-5p	NM_023214	Slc30a7	No	ACATACTTCTTTATATGCCCATA#TGGGTATATGAGAAGTGTA#..(((((((.(((((((((((..#)))))))))))))))))).	2443	2462	1	-22.6	1	0.0588241	0.559	0.629522	0.707763	-6.19951	18	19	18	3UTR		0	0
mmu-miR-1a-1-5p	NM_023266	Zfp120	No	ACATACTTCTTTATATGCCCATA#GTATAACAAGGAAGTGTGTA#((((((((((((.(((((.....#)))))..)))))))))))).	3913	3933	1	-17	1	0.0326506	0.647	0.029636	0.184305	-5.22671	17	20	12	3UTR		0	0
mmu-miR-1a-1-5p	NM_023624	Lrat	No	ACATACTTCTTTATATGCCCATA#TGTGCTCCTTTCTAAGGACATGTAAGGAAGTTTGG#.((.(((((((((((((((....#.)).))))))))))))).)).	5057	5092	1	-20.1	0	0.0215098	0.647	1.35479	0.928788	-6.82535	17	21	13	3UTR		0	0
mmu-miR-1a-1-5p	NM_023635	Rab27a	No	ACATACTTCTTTATATGCCCATA#TGTGGGCCAGTTTAAGAGAAGTGTT#..((((((((((((..(((((((#)))))))..))...)))))))))).	1917	1942	1	-19.5	1	0.0396864	0.574	0.318583	0.157525	-5.9255	19	25	10	3UTR		0	0
mmu-miR-1a-1-5p	NM_023852	Rab3c	No	ACATACTTCTTTATATGCCCATA#GTATATAAAGTAGTGTGC#.((((((.((((((((((.....#)))))))))).)))))).	6326	6344	1	-17.6	1	0.00213912	0.662	0.401244	0.0734278	-6.10696	16	18	10	3UTR		0	1
mmu-miR-1a-1-5p	NM_024203	Fam120b	No	ACATACTTCTTTATATGCCCATA#GGGTATGTGACAGGAGC#.....(((((((((((((((...#)))))))))).))))).	3121	3138	1	-18.7	0	0.00477609	0.397	0.0621222	0.0872425	-13.6656	15	17	10	3UTR		0	0
mmu-miR-1a-1-5p	NM_024214	Tomm20	No	ACATACTTCTTTATATGCCCATA#TGTAGGCATTGTGGAGACAGGGGTTGGGGGGGGGGGTGTGC#.(((((((((((....((((...#.)))).....))))))))))).	3599	3640	1	-18.4	1	0.00935325	0.441	0.289524	0.0177037	-6.90779	15	22	11	3UTR		0	0
mmu-miR-1a-1-5p	NM_025301	Mrpl17	No	ACATACTTCTTTATATGCCCATA#GGGTATGTGAGAAGCATGG#.(((.((((.((((((((((...#)))))))))))))).))).	2020	2039	1	-20.8	0	0.000165376	0.603	0.354024	0.357588	-9.15487	17	19	14	3UTR		0	0
mmu-miR-1a-1-5p	NM_025335	Tmem167	No	ACATACTTCTTTATATGCCCATA#GGGTCGTGTGGGAGGTGTGA#.((((((((.((((((((((...#))).))))))))))))))).	2162	2182	1	-21.7	1	0.000511136	0.485	0.0838998	0.173009	-5.03583	18	20	15	3UTR		0	1
mmu-miR-1a-1-5p	NM_025382	Maco1	No	ACATACTTCTTTATATGCCCATA#GTGCAGGCGTGTGACGGTGTGTT#(((((((...((((((((((((.#)))..))))))))).))))))).	2783	2806	1	-17.9	1	0.000392538	0.456	3.52761	3.90462	-8.55011	19	23	9	3UTR		0	0
mmu-miR-1a-1-5p	NM_025419	1110059G10Rik	No	ACATACTTCTTTATATGCCCATA#TATGGGTATGTATATATGTATA#..((((.....((((((((((((#)))))))))))).....)))).	757	779	1	-17.7	0	0.0206148	0.721	0.0383767	0.0304449	-13.938	16	22	12	3UTR		0	0
mmu-miR-1a-1-5p	NM_025433	Rpl7l1	No	ACATACTTCTTTATATGCCCATA#TATACTGCCATTGGGGCCTATGGAGAAGTAG#...((((((((((((.((((...#.)))).)))))))))))).	2304	2335	1	-22.6	0	0.00247219	0.5	2.40889	1.44509	-6.74759	16	19	12	3UTR		0	0
mmu-miR-1a-1-5p	NM_025447	Dimt1	No	ACATACTTCTTTATATGCCCATA#TGGGTATATATATATATGTATGTA#((((((.....((((((((((..#)))))))))).......)))))).	1169	1193	1	-18.7	0	0.000121109	0.794	0.0132878	0.118395	-12.9186	16	24	10	3UTR		0	0
mmu-miR-1a-1-5p	NM_025610	Asrgl1	No	ACATACTTCTTTATATGCCCATA#GGCTAGGCTAGGGGAGTGTGG#.((((((((((((...(((....#))).....)))))))))))).	1302	1323	1	-17.5	1	0.00528681	0.544	0.468281	1.07903	-5.61866	15	21	12	3UTR		0	0
mmu-miR-1a-1-5p	NM_025617	Tceanc2	No	ACATACTTCTTTATATGCCCATA#GGGACAGAGGAGAGGTGTGTG#((((((((((((...(((((...#))).))..)))))))))))).	5084	5105	1	-21.1	1	0.0058545	0.515	2.74014	1.51326	-6.81899	17	21	12	3UTR		0	0
mmu-miR-1a-1-5p	NM_025659	Abi3	No	ACATACTTCTTTATATGCCCATA#GTGGGCTAGAGAGGGGTGG#.(((.((((((((...((((((.#)))))))))))))).))).	1556	1575	1	-20.2	0	0.00683264	0.397	-0.399353	-0.0194955	-9.7377	17	19	14	3UTR		0	0
mmu-miR-1a-1-5p	NM_025788	Nacc1	No	ACATACTTCTTTATATGCCCATA#TATGGGCAGGTGAGGGT#.......(((((((.((((((((#)))))))).))))))).	2652	2669	1	-18.1	0	0.000502734	0.456	2.59199	2.2323	-17.8457	15	17	8	3UTR		0	0
mmu-miR-1a-1-5p	NM_025788	Nacc1	No	ACATACTTCTTTATATGCCCATA#TGGGTTGAGGGAAGTATA#..((((((((((....(((((..#)))))..)))))))))).	3856	3874	1	-17.5	1	0.0523882	0.412	4.34166	3.48384	-8.07147	15	18	10	3UTR		0	0
mmu-miR-1a-1-5p	NM_025855	Echdc1	No	ACATACTTCTTTATATGCCCATA#GGGAATTTAGAAGTGTGTA#((((((((((..((...(((...#))).))..)))))))))).	2099	2118	1	-17.8	1	0.0511975	0.647	0.140508	-0.0102019	-11.0777	15	19	10	3UTR		0	0
mmu-miR-1a-1-5p	NM_025978	Ttc14	No	ACATACTTCTTTATATGCCCATA#ATGGGCATTTAGAAGAGGACCTATGG#.(((((((((((..((((((((.#))))))))...)))))))...)))).	2627	2653	1	-20.6	1	0.000366478	0.574	0.392301	0.216011	-5.9393	19	26	8	3UTR		0	0
mmu-miR-1a-1-5p	NM_025992	Herc6	No	ACATACTTCTTTATATGCCCATA#TGTGGGTATGTGTGTGTATATGGTATGTA#(((((((....((((((((((((#)))))))))))).........))))))).	5065	5094	1	-19.7	1	0.00934851	0.588	-0.268031	0.0715005	-11.3749	19	29	12	3UTR		0	0
mmu-miR-1a-1-5p	NM_026147	Rps20	No	ACATACTTCTTTATATGCCCATA#TATGGGCATGGATTTCCTGAGGACATGCTAGCCTATGGTATGA#.((((((((((((((((((((((#)))))))))).......)))))).............)))))).	2714	2757	1	-19.6	1	0.00113201	0.574	0.328571	0.0909571	-3.79332	22	43	10	3UTR		0	0
mmu-miR-1a-1-5p	NM_026183	Slc47a1	No	ACATACTTCTTTATATGCCCATA#TGTGGGGGAGACTATGGGGGAGTATT#..((((((((((((((.((((((#)))))).)....))))))))))))).	2445	2471	1	-19.4	1	0.00890432	0.544	2.27599	1.85894	-4.957	20	26	13	3UTR		0	0
mmu-miR-1a-1-5p	NM_026185	Abhd15	No	ACATACTTCTTTATATGCCCATA#GTGGGCATTTGGTTTTGAGGAAGAATGC#.(((.((((((((.((((((((.#)))))))).......)))))))).))).	2506	2534	1	-19.6	0	0.0152923	0.544	0.394703	0.410234	-8.7692	19	28	8	3UTR		0	0
mmu-miR-1a-1-5p	NM_026234	Pigm	No	ACATACTTCTTTATATGCCCATA#TGGGACTAAAGGAGTGTGTA#(((((((((((((....((((..#))))..))))))))))))).	2826	2846	1	-20.8	1	0.0175118	0.529	0	0.0185331	-5.76291	17	20	13	3UTR		0	0
mmu-miR-1a-1-5p	NM_026246	Mrpl49	No	ACATACTTCTTTATATGCCCATA#TATAGGCCGGGCGTGGTGGAAGCTATGG#.(((((((((...(((((((...#.)))))))..))))).)))).	1218	1246	1	-20.6	1	0.000208657	0.485	2.91739	1.83388	-11.254	16	21	7	3UTR		0	0
mmu-miR-1a-1-5p	NM_026259	Rnf41	No	ACATACTTCTTTATATGCCCATA#GCGTAGGTGGGAGTGTGA#.(((((((((...(((((.....#)))))...))))))))).	1795	1813	1	-17.2	1	0.0611858	0.485	0.478659	0.0298946	-11.254	14	18	9	3UTR		0	0
mmu-miR-1a-1-5p	NM_026272	Narf	No	ACATACTTCTTTATATGCCCATA#GGGCACAGCTGGCCGGAAGGGTAATCAGGAAGTGTGG#.((((((((((.((.(((((...#.))))))).)))))))))).	4153	4190	1	-20.2	1	0.00599514	0.485	0.149692	0.0747169	-7.87558	17	20	10	3UTR		0	0
mmu-miR-1a-1-5p	NM_026343	Stx17	No	ACATACTTCTTTATATGCCCATA#GGGTGTGTGTGGGGGG#.....(((((.(((((((((...#))))))))).))))).	5213	5229	1	-17.4	0	0.0193203	0.515	-0.328538	0.267007	-16.4904	14	16	9	3UTR		0	0
mmu-miR-1a-1-5p	NM_026346	Fbxo32	No	ACATACTTCTTTATATGCCCATA#GGGTTGTTAGAGAGTATGG#.(((((.((((((...((((...#))))...))))))))))).	5462	5481	1	-18.8	0	0.000140777	0.559	0.802231	1.29146	-7.16235	15	19	11	3UTR		0	0
mmu-miR-1a-1-5p	NM_026375	Ahctf1	No	ACATACTTCTTTATATGCCCATA#TGTGGGCATGTGAT#..........(((((((((((((#))))))))))))).	7893	7907	1	-18.1	0	0.00235726	0.647	3.79246	2.45432	-21.7228	13	14	13	3UTR		0	0
mmu-miR-1a-1-5p	NM_026479	Zcchc10	No	ACATACTTCTTTATATGCCCATA#TGTGGGTATATGTTACAGTGTGTA#(((((((....((((((((((((#))))))))))))....))))))).	1025	1049	1	-22.6	1	0.00464612	0.618	0.317795	0.415781	-11.3749	19	24	12	3UTR		0	0
mmu-miR-1a-1-5p	NM_026573	Upf3b	No	ACATACTTCTTTATATGCCCATA#GGGCAAAGGAACAGAGAACAAGAAAAGGGGTCGCTGTGCTGGTGGGATGTACTACAGAGGAGTGTGTC#((((((((((((((((.(((((.#.)))))))))).....))))))))))).	1588	1656	1	-21.8	1	0.000790135	0.5	1.67073	2.92238	-3.93757	21	28	11	3UTR		0	0
mmu-miR-1a-1-5p	NM_026598	Ebpl	No	ACATACTTCTTTATATGCCCATA#GGGCCTGTGAGGAAGTTGA#.((.(((((((((((.((((...#)))).))))))))))))).	1972	1991	1	-21.7	0	0.00714992	0.471	0.719864	0.573975	-7.0584	17	19	13	3UTR		0	0
mmu-miR-1a-1-5p	NM_026775	Tmed10	No	ACATACTTCTTTATATGCCCATA#GGGCTTGCAGTAAAGAAGTGG#...(((((((((((..((((...#)))).....))))))))))).	2588	2609	1	-18.9	0	0.0074145	0.603	1.13397	0.943014	-7.48304	15	21	11	3UTR		0	1
mmu-miR-1a-1-5p	NM_026844	Cmc2	No	ACATACTTCTTTATATGCCCATA#TGTGGCCATGGGTGGAAGTGTGTA#((((((((((...((((.(((((#))))).))))...)))))))))).	972	996	1	-21.7	1	0.00862973	0.603	-0.0473149	0.187172	-11.3983	19	24	10	3UTR		0	0
mmu-miR-1a-1-5p	NM_026932	Ebna1bp2	No	ACATACTTCTTTATATGCCCATA#TGGGAGTGGCACTATTAGGTGTGGCCTTGTTGGAGGAAGTGTGTC#(((((((((((((((.((((((.#.))).)))..)))..)))))))))))).	2724	2769	1	-20.5	1	0.00798775	0.426	0.101689	0.123557	-4.17062	21	28	12	3UTR		0	0
mmu-miR-1a-1-5p	NM_027081	Dennd6b	No	ACATACTTCTTTATATGCCCATA#GGGCATTCTGAGAGGATGG#.(((.((((((...((((((...#))))))...))))))))).	3156	3175	1	-20.5	0	2.26e-05	0.471	1.5891	2.84593	-13.4051	15	19	9	3UTR		0	0
mmu-miR-1a-1-5p	NM_027081	Dennd6b	No	ACATACTTCTTTATATGCCCATA#GGGCTGGTGGGGAGGTAG#...(((((((((((..((((...#))))..))))))))))).	3999	4017	1	-20.5	0	0.00681864	0.471	3.48099	3.20947	-7.48304	15	18	11	3UTR		0	0
mmu-miR-1a-1-5p	NM_027118	Cdk13	No	ACATACTTCTTTATATGCCCATA#GGGCAGGAGTTTTGAAGCAAGTATGTA#(((((((((((((..(((((...#))))).......))))).)))))))).	5906	5933	1	-20.5	1	0.0371343	0.706	1.20757	0.834494	-5.52986	18	27	8	3UTR		0	0
mmu-miR-1a-1-5p	NM_027133	Lnpk	No	ACATACTTCTTTATATGCCCATA#GGGTGTGTGTGTGTGTGTT#((((((.....(((((((((...#)))))))))...)))))).	3421	3440	1	-16.7	0	0.0920324	0.632	0.38459	0.1223	-12.9186	15	19	9	3UTR		0	0
mmu-miR-1a-1-5p	NM_027534	Kdsr	No	ACATACTTCTTTATATGCCCATA#TATGGGCCAGGACACCTTTGATTTTCTGGGCTGTAGGGGTGATAGTGTGA#.((((((((((((((.(((((..#.)))))))))))))....)))))).	1281	1331	1	-20.3	1	0.0102366	0.574	0.48873	0.283615	-4.02637	19	25	13	3UTR		0	0
mmu-miR-1a-1-5p	NM_027629	Pgm2l1	No	ACATACTTCTTTATATGCCCATA#GGGCTAAGAGAAGGATGA#.((..(((((((.((.((((...#)))))))))))))..)).	5431	5449	1	-17	0	0.122661	0.574	0.555294	0.0132167	-12.4666	15	18	13	3UTR		0	0
mmu-miR-1a-1-5p	NM_027748	Taf3	No	ACATACTTCTTTATATGCCCATA#TGGGCATGCGTGAAGGCTGTC#(((..((((....((((((((..#))))))))...))))..))).	4358	4379	1	-18.3	0	0.000249007	0.603	3.39365	3.63991	-19.7918	15	21	8	3UTR		0	0
mmu-miR-1a-1-5p	NM_027770	Col24a1	No	ACATACTTCTTTATATGCCCATA#ATGGGCATATAAAATCTTAGTGGTGC#.((((((..(((((((((((((.#))))))))))))).....)))).)).	6280	6306	1	-19.4	1	0.0136016	0.559	1.12699	2.07088	-7.16335	19	26	13	3UTR		0	0
mmu-miR-1a-1-5p	NM_027981	2310002L09Rik	No	ACATACTTCTTTATATGCCCATA#GGTATATAGAGAGA#......(((((((((((((....#))))))))))))).	1523	1537	1	-15.8	0	0.0517624	0.588	1.84804	1.50343	-15.5666	13	14	13	3UTR		0	0
mmu-miR-1a-1-5p	NM_028130	Zfp157	No	ACATACTTCTTTATATGCCCATA#GGGCATGTGTAGAAATGTGA#.((((.((((.(((((((((...#))))))))).)))).)))).	2370	2390	1	-21.7	0	0.00438141	0.618	0.534834	0.221285	-8.51906	17	20	9	3UTR		0	0
mmu-miR-1a-1-5p	NM_028137	Msantd3	No	ACATACTTCTTTATATGCCCATA#TGTGAGTGTTGGTTTTTTTTTTTTTAAGAAATGCAAGATAAAGGAGTGTGG#.(((((((((((((.(((.....#.)))..))))))))))))).	1200	1251	1	-19.1	1	0.0225614	0.706	0.824151	1.38283	-4.52877	16	20	13	3UTR		0	0
mmu-miR-1a-1-5p	NM_028182	Sh2d4a	No	ACATACTTCTTTATATGCCCATA#GTGTGGCTTTGTTGGAAGAAGTGTGTC#(((((((((((((((.((((((.#))).)))..)))..)))))))))))).	2537	2564	1	-20.4	1	0.0267419	0.456	0.212517	0.17076	-4.17062	21	27	12	3UTR		0	0
mmu-miR-1a-1-5p	NM_028185	Lsm11	No	ACATACTTCTTTATATGCCCATA#GTGGGCATGTAAAGAGTCTGG#.((.((.(((((((((((((((.#))))))))))))))))).)).	6190	6211	1	-25.1	0	0.00595865	0.515	0.161843	0.681109	-8.36903	19	21	17	3UTR		0	0
mmu-miR-1a-1-5p	NM_028198	Xpo5	No	ACATACTTCTTTATATGCCCATA#GGGCTGTGGAGGATGTAGTTGTA#(((((((((((((((.((((...#))))))))))))).)))..))).	4902	4925	1	-18.5	1	0.00159654	0.632	1.33142	1.49306	-4.17062	19	23	13	3UTR		0	0
mmu-miR-1a-1-5p	NM_028234	Rbm33	No	ACATACTTCTTTATATGCCCATA#TGTGCAGGTCCTGTGCCCATGGCTTGCTGTGGAGGAGTGTGG#.((((((((((((((.((((((.#.))))...)))))))))))))))).	6672	6714	1	-21.7	1	0.000930251	0.397	0.124713	-0.144763	-4.02637	20	25	16	3UTR		0	0
mmu-miR-1a-1-5p	NM_028277	Shisa9	No	ACATACTTCTTTATATGCCCATA#ATGGGCACACGAAGAGGAGTGTGC#.(((((((((((...(((((((.#))))))).....))))))))))).	2155	2179	1	-23.2	1	0.000626954	0.5	-0.186394	0.191233	-6.67474	18	24	11	3UTR		0	0
mmu-miR-1a-1-5p	NM_028301	Anks3	No	ACATACTTCTTTATATGCCCATA#GGGCTGTATGGAGAGGTTGTGTC#((((((((((((((((((((...#)))).)))))))))))).)))).	2345	2368	1	-23.7	1	5.99e-05	0.412	3.55819	1.77836	-3.93757	20	23	12	3UTR		0	0
mmu-miR-1a-1-5p	NM_028328	Rprd2	No	ACATACTTCTTTATATGCCCATA#GGGCATGTGAACTAGATGTG#((((.((..(((((((((((...#)))))))))))..)))))).	2748	2768	1	-21	0	0.00461761	0.471	1.82521	3.33376	-11.4266	17	20	11	3UTR		0	0
mmu-miR-1a-1-5p	NM_028451	Larp1	No	ACATACTTCTTTATATGCCCATA#GGCACAAGGGGGTGTGG#.(((((((((((...((((....#)))).))))))))))).	5086	5103	1	-17.8	1	2.45e-06	0.529	-0.0916972	0.128324	-6.67474	15	17	11	3UTR		0	0
mmu-miR-1a-1-5p	NM_028593	Cybrd1	No	ACATACTTCTTTATATGCCCATA#ATGGGGGTGAGGAGAGGATGG#.(((.(((((((.(((.(((((.#))))).))).)))))))))).	3923	3944	1	-20.2	0	0.151181	0.368	0.0897953	-0.0884339	-9.20149	18	21	10	3UTR		0	0
mmu-miR-1a-1-5p	NM_028707	Psd2	No	ACATACTTCTTTATATGCCCATA#TGGGAGTTTGTGGAGAGGTGTAGTG#(((((((((((((((..((((..#))))....))))))))))))).)).	4136	4161	1	-19.9	1	0.121837	0.529	0.327539	0.71934	-4.17062	19	25	13	3UTR		0	0
mmu-miR-1a-1-5p	NM_028708	Jakmip3	No	ACATACTTCTTTATATGCCCATA#GGGCAGGGATGGGGGAGTAA#...(((((((((((.(((((...#)))))...))))))))))).	4968	4988	1	-19.9	0	5.82e-05	0.529	0.0441234	0.321883	-7.24999	16	20	11	3UTR		0	0
mmu-miR-1a-1-5p	NM_028903	Scara5	No	ACATACTTCTTTATATGCCCATA#GGGTAGAAAGAAGTATGA#.(((((((((((...(((((...#))))).))))))))))).	2930	2948	1	-21.1	1	0.0303811	0.603	0.341225	0.0740904	-6.67474	16	18	11	3UTR		0	0
mmu-miR-1a-1-5p	NM_028941	Cmip	No	ACATACTTCTTTATATGCCCATA#GGGCAGGGGAGGGGTGGGG#.(.(((((((((...(((((...#)))))..))))))))).).	2544	2563	1	-18.9	0	0.0239389	0.397	-0.405277	1.58459	-8.23228	15	19	9	3UTR		0	0
mmu-miR-1a-1-5p	NM_028998	Themis3	No	ACATACTTCTTTATATGCCCATA#ATGGGGGTGGGGGAGTGGTGC#.((((((((((..(((.(((((.#))))).))))))))))).)).	2046	2067	1	-17.4	1	0.00308759	0.426	0.23297	0.259268	-8.42926	18	21	11	3UTR		0	0
mmu-miR-1a-1-5p	NM_029252	Fam243	No	ACATACTTCTTTATATGCCCATA#GGGCAGGATTAAAGGATGTGTGA#.((((((((((((..(((((...#)))))....))))))).))))).	1085	1108	1	-20.8	1	0.0114893	0.574	-0.40967	-0.0496268	-5.38561	17	23	7	3UTR		0	0
mmu-miR-1a-1-5p	NM_029348	Zbtb4	No	ACATACTTCTTTATATGCCCATA#TGGGCAAGCAAATTTGATGTGGGAGTTAGAGGAGTATGA#.((((((((((((..(.((((((#.)))))))..)))))))))))).	4606	4645	1	-23	1	0.00104207	0.603	1.34501	0.92126	-5.38561	19	23	12	3UTR		0	0
mmu-miR-1a-1-5p	NM_029441	Cdyl2	No	ACATACTTCTTTATATGCCCATA#TGTGAGGAAGTGTGTG#(((((((((((((((........#))))))))))))))).	6501	6517	1	-17.9	1	0.0027982	0.5	3.243	3.30618	-4.17062	15	16	15	3UTR		0	1
mmu-miR-1a-1-5p	NM_029528	Fam131b	No	ACATACTTCTTTATATGCCCATA#GGGCATGTGCAGGAAGA#.....(((((((((((((((...#))))))))).)))))).	3484	3501	1	-20.9	0	0.00366626	0.382	3.82191	3.42636	-13.6656	15	17	9	3UTR		0	0
mmu-miR-1a-1-5p	NM_029550	Keg1	No	ACATACTTCTTTATATGCCCATA#TATGGGCTGGAGAAGTAG#...((((((((((...(((((((#))))))))))))))))).	1339	1357	1	-20.3	0	3.69e-07	0.632	0.0963496	0.0491654	-8.33988	17	18	17	3UTR		0	0
mmu-miR-1a-1-5p	NM_029688	Srxn1	No	ACATACTTCTTTATATGCCCATA#GTGGGCTGGATGAAGAATGTATGG#.(((((((((((((..((((((.#))))))...)))))))).))))).	2697	2721	1	-23.4	1	0.0311031	0.574	0.005	0.097	-4.76182	19	24	8	3UTR		0	0
mmu-miR-1a-1-5p	NM_029837	Mpped2	No	ACATACTTCTTTATATGCCCATA#GGCTATAAAGAAGACTGTGTC#(((((((((((((((.(((....#)))))))))))))..))))).	1668	1689	1	-17.7	1	0.00593079	0.515	0.247794	0.644642	-4.17062	18	21	13	3UTR		0	0
mmu-miR-1a-1-5p	NM_029880	Ptgr2	No	ACATACTTCTTTATATGCCCATA#GGGCAGCATTGGGAGTATT#..((((((((.....(((((...#))))).....)))))))).	2468	2487	1	-19.1	1	0.0190022	0.559	0.272439	0.238006	-14.01	13	19	8	3UTR		0	0
mmu-miR-1a-1-5p	NM_030004	Cryl1	No	ACATACTTCTTTATATGCCCATA#ATGGGCAGCGATAGAGGCCAAGTATC#..((((((((((((.(((((((.#)))))))...)))))))...))))).	1126	1152	1	-18.2	1	0.00381708	0.456	0.41668	1.56715	-5.69245	19	26	7	3UTR		0	0
mmu-miR-1a-1-5p	NM_030069	Nxpe2	No	ACATACTTCTTTATATGCCCATA#TGTGGGTTCTAGGAACTGAACTTGGGTCCTCTGGAAGTGTGG#.(((((((((......(((((..#.))))).....))))))))).	2784	2826	1	-19.2	1	0.000832274	0.456	0.569019	0.40079	-13.0794	14	21	9	3UTR		0	1
mmu-miR-1a-1-5p	NM_030101	Pgpep1l	No	ACATACTTCTTTATATGCCCATA#GTGGGGGTGGGGGTGGGGGTGTGG#.(((((((((...(((.(((((.#))))).))).....))))))))).	739	763	1	-21.2	1	0.0143083	0.441	0.978547	1.28119	-11.254	17	24	9	3UTR		0	0
mmu-miR-1a-1-5p	NM_030224	Fndc8	No	ACATACTTCTTTATATGCCCATA#GGGTGTGTGTGTGTGTGT#((((((.....(((((((((...#)))))))))...))))))	2063	2081	1	-16.6	0	0.0274592	0.41	0	0	-12.9186	15	18	9	3UTR		0	0
mmu-miR-1a-1-5p	NM_030250	Nus1	No	ACATACTTCTTTATATGCCCATA#ATGGGACATATGAAGAAATGG#.(((..((((((((((((((((.#))))).)))))))))))))).	3177	3198	1	-20.7	0	0.0413448	0.603	0.863427	0.491121	-9.81332	19	21	14	3UTR		0	0
mmu-miR-1a-1-5p	NM_030678	Gys1	No	ACATACTTCTTTATATGCCCATA#GGTGTGTGATTGGAGTGTGTC#(((((((((.(((((((((....#)))))))))..))))))))).	3612	3633	1	-19.5	1	0.0202946	0.574	0.422473	0.790771	-5.18008	18	21	9	3UTR		0	0
mmu-miR-1a-1-5p	NM_030691	Igsf6	No	ACATACTTCTTTATATGCCCATA#GTGGGCAGTGAACATTCTCCAGCTGAGGTATA#..((((((((((((.(((((((.#))))))))))))............))))))).	1508	1540	1	-17.5	1	0.00284584	0.5	1.52979	1.24962	-5.69245	19	32	12	3UTR		0	0
mmu-miR-1a-1-5p	NM_030723	Pum2	No	ACATACTTCTTTATATGCCCATA#GGCTGTTGAGGAAGTGTT#..(((((((((((...(((....#)))...))))))))))).	4227	4245	1	-17	1	0.00539604	0.647	0.928353	1.58826	-6.78234	14	18	11	3UTR		0	1
mmu-miR-1a-1-5p	NM_030732	Tbl1xr1	No	ACATACTTCTTTATATGCCCATA#TGGGTAGCAGTGATGGGGAAATTAGGAGAGGTGTGG#.(((((((((((((.(.(((((.#.))))).).))..))))))))))).	3268	3304	1	-20.4	1	0.0195287	0.471	1.21401	1.92288	-4.52877	19	25	11	3UTR		0	0
mmu-miR-1a-1-5p	NM_030737	Vmn1r171	No	ACATACTTCTTTATATGCCCATA#ATGGGCAGAGGAAGGGAATGTG#((((.(((((((...(((((((.#))))))))))))))...)))).	1559	1581	1	-19.2	0	0.0501119	0.513	0.414354	-0.0189599	-10.938	18	22	14	3UTR		0	0
mmu-miR-1a-1-5p	NM_030739	Vmn1r58	No	ACATACTTCTTTATATGCCCATA#GGGGGTGTGGAGGAGAGGGTATGG#.(((((((((((((((.(((...#))).)))))))))....)))))).	2604	2628	1	-21.6	1	0.132191	0.485	0.199617	-0.0987513	-3.79332	18	24	9	3UTR		0	0
mmu-miR-1a-1-5p	NM_031166	Id4	No	ACATACTTCTTTATATGCCCATA#GGGTTTTAAGTACAGGGTTTTATAGTGTAATATATAAAGAATTAAGTGTGTG#((((((((((((((((((((...#.)))).............)))))))))....))))))).	1859	1911	1	-18	1	0.0138921	0.779	1.36318	1.1361	-3.93757	20	39	9	3UTR		0	0
mmu-miR-1a-1-5p	NM_031186	Ndst3	No	ACATACTTCTTTATATGCCCATA#TGGGCGTGTCAAAGAGGC#.....((((((((((((((((..#))))))))).))))))).	5047	5065	1	-20.9	0	0.000162491	0.471	0.982153	2.08855	-13.6656	16	18	9	3UTR		0	0
mmu-miR-1a-1-5p	NM_031391	Gtf2a1	No	ACATACTTCTTTATATGCCCATA#TGGGCGGGGGGAGGGGTTGGTG#((..((((((((...((((((..#))))))...))))))))..)).	1431	1453	1	-20.3	0	0.0464195	0.471	0.737823	1.02484	-11.4086	16	22	8	3UTR		0	0
mmu-miR-1a-1-5p	NM_032396	Kremen1	No	ACATACTTCTTTATATGCCCATA#TGGGTGGTGGGGAGGTATAGTG#((((((((((((((..(((((..#))))).)))))))))))).)).	1740	1762	1	-20.5	1	0.00294926	0.529	0.0321101	0.279864	-4.90607	19	22	12	3UTR		0	0
mmu-miR-1a-1-5p	NM_033509	Vangl2	No	ACATACTTCTTTATATGCCCATA#GGGCTGTGGGGAAGGTGTA#((((.((((((((((.((((...#)))))))))))))))))).	3050	3069	1	-21.4	0	0.00111696	0.485	0.265072	0.194795	-8.28966	18	19	18	3UTR		0	0
mmu-miR-1a-1-5p	NM_033561	Eif4h	No	ACATACTTCTTTATATGCCCATA#TGGGGAAAGGGGCTGAGAGGTGTGC#.((((((((((.....((((...#.)))).)))))))))).	2073	2098	1	-18.5	1	0.000866855	0.397	3.46272	4.33822	-10.2546	14	17	10	3UTR		0	0
mmu-miR-1a-1-5p	NM_053073	Lrp8	No	ACATACTTCTTTATATGCCCATA#TATGGGTCTGTGTGAGTGTGTG#((((((((...((((.(((((((#))))))).)))).)))))))).	3237	3259	1	-19.3	1	0.0564589	0.544	1.15613	0.631631	-9.29429	19	22	8	3UTR		0	0
mmu-miR-1a-1-5p	NM_053073	Lrp8	No	ACATACTTCTTTATATGCCCATA#GGGCATGTAAAGTTATTGG#.((.....((((((((((((...#))))))))))))....)).	7453	7472	1	-19.6	0	0.0554403	0.618	1.04256	0.18506	-16.7027	14	19	12	3UTR		0	0
mmu-miR-1a-1-5p	NM_053197	Sfxn3	No	ACATACTTCTTTATATGCCCATA#GTGGGCTGGTAGAGGAAGCAGTGTGG#.(((((((((((((..((((((.#))))))..)))))))....)))))).	1839	1865	1	-22.1	1	0.0675852	0.382	0.113987	0.128725	-4.76182	19	26	7	3UTR		0	0
mmu-miR-1a-1-5p	NM_054043	Msi2	No	ACATACTTCTTTATATGCCCATA#GGGCAGGTGAGGGAGG#.....(((((((((.(((((...#))))).))))))))).	5394	5410	1	-20.7	0	0.119164	0.5	4.31673	3.9796	-14.401	14	16	9	3UTR		0	1
mmu-miR-1a-1-5p	NM_080639	Timp4	No	ACATACTTCTTTATATGCCCATA#TGGGCAGGGGGTGGGGATGGAGAGGAAGATGC#.(((.(((((((.(((.(((((.#.))))).)))..)))))))))).	2488	2520	1	-19.8	0	0.0617647	0.471	0.904347	1.06678	-9.20149	18	23	10	3UTR		0	0
mmu-miR-1a-1-5p	NM_001001335	Plekha8	No	ACATACTTCTTTATATGCCCATA#TGGGCATTGGAGGGAGTGTA#..((((((((((..(((((((..#)))))))..)))))))))).	2188	2208	1	-22.9	1	2.31e-05	0.544	-0.0310595	0.176511	-7.10297	17	20	10	3UTR		0	1
mmu-miR-1a-1-5p	NM_001001979	Megf10	No	ACATACTTCTTTATATGCCCATA#ATGGGCATGTACAGAGGC#.....(((((.(((((((((((.#))))))))))).))))).	7186	7204	1	-22.6	0	0.00195179	0.529	0.552296	0.201514	-16.4904	16	18	11	3UTR		0	0
mmu-miR-1a-1-5p	NM_001003947	Cyp4x1	No	ACATACTTCTTTATATGCCCATA#TGTGGGGTATAAAGGAGGTTGA#.((..(((((((((((.((((((#)))))))))))))))))..)).	3314	3336	1	-22.3	0	0.00449471	0.544	2.66347	1.95711	-10.9444	19	22	17	3UTR		0	0
mmu-miR-1a-1-5p	NM_001004148	Slc13a5	No	ACATACTTCTTTATATGCCCATA#TGGGCAGAAGACAGTATGG#.(((((((((((...((((((..#))))))))))).)))))).	3049	3068	1	-20.2	1	0.000420322	0.574	3.29391	2.97564	-6.67474	17	19	11	3UTR		0	0
mmu-miR-1a-1-5p	NM_001004363	Nuak1	No	ACATACTTCTTTATATGCCCATA#GTGTTGGCCAGCAAGAAATGGGAAGCGGCATTATGGGGAAGGGTGTG#((((.((((((((((((((....#.))))).))))))))).)))).	2551	2598	1	-19.7	0	0.0202401	0.529	0.220373	0.142206	-8.05661	18	22	9	3UTR		0	0
mmu-miR-1a-1-5p	NM_001004435	Pik3r6	Yes	ACATACTTCTTTATATGCCCATA#GGGCATGTGATAAAGATGG#.(((.(((..((((((((((...#))))))))))..)))))).	2742	2761	1	-20.7	0	0.00411472	0.485	-0.313777	-0.103434	-10.2113	16	19	10	3UTR		0	0
mmu-miR-1a-1-5p	NM_001005863	Mtus1	No	ACATACTTCTTTATATGCCCATA#TGTGGGCAAGGGGGGTGTGTG#((((((((((((...((((((((#)))))))))))))))))))).	4442	4463	1	-24.2	1	0.0229283	0.5	0.723409	0.964444	-6.81899	20	21	20	3UTR		0	0
mmu-miR-1a-1-5p	NM_001005864	Mtus1	No	ACATACTTCTTTATATGCCCATA#TGTGGGCAAGGGGGGTGTGTG#((((((((((((...((((((((#)))))))))))))))))))).	2048	2069	1	-24.2	1	0.0229283	0.5	0.155111	0.539088	-6.81899	20	21	20	3UTR		0	0
mmu-miR-1a-1-5p	NM_001005865	Mtus1	No	ACATACTTCTTTATATGCCCATA#TGTGGGCAAGGGGGGTGTGTG#((((((((((((...((((((((#)))))))))))))))))))).	2061	2082	1	-24.2	1	0.0229283	0.5	0.584866	0.562911	-6.81899	20	21	20	3UTR		0	0
mmu-miR-1a-1-5p	NM_001007581	Trp53rka	No	ACATACTTCTTTATATGCCCATA#GGGCTGGAGAGGTGG#...((((((((((...((((...#)))))))))))))).	1403	1418	1	-17.2	0	0.000451458	0.544	2.23922	1.95531	-8.33988	14	15	14	3UTR		0	0
mmu-miR-1a-1-5p	NM_001008423	Ccdc177	No	ACATACTTCTTTATATGCCCATA#GGGCGAGCCCTGGAGTGTGTA#(((((((((......(((((...#)))))......))))))))).	3376	3397	1	-20.2	1	0.000187953	0.441	-0.0309624	1.06876	-14.2331	14	21	9	3UTR		0	0
mmu-miR-1a-1-5p	NM_001011733	Olfr288	No	ACATACTTCTTTATATGCCCATA#GGGTGTCTGGAGAAGTT#....(((((((((.((((((...#)))))).))))))))).	1277	1294	1	-18.4	0	0.00130782	0.471	0.076794	0.682288	-10.4034	15	17	9	3UTR		0	0
mmu-miR-1a-1-5p	NM_001013367	Prkaa1	Yes	ACATACTTCTTTATATGCCCATA#ATGAGTGGCTAAAGAAGTGTGA#.((((((((((((...(((....#.))))))))))))))).	2999	3021	1	-18.1	1	0.011069	0.706	0.129698	0.386437	-5.61866	15	17	15	3UTR		0	1
mmu-miR-1a-1-5p	NM_001013390	Scn4b	No	ACATACTTCTTTATATGCCCATA#GGGCTGGAGTGGTGTGG#.((((((.(((((...((((...#))))))))).)))))).	1329	1346	1	-18.5	1	0.00737899	0.397	0.0575952	0.0798363	-7.9323	15	17	9	3UTR		0	0
mmu-miR-1a-1-5p	NM_001024539	Shc2	Yes	ACATACTTCTTTATATGCCCATA#CATGTAAAGGAGTGTT#..(((((((((((((((......#))))))))))))))).	2910	2926	1	-16.7	1	0.000526941	0.544	3.01023	1.56902	-4.957	15	16	15	3UTR		0	0
mmu-miR-1a-1-5p	NM_001024955	Pik3r1	Yes	ACATACTTCTTTATATGCCCATA#GTGGGAGGGGAGGGAGTGTGC#.(((((((((((.....(((((.#)))))....))))))))))).	5691	5712	1	-20.8	1	0.000665514	0.529	0.6249	0.741115	-6.90779	16	21	11	3UTR		0	0
mmu-miR-1a-1-5p	NM_001031772	Lin28b	No	ACATACTTCTTTATATGCCCATA#ATGTATTAAATGTAAGGAAGTATGG#.(((((((((((((((.......#.))))))))))))))).	3733	3758	1	-18.6	1	0.000247143	0.662	2.37479	1.09027	-3.79332	15	17	15	3UTR		0	0
mmu-miR-1a-1-5p	NM_001033122	Cd69	No	ACATACTTCTTTATATGCCCATA#TGTGGGACATGAGGAAGAAGA#.....(((((((.((((((((((#)))))).))))..))))))).	824	845	1	-18.5	0	0.0191474	0.515	-0.0453465	0.0142948	-14.9547	17	21	7	3UTR		0	0
mmu-miR-1a-1-5p	NM_001033139	Spindoc	No	ACATACTTCTTTATATGCCCATA#GTGGGCGGGAGGAGGTAG#...(((((((((...(((((((.#))))))).))))))))).	1413	1431	1	-20.2	0	0.0237303	0.441	1.58889	1.7523	-9.39596	16	18	9	3UTR		0	0
mmu-miR-1a-1-5p	NM_001033172	Rab11fip2	No	ACATACTTCTTTATATGCCCATA#TGGTGCGTGTGGGTGAAGTGTGA#.((((((((((((((((((((..#))).))))))))).)))))))).	4629	4652	1	-23	1	0.00252126	0.456	3.79447	3.23271	-3.79332	20	23	9	3UTR		0	0
mmu-miR-1a-1-5p	NM_001033238	Cblb	No	ACATACTTCTTTATATGCCCATA#GGGCAGTTAACAAATATTCCAGGAGTATGA#.((((((((((((..(((((...#)))))..)))..........))))))))).	2991	3021	1	-20.4	1	0.0080955	0.529	0.353864	0.82175	-5.38561	17	30	9	3UTR		0	0
mmu-miR-1a-1-5p	NM_001033279	Ilrun	No	ACATACTTCTTTATATGCCCATA#GGGCGGGTGGAGAAGATGG#.(((.(((((((((.(((((...#))))).)))))))))))).	2645	2664	1	-22.2	0	0.0605914	0.397	2.07123	1.58934	-8.64781	17	19	12	3UTR		0	0
mmu-miR-1a-1-5p	NM_001033316	Ffar3	No	ACATACTTCTTTATATGCCCATA#TGTGGGTGTGTAGGGGTGCAGGGTGTGTG#(((((((((((((((((((((((#)))))))))))))))).....))))))).	1400	1429	1	-24.7	1	0.00281661	0.397	2.3027	2.05918	-3.93757	23	29	16	3UTR		0	0
mmu-miR-1a-1-5p	NM_001033354	Iqsec3	No	ACATACTTCTTTATATGCCCATA#TATGACTAATATGGAGGATGTGGGGTATGAAGGAGTGTGA#.(((((((((((((((.((((((#.))))))))))))))))))))).	5595	5635	1	-26.3	1	0.0747201	0.588	1.69761	2.29503	-3.79332	21	23	21	3UTR		0	0
mmu-miR-1a-1-5p	NM_001033439	Lrch1	No	ACATACTTCTTTATATGCCCATA#GGGTTAAGTAAGTGGAGTGTGTT#((((((((((((((..((((...#))))...))))).))))))))).	3735	3758	1	-18.9	1	0.00468585	0.441	3.20767	3.88287	-4.90607	18	23	9	3UTR		0	0
mmu-miR-1a-1-5p	NM_001033441	Alg10b	No	ACATACTTCTTTATATGCCCATA#GGGCATAGAAGTGATGA#.(((((((((....((((((...#))))))))))))).)).	1987	2004	1	-17.7	1	0.00283186	0.662	0.56277	0.249762	-12.1109	15	17	13	3UTR		0	0
mmu-miR-1a-1-5p	NM_001033475	Tmed8	No	ACATACTTCTTTATATGCCCATA#ATGGGCTGCCTAAGAGGTC#....(((((((.....((((((.#)))))).....))))))).	3898	3917	1	-17.6	0	0.000376015	0.529	-0.0468399	0.221477	-16.0078	13	19	7	3UTR		0	0
mmu-miR-1a-1-5p	NM_001033481	Myrf	No	ACATACTTCTTTATATGCCCATA#GTGGGCCTCAGTGTGGAGAGGTAC#...(((((((((((((((((((.#))))))....))))))))))))).	4393	4417	1	-22.9	0	0.00458531	0.456	4.4982	3.04826	-6.51454	19	24	13	3UTR		0	0
mmu-miR-1a-1-5p	NM_001034860	Tdpoz8	No	ACATACTTCTTTATATGCCCATA#GTGGGGACATCCTTGTGCAGTTGGGGGCAGGGAGGAAGTGTGG#.(((((((((((...(((((...#.)))))..))))))))))).	1386	1429	1	-24.7	1	0.0596653	0.426	0	0.116425	-6.67474	16	20	11	3UTR		0	0
mmu-miR-1a-1-5p	NM_001034874	Shisa6	No	ACATACTTCTTTATATGCCCATA#TGGGCATATGGCAGAGGC#.....((((((((((((((((..#))))))))))).))))).	3077	3095	1	-21	0	0.000440834	0.5	0.119505	0.0502596	-13.6656	16	18	11	3UTR		0	0
mmu-miR-1a-1-5p	NM_001035239	Trpm3	No	ACATACTTCTTTATATGCCCATA#TGGGCAGGGAGGGGTAA#...(((((((((...((((((..#)))))).))))))))).	5461	5478	1	-18.3	0	0.00145173	0.5	1.70558	0.514486	-9.39596	15	17	9	3UTR		0	0
mmu-miR-1a-1-5p	NM_001035240	Trpm3	No	ACATACTTCTTTATATGCCCATA#TGGGCAGGGAGGGGTAA#...(((((((((...((((((..#)))))).))))))))).	5461	5478	1	-18.3	0	0.00145173	0.5	1.70558	0.514486	-9.39596	15	17	9	3UTR		0	0
mmu-miR-1a-1-5p	NM_001035241	Trpm3	No	ACATACTTCTTTATATGCCCATA#TGGGCAGGGAGGGGTAA#...(((((((((...((((((..#)))))).))))))))).	5431	5448	1	-18.3	0	0.00145173	0.5	1.70558	0.514486	-9.39596	15	17	9	3UTR		0	0
mmu-miR-1a-1-5p	NM_001035242	Trpm3	No	ACATACTTCTTTATATGCCCATA#TGGGCAGGGAGGGGTAA#...(((((((((...((((((..#)))))).))))))))).	5425	5442	1	-18.3	0	0.00145173	0.5	1.70558	0.514486	-9.39596	15	17	9	3UTR		0	0
mmu-miR-1a-1-5p	NM_001035243	Trpm3	No	ACATACTTCTTTATATGCCCATA#TGGGCAGGGAGGGGTAA#...(((((((((...((((((..#)))))).))))))))).	5395	5412	1	-18.3	0	0.00145173	0.5	1.70558	0.514486	-9.39596	15	17	9	3UTR		0	0
mmu-miR-1a-1-5p	NM_001037136	Agap1	No	ACATACTTCTTTATATGCCCATA#GGGTGTATATGAGTGTGTA#((((((((...(((((((((...#))))))))).)))))))).	5320	5339	1	-20.3	1	0.00701802	0.662	1.43996	1.01181	-9.06125	17	19	9	3UTR		0	0
mmu-miR-1a-1-5p	NM_001037719	Btla	No	ACATACTTCTTTATATGCCCATA#TATGGGCCTATGAACAAGTGTC#..((((((.((((((.(((((((#))))))).)))))).)))))).	1715	1737	1	-20.1	1	0.000739598	0.647	-0.26706	0.309779	-6.24644	19	22	7	3UTR		0	0
mmu-miR-1a-1-5p	NM_001037726	Creb1	Yes	ACATACTTCTTTATATGCCCATA#GGATGGTGAAGAAGTGTGC#.(((((((((((((...((....#))...))))))))))))).	6083	6102	1	-18.8	1	0.00225826	0.603	1.52776	0.964704	-4.76182	15	19	13	3UTR		0	0
mmu-miR-1a-1-5p	NM_001037937	Deptor	Yes	ACATACTTCTTTATATGCCCATA#GGGAATGTGAGGAAGA#.....(((((((((((.(((...#))).))))))))))).	7781	7797	1	-18	0	0.119839	0.559	0.312163	0.206019	-13.6656	14	16	11	3UTR		0	0
mmu-miR-1a-1-5p	NM_001037940	Dnajb6	No	ACATACTTCTTTATATGCCCATA#TGTGGGCACTTATGGAGTATGG#.((((((((..((..((((((((#))))))))..)).)))))))).	2493	2515	1	-22.9	1	0.00035463	0.559	0.081691	-0.112986	-9.4529	18	22	8	3UTR		0	0
mmu-miR-1a-1-5p	NM_001038624	Ric3	No	ACATACTTCTTTATATGCCCATA#TGGGCCTGGGAGGTATGC#.((((((((((.....(((((..#)))))..)))))))))).	3596	3614	1	-19.6	1	0.000473549	0.426	0.752012	0.364734	-10.2546	15	18	10	3UTR		0	0
mmu-miR-1a-1-5p	NM_001039074	Ldb3	No	ACATACTTCTTTATATGCCCATA#TGGGCAGTTATGGAGGATCTAAAGTGTGC#.((((((((((((((((((((..#))))))..))))))))......)))))).	2551	2580	1	-19.7	1	0.000712082	0.426	1.23792	1.09332	-3.79332	20	29	8	3UTR		0	0
mmu-miR-1a-1-5p	NM_001039080	Rbms2	No	ACATACTTCTTTATATGCCCATA#GCACAGGTAGAGAAGTGTGG#.(((((((((((((.(((.....#)))...))))))))))))).	2332	2352	1	-18.9	1	0.00158771	0.412	0.0035474	0.0176823	-4.52877	16	20	13	3UTR		0	0
mmu-miR-1a-1-5p	NM_001039167	Rbfox3	No	ACATACTTCTTTATATGCCCATA#GGGTGTGTGGCCTCAGGGCAGGTTTAGGGGAAGTGTGG#.(((((((((((...(((((...#.)))))......))))))))))).	2931	2969	1	-21.7	1	0.00509768	0.368	3.51374	3.08247	-6.67474	16	24	11	3UTR		0	0
mmu-miR-1a-1-5p	NM_001039181	Npr3	No	ACATACTTCTTTATATGCCCATA#GGGTGTGGTAGGAGGTATGTC#(((((((((((..(((((((...#)))))))..))))))))))).	3334	3355	1	-23.7	1	0.000105729	0.485	0.673195	0.249437	-8.57351	18	21	11	3UTR		0	0
mmu-miR-1a-1-5p	NM_001039578	Evi5l	No	ACATACTTCTTTATATGCCCATA#GGGCCTAGGATAGAAGTATGTA#((((((((((...((.((((...#)))).))....)))))))))).	1632	1654	1	-21.8	1	0.0115247	0.441	-0.363005	-0.310158	-11.6313	16	22	10	3UTR		0	0
mmu-miR-1a-1-5p	NM_001040399	Larp1b	No	ACATACTTCTTTATATGCCCATA#TGTGGGCATATGTGTGCCATGGTGTGTA#(((((((....((((((((((((#))))))))))))........))))))).	1762	1790	1	-22.4	1	0.00128794	0.559	0.323051	0.151532	-11.3749	19	28	12	3UTR		0	0
mmu-miR-1a-1-5p	NM_001042652	Nusap1	No	ACATACTTCTTTATATGCCCATA#GTGCAGAGTTAGATGTATACCACCATACCTGGCTATAAAGAAGTGTT#..(((((((((((((.(((....#.)))))))))))))))).	2673	2720	1	-19.4	1	0.00483844	0.662	0.2532	0.0319004	-5.19005	16	18	16	3UTR		0	0
mmu-miR-1a-1-5p	NM_001043355	Map6	No	ACATACTTCTTTATATGCCCATA#TGGGCCTATAAAGAAT#......(((((((((.(((((..#))))).))))))))).	1986	2002	1	-18.1	0	0.00163913	0.588	1.00427	0.445916	-15.7996	14	16	9	3UTR		0	0
mmu-miR-1a-1-5p	NM_001044719	Ilrun	No	ACATACTTCTTTATATGCCCATA#GGGCGGGTGGAGAAGATGG#.(((.(((((((((.(((((...#))))).)))))))))))).	2420	2439	1	-22.2	0	0.0605914	0.397	0.244016	1.74818	-8.64781	17	19	12	3UTR		0	0
mmu-miR-1a-1-5p	NM_001045523	Bahd1	No	ACATACTTCTTTATATGCCCATA#GGGTGCAGTGCAGGGAAGTGTGG#.(((((((((((.(((((((...#))))...))).))))))))))).	3604	3627	1	-19.9	1	0.00808993	0.324	0.0700535	0.577503	-5.08246	18	23	11	3UTR		0	0
mmu-miR-1a-1-5p	NM_001045536	Zzef1	No	ACATACTTCTTTATATGCCCATA#GGCATGTGTGGAAGTGA#...(((((((.((((((((....#)))))))).))))))).	9441	9458	1	-18.9	0	0.011358	0.426	-0.808881	0.136471	-9.33931	15	17	8	3UTR		0	0
mmu-miR-1a-1-5p	NM_001048054	Dusp16	No	ACATACTTCTTTATATGCCCATA#TGTGGGCATAAGGTGAAGG#.....((((....((((((((((#))))))))))....)))).	3429	3448	1	-19	0	0.0193368	0.5	3.11692	1.91559	-22.3688	14	19	10	3UTR		0	1
mmu-miR-1a-1-5p	NM_001076681	Lyrm9	No	ACATACTTCTTTATATGCCCATA#GGGCAGAGCTGTAAGGAGGGTGG#.(((.(((((((((((((((...#)))))....))))))))))))).	4933	4956	1	-20.3	0	4.44e-05	0.412	0.176187	0.0903492	-7.91236	18	23	13	3UTR		0	0
mmu-miR-1a-1-5p	NM_001077406	Nrp2	No	ACATACTTCTTTATATGCCCATA#TGGTCCTGTATGTATGTACACAGTACACTCCCATGTGAAGAGGTGTGTG#(((((((((((((((((......#.))))))))))))))))).	4090	4139	1	-21.7	1	0.0305907	0.559	1.06914	0.742832	-3.93757	17	19	17	3UTR		0	0
mmu-miR-1a-1-5p	NM_001077407	Nrp2	No	ACATACTTCTTTATATGCCCATA#TGGTCCTGTATGTATGTACACAGTACACTCCCATGTGAAGAGGTGTGTG#(((((((((((((((((......#.))))))))))))))))).	4075	4124	1	-21.7	1	0.0305907	0.559	1.06914	0.742832	-3.93757	17	19	17	3UTR		0	0
mmu-miR-1a-1-5p	NM_001077425	Cntnap5a	No	ACATACTTCTTTATATGCCCATA#GGGTGTGTGTGTGTGTGTGTG#((((((.....(((((((((...#))))))))).....)))))).	4758	4779	1	-18.3	0	0.35213	0.544	0.299373	0.364267	-12.9186	15	21	9	3UTR		0	0
mmu-miR-1a-1-5p	NM_001080798	Aff1	No	ACATACTTCTTTATATGCCCATA#GTGGGCAGAGAAGTGC#...((((((((....(((((((.#))))))))))))))).	7325	7341	1	-19.2	0	2.93e-05	0.456	0.523171	0.0804563	-12.7428	15	16	15	3UTR		0	0
mmu-miR-1a-1-5p	NM_001080926	Lrp8	No	ACATACTTCTTTATATGCCCATA#TATGGGTCTGTGTGAGTGTGTG#((((((((...((((.(((((((#))))))).)))).)))))))).	2859	2881	1	-19.3	1	0.0564589	0.544	1.15613	0.631631	-9.29429	19	22	8	3UTR		0	0
mmu-miR-1a-1-5p	NM_001080926	Lrp8	No	ACATACTTCTTTATATGCCCATA#GGGCATGTAAAGTTATTGG#.((.....((((((((((((...#))))))))))))....)).	7075	7094	1	-19.6	0	0.0554403	0.618	1.04256	0.18506	-16.7027	14	19	12	3UTR		0	0
mmu-miR-1a-1-5p	NM_001080971	Tubb1	No	ACATACTTCTTTATATGCCCATA#TGGGTGTCTGAAGAGTGTGTG#((((((.((((((.(((((((..#))))))).)))))))))))).	1724	1745	1	-21.5	0	0.0288737	0.456	0.419645	-0.443396	-6.3381	19	21	12	3UTR		0	0
mmu-miR-1a-1-5p	NM_001081058	Cdk13	No	ACATACTTCTTTATATGCCCATA#GGGCAGGAGTTTTGAAGCAAGTATGTA#(((((((((((((..(((((...#))))).......))))).)))))))).	6086	6113	1	-20.5	1	0.0371343	0.706	1.20757	0.834494	-5.52986	18	27	8	3UTR		0	0
mmu-miR-1a-1-5p	NM_001081105	Rhoh	No	ACATACTTCTTTATATGCCCATA#ATGGGGTTATGAGGGAGTCTGC#.((.(((((((((((..(((((.#)))))..))))))))))).)).	1334	1356	1	-21	0	7.16e-06	0.471	-0.319614	-0.198481	-7.0584	18	22	11	3UTR		0	0
mmu-miR-1a-1-5p	NM_001081203	Sbno1	No	ACATACTTCTTTATATGCCCATA#GGGCACTGAAGAGGTAA#...((((((((((..(((((...#))))).)))))))))).	9374	9391	1	-20.2	0	0.00588636	0.485	2.88192	2.8698	-8.10683	15	17	10	3UTR		0	0
mmu-miR-1a-1-5p	NM_001081321	Pds5a	No	ACATACTTCTTTATATGCCCATA#ATGGGCATGAGTGTGTG#((((((((......((((((((.#)))))))))))))))).	8707	8724	1	-19.6	1	0.00811417	0.618	0.212075	0.997844	-14.554	16	17	16	3UTR		0	0
mmu-miR-1a-1-5p	NM_001081358	Lrrc7	Yes	ACATACTTCTTTATATGCCCATA#GGGCAATATGGAGTAGGTTGG#.((..((.((((((((((((...#))))).))))))).))..)).	7961	7982	1	-19.9	0	0.0329136	0.647	-0.514432	0.0299105	-13.258	16	21	7	3UTR		0	0
mmu-miR-1a-1-5p	NM_001081421	Galnt16	No	ACATACTTCTTTATATGCCCATA#GGGTTAGGGTGGGGGAGTGTC#..((((((((((((..((((...#))))....)))))))))))).	1907	1928	1	-18.6	1	0.0221051	0.426	1.79754	1.29323	-5.9255	16	21	12	3UTR		0	0
mmu-miR-1a-1-5p	NM_001081431	Zscan25	No	ACATACTTCTTTATATGCCCATA#GGGCAGAGCCTGGAGTATGTA#(((((((((......(((((...#)))))......))))))))).	1936	1957	1	-21.9	1	0.00802164	0.412	-0.426704	0.0379554	-14.2331	14	21	9	3UTR		0	0
mmu-miR-1a-1-5p	NM_001081566	Pik3r6	Yes	ACATACTTCTTTATATGCCCATA#GGGCATGTGATAAAGATGG#.(((.(((..((((((((((...#))))))))))..)))))).	2754	2773	1	-20.7	0	0.00411472	0.485	-0.313777	-0.103434	-10.2113	16	19	10	3UTR		0	0
mmu-miR-1a-1-5p	NM_001081653	Cntnap5c	No	ACATACTTCTTTATATGCCCATA#ATGGGCATTTGAAAAGTATC#..((((((.((((.((((((((.#)))))))).)))))))))).	5180	5200	1	-19	1	0.138851	0.588	0	0	-6.87023	18	20	10	3UTR		0	0
mmu-miR-1a-1-5p	NM_001082414	Sh3d19	No	ACATACTTCTTTATATGCCCATA#GGGTGTGGAGAGGGGTATGA#.(((((((((((.(((((((...#))))))).))))))))))).	5003	5023	1	-22.8	1	0.05975	0.485	0.0932998	0.271945	-5.08246	18	20	11	3UTR		0	0
mmu-miR-1a-1-5p	NM_001083119	Ptpru	No	ACATACTTCTTTATATGCCCATA#GGGCTGTGGGGAGGTGTA#..(((((((((((((.((((...#))))))))))))))))).	5436	5454	1	-22.4	1	0.00100591	0.529	0.551408	0.835465	-5.19005	17	18	17	3UTR		0	0
mmu-miR-1a-1-5p	NM_001083927	Tle3	No	ACATACTTCTTTATATGCCCATA#TATGGGGGTGGGGGTAGGGGGGAGATGA#.(((.(((((((.(((.(((((.#.))))).))).)))))))))).	4423	4451	1	-19.7	0	0.0863181	0.426	0.108497	1.31101	-9.20149	18	22	10	3UTR		0	0
mmu-miR-1a-1-5p	NM_001083928	Tle3	No	ACATACTTCTTTATATGCCCATA#TATGGGGGTGGGGGTAGGGGGGAGATGA#.(((.(((((((.(((.(((((.#.))))).))).)))))))))).	4369	4397	1	-19.7	0	0.0863181	0.426	0.108497	1.31101	-9.20149	18	22	10	3UTR		0	0
mmu-miR-1a-1-5p	NM_001085503	Aadacl3	No	ACATACTTCTTTATATGCCCATA#GGCAGGGCGAGAAGTATGA#.((((((((((....((((....#))))....)))))))))).	1342	1361	1	-19.4	1	0.00856299	0.588	0.308189	-0.231277	-10.0215	14	19	10	3UTR		0	0
mmu-miR-1a-1-5p	NM_001099738	Dnajc28	No	ACATACTTCTTTATATGCCCATA#TGTCGTGCCCCAGGGGCCTGAGAAGTGTGTG#(((((((((((.....((((...#.))))..))))))))))).	1675	1706	1	-21.2	1	0.000302192	0.515	-0.109592	-0.180074	-10.3988	15	19	11	3UTR		0	0
mmu-miR-1a-1-5p	NM_001101471	Akap5	Yes	ACATACTTCTTTATATGCCCATA#GGGTGTGTGTGTGTGTGTGTG#((((((.....(((((((((...#))))))))).....)))))).	4603	4624	1	-18.3	0	0.29322	0.5	0.259501	0.250128	-12.9186	15	21	9	3UTR		0	0
mmu-miR-1a-1-5p	NM_001101471	Akap5	Yes	ACATACTTCTTTATATGCCCATA#GGGTGTGTGTGTGTGTGTGTG#((((((.....(((((((((...#))))))))).....)))))).	6277	6298	1	-18.3	0	0.268966	0.5	0.22248	0.141969	-12.9186	15	21	9	3UTR		0	0
mmu-miR-1a-1-5p	NM_001101488	Gsg1l	No	ACATACTTCTTTATATGCCCATA#GGGCCCTAAGTGTGAGGAGAGTGCTGTA#((((((((((((((((((((...#)))).....))))))))).)))).))).	3281	3309	1	-18.8	1	0.0532758	0.412	3.57713	3.28495	-3.93757	20	28	9	3UTR		0	0
mmu-miR-1a-1-5p	NM_001104529	Gpr35	No	ACATACTTCTTTATATGCCCATA#TGTGCCTAGGGTGTGAGGAAGCTGTGG#.(((((((((((((..((((...#.))))))))))))).)))).	2301	2328	1	-19	1	9.57e-05	0.441	0.0691851	-0.0417665	-4.76182	17	20	13	3UTR		0	0
mmu-miR-1a-1-5p	NM_001109975	Synpo	No	ACATACTTCTTTATATGCCCATA#GGGCTTAGTGAGGAAGATGG#.(((.(((((((((..((((...#))))...)))))))))))).	2671	2691	1	-19.8	0	0.00917623	0.485	1.95369	1.51812	-8.88086	16	20	12	3UTR		0	0
mmu-miR-1a-1-5p	NM_001110195	Echdc1	No	ACATACTTCTTTATATGCCCATA#GGGAATTTAGAAGTGTGTA#((((((((((..((...(((...#))).))..)))))))))).	1997	2016	1	-17.8	1	0.0511975	0.647	0.140508	-0.0102019	-11.0777	15	19	10	3UTR		0	0
mmu-miR-1a-1-5p	NM_001110222	Dcx	No	ACATACTTCTTTATATGCCCATA#GGGCTAGGGAAGTAG#...((((((((((...((((...#)))))))))))))).	6519	6534	1	-17.6	0	5.58e-05	0.603	1.92051	1.73558	-8.33988	14	15	14	3UTR		0	0
mmu-miR-1a-1-5p	NM_001110223	Dcx	No	ACATACTTCTTTATATGCCCATA#GGGCTAGGGAAGTAG#...((((((((((...((((...#)))))))))))))).	6441	6456	1	-17.6	0	5.58e-05	0.603	1.19465	1.63377	-8.33988	14	15	14	3UTR		0	0
mmu-miR-1a-1-5p	NM_001110224	Dcx	No	ACATACTTCTTTATATGCCCATA#GGGCTAGGGAAGTAG#...((((((((((...((((...#)))))))))))))).	6438	6453	1	-17.6	0	5.58e-05	0.603	1.68779	1.66216	-8.33988	14	15	14	3UTR		0	0
mmu-miR-1a-1-5p	NM_001110254	Zfp945	No	ACATACTTCTTTATATGCCCATA#TGGGTATATATTTCAGTGTGC#.((((((....((((((((((..#))))))))))....)))))).	3784	3805	1	-19.8	1	0.001452	0.574	-0.238269	0.521828	-11.2306	16	21	10	3UTR		0	0
mmu-miR-1a-1-5p	NM_001110310	Snx12	No	ACATACTTCTTTATATGCCCATA#TGGGGGGAGGGGGGTATGC#.(((((((((((...(.((((..#)))).).))))))))))).	920	939	1	-17.5	1	0.0153226	0.5	0.965157	0.778407	-6.67474	16	19	11	3UTR		0	1
mmu-miR-1a-1-5p	NM_001111016	Nav2	No	ACATACTTCTTTATATGCCCATA#TGGGGGTGGGGTGGGAGTGTGA#.(((((((((...(((.((((..#)))).)))....))))))))).	10503	10525	1	-20.8	1	0.00105255	0.471	0.734813	1.07737	-11.254	16	22	9	3UTR		0	0
mmu-miR-1a-1-5p	NM_001111110	Cmah	No	ACATACTTCTTTATATGCCCATA#TGTGGGCTGGGAGGAAGGTGG#.(((.(((((((....(((((((#)))))))...)))))))))).	2822	2843	1	-20.1	0	0.015933	0.515	-0.107993	0.0658264	-11.0268	17	21	10	3UTR		0	0
mmu-miR-1a-1-5p	NM_001111324	Nedd9	No	ACATACTTCTTTATATGCCCATA#TGTGGGCAAAAAGAAGGGCTGTT#(((..(((((((...((((((((#)))))))).)))))))...))).	3657	3680	1	-19.4	0	0.0140276	0.574	1.18435	2.30441	-13.9701	18	23	8	3UTR		0	0
mmu-miR-1a-1-5p	NM_001112798	Slc8a1	Yes	ACATACTTCTTTATATGCCCATA#GTGGGTGTGTATGGAGAGGCAGTGA#.(((.(((((((((((((((((.#))))))..)))))))))))..))).	14849	14874	1	-20.3	0	0.000194146	0.5	1.06121	0.496074	-7.91236	20	25	11	3UTR		0	0
mmu-miR-1a-1-5p	NM_001112798	Slc8a1	Yes	ACATACTTCTTTATATGCCCATA#TGGGCGTGGAAGAAGA#.....(((((((.((((((((..#))))))))))))))).	3535	3551	1	-19.4	0	0.0853562	0.603	-0.0775364	0.133764	-14.9547	15	16	15	3UTR		0	0
mmu-miR-1a-1-5p	NM_001113211	Nemp1	No	ACATACTTCTTTATATGCCCATA#TGGTTCTTTCATTGTGATCTTCACCACTGCACTGGAGGAAGTGTGTA#((((((((((((...(((.....#.)))...)))))))))))).	3193	3240	1	-18.1	1	0.000342268	0.529	0.476065	0.374065	-6.81899	15	20	12	3UTR		0	0
mmu-miR-1a-1-5p	NM_001113352	Synj2	No	ACATACTTCTTTATATGCCCATA#GGGCCTGGGGAGTGTGC#.((((((((((.....((((...#))))..)))))))))).	4712	4729	1	-18.9	1	0.000206132	0.515	-0.275417	-0.100495	-10.2546	14	17	10	3UTR		0	0
mmu-miR-1a-1-5p	NM_001113353	Synj2	No	ACATACTTCTTTATATGCCCATA#GGGCCTGGGGAGTGTGC#.((((((((((.....((((...#))))..)))))))))).	4847	4864	1	-18.9	1	0.000206132	0.515	-0.275417	-0.100495	-10.2546	14	17	10	3UTR		0	0
mmu-miR-1a-1-5p	NM_001113384	Gnao1	Yes	ACATACTTCTTTATATGCCCATA#TGGGTATGGGGGAAGTGTT#..(((((((((..((((((((..#)))))))).))))))))).	3739	3758	1	-20.4	1	0.00509795	0.426	0.17603	0.0777817	-9.59293	17	19	9	3UTR		0	0
mmu-miR-1a-1-5p	NM_001113416	Epb41l5	Yes	ACATACTTCTTTATATGCCCATA#ATGGTTCATGTAGAGAGATATGTC#(((((.(((((((((((.((((.#))))..))))))))))).))))).	2319	2343	1	-18.6	0	0.00357839	0.632	3.50099	3.89575	-5.83853	20	24	11	3UTR		0	0
mmu-miR-1a-1-5p	NM_001113514	Itga9	No	ACATACTTCTTTATATGCCCATA#TGTGGGTTTGGGTAGAGGGGTATGTG#((((((((((((((..(((((((#)))))))....)))))))))))))).	4661	4687	1	-25.7	1	0.000243098	0.529	0.484826	0.155491	-4.90607	21	26	14	3UTR		0	0
mmu-miR-1a-1-5p	NM_001122675	Zcchc2	No	ACATACTTCTTTATATGCCCATA#TGTGGGGAGTAGAGTTGGTGTGC#.((((((.((((((.(.((((((#)))))).)))))))..)))))).	6063	6086	1	-19.1	1	0.00897636	0.485	0.365217	0.509196	-6.84241	19	23	7	3UTR		0	0
mmu-miR-1a-1-5p	NM_001122676	Zcchc2	No	ACATACTTCTTTATATGCCCATA#TGTGGGGAGTAGAGTTGGTGTGC#.((((((.((((((.(.((((((#)))))).)))))))..)))))).	5201	5224	1	-19.1	1	0.00897636	0.485	0.365217	0.509196	-6.84241	19	23	7	3UTR		0	0
mmu-miR-1a-1-5p	NM_001122759	Pde7a	No	ACATACTTCTTTATATGCCCATA#GTGGGCTAGGGAAGTGTGTC#(((((((((((((...((((((.#))))))))))))))))))).	2665	2685	1	-24.3	1	8.23e-05	0.588	-0.0298821	0.0289236	-5.76291	19	20	19	3UTR		0	0
mmu-miR-1a-1-5p	NM_001122899	Lepr	No	ACATACTTCTTTATATGCCCATA#GGCAGACAGGGAAGTATGC#.(((((((((((...((((....#))))...))))))))))).	3750	3769	1	-19.5	1	0.000332917	0.515	0.647772	0.401914	-6.67474	15	19	11	3UTR		0	0
mmu-miR-1a-1-5p	NM_001130008	Gspt1	No	ACATACTTCTTTATATGCCCATA#GGGCATGGAGGTACTGG#.(((((((((....((((((...#))))))))))))).)).	5749	5766	1	-17.9	1	0.00211074	0.559	4.2633	4.28603	-12.1109	15	17	13	3UTR		0	0
mmu-miR-1a-1-5p	NM_001134697	Ctxn3	No	ACATACTTCTTTATATGCCCATA#TGGGCAGGGTGAGGAAGCCTGTGTA#((((((((((((((.((((((..#))))))..)))))))))..))))).	1093	1118	1	-23	1	6.65e-06	0.5	-0.0156005	-0.0758918	-4.67302	20	25	9	3UTR		0	0
mmu-miR-1a-1-5p	NM_001142411	Zfp937	No	ACATACTTCTTTATATGCCCATA#GGGCCAAAAAGGCAGAGTGGGTGGGTAGGGGAGTGTGG#.(((((((((((((.(((((((.#.))))))).))))))))))))).	4648	4686	1	-25.9	1	0.0812702	0.397	0	0	-4.52877	20	23	13	3UTR		0	0
mmu-miR-1a-1-5p	NM_001143683	Mpped2	No	ACATACTTCTTTATATGCCCATA#GGCTATAAAGAAGACTGTGTC#(((((((((((((((.(((....#)))))))))))))..))))).	2233	2254	1	-17.7	1	0.00593079	0.515	0.247794	0.644642	-4.17062	18	21	13	3UTR		0	0
mmu-miR-1a-1-5p	NM_001143689	H2-Q4	No	ACATACTTCTTTATATGCCCATA#TATGGGCTCAATGTGAAGAATTGTGG#.((((.(((((((((((((((((#)))))))...)))))))))).)))).	1142	1168	1	-22.5	0	0.0396414	0.441	0.187945	-0.0126632	-5.69428	21	26	10	3UTR		0	0
mmu-miR-1a-1-5p	NM_001143689	H2-Q4	No	ACATACTTCTTTATATGCCCATA#GTGGGTGGGTAGGGGAGTGGGG#.(.(((((((((((.(((((((.#))))))).))))))))))).).	1652	1674	1	-20.9	0	0.119343	0.412	0	0	-6.08631	19	22	11	3UTR		0	0
mmu-miR-1a-1-5p	NM_001144855	Ppfia4	Yes	ACATACTTCTTTATATGCCCATA#GTGAGTGTGTGAGTGAGTGTGTG#((((((((.(((((((((.(((.#))).))))))))).)))))))).	5981	6004	1	-18.8	1	0.231186	0.441	0.343034	0.689537	-4.99396	20	23	9	3UTR		0	0
mmu-miR-1a-1-5p	NM_001145826	Specc1l	No	ACATACTTCTTTATATGCCCATA#TGTGGGCCTGGGTTCTAGGAGTGTGTC#((((((((((...((.(((((((#))))))).))......)))))))))).	4178	4205	1	-21.2	1	0.00285808	0.456	-0.590662	-0.116482	-11.6313	19	27	10	3UTR		0	0
mmu-miR-1a-1-5p	NM_001145924	Msantd3	No	ACATACTTCTTTATATGCCCATA#TGTGAGTGTTGGTTTTTTTTTTTTTAAGAAATGCAAGATAAAGGAGTGTGG#.(((((((((((((.(((.....#.)))..))))))))))))).	1321	1372	1	-19.1	1	0.0225614	0.706	0.824151	1.38283	-4.52877	16	20	13	3UTR		0	0
mmu-miR-1a-1-5p	NM_001145925	Msantd3	No	ACATACTTCTTTATATGCCCATA#TGTGAGTGTTGGTTTTTTTTTTTTTAAGAAATGCAAGATAAAGGAGTGTGG#.(((((((((((((.(((.....#.)))..))))))))))))).	1182	1233	1	-19.1	1	0.0225614	0.706	0.824151	1.38283	-4.52877	16	20	13	3UTR		0	0
mmu-miR-1a-1-5p	NM_001145956	Pigv	No	ACATACTTCTTTATATGCCCATA#TGGGCGGGGCAGGTGTAGGGGAGTAA#...(((((((((((((((((...#.)))))..)))))))))))).	883	909	1	-21.2	0	0.000725643	0.397	0.189488	0.206582	-6.51454	17	21	12	3UTR		0	0
mmu-miR-1a-1-5p	NM_001146007	Trim12c	No	ACATACTTCTTTATATGCCCATA#TATGGAGGGGTGTGTG#(((((((((((((((........#))))))))))))))).	3158	3174	1	-16.5	1	0.000161966	0.603	1.63798	1.18432	-4.17062	15	16	15	3UTR		0	0
mmu-miR-1a-1-5p	NM_001146161	Slc11a2	No	ACATACTTCTTTATATGCCCATA#GGGCATAAGTGGTGGGTGTGG#.(((((((((...(((((((...#)))))))...)).))))))).	2624	2645	1	-20	1	0.0122401	0.5	3.51348	2.83222	-11.254	16	21	7	3UTR		0	0
mmu-miR-1a-1-5p	NM_001146710	Ppp1r18	No	ACATACTTCTTTATATGCCCATA#GTGGGGGTGCTAAGGAAGTGC#...(((((((((((((.(((((.#))))).))).)))))))))).	2562	2583	1	-21.2	0	0.000112384	0.456	0.213208	0.299938	-6.51454	18	21	10	3UTR		0	0
mmu-miR-1a-1-5p	NM_001146711	Ppp1r18	No	ACATACTTCTTTATATGCCCATA#GTGGGGGTGCTAAGGAAGTGC#...(((((((((((((.(((((.#))))).))).)))))))))).	2561	2582	1	-21.2	0	0.000112384	0.456	0.213208	0.299938	-6.51454	18	21	10	3UTR		0	0
mmu-miR-1a-1-5p	NM_001159533	Cacna1c	No	ACATACTTCTTTATATGCCCATA#TGTGGGGGTGGGGGGAGTGTGC#.((((((((((..(((.((((((#)))))).))).)))))))))).	12574	12596	1	-23	1	0.00108822	0.485	4.338	4.55043	-8.42926	19	22	10	3UTR		0	0
mmu-miR-1a-1-5p	NM_001159534	Cacna1c	No	ACATACTTCTTTATATGCCCATA#TGTGGGGGTGGGGGGAGTGTGC#.((((((((((..(((.((((((#)))))).))).)))))))))).	12574	12596	1	-23	1	0.00108822	0.485	4.338	4.55043	-8.42926	19	22	10	3UTR		0	0
mmu-miR-1a-1-5p	NM_001159717	Septin2	No	ACATACTTCTTTATATGCCCATA#GGGCAGGTGAAGGAGGCAGTGG#.(((.(((((((((.(((((...#))))).)))))))))...))).	2583	2605	1	-21.5	0	0.061541	0.456	0.429038	-0.27372	-8.64781	17	22	9	3UTR		0	0
mmu-miR-1a-1-5p	NM_001159718	Septin2	No	ACATACTTCTTTATATGCCCATA#GGGCAGGTGAAGGAGGCAGTGG#.(((.(((((((((.(((((...#))))).)))))))))...))).	2556	2578	1	-21.5	0	0.061541	0.456	0.429038	-0.27372	-8.64781	17	22	9	3UTR		0	0
mmu-miR-1a-1-5p	NM_001159719	Septin2	No	ACATACTTCTTTATATGCCCATA#GGGCAGGTGAAGGAGGCAGTGG#.(((.(((((((((.(((((...#))))).)))))))))...))).	2631	2653	1	-21.5	0	0.061541	0.456	0.429038	-0.27372	-8.64781	17	22	9	3UTR		0	0
mmu-miR-1a-1-5p	NM_001160219	Pum2	No	ACATACTTCTTTATATGCCCATA#GGCTGTTGAGGAAGTGTT#..(((((((((((...(((....#)))...))))))))))).	4303	4321	1	-17	1	0.00539604	0.647	0.928353	1.58826	-6.78234	14	18	11	3UTR		0	1
mmu-miR-1a-1-5p	NM_001160220	Pum2	No	ACATACTTCTTTATATGCCCATA#GGCTGTTGAGGAAGTGTT#..(((((((((((...(((....#)))...))))))))))).	4297	4315	1	-17	1	0.00539604	0.647	0.928353	1.58826	-6.78234	14	18	11	3UTR		0	1
mmu-miR-1a-1-5p	NM_001160221	Pum2	No	ACATACTTCTTTATATGCCCATA#GGCTGTTGAGGAAGTGTT#..(((((((((((...(((....#)))...))))))))))).	4112	4130	1	-17	1	0.00539604	0.647	0.928353	1.58826	-6.78234	14	18	11	3UTR		0	1
mmu-miR-1a-1-5p	NM_001160222	Pum2	No	ACATACTTCTTTATATGCCCATA#GGCTGTTGAGGAAGTGTT#..(((((((((((...(((....#)))...))))))))))).	3875	3893	1	-17	1	0.00539604	0.647	0.928353	1.58826	-6.78234	14	18	11	3UTR		0	1
mmu-miR-1a-1-5p	NM_001161855	Taf7l2	No	ACATACTTCTTTATATGCCCATA#TGGGCTGCGGAGAAGTGTTGTA#((((((((((((.((.(((((..#))))))).)))))))))).)).	2151	2173	1	-20.1	1	0.00299728	0.618	0.263688	0.197434	-5.45975	19	22	10	3UTR		0	0
mmu-miR-1a-1-5p	NM_001162494	Fzd6	No	ACATACTTCTTTATATGCCCATA#TGTGGGGATGGGAAGGGCATTAGAGGAGTC#....(((((((((.((((((...#.))))))))))))))).	2980	3010	1	-20.1	0	0.00235467	0.632	0.319509	0.678907	-10.4034	15	17	15	3UTR		0	0
mmu-miR-1a-1-5p	NM_001163073	Lcorl	No	ACATACTTCTTTATATGCCCATA#GGGTATGTGAGTCTTTGTGTGTG#((((((...(((((((((((...#))))))))))).....)))))).	1938	1961	1	-19.6	0	0.00221588	0.618	2.60618	2.94	-8.85129	17	23	11	3UTR		0	0
mmu-miR-1a-1-5p	NM_001163154	Etv1	No	ACATACTTCTTTATATGCCCATA#GTGGGCAGAAGGAGC#.....(((((((...(((((((.#)))))))))))))).	1594	1609	1	-17.8	0	0.00145432	0.5	1.01493	2.10653	-16.547	14	15	14	3UTR		0	0
mmu-miR-1a-1-5p	NM_001163262	Cmip	No	ACATACTTCTTTATATGCCCATA#GGGCAGGGGAGGGGTGGGG#.(.(((((((((...(((((...#)))))..))))))))).).	2721	2740	1	-18.9	0	0.0239389	0.397	-0.405277	1.58459	-8.23228	15	19	9	3UTR		0	0
mmu-miR-1a-1-5p	NM_001163548	Cyth3	Yes	ACATACTTCTTTATATGCCCATA#GGGCACCTGTAGGGAGGTAG#...(((((((((((((((((...#)))))..)))))))))))).	3225	3245	1	-21.7	0	0.000333694	0.515	-0.391206	-0.344708	-6.51454	17	20	12	3UTR		0	0
mmu-miR-1a-1-5p	NM_001163572	Tmem170b	No	ACATACTTCTTTATATGCCCATA#GATTATAGAGAAGTGTGG#.((((((((((((((..(.....#)..)))))))))))))).	4527	4545	1	-18.4	1	0.0050565	0.647	0.284189	0.0478939	-4.02637	15	18	14	3UTR		0	1
mmu-miR-1a-1-5p	NM_001163579	Lrrcc1	No	ACATACTTCTTTATATGCCCATA#TATGGGCATACTATGCTAGAAGCAGATGTG#((((.(((((...((((((((((#)))))))))).......)))))...)))).	5162	5192	1	-18.8	0	0.00339731	0.559	0.613971	0.1502	-15.5173	19	30	10	3UTR		0	0
mmu-miR-1a-1-5p	NM_001163580	Lrrcc1	No	ACATACTTCTTTATATGCCCATA#TATGGGCATACTATGCTAGAAGCAGATGTG#((((.(((((...((((((((((#)))))))))).......)))))...)))).	5114	5144	1	-18.8	0	0.00339731	0.559	0.613971	0.1502	-15.5173	19	30	10	3UTR		0	0
mmu-miR-1a-1-5p	NM_001164086	Homer2	Yes	ACATACTTCTTTATATGCCCATA#GGGCATGTGGAGGGAGCATCTTTTCCCAGTATGC#.(((((((((((((((((((...#)))))))))))))..............)))))).	1588	1622	1	-23.2	1	0.00657525	0.529	0.410267	0.103754	-3.79332	19	34	13	3UTR		0	0
mmu-miR-1a-1-5p	NM_001164086	Homer2	Yes	ACATACTTCTTTATATGCCCATA#GGGCGGAGCAAGTGTGTGTGAGAGGTGTGG#.(((((((((((((((((((...#)))).........))))).)))))))))).	1198	1228	1	-20.6	1	0.00570267	0.456	0.0655747	0.419442	-3.79332	19	30	10	3UTR		0	0
mmu-miR-1a-1-5p	NM_001164087	Homer2	Yes	ACATACTTCTTTATATGCCCATA#GGGCATGTGGAGGGAGCATCTTTTCCCAGTATGC#.(((((((((((((((((((...#)))))))))))))..............)))))).	1604	1638	1	-23.2	1	0.00657525	0.529	0.105469	0.121527	-3.79332	19	34	13	3UTR		0	0
mmu-miR-1a-1-5p	NM_001164087	Homer2	Yes	ACATACTTCTTTATATGCCCATA#GGGCGGAGCAAGTGTGTGTGAGAGGTGTGG#.(((((((((((((((((((...#)))).........))))).)))))))))).	1214	1244	1	-20.6	1	0.00570267	0.456	0.48505	0.442762	-3.79332	19	30	10	3UTR		0	0
mmu-miR-1a-1-5p	NM_001164190	Mtm1	No	ACATACTTCTTTATATGCCCATA#TGGGCATGTGGACAAAGTAG#...(((((.((((((((((((..#))))))))))))..))))).	2067	2087	1	-19.6	0	0.00946399	0.603	0.560798	0.458779	-7.57093	17	20	12	3UTR		0	0
mmu-miR-1a-1-5p	NM_001164191	Mtm1	No	ACATACTTCTTTATATGCCCATA#TGGGCATGTGGACAAAGTAG#...(((((.((((((((((((..#))))))))))))..))))).	1958	1978	1	-19.6	0	0.00946399	0.603	0.560798	0.458779	-7.57093	17	20	12	3UTR		0	0
mmu-miR-1a-1-5p	NM_001164192	Mtm1	No	ACATACTTCTTTATATGCCCATA#TGGGCATGTGGACAAAGTAG#...(((((.((((((((((((..#))))))))))))..))))).	1865	1885	1	-19.6	0	0.00946399	0.603	0.560798	0.458779	-7.57093	17	20	12	3UTR		0	0
mmu-miR-1a-1-5p	NM_001164237	Rnf41	No	ACATACTTCTTTATATGCCCATA#GCGTAGGTGGGAGTGTGA#.(((((((((...(((((.....#)))))...))))))))).	2848	2866	1	-17.2	1	0.0611858	0.485	0.478659	0.0298946	-11.254	14	18	9	3UTR		0	0
mmu-miR-1a-1-5p	NM_001164361	Plekha8	No	ACATACTTCTTTATATGCCCATA#TGGGCATTGGAGGGAGTGTA#..((((((((((..(((((((..#)))))))..)))))))))).	2283	2303	1	-22.9	1	2.31e-05	0.544	-0.0310595	0.176511	-7.10297	17	20	10	3UTR		0	1
mmu-miR-1a-1-5p	NM_001164367	Rab11fip2	No	ACATACTTCTTTATATGCCCATA#TGGTGCGTGTGGGTGAAGTGTGA#.((((((((((((((((((((..#))).))))))))).)))))))).	4698	4721	1	-23	1	0.00252126	0.456	1.97795	2.85836	-3.79332	20	23	9	3UTR		0	0
mmu-miR-1a-1-5p	NM_001164518	Iglon5	No	ACATACTTCTTTATATGCCCATA#GGGCAGGTAGGGTGGGTGTC#..((((((((((((.(((((...#))))).)))))).)))))).	1754	1774	1	-18.7	1	6.27e-05	0.441	2.63137	2.66662	-5.69245	17	20	6	3UTR		0	0
mmu-miR-1a-1-5p	NM_001164562	Sec22c	No	ACATACTTCTTTATATGCCCATA#GGGCAGGAGTGTGG#.((((((((......(((((...#))))))))))))).	5195	5209	1	-18	1	1.12e-05	0.5	3.3691	2.77733	-14.0888	13	14	13	3UTR		0	0
mmu-miR-1a-1-5p	NM_001164597	Zfp512b	No	ACATACTTCTTTATATGCCCATA#GGGCATGAAGTGTGC#.((((((((.....((((((...#)))))))))))))).	2929	2944	1	-19.5	1	2.23e-05	0.485	1.31185	1.86817	-13.3534	14	15	14	3UTR		0	0
mmu-miR-1a-1-5p	NM_001164745	Ptp4a2	No	ACATACTTCTTTATATGCCCATA#GTTCTGGGGAGAAGGGTGTGTGAAGGAGA#.....(((((((((((((((...#.))))))))))))))).	3101	3130	1	-21.3	0	0.00596026	0.529	1.61173	1.0297	-13.6656	15	17	15	3UTR		0	0
mmu-miR-1a-1-5p	NM_001164801	Slc38a10	No	ACATACTTCTTTATATGCCCATA#TGCGGGTCATGTGTAAGGGGTGTGG#.(((((((((((((((((((.((#)).))).)))))).)))))))))).	1727	1752	1	-21.6	1	0.00101034	0.471	0.0368325	0.12246	-3.79332	21	25	10	3UTR		0	0
mmu-miR-1a-1-5p	NM_001165995	Arfrp1	No	ACATACTTCTTTATATGCCCATA#GGGCAATGGAGAAGTT#....((((((((((.(((((...#))))))))))))))).	1867	1883	1	-20.4	0	0.0407644	0.471	3.21216	3.15308	-10.282	15	16	15	3UTR		0	0
mmu-miR-1a-1-5p	NM_001166458	Slc38a1	Yes	ACATACTTCTTTATATGCCCATA#GGGCAGCGTGGGGAGGTGTGA#.(((((((((((((.(((((...#)))))..))))))))))))).	5903	5924	1	-25.5	1	0.0021637	0.456	3.48714	3.09361	-4.52877	18	21	13	3UTR		0	0
mmu-miR-1a-1-5p	NM_001167906	Cd101	No	ACATACTTCTTTATATGCCCATA#GGGCGAGGTGTGA#.((((((((.......((((...#)))))))))))).	4531	4544	1	-15.9	1	0.00441043	0.529	1.45263	1.3476	-14.3219	12	13	12	3UTR		0	0
mmu-miR-1a-1-5p	NM_001168218	Knop1	No	ACATACTTCTTTATATGCCCATA#TGTGGGCATAGGCCATATGTATGG#.(((((.......((((((((((#))))))))))........))))).	2519	2543	1	-20.1	0	1.52e-05	0.515	-0.381969	0.0247207	-17.4103	15	24	10	3UTR		0	0
mmu-miR-1a-1-5p	NM_001173550	C5ar1	No	ACATACTTCTTTATATGCCCATA#TGTGGGGGGTGAGGGGGTGGTGC#.(((((((((((((.(.((((((#)))))).)))))))))))).)).	2078	2101	1	-19.1	1	0.000758251	0.529	1.58378	1.22894	-4.52877	20	23	12	3UTR		0	0
mmu-miR-1a-1-5p	NM_001174086	Shisa9	No	ACATACTTCTTTATATGCCCATA#ATGGGCACACGAAGAGGAGTGTGC#.(((((((((((...(((((((.#))))))).....))))))))))).	2107	2131	1	-23.2	1	0.000626954	0.5	-0.186394	0.191233	-6.67474	18	24	11	3UTR		0	0
mmu-miR-1a-1-5p	NM_001177366	Fut7	No	ACATACTTCTTTATATGCCCATA#TGAGGAGCATATGGGGAAGGTGG#.(((.(((((((((((((((.((#)).)).)))))))))))))))).	1495	1518	1	-19.9	0	0.00513098	0.515	-0.337882	-0.104969	-7.91236	20	23	16	3UTR		0	0
mmu-miR-1a-1-5p	NM_001177367	Fut7	No	ACATACTTCTTTATATGCCCATA#TGAGGAGCATATGGGGAAGGTGG#.(((.(((((((((((((((.((#)).)).)))))))))))))))).	1580	1603	1	-19.9	0	0.00513098	0.515	-0.337882	-0.104969	-7.91236	20	23	16	3UTR		0	0
mmu-miR-1a-1-5p	NM_001177647	Sirpa	No	ACATACTTCTTTATATGCCCATA#GGGTGTATAGATGAGTT#....((((.(((((((((((...#))))))))))).)))).	3058	3075	1	-17.1	0	0.00139967	0.588	0.394778	0.570701	-10.603	15	17	11	3UTR		0	0
mmu-miR-1a-1-5p	NM_001177694	Tdpoz8	No	ACATACTTCTTTATATGCCCATA#GTGGGGACATCCTTGTGCAGTTGGGGGCAGGGAGGAAGTGTGG#.(((((((((((...(((((...#.)))))..))))))))))).	1561	1604	1	-24.7	1	0.0596653	0.426	0	0.116425	-6.67474	16	20	11	3UTR		0	0
mmu-miR-1a-1-5p	NM_001177713	Cyp26b1	No	ACATACTTCTTTATATGCCCATA#GGGCCGGCCGAGGAAGTGTGA#.(((((((((((....((((...#)))).....))))))))))).	3928	3949	1	-21.1	1	0.0220865	0.397	3.33001	2.77951	-6.90779	15	21	11	3UTR		0	0
mmu-miR-1a-1-5p	NM_001177794	Sertad4	No	ACATACTTCTTTATATGCCCATA#ATGGGGTGATGATAGAGAGGTGG#...(((((((((((...(((((.#)))))......))))))))))).	1854	1877	1	-17.6	0	0.0131117	0.471	1.10047	2.20971	-7.48304	16	23	11	3UTR		0	0
mmu-miR-1a-1-5p	NM_001177988	Zmym3	No	ACATACTTCTTTATATGCCCATA#GGGCTATGGAAGGGGGTGTGG#.(((((((((((.(((((((...#)))).))).))))))))))).	1285	1306	1	-22.1	1	0.00534924	0.515	1.44022	1.86522	-5.08246	18	21	11	3UTR		0	0
mmu-miR-1a-1-5p	NM_001178012	Sfxn3	No	ACATACTTCTTTATATGCCCATA#GTGGGCTGGTAGAGGAAGCAGTGTGG#.(((((((((((((..((((((.#))))))..)))))))....)))))).	1740	1766	1	-22.1	1	0.0675852	0.382	0.113987	0.128725	-4.76182	19	26	7	3UTR		0	0
mmu-miR-1a-1-5p	NM_001178013	Sfxn3	No	ACATACTTCTTTATATGCCCATA#GTGGGCTGGTAGAGGAAGCAGTGTGG#.(((((((((((((..((((((.#))))))..)))))))....)))))).	1716	1742	1	-22.1	1	0.0675852	0.382	0.113987	0.128725	-4.76182	19	26	7	3UTR		0	0
mmu-miR-1a-1-5p	NM_001199059	Rabgef1	No	ACATACTTCTTTATATGCCCATA#GGGCTGGGGAGGGGTGTC#..((((((((((....((((...#))))...)))))))))).	2006	2024	1	-18.3	1	0.00133821	0.544	0.411046	1.61197	-8.07147	14	18	10	3UTR		0	0
mmu-miR-1a-1-5p	NM_001199484	4931406C07Rik	No	ACATACTTCTTTATATGCCCATA#GGGCTAAGGGAGTATT#..(((((((((((...((((...#))))))))))))))).	1770	1786	1	-18.4	1	0.00724318	0.588	3.96961	3.15052	-6.78234	15	16	15	3UTR		0	0
mmu-miR-1a-1-5p	NM_001204979	Sars	No	ACATACTTCTTTATATGCCCATA#GGGTGTTAGTAAAGAGGTATA#..((((((((((((((((((...#))))))..)))))))))))).	2006	2027	1	-20.6	1	0.0186082	0.618	1.18331	2.81933	-4.957	18	21	12	3UTR		0	0
mmu-miR-1a-1-5p	NM_001205057	Gm14295	No	ACATACTTCTTTATATGCCCATA#TGTGATCACTGGGGCATTGAAAGAAGC#.....(((((((..((((((...#.))))))..))))))).	943	970	1	-19.9	0	0.000565374	0.588	0.773215	0.483242	-15.8116	13	17	7	3UTR		0	0
mmu-miR-1a-1-5p	NM_001206661	Tmem200c	No	ACATACTTCTTTATATGCCCATA#GGGTATGTGAAGAC#.......(((((((((((((...#))))))))))))).	3048	3062	1	-19.1	0	0.00155752	0.529	0.440942	0.528281	-17.1102	13	14	13	3UTR		0	0
mmu-miR-1a-1-5p	NM_001214911	Fignl2	No	ACATACTTCTTTATATGCCCATA#GGGCAGGGTGCTGAGGGCAGGTGTGAGGAGTGTGA#.(((((((((((((.(((((.((#.)).))))).))).)))))))))).	3548	3583	1	-21.3	1	0.00870419	0.412	0.8962	1.44621	-4.52877	20	25	10	3UTR		0	0
mmu-miR-1a-1-5p	NM_001244891	Celf1	No	ACATACTTCTTTATATGCCCATA#TGGAGCAAGGGAGTATGTG#(((((((((((....((((((..#))).)))))))))))))).	7633	7652	1	-18.5	1	0.0111406	0.647	3.08177	2.68022	-10.1658	17	19	14	3UTR		0	0
mmu-miR-1a-1-5p	NM_001244903	Celf1	No	ACATACTTCTTTATATGCCCATA#TGGAGCAAGGGAGTATGTG#(((((((((((....((((((..#))).)))))))))))))).	7580	7599	1	-18.5	1	0.0111406	0.647	3.08177	2.68022	-10.1658	17	19	14	3UTR		0	0
mmu-miR-1a-1-5p	NM_001252132	Lrch1	No	ACATACTTCTTTATATGCCCATA#GGGTTAAGTAAGTGGAGTGTGTT#((((((((((((((..((((...#))))...))))).))))))))).	3654	3677	1	-18.9	1	0.00468585	0.441	3.20767	3.88287	-4.90607	18	23	9	3UTR		0	0
mmu-miR-1a-1-5p	NM_001252463	Mlst8	Yes	ACATACTTCTTTATATGCCCATA#GGGCTGAGGATGGTATGTG#(((((((((((((...((((...#)))))))))).))))))).	2848	2867	1	-19.3	1	0.0013256	0.5	4.01941	4.0107	-5.76291	17	19	10	3UTR		0	0
mmu-miR-1a-1-5p	NM_001252465	Mlst8	Yes	ACATACTTCTTTATATGCCCATA#GGGCTGAGGATGGTATGTG#(((((((((((((...((((...#)))))))))).))))))).	2632	2651	1	-19.3	1	0.0013256	0.5	4.1056	3.55047	-5.76291	17	19	10	3UTR		0	0
mmu-miR-1a-1-5p	NM_001252625	Ptgr2	No	ACATACTTCTTTATATGCCCATA#GGGCAGCATTGGGAGTATT#..((((((((.....(((((...#))))).....)))))))).	2525	2544	1	-19.1	1	0.0190022	0.559	0.272439	0.238006	-14.01	13	19	8	3UTR		0	0
mmu-miR-1a-1-5p	NM_001253702	St7l	No	ACATACTTCTTTATATGCCCATA#GTGGTGCTGATGGGGAATAAGTGTGTC#((((((((((((((..((((((.#)))).))..)))))))...))))))).	4044	4071	1	-19.6	1	0.00968453	0.529	0.40454	0.641583	-4.90607	20	27	7	3UTR		0	0
mmu-miR-1a-1-5p	NM_001253703	St7l	No	ACATACTTCTTTATATGCCCATA#GTGGTGCTGATGGGGAATAAGTGTGTC#((((((((((((((..((((((.#)))).))..)))))))...))))))).	3906	3933	1	-19.6	1	0.00968453	0.529	0.40454	0.641583	-4.90607	20	27	7	3UTR		0	0
mmu-miR-1a-1-5p	NM_001253813	Ano6	No	ACATACTTCTTTATATGCCCATA#GGGTCAGTGTGGGAGTATT#..((((((((.(((..((((...#))))..))).)))))))).	4594	4613	1	-16.8	1	0.00350504	0.397	0.227071	0.117994	-8.75027	15	19	8	3UTR		0	0
mmu-miR-1a-1-5p	NM_001253890	Prkar1b	Yes	ACATACTTCTTTATATGCCCATA#TGGGCAGGAAGTGTGG#.(((((((((.....((((((..#))))))))))))))).	2024	2040	1	-21	1	0.000226527	0.382	1.2975	2.4086	-12.8463	15	16	15	3UTR		0	0
mmu-miR-1a-1-5p	NM_001255997	Cacna1c	No	ACATACTTCTTTATATGCCCATA#TGTGGGGGTGGGGGGAGTGTGC#.((((((((((..(((.((((((#)))))).))).)))))))))).	12322	12344	1	-23	1	0.00108822	0.485	3.23521	4.17776	-8.42926	19	22	10	3UTR		0	0
mmu-miR-1a-1-5p	NM_001255998	Cacna1c	No	ACATACTTCTTTATATGCCCATA#TGTGGGGGTGGGGGGAGTGTGC#.((((((((((..(((.((((((#)))))).))).)))))))))).	12397	12419	1	-23	1	0.00108822	0.485	3.23521	4.17776	-8.42926	19	22	10	3UTR		0	0
mmu-miR-1a-1-5p	NM_001255999	Cacna1c	No	ACATACTTCTTTATATGCCCATA#TGTGGGGGTGGGGGGAGTGTGC#.((((((((((..(((.((((((#)))))).))).)))))))))).	12322	12344	1	-23	1	0.00108822	0.485	3.23521	4.17776	-8.42926	19	22	10	3UTR		0	0
mmu-miR-1a-1-5p	NM_001256000	Cacna1c	No	ACATACTTCTTTATATGCCCATA#TGTGGGGGTGGGGGGAGTGTGC#.((((((((((..(((.((((((#)))))).))).)))))))))).	12616	12638	1	-23	1	0.00108822	0.485	4.338	4.55043	-8.42926	19	22	10	3UTR		0	0
mmu-miR-1a-1-5p	NM_001256002	Cacna1c	No	ACATACTTCTTTATATGCCCATA#TGTGGGGGTGGGGGGAGTGTGC#.((((((((((..(((.((((((#)))))).))).)))))))))).	12823	12845	1	-23	1	0.00108822	0.485	4.338	4.55043	-8.42926	19	22	10	3UTR		0	0
mmu-miR-1a-1-5p	NM_001271473	Scube1	No	ACATACTTCTTTATATGCCCATA#ATGGGCCATTGTCACCCACACGGGGCCAGGCCAGGGCTAGAGGGGTGTGTG#(((((((((((((...((((...#.))))))))))))))))).	3282	3333	1	-22.2	1	0.000100168	0.353	0.373001	-0.114083	-5.76291	17	19	17	3UTR		0	0
mmu-miR-1a-1-5p	NM_001271511	Ilrun	No	ACATACTTCTTTATATGCCCATA#GGGCGGGTGGAGAAGATGG#.(((.(((((((((.(((((...#))))).)))))))))))).	2316	2335	1	-22.2	0	0.0605914	0.397	0.444732	1.61192	-8.64781	17	19	12	3UTR		0	0
mmu-miR-1a-1-5p	NM_001271578	Sec1	No	ACATACTTCTTTATATGCCCATA#GGCAGTGGGAGGTGTGA#.((((((((((....((((....#))))..)))))))))).	2312	2329	1	-18	1	0.00137188	0.382	1.80112	1.31168	-10.0215	14	17	10	3UTR		0	0
mmu-miR-1a-1-5p	NM_001271704	Kcns2	Yes	ACATACTTCTTTATATGCCCATA#GGGCGTGTAGAA#.........(((((((((((...#))))))))))).	4619	4631	1	-16.5	0	0.000137564	0.441	1.43676	0.919248	-20.4803	11	12	11	3UTR		0	0
mmu-miR-1a-1-5p	NM_001271766	Gpr35	No	ACATACTTCTTTATATGCCCATA#TGTGCCTAGGGTGTGAGGAAGCTGTGG#.(((((((((((((..((((...#.))))))))))))).)))).	2240	2267	1	-19	1	9.57e-05	0.441	0.0691851	-0.0417665	-4.76182	17	20	13	3UTR		0	0
mmu-miR-1a-1-5p	NM_001271858	Add2	No	ACATACTTCTTTATATGCCCATA#TGTAGGGTCCCTTTGGTGGCTGAGGGAGTGTGTA#(((((((((((((...(((....#.)))))))))))))))).	4952	4986	1	-18.7	1	0.00957514	0.412	0.305882	-0.0987447	-5.76291	16	18	16	3UTR		0	0
mmu-miR-1a-1-5p	NM_001271859	Add2	No	ACATACTTCTTTATATGCCCATA#TGTAGGGTCCCTTTGGTGGCTGAGGGAGTGTGTA#(((((((((((((...(((....#.)))))))))))))))).	4753	4787	1	-18.7	1	0.00957514	0.412	0.305882	-0.0987447	-5.76291	16	18	16	3UTR		0	0
mmu-miR-1a-1-5p	NM_001276250	Cp	No	ACATACTTCTTTATATGCCCATA#TGGGACACTGCAAGGTGGTAATAAAGGAGTATGG#.(((((((((((((.((((....#.))))))))))))))))).	4546	4580	1	-20.1	1	0.00596947	0.603	-0.0246014	-0.00217991	-4.52877	17	19	17	3UTR		0	0
mmu-miR-1a-1-5p	NM_001278671	Kbtbd12	No	ACATACTTCTTTATATGCCCATA#GGGCATAGGCATAGTGTGTG#(((((((......(((((((...#))))))).....))))))).	2102	2122	1	-20.3	1	0.000222782	0.515	0.0358141	0.176878	-16.0108	14	20	7	3UTR		0	0
mmu-miR-1a-1-5p	NM_001282443	Mroh6	No	ACATACTTCTTTATATGCCCATA#GGGTAGGTGTGGCCTTGTTGGAGGAAGTGTGTC#(((((((((((((((.((((((.#.))).)))..)))..)))))))))))).	3760	3793	1	-20.5	1	0.00884349	0.441	0.140889	-0.154884	-4.17062	21	28	12	3UTR		0	0
mmu-miR-1a-1-5p	NM_001284369	Atf2	Yes	ACATACTTCTTTATATGCCCATA#GGTAACAAAGTGAGACGCTTATGCATAAAGAAGTGTGA#.((((((((((..(((((.....#.))))))))))))))).	2605	2643	1	-17	1	0.00315239	0.618	3.59981	4.04538	-8.42926	15	17	15	3UTR		0	0
mmu-miR-1a-1-5p	NM_001284373	Atf2	Yes	ACATACTTCTTTATATGCCCATA#GGTAACAAAGTGAGACGCTTATGCATAAAGAAGTGTGA#.((((((((((..(((((.....#.))))))))))))))).	2408	2446	1	-17	1	0.00315239	0.618	4.33983	2.31045	-8.42926	15	17	15	3UTR		0	0
mmu-miR-1a-1-5p	NM_001284374	Atf2	Yes	ACATACTTCTTTATATGCCCATA#GGTAACAAAGTGAGACGCTTATGCATAAAGAAGTGTGA#.((((((((((..(((((.....#.))))))))))))))).	2490	2528	1	-17	1	0.00315239	0.618	2.79184	2.98345	-8.42926	15	17	15	3UTR		0	0
mmu-miR-1a-1-5p	NM_001284519	Cmah	No	ACATACTTCTTTATATGCCCATA#TGTGGGCTGGGAGGAAGGTGG#.(((.(((((((....(((((((#)))))))...)))))))))).	2984	3005	1	-20.1	0	0.015933	0.515	-0.107993	0.0658264	-11.0268	17	21	10	3UTR		0	0
mmu-miR-1a-1-5p	NM_001284520	Cmah	No	ACATACTTCTTTATATGCCCATA#TGTGGGCTGGGAGGAAGGTGG#.(((.(((((((....(((((((#)))))))...)))))))))).	2339	2360	1	-20.1	0	0.015933	0.515	-0.107993	0.0658264	-11.0268	17	21	10	3UTR		0	0
mmu-miR-1a-1-5p	NM_001285437	Rbfox3	No	ACATACTTCTTTATATGCCCATA#TGGGCAGGTAAAGTGTGG#.((((((...((((.((((((..#)))))).)))))))))).	2474	2492	1	-18.1	1	0.00371884	0.353	3.98713	3.1532	-9.14131	16	18	10	3UTR		0	0
mmu-miR-1a-1-5p	NM_001285438	Rbfox3	No	ACATACTTCTTTATATGCCCATA#TGGGCAGGTAAAGTGTGG#.((((((...((((.((((((..#)))))).)))))))))).	2339	2357	1	-18.1	1	0.00371884	0.353	2.90033	3.07989	-9.14131	16	18	10	3UTR		0	0
mmu-miR-1a-1-5p	NM_001286413	Mtus1	No	ACATACTTCTTTATATGCCCATA#TGTGGGCAAGGGGGGTGTGTG#((((((((((((...((((((((#)))))))))))))))))))).	4324	4345	1	-24.2	1	0.0229283	0.5	0.914404	1.03091	-6.81899	20	21	20	3UTR		0	0
mmu-miR-1a-1-5p	NM_001286584	Fam131b	No	ACATACTTCTTTATATGCCCATA#GGGCATGTGCAGGAAGA#.....(((((((((((((((...#))))))))).)))))).	3424	3441	1	-20.9	0	0.00366626	0.382	4.21746	3.21373	-13.6656	15	17	9	3UTR		0	0
mmu-miR-1a-1-5p	NM_001287389	Csf2rb2	No	ACATACTTCTTTATATGCCCATA#GGGGGTGGTGAGGAAGTGAGG#.(.(((((((((((((.(((...#))).))).)))))))))).).	3689	3710	1	-20.2	0	0.0168616	0.515	1.57992	0.725418	-5.35086	17	21	10	3UTR		0	0
mmu-miR-1a-1-5p	NM_001289550	Tgfb1i1	Yes	ACATACTTCTTTATATGCCCATA#GTGGGCATGTGGGGGGAGG#.....(((((((((((((((((.#))))))))))))))).)).	3332	3351	1	-22	0	0.00117154	0.397	-0.0925746	-0.00200346	-13.6656	17	19	15	3UTR		0	0
mmu-miR-1a-1-5p	NM_001289602	Psd2	No	ACATACTTCTTTATATGCCCATA#TGGGAGTTTGTGGAGAGGTGTAGTG#(((((((((((((((..((((..#))))....))))))))))))).)).	4130	4155	1	-19.9	1	0.121837	0.529	0.327539	0.71934	-4.17062	19	25	13	3UTR		0	0
mmu-miR-1a-1-5p	NM_001290315	Igdcc4	No	ACATACTTCTTTATATGCCCATA#GGGACTTGAGACACAGCTCTGTGTAATGGACACGTGTGAAGTCGTGTGTG#((((((..(((((((((.((((.#.))))...)))))))))..)))))).	3961	4011	1	-19.8	0	0.0390289	0.485	0.5023	0.0757834	-7.7949	19	26	9	3UTR		0	0
mmu-miR-1a-1-5p	NM_001290502	Ttc14	No	ACATACTTCTTTATATGCCCATA#ATGGGCATTTAGAAGAGGACCTATGG#.(((((((((((..((((((((.#))))))))...)))))))...)))).	2865	2891	1	-20.6	1	0.000366478	0.574	0.392301	0.216011	-5.9393	19	26	8	3UTR		0	0
mmu-miR-1a-1-5p	NM_001290552	Swi5	No	ACATACTTCTTTATATGCCCATA#GGGCATAAAAGGCAGAGTCTAGACAGTATGTT#((((((((((((.(((((((...#))))))))))))............))))))).	422	454	1	-19.1	1	0.00216869	0.618	1.49147	1.517	-5.22671	19	32	12	3UTR		0	0
mmu-miR-1a-1-5p	NM_001290698	Synj2	No	ACATACTTCTTTATATGCCCATA#ATGGGTCTTAAGCTTGCTCTCAGGGGCCTGGGGAGTGTGC#.((((((((((.....((((...#.))))..)))))))))).	3717	3757	1	-18.6	1	0.000206132	0.515	-0.207568	-0.111096	-10.2546	14	18	10	3UTR		0	0
mmu-miR-1a-1-5p	NM_001291019	Sirpa	No	ACATACTTCTTTATATGCCCATA#GGGTGTATAGATGAGTT#....((((.(((((((((((...#))))))))))).)))).	3724	3741	1	-17.1	0	0.00139967	0.588	0.394778	0.570701	-10.603	15	17	11	3UTR		0	0
mmu-miR-1a-1-5p	NM_001291020	Sirpa	No	ACATACTTCTTTATATGCCCATA#GGGTGTATAGATGAGTT#....((((.(((((((((((...#))))))))))).)))).	3526	3543	1	-17.1	0	0.00139967	0.588	0.394778	0.570701	-10.603	15	17	11	3UTR		0	0
mmu-miR-1a-1-5p	NM_001291021	Sirpa	No	ACATACTTCTTTATATGCCCATA#GGGTGTATAGATGAGTT#....((((.(((((((((((...#))))))))))).)))).	3070	3087	1	-17.1	0	0.00139967	0.588	0.394778	0.570701	-10.603	15	17	11	3UTR		0	0
mmu-miR-1a-1-5p	NM_001291022	Sirpa	No	ACATACTTCTTTATATGCCCATA#GGGTGTATAGATGAGTT#....((((.(((((((((((...#))))))))))).)))).	2701	2718	1	-17.1	0	0.00139967	0.588	0.394778	0.570701	-10.603	15	17	11	3UTR		0	0
mmu-miR-1a-1-5p	NM_001291105	E2f1	No	ACATACTTCTTTATATGCCCATA#TGTGCCTGGGGTGTGTGTCTGAGTGTGTG#((((((((...(((((((((...#.)))))))))...)))))))).	1626	1655	1	-20.6	1	0.126167	0.441	0.455801	0.747168	-9.06125	17	22	9	3UTR		0	0
mmu-miR-1a-1-5p	NM_001291149	Ptprt	No	ACATACTTCTTTATATGCCCATA#GGCGGGAATTTAAAAAAAAAATTCCAAGGGAAAGGAAGTGTGTG#((((((((((((.....(((...#.))).)))))))))))).	7570	7614	1	-17	1	0.14629	0.603	4.13895	4.01929	-7.05204	15	18	12	3UTR		0	0
mmu-miR-1a-1-5p	NM_001291184	Pcsk6	No	ACATACTTCTTTATATGCCCATA#GGGCATAAGATGTATGA#.(((((.(((...(((((((...#)))))))))).))))).	3421	3438	1	-19.4	0	0.00137927	0.618	0.552101	0.418974	-12.7977	15	17	10	3UTR		0	0
mmu-miR-1a-1-5p	NM_001291453	Lrrc7	Yes	ACATACTTCTTTATATGCCCATA#GGGCAATATGGAGTAGGTTGG#.((..((.((((((((((((...#))))).))))))).))..)).	7683	7704	1	-19.9	0	0.0329136	0.647	-0.012937	0.00871862	-13.258	16	21	7	3UTR		0	0
mmu-miR-1a-1-5p	NM_001294279	Zfp827	No	ACATACTTCTTTATATGCCCATA#GGGTGTGTGTGTGTGTGTGTG#((((((.....(((((((((...#))))))))).....)))))).	4783	4804	1	-18.3	0	0.353711	0.559	0.302541	0.453627	-12.9186	15	21	9	3UTR		0	0
mmu-miR-1a-1-5p	NM_001301230	Rab27a	No	ACATACTTCTTTATATGCCCATA#TGTGGGCCAGTTTAAGAGAAGTGTT#..((((((((((((..(((((((#)))))))..))...)))))))))).	2066	2091	1	-19.5	1	0.0396864	0.574	0.318583	0.157525	-5.9255	19	25	10	3UTR		0	0
mmu-miR-1a-1-5p	NM_001301407	Tspan33	No	ACATACTTCTTTATATGCCCATA#TGGGCAGAGGTGTGG#.((((((((......((((((..#)))))))))))))).	1343	1358	1	-18.7	1	0.000236713	0.515	1.10958	0.32512	-14.0888	14	15	14	3UTR		0	0
mmu-miR-1a-1-5p	NM_001302152	Erg	No	ACATACTTCTTTATATGCCCATA#TGTGCATGTTGTTGGGAGTATGA#.(((((((((..((((((.((..#)).))))))....))))))))).	2312	2335	1	-17.9	1	0.0816589	0.485	2.8759	3.18535	-9.9649	17	23	9	3UTR		0	0
mmu-miR-1a-1-5p	NM_001302153	Erg	No	ACATACTTCTTTATATGCCCATA#TGTGCATGTTGTTGGGAGTATGA#.(((((((((..((((((.((..#)).))))))....))))))))).	2219	2242	1	-17.9	1	0.0816589	0.485	3.26297	2.96759	-9.9649	17	23	9	3UTR		0	0
mmu-miR-1a-1-5p	NM_001302179	Erg	No	ACATACTTCTTTATATGCCCATA#TGTGCATGTTGTTGGGAGTATGA#.(((((((((..((((((.((..#)).))))))....))))))))).	2219	2242	1	-17.9	1	0.0816589	0.485	3.26297	3.25706	-9.9649	17	23	9	3UTR		0	0
mmu-miR-1a-1-5p	NM_001302467	Sdf4	No	ACATACTTCTTTATATGCCCATA#GGCTTTAAAGAAGTGTA#..(((((((((((...(((....#)))..))))))))))).	4832	4849	1	-16.2	1	0.00262722	0.5	0.137441	0.018218	-6.78234	14	17	11	3UTR		0	0
mmu-miR-1a-1-5p	NM_001302468	Sdf4	No	ACATACTTCTTTATATGCCCATA#GGCTTTAAAGAAGTGTA#..(((((((((((...(((....#)))..))))))))))).	4781	4798	1	-16.2	1	0.00262722	0.5	0.137441	0.018218	-6.78234	14	17	11	3UTR		0	0
mmu-miR-1a-1-5p	NM_001302677	Lair1	No	ACATACTTCTTTATATGCCCATA#GTGGGTAGAGGGAGGTGTT#..((((((((((...(((((((.#))))))).)))))))))).	1244	1263	1	-19	1	0.0111839	0.5	0.120273	0.0400898	-7.83842	17	19	10	3UTR		0	0
mmu-miR-1a-1-5p	NM_001303266	Agfg2	No	ACATACTTCTTTATATGCCCATA#GGGCTTCTGGATCTGGGAAGAGGGGAGGTTTAGAAGTGTGA#.(((((((((..((.(.(((...#.))).).))..))))))))).	1792	1833	1	-19.1	1	0.000488373	0.485	1.03768	1.37222	-10.7004	15	21	9	3UTR		0	0
mmu-miR-1a-1-5p	NM_001303271	Agfg2	No	ACATACTTCTTTATATGCCCATA#GGGCTTCTGGATCTGGGAAGAGGGGAGGTTTAGAAGTGTGA#.(((((((((..((.(.(((...#.))).).))..))))))))).	1789	1830	1	-19.1	1	0.000488373	0.485	0.91269	1.26873	-10.7004	15	21	9	3UTR		0	0
mmu-miR-1a-1-5p	NM_001304528	Gm4737	No	ACATACTTCTTTATATGCCCATA#GGGGGAATGGAGAGGTAC#...(((((((((((.(.(((...#))).).))))))))))).	1559	1577	1	-18.4	0	0.000977893	0.456	2.22624	2.99242	-7.24999	15	18	11	3UTR		0	0
mmu-miR-1a-1-5p	NM_001310066	Atf7	No	ACATACTTCTTTATATGCCCATA#TGGGCAGAATGGAGAGGGAGAAATTGTGTG#((((((((((((((.((((((..#))))))..))))))))).......))))).	1989	2019	1	-20.5	1	0.042181	0.544	0.222593	0.13487	-4.67302	20	30	9	3UTR		0	0
mmu-miR-1a-1-5p	NM_001310067	Atf7	No	ACATACTTCTTTATATGCCCATA#TGGGCAGAATGGAGAGGGAGAAATTGTGTG#((((((((((((((.((((((..#))))))..))))))))).......))))).	1666	1696	1	-20.5	1	0.042181	0.544	0.94012	0.205169	-4.67302	20	30	9	3UTR		0	0
mmu-miR-1a-1-5p	NM_001310448	Cdk14	No	ACATACTTCTTTATATGCCCATA#GGGCAGTTAGGAAGCTATGTG#(((((((((((....(((((...#)))))...)))))).))))).	3140	3161	1	-20.6	1	0.00604661	0.485	3.45348	2.80761	-10.1658	16	21	6	3UTR		0	0
mmu-miR-1a-1-5p	NM_001310477	Kcnq5	Yes	ACATACTTCTTTATATGCCCATA#GGGGGGGGGGGGGAGTGTGTC#((((((((((((...(.(((...#))).)...)))))))))))).	6036	6057	1	-20.5	1	0.000594812	0.574	3.49561	3.50324	-6.81899	16	21	12	3UTR		0	0
mmu-miR-1a-1-5p	NM_001310519	Pum2	No	ACATACTTCTTTATATGCCCATA#GGCTGTTGAGGAAGTGTT#..(((((((((((...(((....#)))...))))))))))).	3860	3878	1	-17	1	0.00539604	0.647	0.928353	1.58826	-6.78234	14	18	11	3UTR		0	1
mmu-miR-1a-1-5p	NM_001310711	Ptbp2	No	ACATACTTCTTTATATGCCCATA#TGGGCAGGGGTGTGTC#(((((((((......((((((..#))))))))))))))).	2126	2142	1	-17.9	1	0.000392171	0.647	4.86497	4.17709	-14.2331	15	16	15	3UTR		0	0
mmu-miR-1a-1-5p	NM_001311145	Tnfrsf22	No	ACATACTTCTTTATATGCCCATA#TGGGGAAGAAGTATGTG#((((((((((((.....((((..#)))))))))))))))).	2864	2881	1	-19	1	0.00362931	0.574	0.168593	-0.045775	-7.05204	16	17	16	3UTR		0	0
mmu-miR-1a-1-5p	NM_001311161	Ric3	No	ACATACTTCTTTATATGCCCATA#TGGGCCTGGGAGGTATGC#.((((((((((.....(((((..#)))))..)))))))))).	3600	3618	1	-19.6	1	0.000473549	0.426	0.765167	0.432158	-10.2546	15	18	10	3UTR		0	0
mmu-miR-1a-1-5p	NM_001312867	Eif4h	No	ACATACTTCTTTATATGCCCATA#TGGGGAAAGGGGCTGAGAGGTGTGC#.((((((((((.....((((...#.)))).)))))))))).	2013	2038	1	-18.5	1	0.000866855	0.397	3.46272	4.33822	-10.2546	14	17	10	3UTR		0	0
mmu-miR-1a-1-5p	NM_001313714	Sp100	No	ACATACTTCTTTATATGCCCATA#GTGTGGCATTATCAAAATGGGTGTGGTTTGAGGAAGTATGTC#((((((((((((((((((((((.#.)))))))))...))))))))))))).	1763	1805	1	-25.5	1	0.0209727	0.574	-0.181411	0.0549545	-3.93757	22	27	13	3UTR		0	0
mmu-miR-1a-1-5p	NM_001313745	Fundc1	No	ACATACTTCTTTATATGCCCATA#ATGGGTATGTAGTAAGCTCCTGTCTCACACAACAAAGGCTGAGTGTGA#.(((((((..((((((((((((.#))))))))))))............................))))))).	2357	2405	1	-18.5	1	0.000233489	0.529	4.70427	3.1248	-6.09222	19	48	12	3UTR		0	0
mmu-miR-1a-1-5p	NM_001317242	Mtch2	No	ACATACTTCTTTATATGCCCATA#TGGGAAGGAAGGGAGTATGA#.(((((((((((.....((((..#))))....))))))))))).	1673	1693	1	-18.9	1	0.0701305	0.5	0.293618	0.0191541	-6.90779	15	20	11	3UTR		0	0
mmu-miR-1a-1-5p	NM_001317243	Mtch2	No	ACATACTTCTTTATATGCCCATA#TGGGAAGGAAGGGAGTATGA#.(((((((((((.....((((..#))))....))))))))))).	1619	1639	1	-18.9	1	0.0701305	0.5	0.293618	0.0191541	-6.90779	15	20	11	3UTR		0	0
mmu-miR-1a-1-5p	NM_001346552	Cyb5rl	No	ACATACTTCTTTATATGCCCATA#GGGCATTCATTAGGTGTGA#.(((((((......((((((...#)))))).....))))))).	2448	2467	1	-17.3	1	0.00140969	0.529	-0.244455	-0.435772	-14.4098	13	19	7	3UTR		0	0
mmu-miR-1a-1-5p	NM_001346640	Grm7	No	ACATACTTCTTTATATGCCCATA#GCAAAAAAGAAGTATGTC#((((((((((((...(((.....#)))..)))))))))))).	3154	3172	1	-16	1	0.216164	0.618	4.62702	2.52982	-6.81899	15	18	12	3UTR		0	0
mmu-miR-1a-1-5p	NM_001346705	Zfp871	No	ACATACTTCTTTATATGCCCATA#TGTGAGCATGTGAGGGTATGTA#((((((..((((((((((.((((#)))).)))))))))))))))).	3651	3673	1	-19.9	0	0.0015889	0.574	0.268366	0.541325	-7.7949	20	22	16	3UTR		0	0
mmu-miR-1a-1-5p	NM_001347109	Camsap2	No	ACATACTTCTTTATATGCCCATA#GGGACATAGGCTTGAGGTGTGG#.((((((((....(((((((...#))).)))).....)))))))).	5383	5405	1	-19.6	1	0.000466883	0.559	0.964495	2.32991	-12.4965	15	22	8	3UTR		0	0
mmu-miR-1a-1-5p	NM_001347110	Camsap2	No	ACATACTTCTTTATATGCCCATA#GGGACATAGGCTTGAGGTGTGG#.((((((((....(((((((...#))).)))).....)))))))).	5350	5372	1	-19.6	1	0.000466883	0.559	2.39675	2.52299	-12.4965	15	22	8	3UTR		0	0
mmu-miR-1a-1-5p	NM_001347110	Camsap2	No	ACATACTTCTTTATATGCCCATA#ATGGGATATAGAGATGAAATATGTA#((((((.(((((((((.(((((.#)))))))))))))).)...))))).	6319	6344	1	-18.1	0	0.0666962	0.706	1.64232	3.84734	-5.48126	20	25	14	3UTR		0	0
mmu-miR-1a-1-5p	NM_001347164	Atp6v0e2	No	ACATACTTCTTTATATGCCCATA#ATGTTTAGCCTTTAGCAGCAGGGAAATCACTTGGCATGGGAGGGAGGTAGTGTG#((((((((((((.((((((....#.))))))..))))))))).))).	933	987	1	-18.6	1	0.00264876	0.515	0.0125048	0.00702851	-5.22671	18	23	9	3UTR		0	0
mmu-miR-1a-1-5p	NM_001347228	Pcmt1	No	ACATACTTCTTTATATGCCCATA#TGGGTGAATGTAGTATGAGGAAGAATGTG#((((.((((((((((((((((..#))))).......))))))))))).)))).	2176	2205	1	-20.2	0	0.0480598	0.618	0.0234671	0.0244137	-8.05661	20	29	11	3UTR		0	0
mmu-miR-1a-1-5p	NM_001347347	Vwa7	No	ACATACTTCTTTATATGCCCATA#GGGCATGGAGAAGGAGCTGTGG#.(((((((((((.(((((((...#)))))))..))))))).)))).	3705	3727	1	-22.9	1	0.00158884	0.456	0.263129	0.0997887	-5.08246	18	22	7	3UTR		0	0
mmu-miR-1a-1-5p	NM_001347379	Etv1	No	ACATACTTCTTTATATGCCCATA#GTGGGCAGAAGGAGC#.....(((((((...(((((((.#)))))))))))))).	2056	2071	1	-17.8	0	0.00145432	0.5	1.01493	2.10653	-16.547	14	15	14	3UTR		0	0
mmu-miR-1a-1-5p	NM_001347530	Rac1	Yes	ACATACTTCTTTATATGCCCATA#TGTGGGTGTGCTGGGTGGAGTGTGA#.((((((((((((((((((((((#)))))))))).)))).)))))))).	1505	1530	1	-21.7	1	0.000970855	0.515	3.48075	2.54978	-3.79332	22	25	10	3UTR		0	0
mmu-miR-1a-1-5p	NM_001348104	Gnb4	Yes	ACATACTTCTTTATATGCCCATA#GGGCAGTAAGGGAGA#.....(((((((((.(((((...#)))))))))))))).	6422	6437	1	-18.8	0	0.000248257	0.574	2.81423	1.78105	-14.401	14	15	14	3UTR		0	0
mmu-miR-1a-1-5p	NM_001355158	Sirpa	No	ACATACTTCTTTATATGCCCATA#GGGTGTATAGATGAGTT#....((((.(((((((((((...#))))))))))).)))).	3514	3531	1	-17.1	0	0.00139967	0.588	0.394778	0.570701	-10.603	15	17	11	3UTR		0	0
mmu-miR-1a-1-5p	NM_001355586	Pik3r3	No	ACATACTTCTTTATATGCCCATA#GGGAAAAACAACCAAAGGAAAATAGGGAGGTATGG#.(((((((((((((...((....#.))...))))))))))))).	1936	1971	1	-17.3	1	0.0504986	0.618	3.2211	0.690519	-4.76182	15	20	13	3UTR		0	0
mmu-miR-1a-1-5p	NM_001355769	Tcaf1	No	ACATACTTCTTTATATGCCCATA#TGGGCTCTGTGAAGAATATGC#.((((.(((((((((.(((((..#)))))..))))))))))))).	4377	4398	1	-19.8	0	0.000167719	0.5	1.56718	1.23177	-5.92733	18	21	13	3UTR		0	0
mmu-miR-1a-1-5p	NM_001356264	Cnppd1	No	ACATACTTCTTTATATGCCCATA#GGTAAAGGTGGGAGTGTGG#.(((((((((.....((((....#)))).....))))))))).	1762	1781	1	-15.5	1	0.360796	0.5	2.36535	2.42846	-12.8463	13	19	9	3UTR		0	0
mmu-miR-1a-1-5p	NM_001357183	Klf8	No	ACATACTTCTTTATATGCCCATA#GTGGGATATAAAGGAA#......((((((((((.(((((.#))))))))))))))).	4081	4097	1	-16.8	0	0.0156064	0.618	-0.117174	0.249644	-15.5666	15	16	15	3UTR		0	0
mmu-miR-1a-1-5p	NM_001357354	Filip1	No	ACATACTTCTTTATATGCCCATA#GGCTAAGGGGGTATGTT#(((((((((((((...(((....#)))))))))))))))).	3132	3149	1	-17.2	1	0.00856086	0.426	4.04849	3.61099	-5.76291	16	17	16	3UTR		0	0
mmu-miR-1a-1-5p	NM_130447	Dusp16	No	ACATACTTCTTTATATGCCCATA#TGTGGGCATAAGGTGAAGG#.....((((....((((((((((#))))))))))....)))).	4395	4414	1	-19	0	0.0193368	0.5	3.11692	1.91559	-22.3688	14	19	10	3UTR		0	1
mmu-miR-1a-1-5p	NM_133659	Erg	No	ACATACTTCTTTATATGCCCATA#TGTGCATGTTGTTGGGAGTATGA#.(((((((((..((((((.((..#)).))))))....))))))))).	2288	2311	1	-17.9	1	0.0816589	0.485	2.68874	2.55583	-9.9649	17	23	9	3UTR		0	0
mmu-miR-1a-1-5p	NM_133681	Tspan1	No	ACATACTTCTTTATATGCCCATA#TGGGCAGCTGAAGAGTGTGG#.(((((.((((((..((((((..#))))))..))))))))))).	1780	1800	1	-22.6	0	0.0045045	0.5	1.33001	2.58729	-6.9293	17	20	11	3UTR		0	0
mmu-miR-1a-1-5p	NM_133721	Itga9	No	ACATACTTCTTTATATGCCCATA#TGTGGGTTTGGGTAGAGGGGTATGTG#((((((((((((((..(((((((#)))))))....)))))))))))))).	6482	6508	1	-25.7	1	0.000243098	0.529	0.484826	0.155491	-4.90607	21	26	14	3UTR		0	0
mmu-miR-1a-1-5p	NM_133732	4931406C07Rik	No	ACATACTTCTTTATATGCCCATA#GGGCTAAGGGAGTATT#..(((((((((((...((((...#))))))))))))))).	1629	1645	1	-18.4	1	0.00724318	0.588	3.61414	3.6192	-6.78234	15	16	15	3UTR		0	0
mmu-miR-1a-1-5p	NM_133738	Antxr2	No	ACATACTTCTTTATATGCCCATA#GGGCATGTGAGTGCAGGAGATGG#.(((.(((((((((((((((...#))))))))))....)))))))).	3521	3544	1	-21.3	0	0.000465952	0.559	0.630055	0.384219	-7.91236	18	23	10	3UTR		0	0
mmu-miR-1a-1-5p	NM_133764	Atp6v0e2	No	ACATACTTCTTTATATGCCCATA#ATGTTTAGCCTTTAGCAGCAGGGAAATCACTTGGCATGGGAGGGAGGTAGTGTG#((((((((((((.((((((....#.))))))..))))))))).))).	1060	1114	1	-18.6	1	0.00264876	0.515	0.0125048	0.00702851	-5.22671	18	23	9	3UTR		0	0
mmu-miR-1a-1-5p	NM_133800	Nol12	No	ACATACTTCTTTATATGCCCATA#GGGGGTGTGGGGGAGGGTATGG#.(((((((((((((((.(((...#))).)))))))))..)))))).	1907	1929	1	-21.6	1	0.0344662	0.471	0	0.0664418	-3.79332	18	22	9	3UTR		0	0
mmu-miR-1a-1-5p	NM_133828	Creb1	Yes	ACATACTTCTTTATATGCCCATA#GGATGGTGAAGAAGTGTGC#.(((((((((((((...((....#))...))))))))))))).	6205	6224	1	-18.8	1	0.00225826	0.603	1.52776	0.964704	-4.76182	15	19	13	3UTR		0	0
mmu-miR-1a-1-5p	NM_133851	Nusap1	No	ACATACTTCTTTATATGCCCATA#GTGCAGAGTTAGATGTATACCACCATACCTGGCTATAAAGAAGTGTT#..(((((((((((((.(((....#.)))))))))))))))).	2772	2819	1	-19.4	1	0.00483844	0.662	0.2532	0.0319004	-5.19005	16	18	16	3UTR		0	0
mmu-miR-1a-1-5p	NM_133919	Aff1	No	ACATACTTCTTTATATGCCCATA#GTGGGCAGAGAAGTGC#...((((((((....(((((((.#))))))))))))))).	7336	7352	1	-19.2	0	2.93e-05	0.456	0.523171	0.0804563	-12.7428	15	16	15	3UTR		0	0
mmu-miR-1a-1-5p	NM_134078	Chmp7	No	ACATACTTCTTTATATGCCCATA#GGGCAGCATGGAGAAGA#.....(((((((((.(((((...#)))))..))))))))).	2421	2438	1	-19.6	0	0.000267452	0.456	2.08121	3.11405	-14.401	14	17	9	3UTR		0	0
mmu-miR-1a-1-5p	NM_134086	Slc38a1	Yes	ACATACTTCTTTATATGCCCATA#GGGCAGCGTGGGGAGGTGTGA#.(((((((((((((.(((((...#)))))..))))))))))))).	6389	6410	1	-25.5	1	0.0021637	0.456	3.51523	2.87125	-4.52877	18	21	13	3UTR		0	0
mmu-miR-1a-1-5p	NM_138582	Vwa7	No	ACATACTTCTTTATATGCCCATA#GGGCATGGAGAAGGAGCTGTGG#.(((((((((((.(((((((...#)))))))..))))))).)))).	3768	3790	1	-22.9	1	0.00158884	0.456	0.263129	0.0997887	-5.08246	18	22	7	3UTR		0	0
mmu-miR-1a-1-5p	NM_138590	Zcchc7	No	ACATACTTCTTTATATGCCCATA#TGTGCGCAGTGTGGGCTTGCAGGACGGAGGTGTGA#.(((((((((......(((((((#.))))))).........))))))))).	2260	2295	1	-20.3	1	0.000566452	0.471	-0.312173	-0.0483811	-13.0794	16	27	9	3UTR		0	0
mmu-miR-1a-1-5p	NM_138657	Socs7	No	ACATACTTCTTTATATGCCCATA#TGGGCATAGAGGGGTGGGTG#((.((((((((..((((((((..#)))))))))))))))).)).	6989	7009	1	-20.7	0	0.00245925	0.529	1.15829	1.94902	-10.131	18	20	16	3UTR		0	0
mmu-miR-1a-1-5p	NM_138664	Dnajc28	No	ACATACTTCTTTATATGCCCATA#TGTCGTGCCCCAGGGGCCTGAGAAGTGTGTG#(((((((((((.....((((...#.))))..))))))))))).	1505	1536	1	-21.2	1	0.000302192	0.515	0.113997	0.10238	-10.3988	15	19	11	3UTR		0	0
mmu-miR-1a-1-5p	NM_139143	Slc39a6	No	ACATACTTCTTTATATGCCCATA#GGGAGGATTGAGGAGGTATA#..(((((((((((....(((...#))).....))))))))))).	3280	3300	1	-16.9	1	0.00458588	0.603	0.720064	1.34673	-6.78234	14	20	11	3UTR		0	0
mmu-miR-1a-1-5p	NM_139146	Satb2	No	ACATACTTCTTTATATGCCCATA#ATGGGTAATTTCTGAGGTATGTA#(((((((((......(((((((.#)))))))......))))))))).	3121	3144	1	-20.8	1	0.0999876	0.676	3.91037	3.43448	-14.2331	16	23	9	3UTR		0	0
mmu-miR-1a-1-5p	NM_139294	Braf	Yes	ACATACTTCTTTATATGCCCATA#GGGCAGAGAAAAGGGGGTGCTGC#.(((((((((((...(((((...#))))).....))))))))).)).	3200	3223	1	-17.5	1	0.000293565	0.397	0.425987	0.392649	-6.67474	16	23	9	3UTR		0	1
mmu-miR-1a-1-5p	NM_144518	Bmerb1	No	ACATACTTCTTTATATGCCCATA#GGGCATAGCCCCAGGTGTGTA#((((((((.....(((((((...#))))))).....)))))))).	1105	1126	1	-21	1	0.00297549	0.529	1.5456	0.815883	-13.6972	15	21	8	3UTR		0	0
mmu-miR-1a-1-5p	NM_144857	Rrp36	No	ACATACTTCTTTATATGCCCATA#GGGCATGGGAGGCAGTATGTT#(((((((.((((.(((((((...#))))))).)))).))))))).	1838	1859	1	-23.3	1	0.0117634	0.456	1.39826	1.80182	-7.54034	18	21	7	3UTR		0	0
mmu-miR-1a-1-5p	NM_144936	Tmem45b	No	ACATACTTCTTTATATGCCCATA#ATGGGGGTGTGGAGAC#.......(((((((((.(((((.#))))).))))))))).	934	950	1	-18.6	0	0.000469305	0.529	1.10004	3.19857	-17.1102	14	16	9	3UTR		0	0
mmu-miR-1a-1-5p	NM_145209	Oasl1	No	ACATACTTCTTTATATGCCCATA#GGGGGTGTGAGAAGTCGTGTA#(((((((((.((((((.(((...#))).))))))))))).)))).	1754	1775	1	-20.7	1	0.00977467	0.456	-0.170229	-0.202996	-5.18008	18	21	11	3UTR		0	0
mmu-miR-1a-1-5p	NM_145369	Wfdc5	No	ACATACTTCTTTATATGCCCATA#GGGCAGAGGAGGTTTGG#.((.((((((((...(((((...#))))))))))))).)).	1074	1091	1	-19	0	0.00342286	0.471	0.287336	0.175418	-9.70677	15	17	13	3UTR		0	0
mmu-miR-1a-1-5p	NM_145470	Deptor	Yes	ACATACTTCTTTATATGCCCATA#GGGAATGTGAGGAAGA#.....(((((((((((.(((...#))).))))))))))).	7959	7975	1	-18	0	0.119839	0.559	0.312163	0.206019	-13.6656	14	16	11	3UTR		0	0
mmu-miR-1a-1-5p	NM_145513	Tiprl	No	ACATACTTCTTTATATGCCCATA#GGCTGTGTGAGGACTAGTGTGTC#(((((((((((((((((((....#))).)))))))))..))))))).	3186	3209	1	-19	1	0.000564137	0.676	-0.0570574	0.11865	-3.93757	19	23	9	3UTR		0	0
mmu-miR-1a-1-5p	NM_145700	Ackr4	No	ACATACTTCTTTATATGCCCATA#GGGCAGGGTAAGGAAGA#.....(((((((((.(((((...#)))))..))))))))).	1728	1745	1	-19.9	0	0.212262	0.485	1.2373	0.62568	-14.401	14	17	9	3UTR		0	0
mmu-miR-1a-1-5p	NM_145700	Ackr4	No	ACATACTTCTTTATATGCCCATA#GTGGGCAAAGTGTGG#.(((((((.......(((((((.#)))))))))))))).	1766	1781	1	-17.4	1	0.0339476	0.574	-0.0118977	0.585809	-15.1452	14	15	14	3UTR		0	0
mmu-miR-1a-1-5p	NM_145997	Kdm5a	No	ACATACTTCTTTATATGCCCATA#TGTGCTTAGTGGGGCATATAAGAAGTGG#...((((((.((((((((((...#.)))))))))))))))).	5898	5926	1	-22.1	0	0.00119402	0.603	0.55489	0.641254	-7.75705	16	18	16	3UTR		0	0
mmu-miR-1a-1-5p	NM_145999	Rhot2	No	ACATACTTCTTTATATGCCCATA#GGCAAAGAAGTATGG#.((((((((((....((((....#)))))))))))))).	2019	2034	1	-17.6	1	0.00518688	0.471	4.25003	3.14852	-10.0215	14	15	14	3UTR		0	0
mmu-miR-1a-1-5p	NM_146101	Habp2	No	ACATACTTCTTTATATGCCCATA#TGTGGGCACGGGGAGGGTGTGC#.(((((.(((((...((((((((#))))))))...)))))))))).	2078	2100	1	-20.9	0	5.88e-06	0.603	-0.133333	0.0302468	-8.21843	18	22	10	3UTR		0	0
mmu-miR-1a-1-5p	NM_146140	Tram1l1	No	ACATACTTCTTTATATGCCCATA#ATGGGTTACTGAAGAGGTGA#...((((((((((...((((((.#))))))...)))))))))).	1874	1894	1	-19	0	0.000268776	0.706	0.125907	0.442265	-8.33988	16	20	10	3UTR		0	0
mmu-miR-1a-1-5p	NM_146173	Tspan33	No	ACATACTTCTTTATATGCCCATA#TGGGCAGAGGTGTGG#.((((((((......((((((..#)))))))))))))).	1346	1361	1	-18.7	1	0.000236713	0.515	1.10958	0.32512	-14.0888	14	15	14	3UTR		0	0
mmu-miR-1a-1-5p	NM_146261	Fam199x	No	ACATACTTCTTTATATGCCCATA#TGTGGGTATATAAAGCAGTATGC#.((((((.(((((((((((((((#))))))))))))))).)))))).	2436	2459	1	-27.4	1	0.00262087	0.603	0.708092	0.773584	-6.10696	21	23	15	3UTR		0	0
mmu-miR-1a-1-5p	NM_148950	Pknox2	No	ACATACTTCTTTATATGCCCATA#GGGTGGGGGGAGGAGATATGG#.(((((((((((...(((((...#)))))...))))))).)))).	1659	1680	1	-18.1	1	0.0538024	0.426	1.02396	0.75488	-6.67474	16	21	7	3UTR		0	0
mmu-miR-1a-1-5p	NM_153082	Dnajc27	No	ACATACTTCTTTATATGCCCATA#TGGGCAGTCTGGAGAAGG#.....((((((((..((((((..#))))))...)))))))).	4449	4467	1	-19.2	0	0.00665027	0.471	-0.200892	0.272365	-15.2579	14	18	8	3UTR		0	1
mmu-miR-1a-1-5p	NM_153091	St7l	No	ACATACTTCTTTATATGCCCATA#GTGGTGCTGATGGGGAATAAGTGTGTC#((((((((((((((..((((((.#)))).))..)))))))...))))))).	4140	4167	1	-19.6	1	0.00968453	0.529	0.40454	0.641583	-4.90607	20	27	7	3UTR		0	0
mmu-miR-1a-1-5p	NM_153140	Rab11fip3	No	ACATACTTCTTTATATGCCCATA#GGCTGCGTGAGTGTGAGTGTGTATGGAAGTGTGTG#((((((((((.(((((((.((((#.)))).))))))).)))))))))).	2649	2684	1	-22.1	1	0.000850839	0.441	2.25814	2.66647	-6.76235	21	25	10	3UTR		0	0
mmu-miR-1a-1-5p	NM_153179	Pkhd1	No	ACATACTTCTTTATATGCCCATA#TGTGGGCATGGAGCACTGTATGA#.(((((.......((((((((((#)))))))))).......))))).	12413	12436	1	-19.9	0	0.0103589	0.603	0.840018	1.00053	-17.4103	15	23	10	3UTR		0	0
mmu-miR-1a-1-5p	NM_153406	Specc1l	No	ACATACTTCTTTATATGCCCATA#TGTGGGCCTGGGTTCTAGGAGTGTGTC#((((((((((...((.(((((((#))))))).))......)))))))))).	3949	3976	1	-21.2	1	0.00285808	0.456	-0.590662	-0.116482	-11.6313	19	27	10	3UTR		0	0
mmu-miR-1a-1-5p	NM_153526	Insig1	No	ACATACTTCTTTATATGCCCATA#GGGTTGTGTAAAGAGGG#.....(((((((((((((((...#)))).))))))))))).	1243	1260	1	-18.3	0	0.0215185	0.603	1.5723	0.277941	-13.6656	15	17	11	3UTR		0	0
mmu-miR-1a-1-5p	NM_170757	Ccdc186	No	ACATACTTCTTTATATGCCCATA#TGGGTTGTGGTGTAAGGATGTGTGTG#((((((.((((((((((((((..#)))))....))))))))).)))))).	3551	3577	1	-22	0	0.0310486	0.559	3.99983	3.27005	-5.48126	20	26	9	3UTR		0	0
mmu-miR-1a-1-5p	NM_172153	Lcorl	No	ACATACTTCTTTATATGCCCATA#GGGTATGTGAGTCTTTGTGTGTG#((((((...(((((((((((...#))))))))))).....)))))).	1951	1974	1	-19.6	0	0.00221588	0.618	3.40364	2.98165	-8.85129	17	23	11	3UTR		0	0
mmu-miR-1a-1-5p	NM_172288	Nup133	No	ACATACTTCTTTATATGCCCATA#TATGGGCTGAGCAAGTGTGTC#((((((((.((((...(((((((#))))))))))).)))))))).	3940	3961	1	-18.7	1	0.000274956	0.603	3.63981	3.84227	-6.8193	19	21	11	3UTR		0	0
mmu-miR-1a-1-5p	NM_172430	Sphkap	No	ACATACTTCTTTATATGCCCATA#ATGGGCATGCCCAAAGGGCTTGTATGA#.(((((((((((.(((((((((.#)))))))))...))))))...))))).	5347	5374	1	-19.8	1	0.00282839	0.603	0.751862	2.10941	-5.08246	20	27	9	3UTR		0	0
mmu-miR-1a-1-5p	NM_172471	Itih5	No	ACATACTTCTTTATATGCCCATA#GGGCATGTGGAGTGGG#.....((.((((((((((((...#)))))))))))).)).	4156	4172	1	-21.1	0	0.000789457	0.574	-0.327168	-0.0886872	-15.9792	14	16	12	3UTR		0	0
mmu-miR-1a-1-5p	NM_172516	Dstyk	No	ACATACTTCTTTATATGCCCATA#TGGGCAGTGAAGAAGTCAGTGG#.(((((((((((((.((((((..#))))))))))))))))..))).	3085	3107	1	-22.6	1	0.000210568	0.485	0.418355	0.261235	-4.52877	19	22	16	3UTR		0	0
mmu-miR-1a-1-5p	NM_172516	Dstyk	No	ACATACTTCTTTATATGCCCATA#GGCGGTCAGAGAAGTGTGG#.(((((((((((...((((....#))))...))))))))))).	4747	4766	1	-20.1	1	0.0080638	0.471	0.586207	0.717127	-6.67474	15	19	11	3UTR		0	0
mmu-miR-1a-1-5p	NM_172546	Cnksr3	No	ACATACTTCTTTATATGCCCATA#GCATATGCAAAGAAGTGTGTG#((((((((((((((((((.....#)))))))..))))))))))).	2884	2905	1	-20.4	1	1.49e-05	0.618	1.70876	1.42777	-3.93757	18	21	11	3UTR		0	0
mmu-miR-1a-1-5p	NM_172553	Alx1	No	ACATACTTCTTTATATGCCCATA#ATGGGTAAAGAACAGGAGTATGTG#((((((((((((...(((((((.#)))))))...)).)))))))))).	2440	2464	1	-20.9	1	0.0891474	0.676	1.00196	1.4994	-6.81899	19	24	10	3UTR		0	0
mmu-miR-1a-1-5p	NM_172619	Adamts10	No	ACATACTTCTTTATATGCCCATA#GTGGGGGTGGGGAGGGGTGTGC#.(((((((((((.(((.(((((.#))))).))).))))))))))).	3872	3894	1	-23.9	1	0.0212616	0.412	0.950639	0.778151	-5.08246	19	22	11	3UTR		0	0
mmu-miR-1a-1-5p	NM_172785	Zc3h12d	No	ACATACTTCTTTATATGCCCATA#GGGGGGAAAGGAGGTGTGTG#((((((((((((...(.(((...#))).)..)))))))))))).	3904	3924	1	-20.5	1	0.0344086	0.426	0.54674	1.0969	-6.81899	16	20	12	3UTR		0	0
mmu-miR-1a-1-5p	NM_172841	Slco5a1	No	ACATACTTCTTTATATGCCCATA#TATGCTGTATAGGCTGTAGAGAGGTGGTGC#.((((((((((((((.(((.(((#.))).))))))))))))))).)).	5165	5195	1	-18.6	1	0.000373058	0.647	1.62388	1.84675	-4.02637	20	24	15	3UTR		0	0
mmu-miR-1a-1-5p	NM_172903	Man2a2	No	ACATACTTCTTTATATGCCCATA#ATGGGATGTAGGAAGAGTGG#.(((.((((.((((((.(((((.#))))))))))))))).))).	4232	4252	1	-17.1	0	0.0232815	0.471	2.91649	2.45434	-9.15487	18	20	15	3UTR		0	0
mmu-miR-1a-1-5p	NM_172924	Peak1	No	ACATACTTCTTTATATGCCCATA#GGGCATTTTGTTGGGAGGTGG#...((((((((...((((((...#))))))......)))))))).	10676	10697	1	-17.4	0	0.0340321	0.5	0.999221	0.583193	-12.0073	14	21	8	3UTR		0	0
mmu-miR-1a-1-5p	NM_172932	Nlgn3	Yes	ACATACTTCTTTATATGCCCATA#TATGGGGTAAGAGGAGGA#.....(((((((.(((.((((((#))))))))).))))))).	3400	3418	1	-15.2	0	0.131828	0.456	1.1314	0.296274	-14.9547	16	18	9	3UTR		0	0
mmu-miR-1a-1-5p	NM_172974	Cops7b	No	ACATACTTCTTTATATGCCCATA#TGGGGGTATGGAGGGGTGTGTG#((((((((((((((((.((((..#)))).)))))))))))))))).	2377	2399	1	-28	1	0.0129595	0.515	0.0444803	0.25558	-3.93757	20	22	16	3UTR		0	0
mmu-miR-1a-1-5p	NM_173189	Mcph1	No	ACATACTTCTTTATATGCCCATA#GGGTATGTGGTGTGTGTGTG#((((((....((((((((((...#))))))))))...)))))).	3059	3079	1	-19.6	0	0.195283	0.559	0.102519	-0.218817	-10.0938	16	20	10	3UTR		0	0
mmu-miR-1a-1-5p	NM_173347	Prune1	No	ACATACTTCTTTATATGCCCATA#TGGAAGTAGGGTGGGGAAGTGTGG#.(((((((((((....((((...#.))))))))))))))).	1822	1846	1	-18.7	1	0.00066271	0.485	3.55408	1.87847	-6.90779	15	17	15	3UTR		0	0
mmu-miR-1a-1-5p	NM_173363	Eif5	No	ACATACTTCTTTATATGCCCATA#TGGGTACTCTGGAGAAGTATGTC#(((((((((((((..((((((..#))))))...))))))))))))).	3906	3929	1	-23	1	0.0139207	0.632	-0.336951	-0.115825	-5.52986	19	23	13	3UTR		0	1
mmu-miR-1a-1-5p	NM_173414	Lancl3	No	ACATACTTCTTTATATGCCCATA#GGGCAGGAAGGAGTGTA#..((((((((((...(((((...#))))).)))))))))).	2254	2271	1	-20.1	1	0.00560471	0.515	-0.273994	0.399162	-7.83842	15	17	10	3UTR		0	0
mmu-miR-1a-1-5p	NM_173431	Rpgrip1l	No	ACATACTTCTTTATATGCCCATA#TATGTGTCATGAAGAAGTGTGG#.(((((((((((((..((.((((#)))).)).))))))))))))).	6647	6669	1	-18.2	1	0.00120691	0.588	2.35315	2.95805	-4.76182	19	22	13	3UTR		1	0
mmu-miR-1a-1-5p	NM_173740	Maoa	Yes	ACATACTTCTTTATATGCCCATA#GTGGGTGGGTAGGGGAGTGGGG#.(.(((((((((((.(((((((.#))))))).))))))))))).).	3648	3670	1	-20.9	0	0.173672	0.412	0	0	-6.08631	19	22	11	3UTR		0	0
mmu-miR-1a-1-5p	NM_173753	Fnip1	No	ACATACTTCTTTATATGCCCATA#ATCAAAATAATTGGGGGTATGTAGAGGGGTGG#...(((((((((((((((((...#.))))))))))))))))).	3829	3861	1	-23.6	0	0.0325148	0.647	0.536009	0.634377	-6.51454	17	19	17	3UTR		0	0
mmu-miR-1a-1-5p	NM_173780	Klf8	No	ACATACTTCTTTATATGCCCATA#GTGGGATATAAAGGAA#......((((((((((.(((((.#))))))))))))))).	4091	4107	1	-16.8	0	0.0156064	0.618	-0.117174	0.249644	-15.5666	15	16	15	3UTR		0	0
mmu-miR-1a-1-5p	NM_173867	Rcc2	No	ACATACTTCTTTATATGCCCATA#GGGCTGAGGATGGAAGTGTGA#.(((((((((...(..((((...#))))..)....))))))))).	2898	2919	1	-20.2	1	0.109647	0.397	0.239222	0.8125	-12.2225	14	21	9	3UTR		0	0
mmu-miR-1a-1-5p	NM_173873	Clcn3	No	ACATACTTCTTTATATGCCCATA#GGGTTTAAGAAGAGGTAG#...(((((((((.((.((((...#)))).)).))))))))).	4284	4302	1	-17.7	0	0.0293168	0.559	4.79236	4.76032	-8.03672	15	18	9	3UTR		0	0
mmu-miR-1a-1-5p	NM_173874	Clcn3	No	ACATACTTCTTTATATGCCCATA#GGGTTTAAGAAGAGGTAG#...(((((((((.((.((((...#)))).)).))))))))).	4360	4378	1	-17.7	0	0.0293168	0.559	4.79236	4.76032	-8.03672	15	18	9	3UTR		0	0
mmu-miR-1a-1-5p	NM_173876	Clcn3	No	ACATACTTCTTTATATGCCCATA#GGGTTTAAGAAGAGGTAG#...(((((((((.((.((((...#)))).)).))))))))).	3829	3847	1	-17.7	0	0.0293168	0.559	4.03434	3.88932	-8.03672	15	18	9	3UTR		0	0
mmu-miR-1a-1-5p	NM_175022	Prr12	No	ACATACTTCTTTATATGCCCATA#TGGGGTGGGGGAGGTGTGG#.(((((((((((.....((((..#))))...))))))))))).	7047	7066	1	-18.8	1	0.00557835	0.441	1.01032	0.965054	-6.90779	15	19	11	3UTR		0	0
mmu-miR-1a-1-5p	NM_175118	Dusp28	No	ACATACTTCTTTATATGCCCATA#GTGGGTGGAAAACAAAGAACCTGGGCTCCGTGTGTAAATTACAGAGGTGTGTC#(((((((((((((((((((((..#.))))).....)))))).....)))))))))).	1214	1267	1	-20.5	1	0.00803714	0.588	0.126686	0.114307	-3.93757	21	33	10	3UTR		0	0
mmu-miR-1a-1-5p	NM_175149	2310022B05Rik	No	ACATACTTCTTTATATGCCCATA#TGGGCGAGGAGTGTGTG#(((((((((((.....(((((..#)))))))))))))))).	2047	2064	1	-21	1	2.93e-06	0.397	0.518854	0.491979	-10.3988	16	17	16	3UTR		0	0
mmu-miR-1a-1-5p	NM_175171	Mast4	No	ACATACTTCTTTATATGCCCATA#GGCTGGGGGAGGTGTGTG#((((((((((((....(((....#)))..)))))))))))).	8562	8580	1	-18.2	1	0.000232807	0.5	4.51954	4.13725	-7.05204	15	18	12	3UTR		0	0
mmu-miR-1a-1-5p	NM_175190	Swi5	No	ACATACTTCTTTATATGCCCATA#GGGCATAAAAGGCAGAGTCTAGACAGTATGTT#((((((((((((.(((((((...#))))))))))))............))))))).	567	599	1	-19.1	1	0.00216869	0.618	0.449606	0.621236	-5.22671	19	32	12	3UTR		0	0
mmu-miR-1a-1-5p	NM_175242	Ppp1r18	No	ACATACTTCTTTATATGCCCATA#GTGGGGGTGCTAAGGAAGTGC#...(((((((((((((.(((((.#))))).))).)))))))))).	3076	3097	1	-21.2	0	0.000112384	0.456	0.213208	0.299938	-6.51454	18	21	10	3UTR		0	0
mmu-miR-1a-1-5p	NM_175272	Nav2	No	ACATACTTCTTTATATGCCCATA#TGGGGGTGGGGTGGGAGTGTGA#.(((((((((...(((.((((..#)))).)))....))))))))).	10765	10787	1	-20.8	1	0.00105255	0.471	0.734813	1.07737	-11.254	16	22	9	3UTR		0	0
mmu-miR-1a-1-5p	NM_175344	Ano6	No	ACATACTTCTTTATATGCCCATA#GGGTCAGTGTGGGAGTATT#..((((((((.(((..((((...#))))..))).)))))))).	4531	4550	1	-16.8	1	0.00350504	0.397	0.227071	0.117994	-8.75027	15	19	8	3UTR		0	0
mmu-miR-1a-1-5p	NM_175471	Cyb5rl	No	ACATACTTCTTTATATGCCCATA#GGGCATTCATTAGGTGTGA#.(((((((......((((((...#)))))).....))))))).	2992	3011	1	-17.3	1	0.00140969	0.529	0	0	-14.4098	13	19	7	3UTR		0	0
mmu-miR-1a-1-5p	NM_175475	Cyp26b1	No	ACATACTTCTTTATATGCCCATA#GGGCCGGCCGAGGAAGTGTGA#.(((((((((((....((((...#)))).....))))))))))).	3979	4000	1	-21.1	1	0.0220865	0.397	1.63131	2.93554	-6.90779	15	21	11	3UTR		0	0
mmu-miR-1a-1-5p	NM_175520	Hcar1	No	ACATACTTCTTTATATGCCCATA#GGGCAGCGTGTGAGTGTGA#.(((((((.......(((((...#)))))......))))))).	1641	1660	1	-17.1	1	0.016816	0.456	-0.207451	-0.0145135	-15.1452	12	19	7	3UTR		0	0
mmu-miR-1a-1-5p	NM_176958	Hif1an	No	ACATACTTCTTTATATGCCCATA#GGTATGTGCAAGGAGGGGTGTGA#.((((((((((((((((((....#))))))))....)))))))))).	4469	4492	1	-18.7	1	0.00652912	0.426	-0.187899	-0.050022	-3.79332	18	23	10	3UTR		0	0
mmu-miR-1a-1-5p	NM_177006	Nwd2	No	ACATACTTCTTTATATGCCCATA#GTGTAAAGAGGTATGG#.(((((((((((((((.......#))))))))))))))).	7081	7097	1	-18.5	1	0.0310245	0.574	0.473057	0.711033	-3.79332	15	16	15	3UTR		0	0
mmu-miR-1a-1-5p	NM_177077	Exoc6b	No	ACATACTTCTTTATATGCCCATA#GGGTCCACAGTGTGAGGGGGCTATGA#.(((((((((((((((((((...#)))).....))))))))))).)))).	4573	4599	1	-18.6	1	0.0126764	0.485	1.88039	2.53244	-3.79332	19	26	11	3UTR		0	0
mmu-miR-1a-1-5p	NM_177123	Spef2	No	ACATACTTCTTTATATGCCCATA#ATGTACAATAACAAGAAGTGTTTAGGCATATGGAGAAGATGA#.(((.((((((((((((((....#.))))))))))))))))).	3111	3153	1	-22.4	0	0.0521445	0.691	2.00228	2.59495	-7.91236	17	19	17	3UTR		0	0
mmu-miR-1a-1-5p	NM_177130	Glt28d2	No	ACATACTTCTTTATATGCCCATA#GGGCATGGCAGTGTGTA#(((((((.((....((((((...#)))))))).))))))).	1746	1763	1	-18.3	1	0.00219819	0.603	-0.291826	0.531229	-14.5688	15	17	8	3UTR		0	0
mmu-miR-1a-1-5p	NM_177262	Pkn1	No	ACATACTTCTTTATATGCCCATA#GTGGGCTTAGGGGTATGTT#((((((((((......((((((.#))))))..)))))))))).	3230	3249	1	-20.1	1	0.00131721	0.485	1.3258	1.15882	-13.2236	16	19	10	3UTR		0	0
mmu-miR-1a-1-5p	NM_177304	Enpp6	No	ACATACTTCTTTATATGCCCATA#TATGGGCATGTGACCTCATCCTATGTTGAGGAGATTATGA#.((((((((((((((((((((((#)))))))))))))...............)))))..)))).	2886	2926	1	-20.7	1	0.001104	0.559	-0.125009	-0.224665	-3.79332	22	40	13	3UTR		0	0
mmu-miR-1a-1-5p	NM_177354	Vash1	No	ACATACTTCTTTATATGCCCATA#TATGGGAGAAGGAGGTGTGG#.(((((((((((.....((((((#))))))..))))))))))).	4687	4707	1	-20.5	1	0.021623	0.559	0.0197188	-0.0911555	-6.90779	17	20	11	3UTR		0	0
mmu-miR-1a-1-5p	NM_177358	Zfp945	No	ACATACTTCTTTATATGCCCATA#TGGGTATATATTTCAGTGTGC#.((((((....((((((((((..#))))))))))....)))))).	3905	3926	1	-19.8	1	0.001452	0.574	0.397929	0.302449	-11.2306	16	21	10	3UTR		0	0
mmu-miR-1a-1-5p	NM_177572	Rimkla	No	ACATACTTCTTTATATGCCCATA#TGGGTATTTGTGGAGGGGTGAGTG#((.((((((((((((((((((..#)))))))..))))))))))).)).	2178	2202	1	-20.9	0	0.0821672	0.544	0.506705	1.45885	-5.49511	20	24	11	3UTR		0	0
mmu-miR-1a-1-5p	NM_177584	Btla	No	ACATACTTCTTTATATGCCCATA#TATGGGCCTATGAACAAGTGTC#..((((((.((((((.(((((((#))))))).)))))).)))))).	1712	1734	1	-20.1	1	0.000739598	0.647	-0.26706	0.309779	-6.24644	19	22	7	3UTR		0	0
mmu-miR-1a-1-5p	NM_177602	Wdr25	No	ACATACTTCTTTATATGCCCATA#GTGTGGCATGTAGGGAGTGG#...(((.(((((((((((((((.#))).))))))))))))))).	2376	2396	1	-19.9	0	0.0163936	0.515	-0.15055	0.0179704	-8.05823	18	20	15	3UTR		0	0
mmu-miR-1a-1-5p	NM_177715	Kctd12	No	ACATACTTCTTTATATGCCCATA#GCAGAGAGGAGGTATGC#.(((((((((((...(((.....#)))..))))))))))).	2800	2817	1	-16.2	1	0.00238547	0.456	1.10917	0.89102	-6.67474	14	17	11	3UTR		0	0
mmu-miR-1a-1-5p	NM_177780	Dock5	No	ACATACTTCTTTATATGCCCATA#GGGTATATGAGGTTGA#.....(..((((((((((((...#))))))))))))..).	7579	7595	1	-17.9	0	0.00017301	0.662	4.22479	3.50228	-17.5229	13	16	12	3UTR		0	0
mmu-miR-1a-1-5p	NM_177899	Zfp866	No	ACATACTTCTTTATATGCCCATA#ATGGGCGTGGATGGGAT#......((((...(((((((((.#)))))))))...)))).	2942	2959	1	-16.5	0	0.0184479	0.368	0.212501	0.185963	-23.0273	13	17	9	3UTR		0	0
mmu-miR-1a-1-5p	NM_177906	Opcml	No	ACATACTTCTTTATATGCCCATA#GTGGGTGTGAGGAAGG#.....(((((((((..((((((.#))))))))))))))).	4166	4182	1	-18.3	0	0.0149355	0.588	0.547558	0.439109	-14.6341	15	16	15	3UTR		0	0
mmu-miR-1a-1-5p	NM_178041	Eif5	No	ACATACTTCTTTATATGCCCATA#TGGGTACTCTGGAGAAGTATGTC#(((((((((((((..((((((..#))))))...))))))))))))).	3767	3790	1	-23	1	0.0139207	0.632	-0.336951	-0.115825	-5.52986	19	23	13	3UTR		0	1
mmu-miR-1a-1-5p	NM_178119	Agap1	No	ACATACTTCTTTATATGCCCATA#GGGTGTATATGAGTGTGTA#((((((((...(((((((((...#))))))))).)))))))).	5479	5498	1	-20.3	1	0.00701802	0.662	1.43996	1.01181	-9.06125	17	19	9	3UTR		0	0
mmu-miR-1a-1-5p	NM_178162	Agfg2	No	ACATACTTCTTTATATGCCCATA#GGGCTTCTGGATCTGGGAAGAGGGGAGGTTTAGAAGTGTGA#.(((((((((..((.(.(((...#.))).).))..))))))))).	1759	1800	1	-19.1	1	0.000488373	0.485	0.458788	0.947966	-10.7004	15	21	9	3UTR		0	0
mmu-miR-1a-1-5p	NM_178267	Zfp827	No	ACATACTTCTTTATATGCCCATA#GGGTGTGTGTGTGTGTGTGTG#((((((.....(((((((((...#))))))))).....)))))).	4778	4799	1	-18.3	0	0.353711	0.559	0.302541	0.453627	-12.9186	15	21	9	3UTR		0	0
mmu-miR-1a-1-5p	NM_178606	Reep3	No	ACATACTTCTTTATATGCCCATA#GGGCATATAAAGTTTGCGTGTC#((((....((((((((((((...#)))))))))))).....)))).	3647	3669	1	-20.6	0	0.0408108	0.471	0.708625	0.200692	-13.8149	16	22	12	3UTR		0	0
mmu-miR-1a-1-5p	NM_178611	Lair1	No	ACATACTTCTTTATATGCCCATA#GTGGGTAGAGGGAGGTGTT#..((((((((((...(((((((.#))))))).)))))))))).	1361	1380	1	-19	1	0.0111839	0.5	0.16151	0.0767452	-7.83842	17	19	10	3UTR		0	0
mmu-miR-1a-1-5p	NM_178638	Tmem108	No	ACATACTTCTTTATATGCCCATA#TGGGCATGTAGAGGT#.......((((((((((((((..#)))))))))))))).	2224	2239	1	-20.6	0	0.000350474	0.5	0.431115	1.22477	-17.1102	14	15	14	3UTR		0	0
mmu-miR-1a-1-5p	NM_178676	Entpd3	No	ACATACTTCTTTATATGCCCATA#TGGGCTATAAACATGGGGTGTGC#.((((((((((((((.(((((..#)))))))))))...)))))))).	2682	2705	1	-20.1	1	0.00691484	0.471	-0.296231	0.173123	-4.02637	19	23	11	3UTR		0	0
mmu-miR-1a-1-5p	NM_178677	Sec22c	No	ACATACTTCTTTATATGCCCATA#GGGCAGGAGTGTGG#.((((((((......(((((...#))))))))))))).	5320	5334	1	-18	1	1.12e-05	0.5	1.11505	2.54738	-14.0888	13	14	13	3UTR		0	0
mmu-miR-1a-1-5p	NM_178891	Prmt6	No	ACATACTTCTTTATATGCCCATA#GGGCACAGGAGAAGTATT#..((((((((((...(((((...#)))))..)))))))))).	1662	1680	1	-19.7	1	0.0626644	0.603	2.24048	1.65071	-7.83842	15	18	10	3UTR		0	0
mmu-miR-1a-1-5p	NM_181039	Adgrl1	No	ACATACTTCTTTATATGCCCATA#TGTGGGCTATGGAGGGCAGGCTGTA#(((..((((((((((.(((((((#)))))))))))))))..))..))).	7577	7602	1	-19.3	0	7.85e-05	0.441	1.04138	0.0627656	-11.3217	20	25	15	3UTR		0	0
mmu-miR-1a-1-5p	NM_181074	Lingo1	No	ACATACTTCTTTATATGCCCATA#GGGCTGTTGTGAGGAACTGATGAGATGATGTATGTG#(((((((((((((((.((((...#))))...))))))))).............)))))).	3728	3764	1	-18.7	1	0.0915231	0.574	0.696506	0.570637	-4.17062	19	36	9	3UTR		0	0
mmu-miR-1a-1-5p	NM_181266	Zfp120	No	ACATACTTCTTTATATGCCCATA#GTATAACAAGGAAGTGTGTA#((((((((((((.(((((.....#)))))..)))))))))))).	3977	3997	1	-17	1	0.0326506	0.647	0.029636	0.184305	-5.22671	17	20	12	3UTR		0	0
mmu-miR-1a-1-5p	NM_181317	Kcns2	Yes	ACATACTTCTTTATATGCCCATA#GGGCGTGTAGAA#.........(((((((((((...#))))))))))).	4987	4999	1	-16.5	0	0.000137564	0.441	1.43676	0.919248	-20.4803	11	12	11	3UTR		0	0
mmu-miR-1a-1-5p	NM_181546	Syt14	No	ACATACTTCTTTATATGCCCATA#GCATATAAAGCAAGTATA#..((((((((((((((((.....#)))))))))).)))))).	4299	4317	1	-17.4	1	0.00907416	0.588	0.27161	0.356121	-4.957	16	18	10	3UTR		0	0
mmu-miR-1a-1-5p	NM_181585	Pik3r3	No	ACATACTTCTTTATATGCCCATA#GGGAAAAACAACCAAAGGAAAATAGGGAGGTATGG#.(((((((((((((...((....#.))...))))))))))))).	2549	2584	1	-17.3	1	0.0504986	0.618	3.2211	0.690519	-4.76182	15	20	13	3UTR		0	0
mmu-miR-1a-1-5p	NM_183185	Zfp300	No	ACATACTTCTTTATATGCCCATA#GGGCTTAGAATGGAAGTATGTT#((((((((((...((.((((...#)))).))....)))))))))).	3411	3433	1	-21.6	1	0.202229	0.632	0.346037	0.657881	-11.6313	16	22	10	3UTR		0	0
mmu-miR-1a-1-5p	NM_183187	Fam107a	No	ACATACTTCTTTATATGCCCATA#GTGAGCATGTGACCAGGTATGG#.(((((((..((((((((.(((.#))).))))))))..))))))).	2886	2908	1	-19	1	0.000782831	0.529	-0.291024	0.302848	-6.09222	18	22	8	3UTR		0	0
mmu-miR-1a-1-5p	NM_183261	Nr2f2	No	ACATACTTCTTTATATGCCCATA#GGGCTGGTGACAGAGGTGA#...(((((((((((..((((...#))))..)))).))))))).	3769	3788	1	-17.1	0	0.00255992	0.515	1.22574	1.82038	-7.48304	15	19	7	3UTR		0	1
mmu-miR-1a-1-5p	NM_183424	Qrfp	No	ACATACTTCTTTATATGCCCATA#GGCAAGGGGAGGTGTGTG#((((((((((((...((((....#)))).)))))))))))).	1729	1747	1	-19.1	1	0.000305305	0.368	-0.0580592	0.240639	-6.81899	16	18	12	3UTR		0	0
mmu-miR-1a-1-5p	NM_194350	Mafa	No	ACATACTTCTTTATATGCCCATA#ATGGGCGGGTGGAAAAGTGTT#..((((((.(((((.(((((((.#))))))).))))).)))))).	2423	2444	1	-18.8	1	0.00192101	0.588	1.4409	1.65319	-6.74884	18	21	7	3UTR		0	0
mmu-miR-1a-1-5p	NM_197985	Adipor2	No	ACATACTTCTTTATATGCCCATA#TGTGGGCATGTGTGTGCCCTGTATGTC#((((((.....((((((((((((#))))))))))))........)))))).	3603	3630	1	-20.9	0	4.22e-05	0.426	1.50124	2.32379	-12.9186	18	27	12	3UTR		0	0
mmu-miR-1a-1-5p	NM_198024	Ranbp3l	No	ACATACTTCTTTATATGCCCATA#ATGAGTCTAACAAGAAGCATCATCAGAGAGGCATTTGAAGAAGATATGA#.((((((((((((.(((((....#.))))).)))))))).)))).	3282	3331	1	-20	1	0.0671975	0.588	0.489231	0.445396	-4.65016	17	21	8	3UTR		0	0
mmu-miR-1a-1-5p	NM_198100	Tbkbp1	No	ACATACTTCTTTATATGCCCATA#GGGGGTGAGGGGTATGTC#(((((((((((...((.(((...#))).))))))))))))).	3150	3168	1	-18.8	1	0.00149396	0.382	2.01404	2.28197	-9.43035	16	18	13	3UTR		0	0
mmu-miR-1a-1-5p	NM_198167	Tmem63b	No	ACATACTTCTTTATATGCCCATA#GGGCAAAGAGGGGTGTGG#.(((((((((((...(((((...#))))).))))))))))).	2851	2869	1	-22.4	1	1.64e-07	0.324	1.07735	3.19651	-6.67474	16	18	11	3UTR		0	0
mmu-miR-1a-1-5p	NM_198248	Zbtb40	No	ACATACTTCTTTATATGCCCATA#TGGGCCTATAAAGAAGAGGAGAGTGTGA#.((((((((((((((.(((((..#))))).)))))))).......)))))).	6945	6973	1	-21.2	1	0.0147741	0.544	2.98956	2.97532	-4.02637	19	28	8	3UTR		0	0
mmu-miR-1a-1-5p	NM_198632	Trim67	No	ACATACTTCTTTATATGCCCATA#GTGGGCAGTGGTAAGGAAAGTAC#...(((((((((((.(((((((.#)))))))...)))))))).))).	8616	8639	1	-19.5	0	0.00343513	0.588	0.595519	1.64065	-7.24999	18	23	8	3UTR		0	0
mmu-miR-1a-1-5p	NM_198664	Tbc1d2	No	ACATACTTCTTTATATGCCCATA#ATGGGCGGGAGGTGTGTG#((((((((((.....(((((((.#))))))))))))))))).	2994	3012	1	-22	1	5.36e-06	0.382	2.31157	1.92136	-12.9906	17	18	17	3UTR		0	0
mmu-miR-1a-1-5p	NM_198683	Celf1	No	ACATACTTCTTTATATGCCCATA#TGGAGCAAGGGAGTATGTG#(((((((((((....((((((..#))).)))))))))))))).	4505	4524	1	-18.5	1	0.0111406	0.647	3.08177	2.68022	-10.1658	17	19	14	3UTR		0	0
mmu-miR-1a-1-5p	NM_198861	Lrrc75a	No	ACATACTTCTTTATATGCCCATA#ATGGGGTTATGGGGAAGA#.....((((((((((..(((((.#)))))..)))))))))).	1754	1772	1	-18.2	0	0.000326311	0.529	1.86809	1.24162	-13.8986	15	18	10	3UTR		0	0
mmu-miR-1a-1-5p	NM_199068	Foxk1	No	ACATACTTCTTTATATGCCCATA#GGGCGTGGAAGGGTATGG#.(((((.(((((.(((((((...#))))))))))))))))).	4305	4323	1	-20.5	0	0.00542788	0.456	0.00584214	0.0494684	-6.62614	17	18	17	3UTR		0	0
mmu-miR-1a-1-5p	NM_199467	Mms22l	No	ACATACTTCTTTATATGCCCATA#TGTATCACAAATAATTCCCTTCATTGCCTGCATGTAGGAAGTGTGTG#(((((((((.((((((((.....#.))))))))))))))))).	4270	4317	1	-20.4	1	0.0163683	0.559	0.828826	0.272641	-5.18008	17	19	17	3UTR		0	0
mmu-miR-1a-1-5p	NM_201226	Lrrc47	No	ACATACTTCTTTATATGCCCATA#TGTGGGTATAGGTGTGGGTGTGC#.(((((((.....((((((((((#)))))))))).....))))))).	2229	2252	1	-19.9	1	0.00379132	0.5	0.228967	0.398044	-13.5529	17	23	10	3UTR		0	0
mmu-miR-1a-1-5p	NM_201245	Mprip	No	ACATACTTCTTTATATGCCCATA#GGTATGTAAAGGCAGTGTT#..(((((((((((((((((....#)))))))))))).))))).	7162	7181	1	-18	1	0.000670174	0.603	0.111373	0.202299	-4.957	17	19	12	3UTR		0	0
mmu-miR-1a-1-5p	NM_201411	Flrt1	No	ACATACTTCTTTATATGCCCATA#GGTATGTGAGGGAGA#.....((((((((((((((....#)))))))))))))).	4868	4883	1	-18	0	0.0401415	0.456	2.57325	3.15536	-13.6656	14	15	14	3UTR		0	0
mmu-miR-1a-1-5p	NM_207279	Plcxd1	No	ACATACTTCTTTATATGCCCATA#TATGGGGCGTGGTTGGGGATAGGAGCAAGATCAGGCATCATGAAGGGGTGTGG#.((((((((((((((((((....#.))))).))))))))))))).	2192	2245	1	-23.1	1	0.00544446	0.441	0.324412	1.03025	-3.79332	18	21	13	3UTR		0	0
mmu-miR-1a-1-5p	NM_207648	H2-Q6	No	ACATACTTCTTTATATGCCCATA#TATGGGCTCAATGTGAAGAATTGTGG#.((((.(((((((((((((((((#)))))))...)))))))))).)))).	1091	1117	1	-22.5	0	0.00184103	0.441	0.185887	-0.167795	-5.69428	21	26	10	3UTR		0	0
mmu-miR-1a-1-5p	XM_006495692	Erbb4	Yes	ACATACTTCTTTATATGCCCATA#TGTGGGTTGGGGGTGGGGTATGTC#(((((((((.......(((((((#))))))).......))))))))).	6818	6842	1	-19.2	1	0.00318854	0.544	0	0	-14.4661	16	24	9	3UTR		0	0
mmu-miR-1a-1-5p	XM_006495882	Tns1	No	ACATACTTCTTTATATGCCCATA#GTGGGCGGTGGCATATGGAGGGGTGTC#..(((((((((((((((((....#.))))))))))))))))).	9206	9233	1	-22.7	1	6.54e-05	0.471	0	0	-4.957	17	19	17	3UTR		0	0
mmu-miR-1a-1-5p	XM_006496697	Ddr2	No	ACATACTTCTTTATATGCCCATA#GGGCATGAAGGTGTATGA#.(((((.(((((..((((((...#))))))))))).))))).	6392	6410	1	-19.5	0	8.96e-07	0.559	0	0	-7.48298	16	18	11	3UTR		0	0
mmu-miR-1a-1-5p	XM_006496698	Ddr2	No	ACATACTTCTTTATATGCCCATA#GGGCATGAAGGTGTATGA#.(((((.(((((..((((((...#))))))))))).))))).	6287	6305	1	-19.5	0	8.96e-07	0.559	0	0	-7.48298	16	18	11	3UTR		0	0
mmu-miR-1a-1-5p	XM_006501511	Lrrc7	Yes	ACATACTTCTTTATATGCCCATA#GGGCAATATGGAGTAGGTTGG#.((..((.((((((((((((...#))))).))))))).))..)).	8282	8303	1	-19.9	0	0.0329136	0.647	0	0	-13.258	16	21	7	3UTR		0	0
mmu-miR-1a-1-5p	XM_006501546	Sh3d19	No	ACATACTTCTTTATATGCCCATA#GGGTGTGGAGAGGGGTATGA#.(((((((((((.(((((((...#))))))).))))))))))).	5276	5296	1	-22.8	1	0.05975	0.485	0	0	-5.08246	18	20	11	3UTR		0	0
mmu-miR-1a-1-5p	XM_006501550	Sh3d19	No	ACATACTTCTTTATATGCCCATA#GGGTGTGGAGAGGGGTATGA#.(((((((((((.(((((((...#))))))).))))))))))).	5163	5183	1	-22.8	1	0.05975	0.485	0	0	-5.08246	18	20	11	3UTR		0	0
mmu-miR-1a-1-5p	XM_006501577	Negr1	No	ACATACTTCTTTATATGCCCATA#TGGGCATAGCAAGATGTATGG#.(((((.((((..((((((((..#))))))))..)))).))))).	4820	4841	1	-23.4	0	0.0103836	0.529	0	0	-9.97295	17	21	8	3UTR		0	1
mmu-miR-1a-1-5p	XM_006504007	N4bp2	No	ACATACTTCTTTATATGCCCATA#GGGCATGTGTAAGGACATGTT#((((..((((((((((((((...#))))))))).))))).)))).	8117	8138	1	-18.8	0	0.000501455	0.574	0	0	-9.95757	18	21	9	3UTR		0	0
mmu-miR-1a-1-5p	XM_006505427	Cacna1c	No	ACATACTTCTTTATATGCCCATA#TGTGGGGGTGGGGGGAGTGTGC#.((((((((((..(((.((((((#)))))).))).)))))))))).	13372	13394	1	-23	1	0.00108822	0.485	0	0	-8.42926	19	22	10	3UTR		0	0
mmu-miR-1a-1-5p	XM_006506109	Ssu2	No	ACATACTTCTTTATATGCCCATA#TACCCAGCTTTTGGGCATGTGGATGAGTGAGTT#((.(((((.((((((((((((..#.)))))))))))).))))).)).	1831	1864	1	-22.6	0	0.017416	0.603	0	0	-6.5515	19	23	12	3UTR		0	0
mmu-miR-1a-1-5p	XM_006509751	Sh2d4a	No	ACATACTTCTTTATATGCCCATA#GTGTGGCTTTGTTGGAAGAAGTGTGTC#(((((((((((((((.((((((.#))).)))..)))..)))))))))))).	2260	2287	1	-20.4	1	0.0267419	0.456	0	0	-4.17062	21	27	12	3UTR		0	0
mmu-miR-1a-1-5p	XM_006509968	Cdkn2d	No	ACATACTTCTTTATATGCCCATA#TGGGCATGTGAGGGGGA#.....((((((((((((((((..#)))))))))))))))).	1095	1112	1	-23.9	0	0.00125499	0.559	0	0	-13.6656	16	17	16	3UTR		0	0
mmu-miR-1a-1-5p	XM_006510211	Ntm	No	ACATACTTCTTTATATGCCCATA#GGGCGATGGGAAGTGTGTT#(((((((((((....(((((...#)))))..))))))))))).	1823	1842	1	-21.5	1	0.00115338	0.603	0	0	-10.1658	16	19	11	3UTR		0	0
mmu-miR-1a-1-5p	XM_006511735	Ackr4	No	ACATACTTCTTTATATGCCCATA#GTGGGCAAAGTGTGG#.(((((((.......(((((((.#)))))))))))))).	1707	1722	1	-17.4	1	0.0339476	0.574	0	0	-15.1452	14	15	14	3UTR		0	0
mmu-miR-1a-1-5p	XM_006515077	Wdcp	No	ACATACTTCTTTATATGCCCATA#ATGGGCATATAGACTGTAC#...(((...(((((((((((((.#)))))))))))))..))).	2452	2471	1	-18.7	0	0.00421957	0.485	0	0	-11.4283	16	19	13	3UTR		0	0
mmu-miR-1a-1-5p	XM_006515842	Akap5	Yes	ACATACTTCTTTATATGCCCATA#GGGTGTGTGTGTGTGTGTGTG#((((((.....(((((((((...#))))))))).....)))))).	4753	4774	1	-18.3	0	0.29322	0.5	0	0	-12.9186	15	21	9	3UTR		0	0
mmu-miR-1a-1-5p	XM_006515842	Akap5	Yes	ACATACTTCTTTATATGCCCATA#GGGTGTGTGTGTGTGTGTGTG#((((((.....(((((((((...#))))))))).....)))))).	6427	6448	1	-18.3	0	0.268966	0.5	0	0	-12.9186	15	21	9	3UTR		0	0
mmu-miR-1a-1-5p	XM_006520664	St3gal1	No	ACATACTTCTTTATATGCCCATA#GGGCATATAAAGTTTGCGTGTC#((((....((((((((((((...#)))))))))))).....)))).	3652	3674	1	-20.6	0	0.138945	0.515	0	0	-13.8149	16	22	12	3UTR		0	0
mmu-miR-1a-1-5p	XM_006520665	St3gal1	No	ACATACTTCTTTATATGCCCATA#GGGCATATAAAGTTTGCGTGTC#((((....((((((((((((...#)))))))))))).....)))).	3961	3983	1	-20.6	0	0.138945	0.515	0	0	-13.8149	16	22	12	3UTR		0	0
mmu-miR-1a-1-5p	XM_006522462	Sec14l5	No	ACATACTTCTTTATATGCCCATA#GGGCAGAGAGGTGTGTG#(((((((((((....(((((...#)))))))))))))))).	5501	5518	1	-22.7	1	0.000266373	0.485	0	0	-10.1658	16	17	16	3UTR		0	0
mmu-miR-1a-1-5p	XM_006522674	Cd200r3	No	ACATACTTCTTTATATGCCCATA#GGCATATGAGAAGA#.....((((.(((((((((....#))))))))))))).	2444	2458	1	-16.1	0	0.296545	0.647	0	0	-14.9081	13	14	13	3UTR		0	0
mmu-miR-1a-1-5p	XM_006522874	App	No	ACATACTTCTTTATATGCCCATA#TGGGACGATGAAAAGAGGTGTGTA#((((((((((((.((((((((..#)))).).))).)))))))))))).	10072	10096	1	-20.9	1	0.000459559	0.603	0	0	-5.22671	20	24	12	3UTR		0	0
mmu-miR-1a-1-5p	XM_006523221	Arid1b	No	ACATACTTCTTTATATGCCCATA#TAGGGGCTGAAGGAGGTATGG#.(((((((((((....((((.((#)).))))..))))))))))).	7604	7625	1	-20	1	0.00490374	0.529	0	0	-6.90779	17	21	11	3UTR		0	0
mmu-miR-1a-1-5p	XM_006523223	Arid1b	No	ACATACTTCTTTATATGCCCATA#TAGGGGCTGAAGGAGGTATGG#.(((((((((((....((((.((#)).))))..))))))))))).	6070	6091	1	-20	1	0.00490374	0.529	0	0	-6.90779	17	21	11	3UTR		0	0
mmu-miR-1a-1-5p	XM_006524135	Clic5	No	ACATACTTCTTTATATGCCCATA#GGGTGAAGGAAAGAAGTGTGC#.(((((((((((...(((((...#)))))....))))))))))).	5354	5375	1	-20.2	1	0.0252285	0.529	0	0	-6.67474	16	21	11	3UTR		0	0
mmu-miR-1a-1-5p	XM_006527992	Arhgef9	Yes	ACATACTTCTTTATATGCCCATA#AACAATAGAATATAAAGAAGTGTGA#.(((((((((((((((.......#.))))))))))))))).	4033	4058	1	-18.4	1	0.110899	0.603	0	0	-3.79332	15	17	15	3UTR		0	0
mmu-miR-1a-1-5p	XM_006528084	Atp2b3	No	ACATACTTCTTTATATGCCCATA#GGGCATATTGAGAATGTT#....(((((((.((((((((...#)))))))).))))).)).	6622	6640	1	-18.5	0	0.00127901	0.618	0	0	-12.8934	15	18	8	3UTR		0	0
mmu-miR-1a-1-5p	XM_006528171	Zmym3	No	ACATACTTCTTTATATGCCCATA#GTGGGGCCGAGGGAGTAGTGCATTAGAGGGCTATGGAAGGGGGTGTGG#.(((((((((((.(((((((...#.)))).))).))))))))))).	1591	1639	1	-21.9	1	0.00534924	0.515	0	0	-5.08246	18	22	11	3UTR		0	0
mmu-miR-1a-1-5p	XM_006528769	Kdm5c	No	ACATACTTCTTTATATGCCCATA#TGGGCATATGAAGTTCCTTGA#.((.....(((((((((((((..#))))))))))))).....)).	10246	10267	1	-20.2	0	0.0442883	0.647	0	0	-16.7027	15	21	13	3UTR		0	0
mmu-miR-1a-1-5p	XM_006530876	Slc38a7	No	ACATACTTCTTTATATGCCCATA#TGTGGGTTTTGTTATTTGGTGGGGGGGGGGGGGGGTGTGG#.(((((((((((...(.(((((.#.))))).)...))))))))))).	2709	2749	1	-21.9	1	0.000241371	0.353	0	0	-6.67474	17	23	11	3UTR		0	0
mmu-miR-1a-1-5p	XM_006531192	Nfat5	Yes	ACATACTTCTTTATATGCCCATA#TATGTCTCATTTATCTTTGGCATGTGGGAAGTGTC#..(((((((.(((((((((....#.)))))))))))))))).	6353	6388	1	-18.9	1	1.99e-05	0.559	0	0	-6.19951	16	18	16	3UTR		0	1
mmu-miR-1a-1-5p	XM_006531827	Rbm4b	No	ACATACTTCTTTATATGCCCATA#GGGCATATTCAGAGGTGG#...(((((((..((((((((...#))))))))..))))))).	2148	2166	1	-21.8	0	0.000453628	0.662	0	0	-12.6861	15	18	8	3UTR		0	0
mmu-miR-1a-1-5p	XM_006531827	Rbm4b	No	ACATACTTCTTTATATGCCCATA#TGGGCAACTGTAGAGAAATTATGTT#(((((.(((((((((((((((..#))))))..)))))))))..))))).	1824	1849	1	-20	0	0.00208499	0.618	0	0	-5.83853	20	25	9	3UTR		0	0
mmu-miR-1a-1-5p	XM_006532601	Zzef1	No	ACATACTTCTTTATATGCCCATA#GGCATGTGTGGAAGTGA#...(((((((.((((((((....#)))))))).))))))).	9703	9720	1	-18.9	0	0.011358	0.426	0	0	-9.33931	15	17	8	3UTR		0	0
mmu-miR-1a-1-5p	XM_006533433	Mprip	No	ACATACTTCTTTATATGCCCATA#GGTATGTAAAGGCAGTGTT#..(((((((((((((((((....#)))))))))))).))))).	11206	11225	1	-18	1	0.000670174	0.603	0	0	-4.957	17	19	12	3UTR		0	0
mmu-miR-1a-1-5p	XM_006533439	Mprip	No	ACATACTTCTTTATATGCCCATA#GGTATGTAAAGGCAGTGTT#..(((((((((((((((((....#)))))))))))).))))).	7930	7949	1	-18	1	0.000670174	0.603	0	0	-4.957	17	19	12	3UTR		0	0
mmu-miR-1a-1-5p	XM_006533727	Rbfox3	No	ACATACTTCTTTATATGCCCATA#GGGTGTGTGGCCTCAGGGCAGGTTTAGGGGAAGTGTGG#.(((((((((((...(((((...#.)))))......))))))))))).	3990	4028	1	-21.7	1	0.00509768	0.368	0	0	-6.67474	16	24	11	3UTR		0	0
mmu-miR-1a-1-5p	XM_006535579	Tbl1xr1	No	ACATACTTCTTTATATGCCCATA#TGGGTAGCAGTGATGGGGAAATTAGGAGAGGTGTGG#.(((((((((((((.(.(((((.#.))))).).))..))))))))))).	3378	3414	1	-20.4	1	0.0195287	0.471	0	0	-4.52877	19	25	11	3UTR		0	0
mmu-miR-1a-1-5p	XM_006535580	Tbl1xr1	No	ACATACTTCTTTATATGCCCATA#TGGGTAGCAGTGATGGGGAAATTAGGAGAGGTGTGG#.(((((((((((((.(.(((((.#.))))).).))..))))))))))).	3344	3380	1	-20.4	1	0.0195287	0.471	0	0	-4.52877	19	25	11	3UTR		0	0
mmu-miR-1a-1-5p	XM_006538827	Megf6	No	ACATACTTCTTTATATGCCCATA#GGGCAGGGGTAGTGTGG#.((((((.((((...(((((...#))))))))).)))))).	5420	5437	1	-17.8	1	0.000519369	0.456	0	0	-8.98838	15	17	9	3UTR		0	0
mmu-miR-1a-1-5p	XM_006539670	Ptgir	No	ACATACTTCTTTATATGCCCATA#TGGGTGTGGAGGTGTGTG#((((((((((....(((((((..#))))))))))))))))).	2375	2393	1	-20	1	0.000235789	0.412	0	0	-12.2551	17	18	17	3UTR		0	0
mmu-miR-1a-1-5p	XM_006540032	Dpf1	No	ACATACTTCTTTATATGCCCATA#TGGGGGTGGCAAGGGGGTGTGG#.(((((((((((.(((.((((..#)))).)))..))))))))))).	2148	2170	1	-21.9	1	0.000146587	0.426	0	0	-5.08246	18	22	11	3UTR		0	0
mmu-miR-1a-1-5p	XM_006540933	Spib	No	ACATACTTCTTTATATGCCCATA#TGAGGCGCGACCTGTATGTTGTGTTTGAGGGGGATGTGTGGCAGAGGTATGG#.(((((((((((((((((((...#.))).))))))).))))))))).	1706	1758	1	-20.6	1	0.00569886	0.485	0	0	-3.79332	19	23	9	3UTR		0	0
mmu-miR-1a-1-5p	XM_006540935	Spib	No	ACATACTTCTTTATATGCCCATA#TGAGGCGCGACCTGTATGTTGTGTTTGAGGGGGATGTGTGGCAGAGGTATGG#.(((((((((((((((((((...#.))).))))))).))))))))).	2319	2371	1	-20.6	1	0.00569886	0.485	0	0	-3.79332	19	23	9	3UTR		0	0
mmu-miR-1a-1-5p	XM_006541183	Zfp715	No	ACATACTTCTTTATATGCCCATA#ATGGGCATATGTATGTATGTA#((((((.....(((((((((((.#)))))))))))...)))))).	3705	3726	1	-22	0	0.000115207	0.779	0	0	-12.9186	17	21	11	3UTR		0	0
mmu-miR-1a-1-5p	XM_006541315	Pgpep1l	No	ACATACTTCTTTATATGCCCATA#GTGGGGGTGGGGGTGGGGGTGTGG#.(((((((((...(((.(((((.#))))).))).....))))))))).	1088	1112	1	-21.2	1	0.0143083	0.441	0	0	-11.254	17	24	9	3UTR		0	0
mmu-miR-1a-1-5p	XM_011238581	Kansl1l	No	ACATACTTCTTTATATGCCCATA#GTGGGTATGTAAAGAC#.......(((((((((((((((.#))))))))))))))).	6097	6113	1	-21	0	0.00460186	0.559	0	0	-17.1102	15	16	15	3UTR		0	0
mmu-miR-1a-1-5p	XM_011238581	Kansl1l	No	ACATACTTCTTTATATGCCCATA#TGGGCATTTTATGGGAGTATT#..((((((((....(((((((..#))))))).....)))))))).	7859	7880	1	-19.8	1	0.0125369	0.691	0	0	-13.2745	15	21	8	3UTR		0	0
mmu-miR-1a-1-5p	XM_011240122	Lrrc7	Yes	ACATACTTCTTTATATGCCCATA#GGGCAATATGGAGTAGGTTGG#.((..((.((((((((((((...#))))).))))))).))..)).	7387	7408	1	-19.9	0	0.0329136	0.647	0	0	-13.258	16	21	7	3UTR		0	0
mmu-miR-1a-1-5p	XM_011240136	Sh3d19	No	ACATACTTCTTTATATGCCCATA#GGGTGTGGAGAGGGGTATGA#.(((((((((((.(((((((...#))))))).))))))))))).	4952	4972	1	-22.8	1	0.05975	0.485	0	0	-5.08246	18	20	11	3UTR		0	0
mmu-miR-1a-1-5p	XM_011240460	Lrp8	No	ACATACTTCTTTATATGCCCATA#GGGCATGTAAAGTTATTGG#.((.....((((((((((((...#))))))))))))....)).	7434	7453	1	-19.6	0	0.0554403	0.618	0	0	-16.7027	14	19	12	3UTR		0	0
mmu-miR-1a-1-5p	XM_011240462	Lrp8	No	ACATACTTCTTTATATGCCCATA#GGGCATGTAAAGTTATTGG#.((.....((((((((((((...#))))))))))))....)).	7257	7276	1	-19.6	0	0.0554403	0.618	0	0	-16.7027	14	19	12	3UTR		0	0
mmu-miR-1a-1-5p	XM_011240465	Lrp8	No	ACATACTTCTTTATATGCCCATA#GGGCATGTAAAGTTATTGG#.((.....((((((((((((...#))))))))))))....)).	7107	7126	1	-19.6	0	0.0554403	0.618	0	0	-16.7027	14	19	12	3UTR		0	0
mmu-miR-1a-1-5p	XM_011240466	Lrp8	No	ACATACTTCTTTATATGCCCATA#GGGCATGTAAAGTTATTGG#.((.....((((((((((((...#))))))))))))....)).	7068	7087	1	-19.6	0	0.0554403	0.618	0	0	-16.7027	14	19	12	3UTR		0	0
mmu-miR-1a-1-5p	XM_011240467	Lrp8	No	ACATACTTCTTTATATGCCCATA#GGGCATGTAAAGTTATTGG#.((.....((((((((((((...#))))))))))))....)).	6891	6910	1	-19.6	0	0.0554403	0.618	0	0	-16.7027	14	19	12	3UTR		0	0
mmu-miR-1a-1-5p	XM_011243589	Specc1l	No	ACATACTTCTTTATATGCCCATA#TGTGGGCCTGGGTTCTAGGAGTGTGTC#((((((((((...((.(((((((#))))))).))......)))))))))).	3951	3978	1	-21.2	1	0.00285808	0.456	0	0	-11.6313	19	27	10	3UTR		0	0
mmu-miR-1a-1-5p	XM_011247582	Arhgef9	Yes	ACATACTTCTTTATATGCCCATA#AACAATAGAATATAAAGAAGTGTGA#.(((((((((((((((.......#.))))))))))))))).	4193	4218	1	-18.4	1	0.110899	0.603	0	0	-3.79332	15	17	15	3UTR		0	0
mmu-miR-1a-1-5p	XM_011250219	Slc66a1	No	ACATACTTCTTTATATGCCCATA#GGGAAGTAAGGAGGTGTGA#.(((((((((((((.(.(((...#)))).))))))))))))).	4926	4945	1	-20.1	1	0.00363566	0.471	0	0	-4.52877	17	19	13	3UTR		0	0
mmu-miR-1a-1-5p	XM_011250475	Zfp583	No	ACATACTTCTTTATATGCCCATA#ATGGGTGTGTGAGGGAGG#.....(((((((((((((((((.#))))))))))))))))).	5706	5724	1	-23.4	0	0.00189452	0.5	0	0	-13.6656	17	18	17	3UTR		0	0
mmu-miR-1a-1-5p	XM_011250817	Ntrk3	Yes	ACATACTTCTTTATATGCCCATA#GGGTAGAAAGAGGTGTT#..((((((((((...(((((...#))))).)))))))))).	19072	19089	1	-17.7	1	0.0124782	0.574	0	0	-7.83842	15	17	10	3UTR		0	0
mmu-miR-1a-1-5p	XM_017312861	Enpp6	No	ACATACTTCTTTATATGCCCATA#TATGGGCATGTGACCTCATCCTATGTTGAGGAGATTATGA#.((((((((((((((((((((((#)))))))))))))...............)))))..)))).	2936	2976	1	-20.7	1	0.001104	0.559	0	0	-3.79332	22	40	13	3UTR		0	0
mmu-miR-1a-1-5p	XM_017316583	Rapgef3	Yes	ACATACTTCTTTATATGCCCATA#GTGGGCAGGGAGGGAAGA#.....(((((((...(((((((.#)))))))...))))))).	4679	4697	1	-19.8	0	0.00118914	0.441	0	0	-16.547	14	18	7	3UTR		0	0
mmu-miR-1a-1-5p	XM_017317154	Cd200r3	No	ACATACTTCTTTATATGCCCATA#GGCATATGAGAAGA#.....((((.(((((((((....#))))))))))))).	2922	2936	1	-16.1	0	0.296545	0.647	0	0	-14.9081	13	14	13	3UTR		0	0
mmu-miR-1a-1-5p	XM_017317424	Adamts10	No	ACATACTTCTTTATATGCCCATA#GTGGGGGTGGGGAGGGGTGTGC#.(((((((((((.(((.(((((.#))))).))).))))))))))).	2829	2851	1	-23.9	1	0.0212616	0.412	0	0	-5.08246	19	22	11	3UTR		0	0
mmu-miR-1a-1-5p	XM_017319774	Lrriq3	No	ACATACTTCTTTATATGCCCATA#ATGGGATATAGAGACAGTGTC#..((((((((((((((.(((((.#)))))))))))))).))))).	1501	1522	1	-19.6	1	0.00254891	0.529	0	0	-4.957	19	21	14	3UTR		0	0
mmu-miR-1a-1-5p	XM_017319864	Tns1	No	ACATACTTCTTTATATGCCCATA#GTGGGCGGTGGCATATGGAGGGGTGTC#..(((((((((((((((((....#.))))))))))))))))).	9249	9276	1	-22.7	1	6.54e-05	0.471	0	0	-4.957	17	19	17	3UTR		0	0
mmu-miR-1a-1-5p	XM_017320205	Bnc2	No	ACATACTTCTTTATATGCCCATA#GTGGGGGGGTGGGGAAGTGGGG#.(.(((((((((((.(.(((((.#))))).).))))))))))).).	6210	6232	1	-20.2	0	0.00123699	0.559	0	0	-6.08631	18	22	11	3UTR		0	0
mmu-miR-1a-1-5p	XM_017321588	Ssu2	No	ACATACTTCTTTATATGCCCATA#TACCCAGCTTTTGGGCATGTGGATGAGTGAGTT#((.(((((.((((((((((((..#.)))))))))))).))))).)).	1285	1318	1	-22.6	0	0.017416	0.603	0	0	-6.5515	19	23	12	3UTR		0	0
mmu-miR-1a-1-5p	XM_030242051	Clcn4	No	ACATACTTCTTTATATGCCCATA#GGGTATGTGGGAGGGTGTA#((((.((((.((((((((((...#)))))))))))))))))).	3611	3630	1	-19.7	0	0.0092529	0.662	0	0	-9.29912	18	19	18	3UTR		0	0
mmu-miR-1a-1-5p	XM_030242051	Clcn4	No	ACATACTTCTTTATATGCCCATA#ATGGGCATTATTTTGAGAAGA#.....((((((...((((((((.#))))))))......)))))).	3334	3355	1	-18	0	0.0478809	0.794	0	0	-19.1584	14	21	8	3UTR		0	0
mmu-miR-1a-1-5p	XM_030242453	Zfp940	No	ACATACTTCTTTATATGCCCATA#GGGCATTGCTGTGGAGAGGATGA#.(((.(((((((((((((((...#))))))....)))))))))))).	3686	3709	1	-20.5	0	0.00700586	0.515	0	0	-7.91236	18	23	12	3UTR		0	0
mmu-miR-1a-1-5p	XM_030242654	Dpf1	No	ACATACTTCTTTATATGCCCATA#TGGGGGTGGCAAGGGGGTGTGG#.(((((((((((.(((.((((..#)))).)))..))))))))))).	2146	2168	1	-21.9	1	0.000146587	0.426	0	0	-5.08246	18	22	11	3UTR		0	0
mmu-miR-1a-1-5p	XM_030243681	Nfat5	Yes	ACATACTTCTTTATATGCCCATA#TATGTCTCATTTATCTTTGGCATGTGGGAAGTGTC#..(((((((.(((((((((....#.)))))))))))))))).	6414	6449	1	-18.9	1	1.99e-05	0.559	0	0	-6.19951	16	18	16	3UTR		0	1
mmu-miR-1a-1-5p	XM_030244037	Csk	Yes	ACATACTTCTTTATATGCCCATA#ATGGGCATTTTACAAGAAGTAC#...((((((((...((((((((.#)))))))).....)))))))).	1903	1925	1	-20.2	0	0.0313606	0.574	0	0	-12.0073	16	22	8	3UTR		0	0
mmu-miR-1a-1-5p	XM_030244128	Pml	No	ACATACTTCTTTATATGCCCATA#GCATATCGCACCAACAGGCAAGAAGGCTTGAAGAAGTATGTC#(((((((((((((...(((....#.))).))))))))))))).	2417	2459	1	-19.8	1	0.001472	0.485	0	0	-5.76291	16	19	13	3UTR		0	0
mmu-miR-1a-1-5p	XM_030246041	Mprip	No	ACATACTTCTTTATATGCCCATA#GGTATGTAAAGGCAGTGTT#..(((((((((((((((((....#)))))))))))).))))).	6798	6817	1	-18	1	0.000670174	0.603	0	0	-4.957	17	19	12	3UTR		0	0
mmu-miR-1a-1-5p	XM_030246098	Shisa6	No	ACATACTTCTTTATATGCCCATA#TGGGCATATGGCAGAGGC#.....((((((((((((((((..#))))))))))).))))).	3462	3480	1	-21	0	0.000440834	0.5	0	0	-13.6656	16	18	11	3UTR		0	0
mmu-miR-1a-1-5p	XM_030247906	Kcnh7	Yes	ACATACTTCTTTATATGCCCATA#GGGCATGTGATAATGGTGAGA#.(.((((...((((((((((...#))))))))))....)))).).	12415	12436	1	-18.4	0	0.0772292	0.515	0	0	-9.9634	15	21	10	3UTR		0	0
mmu-miR-1a-1-5p	XM_030249894	Prkn	No	ACATACTTCTTTATATGCCCATA#GGGTGGAGAGAGGGGTGTGG#.(((((((((((...(((((...#)))))...))))))))))).	1549	1569	1	-21.2	1	0.00254603	0.456	0	0	-6.67474	16	20	11	3UTR		0	0
mmu-miR-1a-1-5p	XM_030251325	Arhgef9	Yes	ACATACTTCTTTATATGCCCATA#AACAATAGAATATAAAGAAGTGTGA#.(((((((((((((((.......#.))))))))))))))).	4095	4120	1	-18.4	1	0.110899	0.603	0	0	-3.79332	15	17	15	3UTR		0	0
mmu-miR-1a-1-5p	XM_030251518	Apex2	No	ACATACTTCTTTATATGCCCATA#GGCATAGCTAGAGGAGTGG#...((((((((((((((((....#))))))..)))))))))).	9104	9123	1	-17.6	0	0.0211789	0.441	0	0	-6.51454	16	19	10	3UTR		0	0
mmu-miR-1a-1-5p	XM_030251680	Agbl2	No	ACATACTTCTTTATATGCCCATA#TGGGCAGATGAGGAAGG#.....(((((((((.((((((..#)))))).))))))))).	3183	3200	1	-21.4	0	0.0023302	0.544	0	0	-14.401	15	17	9	3UTR		0	0
mmu-miR-1a-1-5p	XM_030253397	Tgfbr1	Yes	ACATACTTCTTTATATGCCCATA#TGGTTAAGCTAGCATGAAGGAAGTATGA#.(((((((((((.(((((.....#.)))))))))))))))).	4293	4321	1	-18.8	1	0.0112795	0.559	0	0	-5.08246	16	18	16	3UTR		0	0
mmu-miR-1a-1-5p	XM_030255039	Parp11	No	ACATACTTCTTTATATGCCCATA#GGGCAAAGGAGGATGTGG#.(((((((((((...(((((...#)))))))))))).)))).	1166	1184	1	-18.7	1	0.0247801	0.559	0	0	-6.67474	16	18	12	3UTR		0	0
mmu-miR-1a-1-5p	XM_036152261	Chchd3	No	ACATACTTCTTTATATGCCCATA#TGGGCATATATCCAGAAGA#.....(((((.((((((((((..#))))))))))...))))).	1617	1636	1	-19.9	0	0.00300695	0.5	0	0	-16.4904	15	19	10	3UTR		0	0
mmu-miR-1a-1-5p	XM_036154595	Dapk2	No	ACATACTTCTTTATATGCCCATA#GGGTGTATATAGTGTAGAGAGCAAGTGTGTA#((((((((((((((((((((...#))))))))).........))).)))))))).	4104	4135	1	-19.8	1	0.0180745	0.559	0	0	-3.93757	20	31	9	3UTR		0	0
mmu-miR-1a-1-5p	XM_036154595	Dapk2	No	ACATACTTCTTTATATGCCCATA#GGGTGTATATAGTGTAGAGAGCAAGTGTGTA#((((((((((((((((((((...#))))))))).........))).)))))))).	4346	4377	1	-19.8	1	0.0200127	0.574	0	0	-3.93757	20	31	9	3UTR		0	0
mmu-miR-1a-1-5p	XM_036154829	Senp6	No	ACATACTTCTTTATATGCCCATA#GTGAGTTCCAAAGGAGTGTGTA#((((((((((((....((.(((.#))).))...)))))))))))).	4191	4213	1	-16.2	1	0.0261782	0.691	0	0	-7.05204	17	22	12	3UTR		0	0
mmu-miR-1a-1-5p	XM_036154898	Lingo1	No	ACATACTTCTTTATATGCCCATA#GGGCTGTTGTGAGGAACTGATGAGATGATGTATGTG#(((((((((((((((.((((...#))))...))))))))).............)))))).	3195	3231	1	-18.7	1	0.0833197	0.574	0	0	-4.17062	19	36	9	3UTR		0	0
mmu-miR-1a-1-5p	XM_036155617	Gja1	Yes	ACATACTTCTTTATATGCCCATA#GGGTGTTTTGGGATAGCTAGGCGGCAAAAGTAGGGAAAGGGGAGGTATGTA#((((((((((((.....(((...#.)))...)))))))))))).	1469	1520	1	-17.9	1	0.122996	0.588	0	0	-7.05204	15	20	12	3UTR		0	0
mmu-miR-1a-1-5p	XM_036158597	Sgcg	No	ACATACTTCTTTATATGCCCATA#TGGGGATATGGCCTTGTTGGAGGAAGTGTGTC#((((((((((((((((.((((..#)))).))))..........)))))))))))).	3327	3359	1	-21.6	1	0.00238557	0.544	0	0	-3.93757	20	32	12	3UTR		0	0
mmu-miR-1a-1-5p	XM_036161182	Arhgef37	No	ACATACTTCTTTATATGCCCATA#GTGGGTGTGTGAGGCTGATTGC#.((..(..((((((((((((((.#))))))))))))))..)..)).	2779	2801	1	-18.5	0	0.000672729	0.529	0	0	-14.8017	17	22	14	3UTR		0	0
mmu-miR-1a-1-5p	XM_036162242	Slc28a2	No	ACATACTTCTTTATATGCCCATA#GTGGGCATGTAACTGAGGAGAAAATATGTG#((((((((((((((((((((((.#)))))))))))...))))))....))))).	3006	3036	1	-23.4	1	0.146746	0.544	0	0	-3.93757	22	30	11	3UTR		0	0
mmu-miR-1a-1-5p	XM_036163005	Larp1b	No	ACATACTTCTTTATATGCCCATA#TGTGGGCATATGTGTGCCATGGTGTGTA#(((((((....((((((((((((#))))))))))))........))))))).	2631	2659	1	-22.4	1	0.00128794	0.559	0	0	-11.3749	19	28	12	3UTR		0	0
mmu-miR-1a-1-5p	XM_036163240	Ttc14	No	ACATACTTCTTTATATGCCCATA#ATGGGCATTTAGAAGAGGACCTATGG#.(((((((((((..((((((((.#))))))))...)))))))...)))).	2114	2140	1	-20.6	1	0.000366478	0.574	0	0	-5.9393	19	26	8	3UTR		0	0
mmu-miR-1a-1-5p	XM_036165129	Sbno1	No	ACATACTTCTTTATATGCCCATA#TGGGCATGGTAAAGTAAAAGCCTGAGGAAGAGCTGTGTA#(((((((((((((((((((((..#))))))))..............))))))))...))))).	6221	6260	1	-19.6	1	0.000112769	0.559	0	0	-3.93757	21	39	8	3UTR		0	0
mmu-miR-1a-3p	NM_008548	Man1a	No	TGGAATGTAAAGAAGTATGTAT#CATTTTCTTTGCATTTCAA#(((((((((((((((.(((...#)))))))))))))))))).	4432	4451	0.961538	-17.8	1	0.0547608	0.676	4.69055	3.29177	-4.17062	18	19	18	3UTR		0	1
mmu-miR-1a-3p	NM_001164074	Tgif1	No	TGGAATGTAAAGAAGTATGTAT#CTTCTTTATGTTCCAA#(((((((((((((((.......#))))))))))))))).	1171	1187	0.961538	-18.6	1	0.132096	0.529	3.55702	3.24692	-4.17062	15	16	15	3UTR		1	1
mmu-miR-1a-3p	NM_198962	Hcrtr2	No	TGGAATGTAAAGAAGTATGTAT#GTATATACTTCTCAGCATTA#...(((((..((((((((((((#))))))))))))..))))).	1781	1801	0.961538	-17.8	0	0.0345539	0.559	0.326077	0.387254	-8.81344	17	20	12	3UTR		0	0
mmu-miR-1a-3p	XM_036157863	Jarid2	No	TGGAATGTAAAGAAGTATGTAT#GTGCAATTTCCCGACATTCCAC#((((((((...(((((.(((((#))))))))))...)))))))).	4883	4905	0.961538	-17	1	0.230923	0.485	0	0	-9.06125	18	22	10	3UTR		1	1
mmu-miR-1a-3p	NM_010787	Mea1	No	TGGAATGTAAAGAAGTATGTAT#TGCCTTACCTCCCTACATTCCAA#(((((((((..((.(((.(((.#)))..))).))..))))))))).	634	657	0.971154	-15.9	1	0.246811	0.471	0.730933	1.18721	-8.8617	17	23	9	3UTR		1	1
mmu-miR-1a-3p	NM_001277310	Mea1	No	TGGAATGTAAAGAAGTATGTAT#TGCCTTACCTCCCTACATTCCAA#(((((((((..((.(((.(((.#)))..))).))..))))))))).	599	622	0.971154	-15.9	1	0.246811	0.471	0.730933	1.18721	-8.8617	17	23	9	3UTR		1	1
mmu-miR-1a-3p	NM_001277311	Mea1	No	TGGAATGTAAAGAAGTATGTAT#TGCCTTACCTCCCTACATTCCAA#(((((((((..((.(((.(((.#)))..))).))..))))))))).	615	638	0.971154	-15.9	1	0.246811	0.471	0.730933	1.18721	-8.8617	17	23	9	3UTR		1	1
mmu-miR-1a-3p	NM_001277312	Mea1	No	TGGAATGTAAAGAAGTATGTAT#TGCCTTACCTCCCTACATTCCAA#(((((((((..((.(((.(((.#)))..))).))..))))))))).	642	665	0.971154	-15.9	1	0.246811	0.471	0.730933	1.18721	-8.8617	17	23	9	3UTR		1	1
mmu-miR-1a-3p	NM_001357462	Dctn4	No	TGGAATGTAAAGAAGTATGTAT#GCATTGGCCTCGGTGTTGAAAGGCTTCCTGCATTCCAC#(((((((((..(((((......#.))))).))))))))).	1821	1859	1	-16.8	1	0.00366273	0.529	0.251042	0.276128	-8.00486	14	17	9	3UTR		1	0
mmu-miR-1a-3p	NM_001359953	Samd8	No	TGGAATGTAAAGAAGTATGTAT#TCTTTACGTTCCAT#(((((((((((((.........#))))))))))))).	2543	2557	1	-17.6	1	0.00158103	0.632	1.33769	0.614	-5.76291	13	14	13	3UTR		0	0
mmu-miR-1a-3p	NM_001360019	Ccdc158	No	TGGAATGTAAAGAAGTATGTAT#GTCCGTGCTTCTGCACATTCTG#.(((((((..(((((((((.((#)).)))))))))..))))))).	1734	1756	1	-18.8	1	0.000304381	0.515	0.213058	0.725977	-6.09222	18	22	9	3UTR		0	0
mmu-miR-1a-3p	NM_001362868	Rhot1	No	TGGAATGTAAAGAAGTATGTAT#ACATACTTCTATGTACATTCTG#.((((((((.((((((((((..#))))))))))...)))))))).	2339	2361	1	-21.2	1	0.0465209	0.632	1.74269	2.63914	-5.03583	18	22	10	3UTR		0	0
mmu-miR-1a-3p	NM_001362870	Rhot1	No	TGGAATGTAAAGAAGTATGTAT#ACATACTTCTATGTACATTCTG#.((((((((.((((((((((..#))))))))))...)))))))).	2161	2183	1	-21.2	1	0.0465209	0.632	1.74269	2.63914	-5.03583	18	22	10	3UTR		0	0
mmu-miR-1a-3p	NM_001363480	Auts2	No	TGGAATGTAAAGAAGTATGTAT#ACACACTTCCTCGTTCCAC#(((((((....(((((.(((..#))).)))))..))))))).	6275	6294	1	-15	1	0.0207968	0.471	1.55174	1.79511	-11.3749	15	19	7	3UTR		0	0
mmu-miR-1a-3p	NM_001369183	Ralgapb	No	TGGAATGTAAAGAAGTATGTAT#ATGCAACTTCTAACATTCCAG#((((((((..((((((.(((((#))))))))))).)))))))).	6409	6430	1	-19.6	1	0.0273398	0.662	1.41053	0.382621	-6.23647	19	21	11	3UTR		1	1
mmu-miR-1a-3p	NM_007626	Cbx5	No	TGGAATGTAAAGAAGTATGTAT#GTGCATACTTCTGTGCTAGCCT#.((...(((.((((((((((((#)))))))))))).)))...)).	7269	7291	1	-20	0	0.00182641	0.544	1.66901	1.52555	-14.0878	17	22	12	3UTR		0	0
mmu-miR-1a-3p	NM_007717	Cmah	No	TGGAATGTAAAGAAGTATGTAT#ATATGCTTCTGCAGCGTTCTG#.(((((((..((((((((((..#))))))))))...))))))).	5671	5692	1	-18.7	1	0.00038457	0.574	0	0	-6.09222	17	21	10	3UTR		0	0
mmu-miR-1a-3p	NM_007966	Evx1	No	TGGAATGTAAAGAAGTATGTAT#ACGGAGACTTCTTACATTCTT#.(((((((.(((((((......#.)))))))))))))).	2524	2545	1	-15.4	1	0.0111755	0.515	-0.230252	0.95598	-4.84971	14	16	14	3UTR		0	0
mmu-miR-1a-3p	NM_008069	Gabrb1	Yes	TGGAATGTAAAGAAGTATGTAT#GTTTTCAGAAGGCATACTTCTTGCATTGCAA#((.(((((.(((((((((((..#.)))))))))))))))).)).	12739	12770	1	-21.7	0	0.0145858	0.676	1.46844	0.595062	-6.5515	18	21	16	3UTR		0	0
mmu-miR-1a-3p	NM_008640	Laptm4a	No	TGGAATGTAAAGAAGTATGTAT#TGCATGCTTCTCATTTGTACGTTTCCAT#(((((((((.(((((((((((.#)))))))))))......)))))).))).	2049	2077	1	-18.5	1	0.0104528	0.632	2.70369	1.43405	-5.18008	20	28	11	3UTR		0	0
mmu-miR-1a-3p	NM_008666	Myt1l	No	TGGAATGTAAAGAAGTATGTAT#GGTTTTTTGCATTCCAA#((((((((((((((.(......#).)))))))))))))).	5082	5099	1	-17.1	1	0.000231234	0.632	2.51413	2.92862	-4.67302	15	17	14	3UTR		0	0
mmu-miR-1a-3p	NM_008716	Notch3	No	TGGAATGTAAAGAAGTATGTAT#CATTCCCCTTCCTCACTTCACTGCATTCCAG#(((((((((..(((((......#.)))))..))))))))).	7667	7698	1	-17.7	1	0.0742939	0.456	2.2014	2.02555	-8.00486	14	18	9	3UTR		1	1
mmu-miR-1a-3p	NM_008775	Pafah1b2	No	TGGAATGTAAAGAAGTATGTAT#GCTCTTTACATTCCT#.(((((((((((.(((......#)))))))))))))).	2420	2435	1	-17.7	1	0.0481337	0.632	0.371516	0.599911	-5.08246	14	15	14	3UTR		0	0
mmu-miR-1a-3p	NM_008850	Pitpna	No	TGGAATGTAAAGAAGTATGTAT#ACATGCTTCTTCAGACTGGCTGCTTCCATTACATTTCCAG#((((((((((((((((((((..#)))))))))))..................)))))).))).	3241	3281	1	-18.8	1	0.0423171	0.471	0.405456	0.26818	-3.93757	20	40	11	3UTR		0	0
mmu-miR-1a-3p	NM_009302	Swap70	No	TGGAATGTAAAGAAGTATGTAT#GCATGCTTCGTTTGCATTTTC#.(((((((((((((((((((..#))))))))).)))))))))).	2334	2355	1	-20.2	1	0.0069819	0.544	-0.195395	-0.103853	-3.79332	19	21	10	3UTR		0	0
mmu-miR-1a-3p	NM_009333	Tcf7l2	Yes	TGGAATGTAAAGAAGTATGTAT#ACTTCTTCCTTACATTCCC#.(((((((((((((((......#)))))))...)))))))).	2175	2194	1	-16.6	1	0.73773	0.456	2.98753	2.00806	-3.79332	15	19	8	3UTR		1	0
mmu-miR-1a-3p	NM_009372	Tgif1	No	TGGAATGTAAAGAAGTATGTAT#CTTCTTTATGTTCCAA#(((((((((((((((.......#))))))))))))))).	1425	1441	1	-18.6	1	0.132096	0.529	0.662987	0.263084	-4.17062	15	16	15	3UTR		1	1
mmu-miR-1a-3p	NM_010299	Gm2a	No	TGGAATGTAAAGAAGTATGTAT#GCATGCCTGCATACATTCCAC#(((((((((.....((((((..#)))))).....))))))))).	3152	3173	1	-17.5	1	0.139691	0.515	0.242378	0.0982668	-13.4976	15	21	9	3UTR		0	1
mmu-miR-1a-3p	NM_010404	Hap1	No	TGGAATGTAAAGAAGTATGTAT#TCTTTGCGTTCCAC#(((((((((((((.........#))))))))))))).	2740	2754	1	-17.5	1	0.0621273	0.426	1.93737	1.39263	-5.76291	13	14	13	3UTR		0	0
mmu-miR-1a-3p	NM_010667	Krt86	No	TGGAATGTAAAGAAGTATGTAT#GCTTTGTCTCTCTTTGCGTTCCC#.((((((((((((.........#.)))))))))))).	1915	1938	1	-16.4	1	0.000759177	0.541	0.801219	0.875589	-5.61866	12	14	12	3UTR		0	0
mmu-miR-1a-3p	NM_010959	Oit3	No	TGGAATGTAAAGAAGTATGTAT#TGCTTCTTCACTTCCAG#(((((.((.((((((((.....#)))))))).))))))).	1741	1758	1	-15.5	0	0.0874116	0.456	3.27312	3.73864	-6.89492	15	17	8	3UTR		0	0
mmu-miR-1a-3p	NM_011137	Pou2f1	No	TGGAATGTAAAGAAGTATGTAT#GCAATTCTTCTTTGCCATTCCT#.((((((((((((((..(((..#)))...))))))))).))))).	7154	7176	1	-17.7	1	0.00167619	0.647	0.600315	0.629012	-4.02637	17	22	9	3UTR		0	0
mmu-miR-1a-3p	NM_011642	Trp73	No	TGGAATGTAAAGAAGTATGTAT#ACGTACTTCTCAACAAGTCTAA#((((.(((..((((((((((..#))))))))))..)))..)))).	2760	2782	1	-16.2	0	0.157586	0.485	3.35744	1.95705	-10.3555	17	22	10	3UTR		0	0
mmu-miR-1a-3p	NM_011756	Zfp36	No	TGGAATGTAAAGAAGTATGTAT#GCACTCCTCTAAGTTAATAAGTCCCATCTTCTGGACATTCCAA#((((((((..(((((.(((...#.))))))))..)))))))).	1070	1113	1	-19.8	1	0.000399023	0.559	1.19122	1.32474	-6.46952	16	20	8	3UTR		1	1
mmu-miR-1a-3p	NM_016736	Nub1	No	TGGAATGTAAAGAAGTATGTAT#GCTATAAATTCTGTGGTTGTAAATGGTTGAATGCTTCTTTGCGTTCCT#.(((((((((((((((((....#.))))))))))))))))).	2090	2138	1	-24.5	1	0.00164809	0.632	1.34439	0.387938	-3.79332	17	19	17	3UTR		0	0
mmu-miR-1a-3p	NM_016909	Tsnax	No	TGGAATGTAAAGAAGTATGTAT#TATTGTGGCTTCTGTAGACGTTCCAA#((((((((..((((((......#.))))))....)))))))).	1103	1129	1	-17.7	1	0.00187032	0.603	1.14968	1.22415	-6.23647	14	20	8	3UTR		0	0
mmu-miR-1a-3p	NM_019574	Patz1	No	TGGAATGTAAAGAAGTATGTAT#ACTTCTTTCATTCCT#.((((((.((((((((......#)))))))))))))).	2457	2472	1	-17.2	1	0.380767	0.471	-0.00708313	0.585976	-6.10696	14	15	14	3UTR		0	0
mmu-miR-1a-3p	NM_021385	Rad18	No	TGGAATGTAAAGAAGTATGTAT#TAAGTCTAAATGTAATAGTTAATTTATTTTCATGCTTCTTTGCCTTCCT#.((((.(((((((((((((...#.))))))))))))).)))).	1702	1751	1	-22.7	0	0.0931181	0.676	3.0367	2.72514	-5.69428	17	20	13	3UTR		0	0
mmu-miR-1a-3p	NM_021472	Rnase4	No	TGGAATGTAAAGAAGTATGTAT#ATATATACTTTCTGTTATTCCAA#(((((((....(((((((((((#)))))))))))....))))))).	1101	1124	1	-17.1	1	0.104131	0.647	0.125096	0.166186	-11.3749	18	23	11	3UTR		0	0
mmu-miR-1a-3p	NM_021536	Rhot1	No	TGGAATGTAAAGAAGTATGTAT#ACATACTTCTATGTACATTCTG#.((((((((.((((((((((..#))))))))))...)))))))).	2120	2142	1	-21.2	1	0.0465209	0.632	1.74269	2.63914	-5.03583	18	22	10	3UTR		0	0
mmu-miR-1a-3p	NM_022884	Bhmt2	No	TGGAATGTAAAGAAGTATGTAT#TACTGATGGCCAAGGACCGTATAATATGCTTCTTACATTCCT#.(((((((.(((((((((((..#.)))))))))))))))))).	1652	1694	1	-22.5	1	0.079816	0.603	2.55411	2.96264	-4.84971	18	20	18	3UTR		0	0
mmu-miR-1a-3p	NM_024190	Chmp1b	No	TGGAATGTAAAGAAGTATGTAT#ACATACTCTTTACATTCTG#.(((((((((((.(((((((..#)))))))))))))))))).	1277	1296	1	-22	1	0.0312428	0.706	-0.0708259	0.338523	-5.08246	18	19	18	3UTR		0	0
mmu-miR-1a-3p	NM_026283	Samd8	No	TGGAATGTAAAGAAGTATGTAT#TCTTTACGTTCCAT#(((((((((((((.........#))))))))))))).	2740	2754	1	-17.6	1	0.00158103	0.632	1.33769	0.614	-5.76291	13	14	13	3UTR		0	0
mmu-miR-1a-3p	NM_026302	Dctn4	No	TGGAATGTAAAGAAGTATGTAT#GCATTGGCCTCGGTGTTGAAAGGCTTCCTGCATTCCAC#(((((((((..(((((......#.))))).))))))))).	1800	1838	1	-16.8	1	0.00366273	0.529	0.251042	0.276128	-8.00486	14	17	9	3UTR		1	0
mmu-miR-1a-3p	NM_027166	Ypel5	No	TGGAATGTAAAGAAGTATGTAT#ATATGCTTCTTTATCCAA#((((...(((((((((((((..#))))))))))))))))).	1750	1768	1	-17.6	0	0.017248	0.662	0.812997	0.65777	-11.5013	17	18	17	3UTR		0	0
mmu-miR-1a-3p	NM_027994	Cand1	No	TGGAATGTAAAGAAGTATGTAT#CATAATTAAACAACCAAATGAGTCCTCCTTAGTCTTTACATTCCT#.((((((((((((.........#.)))))))))))).	6381	6426	1	-17	1	0.0240687	0.662	4.5694	4.04647	-5.61866	12	14	12	3UTR		0	1
mmu-miR-1a-3p	NM_028013	Endod1	No	TGGAATGTAAAGAAGTATGTAT#CTTCTTAGCATTCCAA#((((((((.((((((.......#)))))).)))))))).	2938	2954	1	-17.7	1	0.000338729	0.588	1.41594	1.18373	-5.22701	14	16	8	3UTR		0	0
mmu-miR-1a-3p	NM_029007	Lratd1	No	TGGAATGTAAAGAAGTATGTAT#TCTTTGCATTCCC#.((((((((((((.........#)))))))))))).	2532	2545	1	-16.6	1	0.805766	0.529	3.72755	3.60173	-5.61866	12	13	12	3UTR		1	1
mmu-miR-1a-3p	NM_029426	Brsk2	No	TGGAATGTAAAGAAGTATGTAT#GTACAGATTTTAATGCTTCTATTACATTCA#..((((((((((((((((....#.)))))))).)))))))).	3755	3785	1	-18	1	0.105558	0.618	1.52131	0.66407	-4.957	16	19	8	3UTR		0	0
mmu-miR-1a-3p	NM_029879	Rgs7bp	No	TGGAATGTAAAGAAGTATGTAT#CATACTTTTTATATTCTAT#((((((((.((((((((((...#)))))))))))))))))).	4382	4401	1	-16.5	1	0.224666	0.721	2.93384	3.66311	-4.99396	18	19	18	3UTR		0	0
mmu-miR-1a-3p	NM_029906	9530003J23Rik	No	TGGAATGTAAAGAAGTATGTAT#GTATTTCTCTAACTCCTTGAGTTTTAAATGCTTCTCTAACATTCCAT#((((((((..((((((((....#.))))))))...)))))))).	850	897	1	-18.8	1	0.316499	0.618	1.49879	1.74193	-6.23647	16	21	8	3UTR		0	1
mmu-miR-1a-3p	NM_029952	Zfp955a	No	TGGAATGTAAAGAAGTATGTAT#TGCATGCTTCTTACACTTTCAA#((((((((.((((((((((((.#))))))))))))))).))))).	1846	1868	1	-19.8	1	0.000661108	0.574	0.590982	-0.0433229	-4.99396	20	22	15	3UTR		0	0
mmu-miR-1a-3p	NM_030174	Mctp1	No	TGGAATGTAAAGAAGTATGTAT#TATACTTCAACTTGCATTCCT#.(((((((((.((((((((...#))))))))...))))))))).	4366	4387	1	-19.4	1	0.38584	0.618	1.59662	1.03794	-6.6181	17	21	9	3UTR		1	1
mmu-miR-1a-3p	NM_001004164	Gnptab	No	TGGAATGTAAAGAAGTATGTAT#GCCCCAGTCTTTGCATTCCAA#(((((((((((((.........#.))))))))))))).	4196	4217	1	-18.2	1	0.00598996	0.5	0.841516	0.126854	-5.76291	13	15	13	3UTR		1	0
mmu-miR-1a-3p	NM_001009929	Brsk2	No	TGGAATGTAAAGAAGTATGTAT#GTACAGATTTTAATGCTTCTATTACATTCA#..((((((((((((((((....#.)))))))).)))))))).	3850	3880	1	-18	1	0.105558	0.618	1.52131	0.66407	-4.957	16	19	8	3UTR		0	0
mmu-miR-1a-3p	NM_001009930	Brsk2	No	TGGAATGTAAAGAAGTATGTAT#GTACAGATTTTAATGCTTCTATTACATTCA#..((((((((((((((((....#.)))))))).)))))))).	4215	4245	1	-18	1	0.105558	0.618	1.52131	0.66407	-4.957	16	19	8	3UTR		0	0
mmu-miR-1a-3p	NM_001024139	Adamts15	No	TGGAATGTAAAGAAGTATGTAT#GCTTGCTTCTTTTGCATTTCGT#(((((((((((((((((.((..#)).))))))))).)))))))).	5784	5806	1	-18.7	1	0.00479939	0.471	0.213736	0.24657	-3.93757	19	22	9	3UTR		0	0
mmu-miR-1a-3p	NM_001033426	Grxcr2	No	TGGAATGTAAAGAAGTATGTAT#TACTAGCCAGACACGAGCTAGAATGCTTCTGTGCATTTCT#.((((((((.((((((((....#.)))))))).)))))))).	1433	1473	1	-18.3	1	0.00179182	0.544	0.607655	0.537808	-5.03583	16	19	8	3UTR		0	0
mmu-miR-1a-3p	NM_001034907	Zc3h12b	No	TGGAATGTAAAGAAGTATGTAT#TGCATACTTCTTGACTTTTCCAT#(((((.((.((((((((((((.#)))))))))))).))..))))).	6412	6435	1	-21.5	0	0.00107837	0.779	0.527022	0.96938	-6.89492	19	23	12	3UTR		0	0
mmu-miR-1a-3p	NM_001037727	Arhgap25	No	TGGAATGTAAAGAAGTATGTAT#ATACATACATACATACATTCCAA#(((((((((.....((((((((#)))))))).....))))))))).	3123	3146	1	-19.2	1	0.880758	0.721	4.35606	2.95954	-13.4976	17	23	9	3UTR		0	1
mmu-miR-1a-3p	NM_001039094	Negr1	No	TGGAATGTAAAGAAGTATGTAT#ACATAGCTTCTTTGCATAGACCAC#(((.((((((((((((((((..#))))).)))))))))))...))).	2393	2417	1	-19.6	0	0.049093	0.5	0.47421	0.308595	-6.9696	19	24	11	3UTR		0	0
mmu-miR-1a-3p	NM_001081156	Trnp1	No	TGGAATGTAAAGAAGTATGTAT#ACTGACTTCTGCATTCCG#.(((((((..((((((..((..#))..))))))))))))).	953	971	1	-17.8	1	0.00480585	0.426	0.62256	0.86438	-6.09222	15	18	13	3UTR		0	0
mmu-miR-1a-3p	NM_001081344	Stxbp5	No	TGGAATGTAAAGAAGTATGTAT#GTACGCACTGTTCATCTCCTGCATTTTCTCTTTACGTTCG#..(((((((((((...(((((.#.)))))....))))))))))).	8659	8699	1	-16.9	1	0.200343	0.618	2.84695	2.42243	-6.78234	16	22	11	3UTR		0	0
mmu-miR-1a-3p	NM_001093775	Myt1l	No	TGGAATGTAAAGAAGTATGTAT#GGTTTTTTGCATTCCAA#((((((((((((((.(......#).)))))))))))))).	5088	5105	1	-17.1	1	0.000231234	0.632	2.51413	2.92862	-4.67302	15	17	14	3UTR		0	0
mmu-miR-1a-3p	NM_001093776	Myt1l	No	TGGAATGTAAAGAAGTATGTAT#GGTTTTTTGCATTCCAA#((((((((((((((.(......#).)))))))))))))).	4994	5011	1	-17.1	1	0.000231234	0.632	2.51413	2.92862	-4.67302	15	17	14	3UTR		0	0
mmu-miR-1a-3p	NM_001098528	Kcnb2	Yes	TGGAATGTAAAGAAGTATGTAT#ATGCATACTTCTTTTTGTGTCTAA#((((....((((((((((((((#)))))))))))))).....)))).	5252	5276	1	-18.8	0	0.00588403	0.779	0.536187	1.00788	-13.8149	18	24	14	3UTR		0	0
mmu-miR-1a-3p	NM_001098528	Kcnb2	Yes	TGGAATGTAAAGAAGTATGTAT#TACATGCTTCTAGACATA#....((((..(((((((((((.#)))))))))))..)))).	14782	14800	1	-17.8	0	0.0416164	0.721	0.136443	0.636846	-11.8455	15	18	11	3UTR		0	0
mmu-miR-1a-3p	NM_001111110	Cmah	No	TGGAATGTAAAGAAGTATGTAT#ATATGCTTCTGCAGCGTTCTG#.(((((((..((((((((((..#))))))))))...))))))).	6016	6037	1	-18.7	1	0.00038457	0.574	0	0	-6.09222	17	21	10	3UTR		0	0
mmu-miR-1a-3p	NM_001112714	Ralgapa1	No	TGGAATGTAAAGAAGTATGTAT#CATACTTCACGTTCCT#.(((((((...((((((((...#))))))))))))))).	7253	7269	1	-17.7	1	0.0482642	0.647	4.35859	3.989	-8.917	15	16	15	3UTR		0	0
mmu-miR-1a-3p	NM_001130184	Jade1	No	TGGAATGTAAAGAAGTATGTAT#ACATACTTCCTTGCAATTCAG#((((.(((((.(((((((((..#))))))))).))))).)))).	2714	2735	1	-19	0	0.0154904	0.691	1.24935	0.521575	-10.8814	18	21	9	3UTR		0	0
mmu-miR-1a-3p	NM_001130185	Jade1	No	TGGAATGTAAAGAAGTATGTAT#ACATACTTCCTTGCAATTCAG#((((.(((((.(((((((((..#))))))))).))))).)))).	2794	2815	1	-19	0	0.0154904	0.691	1.24935	0.521575	-10.8814	18	21	9	3UTR		0	0
mmu-miR-1a-3p	NM_001130186	Jade1	No	TGGAATGTAAAGAAGTATGTAT#ACATACTTCCTTGCAATTCAG#((((.(((((.(((((((((..#))))))))).))))).)))).	2752	2773	1	-19	0	0.0154904	0.691	1.24935	0.521575	-10.8814	18	21	9	3UTR		0	0
mmu-miR-1a-3p	NM_001142918	Tcf7l2	Yes	TGGAATGTAAAGAAGTATGTAT#ACTTCTTCCTTACATTCCC#.(((((((((((((((......#)))))))...)))))))).	2273	2292	1	-16.6	1	0.73773	0.456	2.98753	2.00806	-3.79332	15	19	8	3UTR		1	0
mmu-miR-1a-3p	NM_001142919	Tcf7l2	Yes	TGGAATGTAAAGAAGTATGTAT#ACTTCTTCCTTACATTCCC#.(((((((((((((((......#)))))))...)))))))).	2222	2241	1	-16.6	1	0.73773	0.456	2.98753	2.00806	-3.79332	15	19	8	3UTR		1	0
mmu-miR-1a-3p	NM_001142920	Tcf7l2	Yes	TGGAATGTAAAGAAGTATGTAT#ACTTCTTCCTTACATTCCC#.(((((((((((((((......#)))))))...)))))))).	2147	2166	1	-16.6	1	0.73773	0.456	2.98753	2.00806	-3.79332	15	19	8	3UTR		1	0
mmu-miR-1a-3p	NM_001142921	Tcf7l2	Yes	TGGAATGTAAAGAAGTATGTAT#ACTTCTTCCTTACATTCCC#.(((((((((((((((......#)))))))...)))))))).	2139	2158	1	-16.6	1	0.73773	0.456	2.98753	2.00806	-3.79332	15	19	8	3UTR		1	0
mmu-miR-1a-3p	NM_001142923	Tcf7l2	Yes	TGGAATGTAAAGAAGTATGTAT#ACTTCTTCCTTACATTCCC#.(((((((((((((((......#)))))))...)))))))).	2124	2143	1	-16.6	1	0.73773	0.456	2.98753	2.00806	-3.79332	15	19	8	3UTR		1	0
mmu-miR-1a-3p	NM_001142924	Tcf7l2	Yes	TGGAATGTAAAGAAGTATGTAT#ACTTCTTCCTTACATTCCC#.(((((((((((((((......#)))))))...)))))))).	1575	1594	1	-16.6	1	0.73773	0.456	2.98753	2.00806	-3.79332	15	19	8	3UTR		1	0
mmu-miR-1a-3p	NM_001142957	Zfp955b	No	TGGAATGTAAAGAAGTATGTAT#TGCATGCTTCTTACACTTTCAA#((((((((.((((((((((((.#))))))))))))))).))))).	1846	1868	1	-19.8	1	0.000813737	0.588	0.0357427	0.759194	-4.99396	20	22	15	3UTR		0	0
mmu-miR-1a-3p	NM_001162903	Ccdc71l	No	TGGAATGTAAAGAAGTATGTAT#GTACTTTAGTGCAGTTGATGGTATGCATAAATGCTTCTTTGGCTTATCGTTCCAA#((((((((((((((((((((((#.))))))....)))))))))......))))))).	3107	3162	1	-18.5	1	0.00179134	0.632	0.76817	0.78595	-3.93757	22	34	9	3UTR		0	0
mmu-miR-1a-3p	NM_001163354	Rhot1	No	TGGAATGTAAAGAAGTATGTAT#ACATACTTCTATGTACATTCTG#.((((((((.((((((((((..#))))))))))...)))))))).	2216	2238	1	-21.2	1	0.0465209	0.632	1.74269	2.63914	-5.03583	18	22	10	3UTR		0	0
mmu-miR-1a-3p	NM_001163355	Rhot1	No	TGGAATGTAAAGAAGTATGTAT#ACATACTTCTATGTACATTCTG#.((((((((.((((((((((..#))))))))))...)))))))).	2243	2265	1	-21.2	1	0.0465209	0.632	1.74269	2.63914	-5.03583	18	22	10	3UTR		0	0
mmu-miR-1a-3p	NM_001163619	Tars2	No	TGGAATGTAAAGAAGTATGTAT#GCACTTTACATTCCAT#((((((((((((..........#.)))))))))))).	3004	3020	1	-16.4	1	0.0758242	0.676	0.506332	1.34041	-7.05204	12	14	12	3UTR		0	1
mmu-miR-1a-3p	NM_001164076	Tgif1	No	TGGAATGTAAAGAAGTATGTAT#CTTCTTTATGTTCCAA#(((((((((((((((.......#))))))))))))))).	1237	1253	1	-18.6	1	0.132096	0.529	2.88531	2.20026	-4.17062	15	16	15	3UTR		1	1
mmu-miR-1a-3p	NM_001164497	Tent4b	No	TGGAATGTAAAGAAGTATGTAT#ATACTTCTTGTCATCCCAT#(((.(((..(((((((((....#)))))))))..))).))).	3422	3441	1	-16.5	0	0.17232	0.662	2.09471	1.68699	-10.3396	15	19	9	3UTR		0	0
mmu-miR-1a-3p	NM_001164498	Tent4b	No	TGGAATGTAAAGAAGTATGTAT#ATACTTCTTGTCATCCCAT#(((.(((..(((((((((....#)))))))))..))).))).	3396	3415	1	-16.5	0	0.17232	0.662	2.09471	1.68699	-10.3396	15	19	9	3UTR		0	0
mmu-miR-1a-3p	NM_001164499	Tent4b	No	TGGAATGTAAAGAAGTATGTAT#ATACTTCTTGTCATCCCAT#(((.(((..(((((((((....#)))))))))..))).))).	3293	3312	1	-16.5	0	0.17232	0.662	2.09471	1.68699	-10.3396	15	19	9	3UTR		0	0
mmu-miR-1a-3p	NM_001165965	Fndc7	No	TGGAATGTAAAGAAGTATGTAT#ACATATACTTTGCATTCTG#.(((((((((((..((((((..#)))))).))))))))))).	3997	4016	1	-17.5	1	0.18633	0.618	2.36576	3.03521	-5.9393	17	19	11	3UTR		0	0
mmu-miR-1a-3p	NM_001167730	Rad18	No	TGGAATGTAAAGAAGTATGTAT#TAAGTCTAAATGTAATAGTTAATTTATTTTCATGCTTCTTTGCCTTCCT#.((((.(((((((((((((...#.))))))))))))).)))).	1843	1892	1	-22.7	0	0.0931181	0.676	3.0367	2.72514	-5.69428	17	20	13	3UTR		0	0
mmu-miR-1a-3p	NM_001195031	Pag1	No	TGGAATGTAAAGAAGTATGTAT#GTGCTTTTTTACTTCCT#.((((.((((((((((((....#)))))))))))))))).	4372	4389	1	-17.3	0	0.0173574	0.559	0.0838263	0.0661607	-5.69428	16	17	16	3UTR		0	1
mmu-miR-1a-3p	NM_001253690	Patz1	No	TGGAATGTAAAGAAGTATGTAT#ACTTCTTTCATTCCT#.((((((.((((((((......#)))))))))))))).	2530	2545	1	-17.2	1	0.380767	0.471	-0.00708313	0.585976	-6.10696	14	15	14	3UTR		0	0
mmu-miR-1a-3p	NM_001253691	Patz1	No	TGGAATGTAAAGAAGTATGTAT#ACTTCTTTCATTCCT#.((((((.((((((((......#)))))))))))))).	2549	2564	1	-17.2	1	0.380767	0.471	-0.00708313	0.585976	-6.10696	14	15	14	3UTR		0	0
mmu-miR-1a-3p	NM_001271574	Tktl2	No	TGGAATGTAAAGAAGTATGTAT#GTACATACTTCTTCCAA#((((......((((((((((((#)))))))))))))))).	4312	4329	1	-17.2	0	0.0722077	0.618	0.157677	0.0682559	-16.1138	16	17	16	3UTR		0	0
mmu-miR-1a-3p	NM_001284519	Cmah	No	TGGAATGTAAAGAAGTATGTAT#ATATGCTTCTGCAGCGTTCTG#.(((((((..((((((((((..#))))))))))...))))))).	6178	6199	1	-18.7	1	0.00038457	0.574	0	0	-6.09222	17	21	10	3UTR		0	0
mmu-miR-1a-3p	NM_001284520	Cmah	No	TGGAATGTAAAGAAGTATGTAT#ATATGCTTCTGCAGCGTTCTG#.(((((((..((((((((((..#))))))))))...))))))).	5533	5554	1	-18.7	1	0.00038457	0.574	0	0	-6.09222	17	21	10	3UTR		0	0
mmu-miR-1a-3p	NM_001285949	Fez2	No	TGGAATGTAAAGAAGTATGTAT#ATAGAAGACTTCTTCATTCCAA#(((((((..(((((((......#.)))))))))))))).	3536	3558	1	-16	1	0.0178431	0.632	1.59067	1.13976	-7.3076	14	16	14	3UTR		0	1
mmu-miR-1a-3p	NM_001286610	Arhgap25	No	TGGAATGTAAAGAAGTATGTAT#ATACATACATACATACATTCCAA#(((((((((.....((((((((#)))))))).....))))))))).	2923	2946	1	-19.2	1	0.880758	0.721	2.55044	2.76052	-13.4976	17	23	9	3UTR		0	1
mmu-miR-1a-3p	NM_001290665	Csrnp3	No	TGGAATGTAAAGAAGTATGTAT#GTATCTGACCCTTCATGCTTGCTTACATTTCAA#((((((((((..(((((((...#.)))))))..)))))))))).	6911	6944	1	-18.9	1	0.0696705	0.691	-0.0214614	0.449831	-10.1092	17	21	10	3UTR		0	0
mmu-miR-1a-3p	NM_001291137	Ralgapb	No	TGGAATGTAAAGAAGTATGTAT#ATGCAACTTCTAACATTCCAG#((((((((..((((((.(((((#))))))))))).)))))))).	6536	6557	1	-19.6	1	0.0273398	0.662	1.41053	0.382621	-6.23647	19	21	11	3UTR		1	1
mmu-miR-1a-3p	NM_001291138	Ralgapb	No	TGGAATGTAAAGAAGTATGTAT#ATGCAACTTCTAACATTCCAG#((((((((..((((((.(((((#))))))))))).)))))))).	6500	6521	1	-19.6	1	0.0273398	0.662	1.41053	0.382621	-6.23647	19	21	11	3UTR		1	1
mmu-miR-1a-3p	NM_001291509	Pbx1	No	TGGAATGTAAAGAAGTATGTAT#TGCATACTTTTTTTTTTTAACACCAAACTACCTATGTTCCT#.((((((((((((((((((((.#))))))))))))....................)))))))).	5197	5238	1	-16.9	1	0.318868	0.721	4.49048	3.07344	-3.79332	20	41	12	3UTR		0	1
mmu-miR-1a-3p	NM_001304475	Mlh3	No	TGGAATGTAAAGAAGTATGTAT#GTGCACTCAAGCCTAAGGGTAGTTTATTTCTTTGCATCCAT#(((.(((((((((((((.....#.)))))))))))))))).	4458	4499	1	-17.5	0	0.00415538	0.588	3.30562	2.8249	-6.9696	16	18	16	3UTR		0	0
mmu-miR-1a-3p	NM_001305264	Nub1	No	TGGAATGTAAAGAAGTATGTAT#GCTATAAATTCTGTGGTTGTAAATGGTTGAATGCTTCTTTGCGTTCCT#.(((((((((((((((((....#.))))))))))))))))).	2077	2125	1	-24.5	1	0.00164809	0.632	1.34439	0.387938	-3.79332	17	19	17	3UTR		0	0
mmu-miR-1a-3p	NM_001347561	Slc8a2	Yes	TGGAATGTAAAGAAGTATGTAT#GCACATCTTGAACCCACTACTTCTGACATTCCAG#((((((((..(((((((.((..#.))))))))).)))))))).	3916	3950	1	-19.5	1	0.0907355	0.456	0.291629	0.656638	-6.23647	17	20	9	3UTR		1	1
mmu-miR-1a-3p	NM_001357243	Pafah1b2	No	TGGAATGTAAAGAAGTATGTAT#GCTCTTTACATTCCT#.(((((((((((.(((......#)))))))))))))).	2414	2429	1	-17.7	1	0.0481337	0.632	0.154357	0.477985	-5.08246	14	15	14	3UTR		0	0
mmu-miR-1a-3p	NM_001357368	Ypel5	No	TGGAATGTAAAGAAGTATGTAT#ATATGCTTCTTTATCCAA#((((...(((((((((((((..#))))))))))))))))).	1759	1777	1	-17.6	0	0.017248	0.662	0.812997	0.65777	-11.5013	17	18	17	3UTR		0	0
mmu-miR-1a-3p	NM_001357369	Ypel5	No	TGGAATGTAAAGAAGTATGTAT#ATATGCTTCTTTATCCAA#((((...(((((((((((((..#))))))))))))))))).	1870	1888	1	-17.6	0	0.017248	0.662	0.812997	0.65777	-11.5013	17	18	17	3UTR		0	0
mmu-miR-1a-3p	NM_144802	Hnrnpll	No	TGGAATGTAAAGAAGTATGTAT#ACATGCTTCTGTTCCTAGTTCCAG#((((((....((((((((((..#)))))))))).......)))))).	2645	2669	1	-19.1	0	0.0301103	0.706	1.30187	1.23385	-10.0938	16	24	10	3UTR		0	0
mmu-miR-1a-3p	NM_144916	Tmem150a	No	TGGAATGTAAAGAAGTATGTAT#TACCTTCTTTGCATTTA#..(((((((((((((.......#.))))))))))))).	1040	1057	1	-15.7	1	0.119199	0.603	0.367692	1.23083	-5.19005	13	15	13	3UTR		0	0
mmu-miR-1a-3p	NM_144933	Med17	No	TGGAATGTAAAGAAGTATGTAT#GTAGTCACTGCCTTTGCATTCCAC#((((((((((((.(((......#.)))..)))))))))))).	2728	2752	1	-17.9	1	0.0104571	0.618	3.15183	3.54226	-5.22671	15	19	12	3UTR		0	0
mmu-miR-1a-3p	NM_146254	Wdr78	No	TGGAATGTAAAGAAGTATGTAT#TACAACTTCCATTCCAA#(((((((....(((((.((((.#)))))))))))))))).	2667	2684	1	-14.9	1	0.232931	0.632	1.73158	0.568322	-11.3749	16	17	16	3UTR		0	0
mmu-miR-1a-3p	NM_148946	Slc8a2	Yes	TGGAATGTAAAGAAGTATGTAT#GCACATCTTGAACCCACTACTTCTGACATTCCAG#((((((((..(((((((.((..#.))))))))).)))))))).	3934	3968	1	-19.5	1	0.0907355	0.456	0.291629	0.656638	-6.23647	17	20	9	3UTR		1	1
mmu-miR-1a-3p	NM_152810	Cdc5l	No	TGGAATGTAAAGAAGTATGTAT#ACCGTGGTTTCTCAGTTGTTTGTTTTGAATGATACTGATCTTTGCGTTCCGT#((((((((((((((((((....#.)))))..))))))))))))).	2776	2828	1	-20.2	1	0.00115938	0.603	0.597462	0.646568	-3.93757	18	22	13	3UTR		0	0
mmu-miR-1a-3p	NM_153409	Csrnp3	No	TGGAATGTAAAGAAGTATGTAT#GTATCTGACCCTTCATGCTTGCTTACATTTCAA#((((((((((..(((((((...#.)))))))..)))))))))).	6955	6988	1	-18.9	1	0.0696705	0.691	-0.0214614	0.449831	-10.1092	17	21	10	3UTR		0	0
mmu-miR-1a-3p	NM_172303	Jade1	No	TGGAATGTAAAGAAGTATGTAT#ACATACTTCCTTGCAATTCAG#((((.(((((.(((((((((..#))))))))).))))).)))).	2812	2833	1	-19	0	0.0154904	0.691	1.24935	0.521575	-10.8814	18	21	9	3UTR		0	0
mmu-miR-1a-3p	NM_172426	Slc24a2	No	TGGAATGTAAAGAAGTATGTAT#TGCATCTTCTTTGTTCCAT#((((((..(((((((.(((((.#)))))))))))))))))).	8054	8073	1	-17	0	0.00321834	0.588	0.429434	0.551013	-8.02794	18	19	18	3UTR		0	1
mmu-miR-1a-3p	NM_172809	Sacs	No	TGGAATGTAAAGAAGTATGTAT#ACATGCATCTTCATACATTCCT#.((((((((((((.((((((..#)))))).))))..)))))))).	3164	3186	1	-19.9	1	0.624869	0.735	0.259265	0.368739	-4.65016	18	22	8	3UTR		0	1
mmu-miR-1a-3p	NM_175476	Arhgap25	No	TGGAATGTAAAGAAGTATGTAT#ATACATACATACATACATTCCAA#(((((((((.....((((((((#)))))))).....))))))))).	2794	2817	1	-19.2	1	0.880758	0.721	1.54539	3.17276	-13.4976	17	23	9	3UTR		0	1
mmu-miR-1a-3p	NM_175531	Mrgprb2	No	TGGAATGTAAAGAAGTATGTAT#ATGCCTTCTTTAGCATTCCAT#(((((((((((((((...((((#)))))))))))).))))))).	1773	1794	1	-17.8	1	0.0395515	0.544	1.71667	0.274607	-4.17062	19	21	12	3UTR		0	1
mmu-miR-1a-3p	NM_176832	Spire1	No	TGGAATGTAAAGAAGTATGTAT#GCATACATACATTCCAG#(((((((((.....((((((..#)))))).))))))))).	3296	3313	1	-15.9	1	0.164176	0.515	2.55326	2.82894	-13.4976	15	17	9	3UTR		0	1
mmu-miR-1a-3p	NM_177091	Fndc7	No	TGGAATGTAAAGAAGTATGTAT#ACATATACTTTGCATTCTG#.(((((((((((..((((((..#)))))).))))))))))).	4255	4274	1	-17.5	1	0.18633	0.618	2.36576	2.80159	-5.9393	17	19	11	3UTR		0	0
mmu-miR-1a-3p	NM_177383	Gpr21	No	TGGAATGTAAAGAAGTATGTAT#ACATGCTTCTGAGCATCG#..(.((((..((((((((((..#))))))))))..))))).	2152	2170	1	-17	0	0.000159552	0.515	0.225961	0.265831	-10.2879	15	18	10	3UTR		0	0
mmu-miR-1a-3p	NM_177981	Hap1	No	TGGAATGTAAAGAAGTATGTAT#TCTTTGCGTTCCAC#(((((((((((((.........#))))))))))))).	2191	2205	1	-17.5	1	0.0621273	0.426	1.93737	1.39263	-5.76291	13	14	13	3UTR		0	0
mmu-miR-1a-3p	NM_178634	Csrnp3	No	TGGAATGTAAAGAAGTATGTAT#GTATCTGACCCTTCATGCTTGCTTACATTTCAA#((((((((((..(((((((...#.)))))))..)))))))))).	6793	6826	1	-18.9	1	0.0696705	0.691	-0.0214614	0.449831	-10.1092	17	21	10	3UTR		0	0
mmu-miR-1a-3p	NM_181819	Wfikkn2	No	TGGAATGTAAAGAAGTATGTAT#TGCCTTGGTTTGCTTGTGTGCTTCTGTACATTTCAG#(((((((((.((((((((....#.)))))))).))))))))).	2756	2792	1	-19.5	1	0.000352221	0.485	1.6139	2.19075	-5.18008	17	20	9	3UTR		0	0
mmu-miR-1a-3p	NM_194340	Prr14l	No	TGGAATGTAAAGAAGTATGTAT#ACGTCATCCAGATCTTTACATTCCC#.((((((((((((.........#.)))))))))))).	10085	10110	1	-16.6	1	0.0444956	0.485	1.17492	1.03394	-5.61866	12	14	12	3UTR		0	1
mmu-miR-1a-3p	NM_198932	Pou2f1	No	TGGAATGTAAAGAAGTATGTAT#GCAATTCTTCTTTGCCATTCCT#.((((((((((((((..(((..#)))...))))))))).))))).	7082	7104	1	-17.7	1	0.00167619	0.647	0.833537	0.885238	-4.02637	17	22	9	3UTR		0	0
mmu-miR-1a-3p	NM_198933	Pou2f1	No	TGGAATGTAAAGAAGTATGTAT#GCAATTCTTCTTTGCCATTCCT#.((((((((((((((..(((..#)))...))))))))).))))).	7154	7176	1	-17.7	1	0.00167619	0.647	0.600315	0.629012	-4.02637	17	22	9	3UTR		0	0
mmu-miR-1a-3p	NM_199021	Dpp10	No	TGGAATGTAAAGAAGTATGTAT#ATGGATGCTTCTTTATTGAGCCAA#(((...((((((((((((.(((#))).))))))))))))....))).	3300	3324	1	-18.5	0	0.00213396	0.603	4.05862	3.06422	-12.9896	18	24	12	3UTR		0	0
mmu-miR-1a-3p	NM_201239	Rnase4	No	TGGAATGTAAAGAAGTATGTAT#ATATATACTTTCTGTTATTCCAA#(((((((....(((((((((((#)))))))))))....))))))).	1398	1421	1	-17.1	1	0.104131	0.647	0.125096	0.166186	-11.3749	18	23	11	3UTR		0	0
mmu-miR-1a-3p	XM_006501049	Kcna2	Yes	TGGAATGTAAAGAAGTATGTAT#TGCATTTACTTGAATTTTAACATGACCTTCTTTGCATTCTT#.(((((((((((((((((((..#.)))))..)))))))))))))).	10001	10042	1	-20.9	1	0.346297	0.603	0	0	-3.79332	19	23	14	3UTR		0	0
mmu-miR-1a-3p	XM_006501050	Kcna2	Yes	TGGAATGTAAAGAAGTATGTAT#TGCATTTACTTGAATTTTAACATGACCTTCTTTGCATTCTT#.(((((((((((((((((((..#.)))))..)))))))))))))).	9456	9497	1	-20.9	1	0.346297	0.603	0	0	-3.79332	19	23	14	3UTR		0	0
mmu-miR-1a-3p	XM_006505906	Nr2c2	Yes	TGGAATGTAAAGAAGTATGTAT#ACTTAAAGCTCTTTGCATTCCT#.(((((((((((.(((......#.)))))))))))))).	3609	3631	1	-18	1	0.00103661	0.618	0	0	-5.08246	14	16	14	3UTR		0	0
mmu-miR-1a-3p	XM_006512502	Prdm1	No	TGGAATGTAAAGAAGTATGTAT#ATATATACTTATTTACAGCCAT#(((..((((((.((((((((((#)))))))))).)))))).))).	3793	3815	1	-16.9	0	0.0981832	0.794	0	0	-14.4354	19	22	10	3UTR		0	0
mmu-miR-1a-3p	XM_006512505	Prdm1	No	TGGAATGTAAAGAAGTATGTAT#ATATATACTTATTTACAGCCAT#(((..((((((.((((((((((#)))))))))).)))))).))).	3463	3485	1	-16.9	0	0.0981832	0.794	0	0	-14.4354	19	22	10	3UTR		0	0
mmu-miR-1a-3p	XM_006529376	Nav1	No	TGGAATGTAAAGAAGTATGTAT#GCATACTTTGACTTCATTTCT#.((((((....(((((((((..#))))))))).....)))))).	9702	9723	1	-15.6	1	0.410872	0.515	0	0	-11.2306	15	21	9	3UTR		0	0
mmu-miR-1a-3p	XM_006535332	Rnf212	No	TGGAATGTAAAGAAGTATGTAT#GTGCTCACTCTACTTCTTTACTTTCTAT#(((((.(((((((((((.....#.))))))))))).))))).	1184	1212	1	-18.2	0	0.0463767	0.574	0	0	-5.83853	16	19	11	3UTR		0	0
mmu-miR-1a-3p	XM_011239490	Ralgapb	No	TGGAATGTAAAGAAGTATGTAT#ATGCAACTTCTAACATTCCAG#((((((((..((((((.(((((#))))))))))).)))))))).	6539	6560	1	-19.6	1	0.0273398	0.662	0	0	-6.23647	19	21	11	3UTR		1	1
mmu-miR-210-3p	NM_001360144	Cdkl4	No	CTGTGCGTGTGACAGCGGCTGA#CAGCCGAGGCTGCATAGT#(((((((.((.....((((((.#))))))..))))))))).	2658	2676	0.953846	-20.3	1	0.000107801	0.471	4.67359	3.3504	-15.3042	15	18	9	3UTR		0	0
mmu-miR-210-3p	NM_008960	Pten	Yes	CTGTGCGTGTGACAGCGGCTGA#CAGTGGCTGTCAGACGTTCAGC#(((.((((.(((((((.((((.#)))).))))))).)))).))).	3252	3274	0.953846	-31.1	0	4.46e-05	0.5	2.85283	2.2196	-8.02599	18	22	7	3UTR		0	0
mmu-miR-210-3p	NM_001163159	Pcyt1a	No	CTGTGCGTGTGACAGCGGCTGA#TCAGTGTGCTCCTCGGTGCTAGAAAAAGGTGCTGCTGACATAGCGCACC#..(((((((((.(((((((...#.))))))).)))).))))).	3627	3676	0.953846	-24.6	1	5.53e-06	0.485	-0.0380413	0.178688	-8.3038	16	20	7	3UTR		0	0
mmu-miR-210-3p	NM_001284383	3830406C13Rik	No	CTGTGCGTGTGACAGCGGCTGA#CAGTCTCCCAGCATATGCACAT#.((((((((((...(.(((((.#))))).)....)))))))))).	2062	2084	0.953846	-20.7	1	0.0842635	0.588	2.77072	1.80667	-9.51915	16	22	10	3UTR		0	0
mmu-miR-210-3p	NM_001284384	3830406C13Rik	No	CTGTGCGTGTGACAGCGGCTGA#CAGTCTCCCAGCATATGCACAT#.((((((((((...(.(((((.#))))).)....)))))))))).	2138	2160	0.953846	-20.7	1	0.0842635	0.588	2.77072	1.80667	-9.51915	16	22	10	3UTR		0	0
mmu-miR-210-3p	NM_001284385	3830406C13Rik	No	CTGTGCGTGTGACAGCGGCTGA#CAGTCTCCCAGCATATGCACAT#.((((((((((...(.(((((.#))))).)....)))))))))).	2141	2163	0.953846	-20.7	1	0.0842635	0.588	2.77072	1.80667	-9.51915	16	22	10	3UTR		0	0
mmu-miR-210-3p	NM_001324530	Nck1	Yes	CTGTGCGTGTGACAGCGGCTGA#TCAGCCCATACGTATAT#.((((((((((.....((((((#)))))))))))))))).	1188	1205	0.953846	-20	1	0.00462013	0.662	4.27626	3.12564	-10.2546	16	17	16	3UTR		0	0
mmu-miR-210-3p	NM_146051	3830406C13Rik	No	CTGTGCGTGTGACAGCGGCTGA#CAGTCTCCCAGCATATGCACAT#.((((((((((...(.(((((.#))))).)....)))))))))).	2126	2148	0.953846	-20.7	1	0.0842635	0.588	2.77072	1.80667	-9.51915	16	22	10	3UTR		0	0
mmu-miR-210-3p	NM_178141	3830406C13Rik	No	CTGTGCGTGTGACAGCGGCTGA#CAGTCTCCCAGCATATGCACAT#.((((((((((...(.(((((.#))))).)....)))))))))).	2065	2087	0.953846	-20.7	1	0.0842635	0.588	2.77072	1.80667	-9.51915	16	22	10	3UTR		0	0
mmu-miR-210-3p	NM_001357475	Dclk1	No	CTGTGCGTGTGACAGCGGCTGA#TCAGCTGCTTTTACACAGGACC#..((.(((((((.(((((((((#))))))))).)))))).).)).	3574	3596	0.961538	-24.3	0	0.00589843	0.574	0.430365	0.0638857	-10.3652	18	22	9	3UTR		0	0
mmu-miR-210-3p	NM_001357476	Dclk1	No	CTGTGCGTGTGACAGCGGCTGA#TCAGCTGCTTTTACACAGGACC#..((.(((((((.(((((((((#))))))))).)))))).).)).	2655	2677	0.961538	-24.3	0	0.00589843	0.574	0.430365	0.0638857	-10.3652	18	22	9	3UTR		0	0
mmu-miR-210-3p	NM_001359211	Slc4a4	No	CTGTGCGTGTGACAGCGGCTGA#AGCTGCGTTATATGCGGAT#.(.((((((((((.((((((..#)))))))))))))))).).	5189	5208	0.961538	-22.6	0	4.83e-05	0.691	0	0	-6.2077	17	19	16	3UTR		0	0
mmu-miR-210-3p	NM_001360093	Exoc2	Yes	CTGTGCGTGTGACAGCGGCTGA#TCAGCCTCTGTTGCACTTCACT#..(((.(((((((((.((((((#)))))).)))))))))..))).	3949	3971	0.961538	-26.1	0	0.00572036	0.5	3.79459	4.02969	-7.09101	18	22	9	3UTR		0	0
mmu-miR-210-3p	NM_001360913	Fmo2	No	CTGTGCGTGTGACAGCGGCTGA#AGCCCGGTGTGGCTGCACAC#.((((((.((.(((.(((((..#)))).).))).)))))))).	3775	3795	0.961538	-22.1	1	7.41e-06	0.471	2.00099	2.73122	-9.66718	16	20	8	3UTR		0	0
mmu-miR-210-3p	NM_001361085	Srek1	No	CTGTGCGTGTGACAGCGGCTGA#TCAGTTGCTGTGTCATAAGCACT#..((((.(((((((((((((((#)))))))))..)))))).)))).	2926	2949	0.961538	-25.4	0	0.000108396	0.559	3.91474	4.22896	-6.50069	19	23	9	3UTR		0	0
mmu-miR-210-3p	NM_001374629	Inpp4a	No	CTGTGCGTGTGACAGCGGCTGA#CAGCTTTCAGCTGTCACTGTACC#..(((((.(((((((((((((.#)))))....))))))))))))).	3519	3542	0.961538	-25.3	0	0.00180967	0.515	0	0	-7.27064	18	23	13	3UTR		0	0
mmu-miR-210-3p	NM_001379058	Wtap	No	CTGTGCGTGTGACAGCGGCTGA#TCACGCTGTTGTTACTCATGCACC#..((((((((((((((((((((#))).)))))))))))..)))))).	1786	1810	0.961538	-25	1	0.0236754	0.529	0	0	-4.957	20	24	11	3UTR		0	0
mmu-miR-210-3p	NM_007389	Chrna1	Yes	CTGTGCGTGTGACAGCGGCTGA#TCTGCCGCTGTGTTACATTCTCAT#.((.(.(((((((((((((.((#)).))))))))..))))).).)).	2277	2301	0.961538	-20.5	0	0.00871207	0.588	0.299559	0.2173	-8.72631	18	24	8	3UTR		0	0
mmu-miR-210-3p	NM_007659	Cdk1	Yes	CTGTGCGTGTGACAGCGGCTGA#CAGCCTGCTGCGCATGCTCTAGT#(((.(((((((.(((((((((.#))))).)))))))))))..))).	3510	3533	0.961538	-27.4	0	0.00399782	0.471	3.71206	3.39212	-10.3164	19	23	11	3UTR		0	0
mmu-miR-210-3p	NM_008216	Has2	No	CTGTGCGTGTGACAGCGGCTGA#GGCCTAAATGTGGCAGACCTTCTCACATGCACAA#.(((((((((((.((.(((((.#.))).)))).))))))))))).	3380	3414	0.961538	-23.2	1	0.0383245	0.515	3.9427	3.90172	-5.3155	18	22	11	3UTR		0	0
mmu-miR-210-3p	NM_008846	Pip5k1b	No	CTGTGCGTGTGACAGCGGCTGA#AGCCGCTTTTCTACACCATGGC#(((((.((((((.(((((((..#)))))))..)).))))))))).	2071	2093	0.961538	-21.5	0	0.0102346	0.485	4.2648	4.21054	-7.12766	18	22	9	3UTR		0	0
mmu-miR-210-3p	NM_009496	Vamp1	No	CTGTGCGTGTGACAGCGGCTGA#CAGTGCATGTGTATATGCACAT#.(((((((((((((((.((((.#)))))).))).)))))))))).	933	955	0.961538	-21.1	1	1.92e-06	0.632	0.0431088	-0.0135669	-3.79332	19	22	10	3UTR		0	0
mmu-miR-210-3p	NM_010160	Celf2	No	CTGTGCGTGTGACAGCGGCTGA#TCAGCCGCTGCTTAAATTCACACTCAGCGT#(..((.((((((((((((((((#)))))))))).......)))))).))..).	8163	8193	0.961538	-27	0	0.104613	0.603	5.63082	5.21738	-8.55975	19	30	10	3UTR		0	0
mmu-miR-210-3p	NM_010266	Gda	No	CTGTGCGTGTGACAGCGGCTGA#TAGCTGCTGCATGTATGATTTTGCACAA#.((((((((((.(((((((((.#)))))))))))))........)))))).	4901	4929	0.961538	-22.6	1	0.0101539	0.618	2.46978	2.58597	-7.14013	19	28	13	3UTR		0	0
mmu-miR-210-3p	NM_010851	Myd88	Yes	CTGTGCGTGTGACAGCGGCTGA#CAGCCACCCATGCCTGTGCACGCACC#..((((((((.((((((((((.#)))))......)).))))))))))).	1101	1127	0.961538	-24.4	1	0.00476608	0.382	3.00794	3.86396	-7.78178	18	26	11	3UTR		0	0
mmu-miR-210-3p	NM_011669	Usp12	No	CTGTGCGTGTGACAGCGGCTGA#TAGCTGCTGTGTTATTATGTACAT#.((((((((..((((((((((.#)))))))))).....)))))))).	3675	3699	0.961538	-24.2	1	0.00676803	0.559	3.81074	4.33458	-7.86061	18	24	10	3UTR		0	0
mmu-miR-210-3p	NM_013848	Ermap	No	CTGTGCGTGTGACAGCGGCTGA#TCAAGCCTTCAAAGGCACCTGCAACTCGCTGCACATGCTACAC#.((((((((((.((((((....#.))))))))))))).))).	3238	3281	0.961538	-22.6	1	0.0114458	0.544	0	0	-7.14013	16	19	13	3UTR		0	0
mmu-miR-210-3p	NM_016898	Cd164	No	CTGTGCGTGTGACAGCGGCTGA#TCAGTTTTGGAGTTACTTCTCCCTTGCCTCTGACACACTGCACAC#.((((((((((.(((.(((...#.))).))).))))).))))).	1903	1948	0.961538	-24.4	1	0.0264952	0.529	0.203929	0.519051	-7.37318	16	21	5	3UTR		0	0
mmu-miR-210-3p	NM_018769	Gsdme	No	CTGTGCGTGTGACAGCGGCTGA#CAGTGCGTTCTGGGAATTTGTCACATGTTGCAA#.((((((((((((((((((((.#)))).)))..........)))))))))).))).	2074	2107	0.961538	-19.8	1	0.00830757	0.642	0.967973	1.25955	-3.79332	20	33	10	3UTR		0	0
mmu-miR-210-3p	NM_018881	Fmo2	No	CTGTGCGTGTGACAGCGGCTGA#AGCCCGGTGTGGCTGCACAC#.((((((.((.(((.(((((..#)))).).))).)))))))).	3680	3700	0.961538	-22.1	1	7.41e-06	0.471	2.96764	2.01332	-9.66718	16	20	8	3UTR		0	0
mmu-miR-210-3p	NM_019978	Dclk1	No	CTGTGCGTGTGACAGCGGCTGA#TCAGCTGCTTTTACACAGGACC#..((.(((((((.(((((((((#))))))))).)))))).).)).	3625	3647	0.961538	-24.3	0	0.00589843	0.574	0.430365	0.0638857	-10.3652	18	22	9	3UTR		0	0
mmu-miR-210-3p	NM_020559	Alas1	No	CTGTGCGTGTGACAGCGGCTGA#TCAGCCGCTGCCTCAACCTCACACTTCCCACT#..(((.((((((((((((((((#))))))))))........))))))....))).	2503	2535	0.961538	-26.2	0	0.132264	0.441	1.59939	1.91295	-6.85796	19	32	10	3UTR		0	0
mmu-miR-210-3p	NM_025606	Mrpl16	No	CTGTGCGTGTGACAGCGGCTGA#TAGCCAGCTGTCCCAGCACT#..((((.((.(((((((((((.#))))).)))))).)))))).	1032	1052	0.961538	-25.5	0	4.68e-05	0.515	-0.12247	-0.0746884	-7.74319	17	20	6	3UTR		0	0
mmu-miR-210-3p	NM_025872	Golt1b	No	CTGTGCGTGTGACAGCGGCTGA#CAGCCGTTCGTACAGA#(((((((......((((((((.#))))))))))))))).	790	806	0.961538	-21.9	1	0.000233403	0.603	0.786299	0.651181	-16.0108	15	16	15	3UTR		0	0
mmu-miR-210-3p	NM_026145	Kctd10	No	CTGTGCGTGTGACAGCGGCTGA#CAGTCCCTGGTCATGTACGCACAT#.((((((((((((((.(((((.#))))).))).))))..))))))).	2959	2983	0.961538	-24.1	1	0.00432669	0.456	3.49742	3.47872	-4.02637	19	24	7	3UTR		0	0
mmu-miR-210-3p	NM_026277	Nob1	No	CTGTGCGTGTGACAGCGGCTGA#TCAACTGCCTGAGGCTGTTGCGCAGCATT#..(((((((((((((((((...#.)))....)))))))))).)))).	1335	1364	0.961538	-22.9	1	1.16e-06	0.412	2.56443	2.8557	-4.957	17	24	10	3UTR		0	0
mmu-miR-210-3p	NM_026424	Coq10b	No	CTGTGCGTGTGACAGCGGCTGA#AGCCCGTGCTGTTGAAAATTTGCACAT#.((((((.((((((((((((..#))))...))))))....)).)))))).	798	825	0.961538	-19.5	1	0.0435962	0.588	0.728408	0.643761	-6.10696	18	27	6	3UTR		0	0
mmu-miR-210-3p	NM_027496	Ankrd33b	No	CTGTGCGTGTGACAGCGGCTGA#TCGTGGTTGTCACACGGAGAGC#((.(.(((((((((((.((.((#)))).))))))))))).).)).	3887	3909	0.961538	-25.7	0	4.65e-05	0.456	0.0141656	-0.27004	-9.61415	18	22	11	3UTR		0	0
mmu-miR-210-3p	NM_027830	Mcm9	No	CTGTGCGTGTGACAGCGGCTGA#CAGCTGTAGCCCTGTCACATCTGCAATGGCATCAGT#(((((((((((((((.(((((.#.))))))))))))))........))).))).	4446	4482	0.961538	-25.6	1	0.000244425	0.485	-0.0522894	0.508501	-4.17062	20	31	14	3UTR		0	0
mmu-miR-210-3p	NM_030266	Inpp4a	No	CTGTGCGTGTGACAGCGGCTGA#CAGCTTTCAGCTGTCACTGTACC#..(((((.(((((((((((((.#)))))....))))))))))))).	3478	3501	0.961538	-25.3	0	0.00180967	0.515	0.469681	0.46342	-7.27064	18	23	13	3UTR		0	0
mmu-miR-210-3p	NM_033607	Uchl4	No	CTGTGCGTGTGACAGCGGCTGA#TAGCCTGGTCTACAAAGCAAGTTCCAGGACAGCCAGCGCTGCATAGA#(((((((.(((.(...(((((.#.))))).))))))))))).	999	1046	0.961538	-19.9	1	0.000572785	0.603	0.0716637	0.0729528	-11.4234	16	19	11	3UTR		0	0
mmu-miR-210-3p	NM_053207	Egln1	No	CTGTGCGTGTGACAGCGGCTGA#CAGCCGTGTCCCACTGCCGCAGG#(((((((((.((((.((((((.#)))))))))).))).)).)))).	2252	2275	0.961538	-26.7	1	0.000454197	0.426	4.57865	5.02558	-5.91553	19	23	10	3UTR		0	0
mmu-miR-210-3p	NM_001033541	Gm5127	No	CTGTGCGTGTGACAGCGGCTGA#TCTGAAGACTGCTCACTTGAGTCTCCAAGCTGCTGTCTGCACTGCACAT#.(((((((((((((((((((..#.)))))))))).)))).))))).	1212	1261	0.961538	-30.8	1	0.00215807	0.5	0.237381	0.177608	-3.79332	19	23	10	3UTR		0	0
mmu-miR-210-3p	NM_001037937	Deptor	Yes	CTGTGCGTGTGACAGCGGCTGA#AGCTGCTGTCATTTGA#.....((.((((((((((((..#)))))))))))).)).	5575	5591	0.961538	-21.9	0	0.00020943	0.529	-0.108634	0.16371	-15.9792	14	16	12	3UTR		0	0
mmu-miR-210-3p	NM_001039710	Coq10b	No	CTGTGCGTGTGACAGCGGCTGA#AGCCCGTGCTGTTGAAAATTTGCACAT#.((((((.((((((((((((..#))))...))))))....)).)))))).	948	975	0.961538	-19.5	1	0.0435962	0.588	0.728408	0.643761	-6.10696	18	27	6	3UTR		0	0
mmu-miR-210-3p	NM_001077495	Pik3r1	Yes	CTGTGCGTGTGACAGCGGCTGA#AGCCGCGTCTGCTCACGCAGG#(((((.(.(((((.((((((..#))))))))).)).).))))).	3369	3390	0.961538	-23.9	0	6.05e-06	0.515	2.77184	1.67905	-9.00901	17	21	9	3UTR		0	0
mmu-miR-210-3p	NM_001080557	Vamp1	No	CTGTGCGTGTGACAGCGGCTGA#CAGTGCATGTGTATATGCACAT#.(((((((((((((((.((((.#)))))).))).)))))))))).	1345	1367	0.961538	-21.1	1	1.92e-06	0.632	0.0431088	-0.0135669	-3.79332	19	22	10	3UTR		0	0
mmu-miR-210-3p	NM_001081057	Tecpr2	No	CTGTGCGTGTGACAGCGGCTGA#GGCTGCTGGTCAGTTGCATGCACT#..((((((((((((((((((..#)))))))).))....)))))))).	4692	4716	0.961538	-25.7	1	0.000285382	0.5	-0.0862052	-0.396841	-4.957	18	24	8	3UTR		0	0
mmu-miR-210-3p	NM_001081345	Chd2	No	CTGTGCGTGTGACAGCGGCTGA#TGAGCCCTGATGTGGGACATACGTGCAGA#(((((((((((.(((.((((.(#).)))))))........))))))))))).	6968	6997	0.961538	-22.3	1	0.000301897	0.426	3.30765	4.58613	-7.51743	19	29	11	3UTR		0	0
mmu-miR-210-3p	NM_001110228	Celf2	No	CTGTGCGTGTGACAGCGGCTGA#TCAGCCGCTGCTTAAATTCACACTCAGCGT#(..((.((((((((((((((((#)))))))))).......)))))).))..).	6941	6971	0.961538	-27	0	0.104613	0.603	5.63082	5.21738	-8.55975	19	30	10	3UTR		0	0
mmu-miR-210-3p	NM_001110230	Celf2	No	CTGTGCGTGTGACAGCGGCTGA#TCAGCCGCTGCTTAAATTCACACTCAGCGT#(..((.((((((((((((((((#)))))))))).......)))))).))..).	7028	7058	0.961538	-27	0	0.104613	0.603	4.41945	5.15505	-8.55975	19	30	10	3UTR		0	0
mmu-miR-210-3p	NM_001110232	Celf2	No	CTGTGCGTGTGACAGCGGCTGA#TCAGCCGCTGCTTAAATTCACACTCAGCGT#(..((.((((((((((((((((#)))))))))).......)))))).))..).	7014	7044	0.961538	-27	0	0.104613	0.603	5.50428	5.21416	-8.55975	19	30	10	3UTR		0	0
mmu-miR-210-3p	NM_001111051	Dclk1	No	CTGTGCGTGTGACAGCGGCTGA#TCAGCTGCTTTTACACAGGACC#..((.(((((((.(((((((((#))))))))).)))))).).)).	2584	2606	0.961538	-24.3	0	0.00589843	0.574	0.430365	0.0638857	-10.3652	18	22	9	3UTR		0	0
mmu-miR-210-3p	NM_001111052	Dclk1	No	CTGTGCGTGTGACAGCGGCTGA#TCAGCTGCTTTTACACAGGACC#..((.(((((((.(((((((((#))))))))).)))))).).)).	2658	2680	0.961538	-24.3	0	0.00589843	0.574	0.430365	0.0638857	-10.3652	18	22	9	3UTR		0	0
mmu-miR-210-3p	NM_001159941	Kctd10	No	CTGTGCGTGTGACAGCGGCTGA#CAGTCCCTGGTCATGTACGCACAT#.((((((((((((((.(((((.#))))).))).))))..))))))).	2962	2986	0.961538	-24.1	1	0.00432669	0.456	3.49742	3.47872	-4.02637	19	24	7	3UTR		0	0
mmu-miR-210-3p	NM_001160292	Celf2	No	CTGTGCGTGTGACAGCGGCTGA#TCAGCCGCTGCTTAAATTCACACTCAGCGT#(..((.((((((((((((((((#)))))))))).......)))))).))..).	6884	6914	0.961538	-27	0	0.104613	0.603	4.41945	5.15505	-8.55975	19	30	10	3UTR		0	0
mmu-miR-210-3p	NM_001160293	Celf2	No	CTGTGCGTGTGACAGCGGCTGA#TCAGCCGCTGCTTAAATTCACACTCAGCGT#(..((.((((((((((((((((#)))))))))).......)))))).))..).	8045	8075	0.961538	-27	0	0.104613	0.603	5.63082	5.21738	-8.55975	19	30	10	3UTR		0	0
mmu-miR-210-3p	NM_001164441	Ankrd33b	No	CTGTGCGTGTGACAGCGGCTGA#TCGTGGTTGTCACACGGAGAGC#((.(.(((((((((((.((.((#)))).))))))))))).).)).	3914	3936	0.961538	-25.7	0	4.65e-05	0.456	0.0431057	-0.0498618	-9.61415	18	22	11	3UTR		0	0
mmu-miR-210-3p	NM_001168615	Tifab	No	CTGTGCGTGTGACAGCGGCTGA#AGCCAGCTGTCACTGCCTAGT#(((.(((.((((((((((((..#)))).))))))))))).))).	2923	2944	0.961538	-25.6	0	0.000142606	0.441	0.48471	0.431141	-9.28323	18	21	11	3UTR		0	0
mmu-miR-210-3p	NM_001195539	Dclk1	No	CTGTGCGTGTGACAGCGGCTGA#TCAGCTGCTTTTACACAGGACC#..((.(((((((.(((((((((#))))))))).)))))).).)).	2632	2654	0.961538	-24.3	0	0.00589843	0.574	0.430365	0.0638857	-10.3652	18	22	9	3UTR		0	0
mmu-miR-210-3p	NM_001289510	Tecpr2	No	CTGTGCGTGTGACAGCGGCTGA#GGCTGCTGGTCAGTTGCATGCACT#..((((((((((((((((((..#)))))))).))....)))))))).	4640	4664	0.961538	-25.7	1	0.000285382	0.5	-0.0862052	-0.396841	-4.957	18	24	8	3UTR		0	0
mmu-miR-210-3p	NM_001290797	Inpp4a	No	CTGTGCGTGTGACAGCGGCTGA#CAGCTTTCAGCTGTCACTGTACC#..(((((.(((((((((((((.#)))))....))))))))))))).	3592	3615	0.961538	-25.3	0	0.00180967	0.515	0.469681	0.46342	-7.27064	18	23	13	3UTR		0	0
mmu-miR-210-3p	NM_001310447	Celf2	No	CTGTGCGTGTGACAGCGGCTGA#TCAGCCGCTGCTTAAATTCACACTCAGCGT#(..((.((((((((((((((((#)))))))))).......)))))).))..).	6713	6743	0.961538	-27	0	0.104613	0.603	4.93005	4.2995	-8.55975	19	30	10	3UTR		0	0
mmu-miR-210-3p	NM_001347094	Celf2	No	CTGTGCGTGTGACAGCGGCTGA#TCAGCCGCTGCTTAAATTCACACTCAGCGT#(..((.((((((((((((((((#)))))))))).......)))))).))..).	8343	8373	0.961538	-27	0	0.104613	0.603	6.08368	5.11232	-8.55975	19	30	10	3UTR		0	0
mmu-miR-210-3p	NM_134107	0610012G03Rik	No	CTGTGCGTGTGACAGCGGCTGA#GGCCGCTGATCCCATAGCACAT#.((((((((.((((((((((..#)))))))).)).))).))))).	1006	1028	0.961538	-26.3	1	0.0271768	0.544	0	0	-5.03583	18	22	8	3UTR		0	0
mmu-miR-210-3p	NM_145470	Deptor	Yes	CTGTGCGTGTGACAGCGGCTGA#AGCTGCTGTCATTTGA#.....((.((((((((((((..#)))))))))))).)).	5753	5769	0.961538	-21.9	0	0.00020943	0.529	-0.108634	0.16371	-15.9792	14	16	12	3UTR		0	0
mmu-miR-210-3p	NM_146023	Evi2	No	CTGTGCGTGTGACAGCGGCTGA#TCCCAGGAAGTTATGAGCTGCTGTCTAACACGGGTACT#..((((.(((((((((((((.(#.).))))))))))....))).)))).	3098	3136	0.961538	-25.4	0	0.0189551	0.485	0.291275	0.047198	-6.50069	18	26	10	3UTR		0	0
mmu-miR-210-3p	NM_146090	Zadh2	No	CTGTGCGTGTGACAGCGGCTGA#TCATGCCGAAGTGTCACAACTGCACT#..((((((((((((.(((((((#))).))))...)))))))..))))).	2655	2681	0.961538	-23.9	1	0.00161391	0.559	3.8282	3.14649	-5.69245	19	26	7	3UTR		1	0
mmu-miR-210-3p	NM_172492	Lrtm2	No	CTGTGCGTGTGACAGCGGCTGA#CGGCTGCTGTTCAGGATCACAGG#((((((.((.(((((((((((.#))))))))))))).)..))))).	3356	3379	0.961538	-26.7	0	0.000355027	0.426	-0.274359	0.0311571	-6.72377	19	23	13	3UTR		0	0
mmu-miR-210-3p	NM_172592	Srek1	No	CTGTGCGTGTGACAGCGGCTGA#TCAGTTGCTGTGTCATAAGCACT#..((((.(((((((((((((((#)))))))))..)))))).)))).	3058	3081	0.961538	-25.4	0	0.000108396	0.559	3.81032	4.73928	-6.50069	19	23	9	3UTR		0	0
mmu-miR-210-3p	NM_172741	Garre1	No	CTGTGCGTGTGACAGCGGCTGA#CAGCCCTGCGTGGCTGTTGTCTGTGTTAGCTGTCACAGTGTGCACAC#.((((((((((((((((((((.#))))).......................)))))))))...)))))).	5627	5674	0.961538	-27.9	1	0.000541342	0.515	1.22359	1.03408	-3.79332	20	47	9	3UTR		0	0
mmu-miR-210-3p	NM_175407	Sobp	No	CTGTGCGTGTGACAGCGGCTGA#GGCCGCGGTCCGCGTGTACAGA#(((((((((((((.((((((..#)))))).))).)))))))))).	4583	4605	0.961538	-27.4	1	1.45e-05	0.456	0.892718	1.45167	-4.79441	19	22	10	3UTR		0	0
mmu-miR-210-3p	NM_175752	Chn1	No	CTGTGCGTGTGACAGCGGCTGA#CAGCCGTGAAGTTCATCCGCATT#..(((((.((((..(((((((.#))))))).....)))).))))).	3321	3344	0.961538	-22.5	0	0.0279097	0.559	2.49881	2.99506	-9.41661	16	23	7	3UTR		0	0
mmu-miR-210-3p	NM_178935	Txlng	No	CTGTGCGTGTGACAGCGGCTGA#GGCCTGCTGCTTTCGGCTTACATGCATT#..((((((((((((((((((..#)))).))))........)))))))))).	3146	3174	0.961538	-22.2	1	0.00767865	0.559	4.17089	4.06942	-4.957	18	28	10	3UTR		0	0
mmu-miR-210-3p	XM_006496019	Inpp4a	No	CTGTGCGTGTGACAGCGGCTGA#CAGCTTTCAGCTGTCACTGTACC#..(((((.(((((((((((((.#)))))....))))))))))))).	3486	3509	0.961538	-25.3	0	0.00180967	0.515	0	0	-7.27064	18	23	13	3UTR		0	0
mmu-miR-210-3p	XM_006524239	Syngap1	No	CTGTGCGTGTGACAGCGGCTGA#CGGCCTCTGTCACAGTTGTCAGT#(((....((((((((.(((((.#))))).)))))))).....))).	7621	7644	0.961538	-25.1	0	0.000557138	0.515	0	0	-14.7663	16	23	8	3UTR		1	0
mmu-miR-210-3p	XM_006524243	Syngap1	No	CTGTGCGTGTGACAGCGGCTGA#CGGCCTCTGTCACAGTTGTCAGT#(((....((((((((.(((((.#))))).)))))))).....))).	5089	5112	0.961538	-25.1	0	0.000557138	0.515	0	0	-14.7663	16	23	8	3UTR		1	0
mmu-miR-210-3p	XM_006525645	Fgf1	Yes	CTGTGCGTGTGACAGCGGCTGA#CATCTGCTTGTCACATGCC#....((((((((((((((.((.#)).))))).))))))))).	3564	3583	0.961538	-23.2	0	0.0222992	0.515	0	0	-9.54656	16	19	9	3UTR		0	0
mmu-miR-210-3p	XM_006525649	Fgf1	Yes	CTGTGCGTGTGACAGCGGCTGA#CATCTGCTTGTCACATGCC#....((((((((((((((.((.#)).))))).))))))))).	16785	16804	0.961538	-23.2	0	0.0222992	0.515	0	0	-9.54656	16	19	9	3UTR		0	0
mmu-miR-210-3p	XM_006526680	Gda	No	CTGTGCGTGTGACAGCGGCTGA#TAGCTGCTGCATGTATGATTTTGCACAA#.((((((((((.(((((((((.#)))))))))))))........)))))).	4830	4858	0.961538	-22.6	1	0.0101539	0.618	0	0	-7.14013	19	28	13	3UTR		0	0
mmu-miR-210-3p	XM_006530543	Enkd1	No	CTGTGCGTGTGACAGCGGCTGA#TCAAGCCCTGTCATAGCTCAAAGACAGG#((((((.((((((((.((((((#))).)))))))))))))......)))).	1246	1274	0.961538	-22.2	0	0.00138991	0.441	0	0	-5.71431	20	28	13	3UTR		0	0
mmu-miR-210-3p	XM_006541256	Akap13	No	CTGTGCGTGTGACAGCGGCTGA#CAGCTTTGACTTCTCCTGCTGTCACAGCAGAGC#((.(((.(((((((((((..((#.))..)))))))))))))).)).	10447	10480	0.961538	-26.8	0	3.04e-05	0.456	0	0	-7.0388	18	23	14	3UTR		0	0
mmu-miR-210-3p	XM_017313418	Npsr1	No	CTGTGCGTGTGACAGCGGCTGA#CAGACCTGTCACATGCCTGCAC#.((((((((((((((.(.(((.#))).))))))))))))..))).	2569	2591	0.961538	-23.1	1	0.251189	0.544	0	0	-4.02637	18	22	12	3UTR		0	0
mmu-miR-210-3p	XM_017318064	Gda	No	CTGTGCGTGTGACAGCGGCTGA#TAGCTGCTGCATGTATGATTTTGCACAA#.((((((((((.(((((((((.#)))))))))))))........)))))).	4550	4578	0.961538	-22.6	1	0.0101539	0.618	0	0	-7.14013	19	28	13	3UTR		0	0
mmu-miR-210-3p	XM_017322414	Tacc2	No	CTGTGCGTGTGACAGCGGCTGA#GGCTGCTGTCACAAATTCCCACAA#.((((.((((((((((((((..#)))))))))))))....).)))).	4235	4259	0.961538	-26	0	0.111998	0.529	0	0	-5.69428	18	24	13	3UTR		0	0
mmu-miR-210-3p	XM_030245890	Gm14295	No	CTGTGCGTGTGACAGCGGCTGA#TCATTGCTGGTGCTAATGTACAGA#((((((((..(.((.(((((((#)))..)))).)))..)))))))).	12283	12307	0.961538	-20.3	1	0.000266119	0.574	0	0	-10.3187	18	24	8	3UTR		0	0
mmu-miR-210-3p	XM_030250367	St8sia3	No	CTGTGCGTGTGACAGCGGCTGA#GCCCTGTCACTTTAAAGAGTGCAGG#((((((..(((((((.(((...#))))))))))........)))))).	3634	3659	0.961538	-22.7	0	3.37e-05	0.456	0	0	-8.02794	16	25	10	3UTR		0	0
mmu-miR-210-3p	XM_036153297	Tacc2	No	CTGTGCGTGTGACAGCGGCTGA#GGCTGCTGTCACAAATTCCCACAA#.((((.((((((((((((((..#)))))))))))))....).)))).	4458	4482	0.961538	-26	0	0.111998	0.529	0	0	-5.69428	18	24	13	3UTR		0	0
mmu-miR-210-3p	XM_036164845	Zbtb37	No	CTGTGCGTGTGACAGCGGCTGA#CAGCTGCTGCTCCAGGATCAGA#(((..(.((.(((((((((((.#))))))))).)))).)..))).	8114	8136	0.961538	-25.7	0	0.00177272	0.529	0	0	-13.8748	17	22	9	3UTR		0	0
mmu-miR-210-3p	NM_008689	Nfkb1	Yes	CTGTGCGTGTGACAGCGGCTGA#TAGTTGCCACGCACAGA#(((((((((.....(((((((.#)))))))))))))))).	3596	3613	0.969231	-22.8	1	0.00192658	0.5	0.913559	0.54539	-13.4976	16	17	16	3UTR		0	0
mmu-miR-210-3p	NM_025885	Med19	No	CTGTGCGTGTGACAGCGGCTGA#CAGCCCCTGCTGTGCATGTGACT#..((((((((.((((((((((.#)))))...))))))))))).)).	895	918	0.969231	-22.2	1	0.000726594	0.471	0.402502	0.232035	-7.78178	18	23	11	3UTR		0	0
mmu-miR-210-3p	NM_001146200	Pik3cg	Yes	CTGTGCGTGTGACAGCGGCTGA#TCCTGGGGCTTGTCCTAGCTGCTGTGAGTTCATATGTGCAGC#(((((((((((((((((((((.#.))))))))).....)))))))))))).	6162	6204	0.969231	-28.5	1	9.45e-07	0.441	3.23444	3.0299	-3.93757	21	28	12	3UTR		0	0
mmu-miR-210-3p	NM_001252593	Cars	No	CTGTGCGTGTGACAGCGGCTGA#CAGCTGTTCTCACACCTGAATCAGGCAGAGT#((.(((((((((.((((((((.#)))))))).)))))).........))).)).	2422	2453	0.969231	-24.4	0	3.64e-06	0.544	3.23174	1.22669	-6.78424	19	31	8	3UTR		0	0
mmu-miR-210-3p	NM_001291064	Syngr4	No	CTGTGCGTGTGACAGCGGCTGA#TCAGCCCTGTCCCCCTACATGACGA#.(((.((((((((((.((((((#))))))))))).....)))))))).	708	733	0.969231	-22.3	0	0.0872821	0.412	-0.078961	0.0891915	-8.14541	19	25	11	3UTR		0	0
mmu-miR-210-3p	XM_006511022	Tex9	No	CTGTGCGTGTGACAGCGGCTGA#TCAGTAAGCATGTCACACTGACAGA#((((..((((((((((.(((((#)))))..)).))))))))..)))).	2424	2449	0.969231	-26.6	0	0.00111119	0.676	0	0	-9.95757	19	25	8	3UTR		0	0
mmu-miR-210-3p	XM_006515471	Evl	No	CTGTGCGTGTGACAGCGGCTGA#CAGTCTGTCTGTCCACGCAG#...((((((.(((((((((((.#))).))).))))))))))).	1797	1817	0.969231	-24.7	0	0.00019323	0.471	0	0	-7.75705	17	20	11	3UTR		0	0
mmu-miR-210-3p	XM_006521777	Drd3	No	CTGTGCGTGTGACAGCGGCTGA#CAGCTGCTGTCCTCAAAGATGTCAGT#(((.((((.((((((((((((.#))))))))))).....).))))))).	2668	2694	0.969231	-24.3	0	0.00727221	0.412	0	0	-8.02599	19	26	11	3UTR		0	0
mmu-miR-210-3p	XM_030244238	Tex9	No	CTGTGCGTGTGACAGCGGCTGA#TCAGTAAGCATGTCACACTGACAGA#((((..((((((((((.(((((#)))))..)).))))))))..)))).	2464	2489	0.969231	-26.6	0	0.00111119	0.676	0	0	-9.95757	19	25	8	3UTR		0	0
mmu-miR-210-3p	XM_030254423	Ssh1	Yes	CTGTGCGTGTGACAGCGGCTGA#CGGTTGCGCACGCGTACGGA#(((((((((((.(.(((((((.#))))))))))))))))))).	3512	3532	0.969231	-27.4	1	0.000172286	0.456	0	0	-8.14122	19	20	19	3UTR		0	0
mmu-miR-210-3p	XM_036154837	Tex9	No	CTGTGCGTGTGACAGCGGCTGA#TCAGTAAGCATGTCACACTGACAGA#((((..((((((((((.(((((#)))))..)).))))))))..)))).	2389	2414	0.969231	-26.6	0	0.00111119	0.676	0	0	-9.95757	19	25	8	3UTR		0	0
mmu-miR-210-3p	NM_001360782	Csrp1	No	CTGTGCGTGTGACAGCGGCTGA#TCAGCCCCGCTGCACATCACT#..(((.(((((.((((((((((#))))))..)))))))))))).	807	828	0.974359	-24.1	0	0.00870621	0.441	0.454456	0.269409	-10.2048	18	21	12	3UTR		0	0
mmu-miR-210-3p	NM_007791	Csrp1	No	CTGTGCGTGTGACAGCGGCTGA#TCAGCCCCGCTGCACATCACT#..(((.(((((.((((((((((#))))))..)))))))))))).	784	805	0.974359	-24.1	0	0.00870621	0.441	0.454456	0.269409	-10.2048	18	21	12	3UTR		0	0
mmu-miR-210-3p	NM_009302	Swap70	No	CTGTGCGTGTGACAGCGGCTGA#CAGCAGTAACTCCATGCACAGC#(((((((((.((..((.((((.#)))).))...))))))))))).	2712	2734	0.974359	-21.7	1	0.00815158	0.588	0.188776	0.191221	-7.32605	17	22	11	3UTR		0	0
mmu-miR-210-3p	NM_009308	Syt4	No	CTGTGCGTGTGACAGCGGCTGA#CGGCCTCTGCATGTATGTACAT#.((((((((((.(((.(((((.#))))).))))))..))))))).	3239	3261	0.974359	-21.6	1	0.00231565	0.456	1.24227	1.96426	-7.37318	18	22	7	3UTR		0	0
mmu-miR-210-3p	NM_010743	Il1rl1	No	CTGTGCGTGTGACAGCGGCTGA#GGTGGTGGTCACTGCACAT#.((((((.(((((.((.(((..#))).)).))))))))))).	2498	2517	0.974359	-22.1	1	2.08e-05	0.5	-0.816964	-0.331812	-6.9638	16	19	11	3UTR		0	0
mmu-miR-210-3p	NM_011012	Oprl1	No	CTGTGCGTGTGACAGCGGCTGA#GGCTGCTCACAGCATGGA#((((((.(((((..((((((..#))))))))))))))))).	2200	2218	0.974359	-22.1	0	1.35e-06	0.471	0.0652238	-0.0883117	-7.62723	17	18	17	3UTR		0	0
mmu-miR-210-3p	NM_011163	Eif2ak2	No	CTGTGCGTGTGACAGCGGCTGA#GGCTCCAGCTGCATATGTAGCAGA#(((((((((((.((((((((..#))))...)))))))))))).))).	3512	3536	0.974359	-21.7	1	9.89e-06	0.5	0.0190944	-0.225164	-7.28438	19	24	12	3UTR		0	0
mmu-miR-210-3p	NM_011625	Ppp1r13b	No	CTGTGCGTGTGACAGCGGCTGA#CAGCCCTCGAGGCTGTCACTGGCTGCAT#.(((((..(((((((((((((.#)))))......))))))))..)).))).	4011	4039	0.974359	-25.7	0	0.00024237	0.382	2.9518	4.04021	-7.65065	18	28	8	3UTR		0	0
mmu-miR-210-3p	NM_011684	Vmn1r45	No	CTGTGCGTGTGACAGCGGCTGA#GGCATGCTGTATATGTGCT#..((((((((.(((((((((..#))).)))))))))))))).	1945	1964	0.974359	-19.7	1	0.00253405	0.603	0.857431	0.651193	-7.78178	17	19	14	3UTR		0	0
mmu-miR-210-3p	NM_023240	Eef1d	No	CTGTGCGTGTGACAGCGGCTGA#CAGCCAGCTGTACTGTATGGA#(((((((.((.((((((((((.#))))).)))))))))))))).	1236	1257	0.974359	-23.5	1	0.00228614	0.5	1.00413	1.81119	-9.07598	19	21	14	3UTR		0	0
mmu-miR-210-3p	NM_026465	Prorsd1	No	CTGTGCGTGTGACAGCGGCTGA#TCAGCTGCTATGTCAAACA#......((.(((((((((((((#)))))))))..)))).)).	847	866	0.974359	-19.6	0	0.0437325	0.676	0.102693	0.208382	-16.6229	15	19	9	3UTR		0	0
mmu-miR-210-3p	NM_029663	Eef1d	No	CTGTGCGTGTGACAGCGGCTGA#CAGCCAGCTGTACTGTATGGA#(((((((.((.((((((((((.#))))).)))))))))))))).	2381	2402	0.974359	-23.5	1	0.00228614	0.5	2.13403	1.54838	-9.07598	19	21	14	3UTR		0	0
mmu-miR-210-3p	NM_001122594	Phlpp2	No	CTGTGCGTGTGACAGCGGCTGA#CGGCTGCGTCACATCTGCT#..(((.(((((((.(((((((.#)))))))))))))).))).	7505	7524	0.974359	-23.3	0	4e-05	0.441	1.0261	1.10731	-7.7148	17	19	14	3UTR		0	0
mmu-miR-210-3p	NM_001145804	Nucks1	No	CTGTGCGTGTGACAGCGGCTGA#CAGACCAGTTGTCACTTAACAT#.(((....(((((((((((((.#))).)).))))))))...))).	1645	1667	0.974359	-19.6	0	0.00351609	0.647	0.923826	0.896361	-13.6706	16	22	8	3UTR		0	0
mmu-miR-210-3p	NM_001163454	Prorsd1	No	CTGTGCGTGTGACAGCGGCTGA#TCAGCTGCTATGTCAAACA#......((.(((((((((((((#)))))))))..)))).)).	938	957	0.974359	-19.6	0	0.0437325	0.676	0.514609	0.255419	-16.6229	15	19	9	3UTR		0	0
mmu-miR-210-3p	NM_001242388	Zfp976	No	CTGTGCGTGTGACAGCGGCTGA#GGACCCATGGCACCAGCTGCATATGTAGCAGA#(((((((((((.((((((.((.#.)))).)))))))))))).))).	4754	4786	0.974359	-21.3	1	2.34e-05	0.441	-0.0364792	0.0771176	-7.28438	19	23	12	3UTR		0	0
mmu-miR-210-3p	NM_001252565	Oprl1	No	CTGTGCGTGTGACAGCGGCTGA#GGCTGCTCACAGCATGGA#((((((.(((((..((((((..#))))))))))))))))).	2128	2146	0.974359	-22.1	0	1.35e-06	0.471	0.0652238	-0.0883117	-7.62723	17	18	17	3UTR		0	0
mmu-miR-210-3p	NM_001276358	Kcnip2	No	CTGTGCGTGTGACAGCGGCTGA#AGCCTGGGCAGGCTATGAGAGCCCAGGTTGGCTGTCACCGCCAGG#(((.(((.((((((((((((..#.)))).......)))))))))))))).	1237	1282	0.974359	-27.6	0	3.61e-05	0.353	1.11628	0.469666	-9.28323	18	27	14	3UTR		0	0
mmu-miR-210-3p	NM_001285433	Eef1d	No	CTGTGCGTGTGACAGCGGCTGA#CAGCCAGCTGTACTGTATGGA#(((((((.((.((((((((((.#))))).)))))))))))))).	1161	1182	0.974359	-23.5	1	0.00228614	0.5	0.247984	2.36236	-9.07598	19	21	14	3UTR		0	0
mmu-miR-210-3p	NM_001285434	Eef1d	No	CTGTGCGTGTGACAGCGGCTGA#CAGCCAGCTGTACTGTATGGA#(((((((.((.((((((((((.#))))).)))))))))))))).	1218	1239	0.974359	-23.5	1	0.00228614	0.5	1.241	1.23872	-9.07598	19	21	14	3UTR		0	0
mmu-miR-210-3p	NM_001294171	Il1rl1	No	CTGTGCGTGTGACAGCGGCTGA#GGTGGTGGTCACTGCACAT#.((((((.(((((.((.(((..#))).)).))))))))))).	2331	2350	0.974359	-22.1	1	2.08e-05	0.5	-0.816964	-0.331812	-6.9638	16	19	11	3UTR		0	0
mmu-miR-210-3p	NM_001318922	Oprl1	No	CTGTGCGTGTGACAGCGGCTGA#GGCTGCTCACAGCATGGA#((((((.(((((..((((((..#))))))))))))))))).	2234	2252	0.974359	-22.1	0	1.35e-06	0.471	0.0652238	-0.0883117	-7.62723	17	18	17	3UTR		0	0
mmu-miR-210-3p	NM_001357005	Gfus	No	CTGTGCGTGTGACAGCGGCTGA#CATGCTGCTGTCCAGTAGGGC#((.(((.((.(((((((((((.#)).)))))))))))))).)).	1205	1226	0.974359	-23.1	0	2.91e-05	0.412	0.263232	1.44757	-8.28131	18	21	14	3UTR		0	0
mmu-miR-210-3p	NM_172054	Txndc9	No	CTGTGCGTGTGACAGCGGCTGA#CGGCAGGAAACCCAGGGTGTGAGCACATCGCCTTATTTAAATAGTCCTCATTGCACACGCACAT#.((((((((((.(((.(((((.#.))).))...))))))))))))).	1246	1310	0.974359	-22.1	1	0.00376487	0.647	-0.0077761	-0.108466	-7.37318	18	24	13	3UTR		0	0
mmu-miR-210-3p	NM_172974	Cops7b	No	CTGTGCGTGTGACAGCGGCTGA#TCTTGCTGCTGTCTCTGACTGCACAGC#((((((((..(((((((((.((#))..)))))))))....)).)))))).	1911	1938	0.974359	-26.2	1	0.00757448	0.456	1.19535	0.236935	-6.23647	19	27	9	3UTR		0	0
mmu-miR-210-3p	NM_175294	Nucks1	No	CTGTGCGTGTGACAGCGGCTGA#CAGACCAGTTGTCACTTAACAT#.(((....(((((((((((((.#))).)).))))))))...))).	1648	1670	0.974359	-19.6	0	0.00351609	0.647	0.923826	0.896361	-13.6706	16	22	8	3UTR		0	0
mmu-miR-210-3p	NM_178599	Commd8	No	CTGTGCGTGTGACAGCGGCTGA#GGTCGCTGCCGTGTGCAGT#(((((((((.(.((((((((..#)))))))))))))))))).	1521	1540	0.974359	-22.3	1	1.41e-05	0.485	-0.133032	-0.145987	-8.52688	18	19	18	3UTR		0	0
mmu-miR-210-3p	XM_006524382	Prss30	No	CTGTGCGTGTGACAGCGGCTGA#AGCCCCTCCACATGTAGAGG#((.((((((((..((.((((..#)))).)).)))))))).)).	1381	1401	0.974359	-20.3	0	0.000337526	0.485	0	0	-10.3641	16	20	8	3UTR		0	0
mmu-miR-210-3p	XM_011242709	Csnk1g1	Yes	CTGTGCGTGTGACAGCGGCTGA#GGCTGCTGCAAGCAGAGA#((.(((...((.((((((((..#)))))))))).))).)).	3328	3346	0.974359	-20.8	0	6.27e-05	0.5	0	0	-13.7556	15	18	10	3UTR		0	0
mmu-miR-210-3p	XM_011242710	Csnk1g1	Yes	CTGTGCGTGTGACAGCGGCTGA#GGCTGCTGCAAGCAGAGA#((.(((...((.((((((((..#)))))))))).))).)).	3304	3322	0.974359	-20.8	0	6.27e-05	0.5	0	0	-13.7556	15	18	10	3UTR		0	0
mmu-miR-210-3p	XM_017320981	Septin11	No	CTGTGCGTGTGACAGCGGCTGA#TGCTATTGCATGCACAGA#((((((((((((.((((.....#)))).)))))))))))).	2002	2020	0.974359	-22.6	1	2.97e-06	0.529	0	0	-5.22671	16	18	12	3UTR		0	0
mmu-miR-210-3p	XM_030244227	Csnk1g1	Yes	CTGTGCGTGTGACAGCGGCTGA#GGCTGCTGCAAGCAGAGA#((.(((...((.((((((((..#)))))))))).))).)).	3319	3337	0.974359	-20.8	0	6.27e-05	0.5	0	0	-13.7556	15	18	10	3UTR		0	0
mmu-miR-210-3p	NM_175930	Rapgef5	No	CTGTGCGTGTGACAGCGGCTGA#GGCCACTATAGCTGTCCAGCATAGA#((((((.((.((((((((((..#))))......)))))))))))))).	6029	6054	0.974359	-23.7	0	0.00105828	0.588	0.104872	0.585353	-6.72377	18	25	14	3UTR		0	0
mmu-miR-210-3p	NM_198247	Sertad4	No	CTGTGCGTGTGACAGCGGCTGA#GGCGCGGAAGCACGCACAGC#((((((((((....(((.(...#).)))....)))))))))).	1472	1492	0.974359	-25.7	1	0.000682137	0.515	2.14522	1.0172	-12.2551	14	20	10	3UTR		0	0
mmu-miR-210-3p	XM_006512856	Mcm9	No	CTGTGCGTGTGACAGCGGCTGA#GGCACGTGGTCACATGCAG#...((((((((((.((((((..#))).))).)))))))))).	3725	3744	0.974359	-24.4	0	0.000290352	0.574	0	0	-7.37138	16	19	10	3UTR		0	0
mmu-miR-210-3p	XM_030246526	Atxn3	No	CTGTGCGTGTGACAGCGGCTGA#GCTGTTGTCACAATATAGT#(((((..((((((((((((...#)))))))))))).))))).	6216	6235	0.974359	-22.6	0	0.000552932	0.721	0	0	-7.38222	17	19	12	3UTR		0	0
mmu-miR-210-3p	NM_001357748	Copz1	No	CTGTGCGTGTGACAGCGGCTGA#TTAGCCTCAAAGCTGCTGTACCTGCACAT#.((((((.((.(((((((((..#.))))))))))).)))))).	1368	1397	0.980769	-25.3	1	0.00530795	0.485	0.247116	0.134776	-8.93173	17	20	11	3UTR		0	0
mmu-miR-210-3p	NM_001359334	Clasp1	Yes	CTGTGCGTGTGACAGCGGCTGA#TCGGCCACCAAGATAGTTCACACGCATGGT#((((((((((((..(.((((((#)))))).).........)))))))))))).	7573	7603	0.980769	-24.8	1	0.0210865	0.471	1.7942	0.861427	-6.31659	19	30	12	3UTR		0	0
mmu-miR-210-3p	NM_001359345	Clasp1	Yes	CTGTGCGTGTGACAGCGGCTGA#TCGGCCACCAAGATAGTTCACACGCATGGT#((((((((((((..(.((((((#)))))).).........)))))))))))).	7426	7456	0.980769	-24.8	1	0.0210865	0.471	1.7942	0.861427	-6.31659	19	30	12	3UTR		0	0
mmu-miR-210-3p	NM_001359346	Clasp1	Yes	CTGTGCGTGTGACAGCGGCTGA#TCGGCCACCAAGATAGTTCACACGCATGGT#((((((((((((..(.((((((#)))))).).........)))))))))))).	7402	7432	0.980769	-24.8	1	0.0210865	0.471	1.7942	0.861427	-6.31659	19	30	12	3UTR		0	0
mmu-miR-210-3p	NM_001368637	Cystm1	No	CTGTGCGTGTGACAGCGGCTGA#AGTGGCTAGCTCTGCGCAGA#(((((((.(.(..(((.(((..#))).)))..).)))))))).	465	485	0.980769	-19.3	1	0.00305732	0.559	1.64601	1.04698	-12.1296	15	20	8	3UTR		0	0
mmu-miR-210-3p	NM_007678	Cebpa	No	CTGTGCGTGTGACAGCGGCTGA#CAGCCGCTGTTGCTGAAGGAACTTGAAGCACAA#.(((((..(((((((((((((.#)))))))))))))..............))))).	2012	2045	0.980769	-29.5	0	0.0429239	0.471	0.747545	0.67903	-7.65065	18	33	13	3UTR		0	0
mmu-miR-210-3p	NM_019817	Copz1	No	CTGTGCGTGTGACAGCGGCTGA#TTAGCCTCAAAGCTGCTGTACCTGCACAT#.((((((.((.(((((((((..#.))))))))))).)))))).	1139	1168	0.980769	-25.3	1	0.00530795	0.485	0.247116	0.134776	-8.93173	17	20	11	3UTR		0	0
mmu-miR-210-3p	NM_029709	Clasp1	Yes	CTGTGCGTGTGACAGCGGCTGA#TCGGCCACCAAGATAGTTCACACGCATGGT#((((((((((((..(.((((((#)))))).).........)))))))))))).	7375	7405	0.980769	-24.8	1	0.0210865	0.471	1.7942	0.861427	-6.31659	19	30	12	3UTR		0	0
mmu-miR-210-3p	NM_001081102	Nsd2	No	CTGTGCGTGTGACAGCGGCTGA#TAGCCTCCTCACATGCACAT#.(((((((((((..(.(((((.#))))).).))))))))))).	5707	5727	0.980769	-24.7	1	0.0263439	0.412	-1.04693	-0.144917	-6.17234	17	20	11	3UTR		0	0
mmu-miR-210-3p	NM_001113346	Gatad2a	No	CTGTGCGTGTGACAGCGGCTGA#TAGCTGTGTGTCCAGCACGCACGGG#(((((((((((((((((((((.#))))))).))))..)))))))))).	3286	3311	0.980769	-30.6	1	1.13e-06	0.397	3.7021	3.6347	-3.93757	21	25	10	3UTR		0	0
mmu-miR-210-3p	NM_001159683	Zfp217	No	CTGTGCGTGTGACAGCGGCTGA#AGCCGTTGGGCGGTGCGCCAGA#(((.((((.((.((((((((..#))))))))..))..))))))).	3840	3862	0.980769	-23.3	0	1.4e-06	0.515	0.786552	1.17476	-11.3728	17	22	8	3UTR		0	0
mmu-miR-210-3p	NM_001286049	Entpd5	No	CTGTGCGTGTGACAGCGGCTGA#TTGGCTCCTGTCACAGCACT#..((((.((((((((.((((((#)))))).)))))))))))).	3052	3072	0.980769	-25.2	0	0.00390192	0.397	0.564697	0.669401	-6.73374	18	20	12	3UTR		0	0
mmu-miR-210-3p	NM_001290372	Rgs20	No	CTGTGCGTGTGACAGCGGCTGA#TAGTCTCTGTTCTGCCTGCAGCACAGA#((((((.((((((((.(((((.#))))).)))))......))))))))).	1114	1141	0.980769	-21.5	0	0.000465002	0.544	3.04345	3.50172	-5.71431	19	27	9	3UTR		0	0
mmu-miR-210-3p	NM_001293300	Clasp1	Yes	CTGTGCGTGTGACAGCGGCTGA#TCGGCCACCAAGATAGTTCACACGCATGGT#((((((((((((..(.((((((#)))))).).........)))))))))))).	7651	7681	0.980769	-24.8	1	0.0210865	0.471	1.7942	0.861427	-6.31659	19	30	12	3UTR		0	0
mmu-miR-210-3p	NM_001293301	Clasp1	Yes	CTGTGCGTGTGACAGCGGCTGA#TCGGCCACCAAGATAGTTCACACGCATGGT#((((((((((((..(.((((((#)))))).).........)))))))))))).	7351	7381	0.980769	-24.8	1	0.0210865	0.471	1.7942	0.861427	-6.31659	19	30	12	3UTR		0	0
mmu-miR-210-3p	NM_175231	Nsd2	No	CTGTGCGTGTGACAGCGGCTGA#TAGCCTCCTCACATGCACAT#.(((((((((((..(.(((((.#))))).).))))))))))).	5704	5724	0.980769	-24.7	1	0.0263439	0.412	-1.04693	-0.144917	-6.17234	17	20	11	3UTR		0	0
mmu-miR-210-3p	XM_006499477	Tspan18	No	CTGTGCGTGTGACAGCGGCTGA#GGCTGCTGTCGCTCCAGCCAGG#(((.((..((((((((((((..#))))))))))))....))))).	2474	2496	0.980769	-28	0	0.000125963	0.412	0	0	-10.8269	17	22	12	3UTR		0	0
mmu-miR-210-3p	XM_030254224	Pitpnm2	No	CTGTGCGTGTGACAGCGGCTGA#TCAGTGGCTGGGGACATGCACAGA#((((((((((..((((.(((((#))))).))))...)))))))))).	4762	4786	0.980769	-32.2	1	0.00078482	0.338	0	0	-10.1092	19	24	10	3UTR		0	0
mmu-miR-210-3p	XM_036157234	Nrxn3	No	CTGTGCGTGTGACAGCGGCTGA#CAAATAAATAAATGAGTAAAGCTGCTGTGACACACACAC#.((((.((((.(((((((((..#.))))))))).)))).)))).	7094	7133	0.980769	-29.5	0	0.00162614	0.75	0	0	-8.51906	17	21	9	3UTR		0	0
mmu-miR-210-3p	NM_020606	Parva	No	CTGTGCGTGTGACAGCGGCTGA#GGCTGCTGCTCACGCATC#..(((((((.(.((((((((..#))))))))).))))))).	2549	2567	0.987179	-26	1	0.000962524	0.471	0.709496	0.759419	-9.54631	16	18	9	3UTR		0	0
mmu-miR-210-3p	NM_027855	Atraid	No	CTGTGCGTGTGACAGCGGCTGA#CGGCCATGTCGCAGCCAA#.((.((.(((((((..(((((.#))))).))))))))))).	757	775	0.991453	-21.8	0	0.000309707	0.5	0.0943785	-0.0554464	-9.33753	16	18	11	3UTR		0	0
mmu-miR-210-3p	NM_212470	Atraid	No	CTGTGCGTGTGACAGCGGCTGA#CGGCCATGTCGCAGCCAA#.((.((.(((((((..(((((.#))))).))))))))))).	660	678	0.991453	-21.8	0	0.000309707	0.5	0.0943785	-0.0554464	-9.33753	16	18	11	3UTR		0	0
mmu-miR-210-3p	XM_006514977	Lpin1	No	CTGTGCGTGTGACAGCGGCTGA#AGCCCTGTCCAGGCAGTGA#(..(((.((.(((((.((((..#))))))))))).)))..).	5019	5038	0.991453	-22.1	0	0.000366027	0.471	0	0	-9.67803	15	19	11	3UTR		0	0
mmu-miR-210-3p	XM_006519287	Sfmbt1	No	CTGTGCGTGTGACAGCGGCTGA#CAGACGGTTGTCACTACCAGCAGT#((((..((((((((((.((((.#))).).)))))))).))..)))).	7409	7433	0.991453	-22.6	0	0.000592026	0.485	0	0	-9.95757	18	24	8	3UTR		0	0
mmu-miR-210-3p	XM_030247889	Sfmbt1	No	CTGTGCGTGTGACAGCGGCTGA#CAGACGGTTGTCACTACCAGCAGT#((((..((((((((((.((((.#))).).)))))))).))..)))).	7028	7052	0.991453	-22.6	0	0.000592026	0.485	0	0	-9.95757	18	24	8	3UTR		0	0
mmu-miR-210-3p	XM_036157192	Lpin1	No	CTGTGCGTGTGACAGCGGCTGA#AGCCCTGTCCAGGCAGTGA#(..(((.((.(((((.((((..#))))))))))).)))..).	5002	5021	0.991453	-22.1	0	0.000366027	0.471	0	0	-9.67803	15	19	11	3UTR		0	0
mmu-miR-210-3p	NM_001357456	Fam53c	No	CTGTGCGTGTGACAGCGGCTGA#TAGAAGCTGTCACTATGCATC#..((((((((((((((..(((.#)))..)))))))).)))))).	3158	3179	1	-24.3	1	0.000120634	0.529	0.20801	0.535314	-4.957	17	21	8	3UTR		0	0
mmu-miR-210-3p	NM_001357475	Dclk1	No	CTGTGCGTGTGACAGCGGCTGA#TCTGCCCTTGTCACTTGCTGCATGGA#(((((((((((((((.(((.((#)).))).)))))))..)).)))))).	7667	7693	1	-22.1	1	0.00207859	0.529	1.24904	1.61163	-4.17062	20	26	7	3UTR		0	0
mmu-miR-210-3p	NM_001357476	Dclk1	No	CTGTGCGTGTGACAGCGGCTGA#TCTGCCCTTGTCACTTGCTGCATGGA#(((((((((((((((.(((.((#)).))).)))))))..)).)))))).	6748	6774	1	-22.1	1	0.00207859	0.529	1.24904	1.61163	-4.17062	20	26	7	3UTR		0	0
mmu-miR-210-3p	NM_001357485	Sacm1l	No	CTGTGCGTGTGACAGCGGCTGA#CAGTTGCTTTTCCATGCATGGC#(((((((((.((.((((((((.#)))))))).)).))))))))).	2775	2797	1	-23.3	1	0.000551037	0.515	0	0	-6.46921	19	22	9	3UTR		0	0
mmu-miR-210-3p	NM_001357490	Bcl9l	No	CTGTGCGTGTGACAGCGGCTGA#CAGGTGCGCACATGTACAT#.((((((((((.(.(((.(((.#))).)))))))))))))).	5962	5981	1	-22.9	1	2.13e-05	0.471	-0.684797	0.405705	-7.99697	17	19	14	3UTR		0	0
mmu-miR-210-3p	NM_001357581	Tpm3	No	CTGTGCGTGTGACAGCGGCTGA#CAGTGTCTTCAATGCAGTTGTGATACGCACAT#.(((((((((.(((((.(((((#.)))..)).))))).))))))))).	1284	1316	1	-24.9	1	3.55e-05	0.588	2.19631	1.91842	-6.6181	19	25	9	3UTR		0	0
mmu-miR-210-3p	NM_001357645	Gpatch2	No	CTGTGCGTGTGACAGCGGCTGA#AGCTGCTGGGACACCACAGT#(((((.((((..((((((((..#))))))))..))))))))).	3508	3528	1	-27.9	0	1.02e-05	0.485	0.089311	-0.298046	-12.0101	17	20	9	3UTR		0	0
mmu-miR-210-3p	NM_001357646	Gpatch2	No	CTGTGCGTGTGACAGCGGCTGA#AGCTGCTGGGACACCACAGT#(((((.((((..((((((((..#))))))))..))))))))).	3399	3419	1	-27.9	0	1.02e-05	0.485	0.089311	-0.298046	-12.0101	17	20	9	3UTR		0	0
mmu-miR-210-3p	NM_001357656	Tbcel	No	CTGTGCGTGTGACAGCGGCTGA#AGCCGTTTGCGCATGCGTCTTTCCAGA#(((((((((((..(((((((..#)))))))..))))))))......))).	3774	3801	1	-23.1	1	0.000382661	0.5	3.30903	3.14218	-8.57351	18	27	8	3UTR		0	0
mmu-miR-210-3p	NM_001357657	Tbcel	No	CTGTGCGTGTGACAGCGGCTGA#AGCCGTTTGCGCATGCGTCTTTCCAGA#(((((((((((..(((((((..#)))))))..))))))))......))).	3662	3689	1	-23.1	1	0.000382661	0.5	3.07793	2.9026	-8.57351	18	27	8	3UTR		0	0
mmu-miR-210-3p	NM_001357698	Aplp2	No	CTGTGCGTGTGACAGCGGCTGA#TAGCCGTGCCTCGTCCCACTATGCACAGA#(((((((((.(((.(((((((.#))))))).....))).)))...)))))).	3610	3639	1	-23.9	1	0.055596	0.471	0.40813	0.179018	-6.03692	19	29	7	3UTR		0	0
mmu-miR-210-3p	NM_001357711	Tdrkh	No	CTGTGCGTGTGACAGCGGCTGA#TCAGCTGCTGGATCAGCCAT#.((.((.((...((((((((((#))))))))))...)))))).	1838	1858	1	-21.8	0	0.000169769	0.5	0.633939	1.08112	-15.7831	16	20	10	3UTR		0	0
mmu-miR-210-3p	NM_001357712	Tdrkh	No	CTGTGCGTGTGACAGCGGCTGA#TCAGCTGCTGGATCAGCCAT#.((.((.((...((((((((((#))))))))))...)))))).	1838	1858	1	-21.8	0	0.000155215	0.515	0.633939	1.09318	-15.7831	16	20	10	3UTR		0	0
mmu-miR-210-3p	NM_001357717	Pheta2	No	CTGTGCGTGTGACAGCGGCTGA#TCTGTAGGGGAAGCCCGCTGTCCACTGCACC#..(((((((.((((((((((..#.)))).))))))))).)))).	2678	2709	1	-27	1	0.0249943	0.471	0.0746226	-0.00464108	-6.19951	17	21	9	3UTR		0	0
mmu-miR-210-3p	NM_001357717	Pheta2	No	CTGTGCGTGTGACAGCGGCTGA#GCCCTGTCCATGTATAGT#(((((((((.(((((.(((...#))))))))))))))))).	1678	1696	1	-25.1	1	0.00400991	0.412	0.405707	0.0713905	-5.41313	17	18	17	3UTR		0	0
mmu-miR-210-3p	NM_001357742	Rcan2	No	CTGTGCGTGTGACAGCGGCTGA#CAGCCCTGTCCTGTATAGA#(((((((.(.(((((.(((((.#)))))))))))))))))).	1609	1628	1	-24.5	1	0.00360152	0.426	1.29049	0.673469	-7.72676	18	19	18	3UTR		0	0
mmu-miR-210-3p	NM_001357742	Rcan2	No	CTGTGCGTGTGACAGCGGCTGA#CAGCAATGTCTCATGCCAATAGA#(((((((((.((((...((((.#))))..)))).)))))..)))).	2067	2090	1	-20.3	1	0.0268646	0.588	0.26218	0.947053	-6.14858	17	23	5	3UTR		0	0
mmu-miR-210-3p	NM_001357891	Ctns	No	CTGTGCGTGTGACAGCGGCTGA#CAGCCCCAGACTGAGACTCCAACTCCTCAGCTGTTGAGGAGCCTCAGCGCACAGG#((((((((.(((((((((((((#.)))))))))).......))))))))))).	2412	2467	1	-28.5	1	2.12e-06	0.412	0.962533	0.553561	-4.99396	21	30	11	3UTR		0	0
mmu-miR-210-3p	NM_001357914	Ppcdc	No	CTGTGCGTGTGACAGCGGCTGA#GCCTCTTCACAGCAACAGA#((((((.(((((.((.(((...#))).)))))))))).))).	687	706	1	-19.3	0	0.327218	0.588	0.805601	0.204875	-7.00344	16	19	10	3UTR		0	0
mmu-miR-210-3p	NM_001357918	Ppcdc	No	CTGTGCGTGTGACAGCGGCTGA#TCAGCCTGAGCTGTTGAAGAAGGATATCAGCACAGT#((((((...(((((((((((((#))))))...))))))).............)))))).	419	455	1	-23.9	0	0.000327406	0.485	-0.0969459	0.0456147	-8.85129	19	36	7	3UTR		0	0
mmu-miR-210-3p	NM_001357918	Ppcdc	No	CTGTGCGTGTGACAGCGGCTGA#CAGTCTTTGGTGCCCAGGTGTCGCACACAGT#((((..((((((((.((((...#.)))..).)))))))))))).	928	959	1	-21	0	0.0022821	0.471	0.185229	0.299972	-10.693	16	21	12	3UTR		0	0
mmu-miR-210-3p	NM_001357932	Shisa5	No	CTGTGCGTGTGACAGCGGCTGA#CAGCCATGGCCTGTCATACTTAGGAGAGCAAGCTTTTTGCGGGTACAGA#(((((((((((((((((((((.#)))))...)).)))))))).......................)))))).	968	1017	1	-25	1	0.00199676	0.471	-0.254767	0.228896	-3.93757	21	49	8	3UTR		0	0
mmu-miR-210-3p	NM_001357933	Shisa5	No	CTGTGCGTGTGACAGCGGCTGA#CAGCCATGGCCTGTCATACTTAGGAGAGCAAGCTTTTTGCGGGTACAGA#(((((((((((((((((((((.#)))))...)).)))))))).......................)))))).	950	999	1	-25	1	0.00199676	0.471	-0.254767	0.228896	-3.93757	21	49	8	3UTR		0	0
mmu-miR-210-3p	NM_001357935	Shisa5	No	CTGTGCGTGTGACAGCGGCTGA#CAGCCATGGCCTGTCATACTTAGGAGAGCAAGCTTTTTGCGGGTACAGA#(((((((((((((((((((((.#)))))...)).)))))))).......................)))))).	783	832	1	-25	1	0.00199676	0.471	-0.254767	0.228896	-3.93757	21	49	8	3UTR		0	0
mmu-miR-210-3p	NM_001357939	Shisa5	No	CTGTGCGTGTGACAGCGGCTGA#CAGCCATGGCCTGTCATACTTAGGAGAGCAAGCTTTTTGCGGGTACAGA#(((((((((((((((((((((.#)))))...)).)))))))).......................)))))).	815	864	1	-25	1	0.00199676	0.471	-0.254767	0.228896	-3.93757	21	49	8	3UTR		0	0
mmu-miR-210-3p	NM_001357941	Shisa5	No	CTGTGCGTGTGACAGCGGCTGA#CAGCCATGGCCTGTCATACTTAGGAGAGCAAGCTTTTTGCGGGTACAGA#(((((((((((((((((((((.#)))))...)).)))))))).......................)))))).	838	887	1	-25	1	0.00199676	0.471	-0.254767	0.228896	-3.93757	21	49	8	3UTR		0	0
mmu-miR-210-3p	NM_001357974	U2surp	No	CTGTGCGTGTGACAGCGGCTGA#TCAGCCGTTTTCTCCTGTGCGA#.((((((.(.((.(((((((((#))))))))).)).).)))))).	7132	7154	1	-21.6	1	0.00900996	0.574	2.64245	3.44772	-8.6386	18	22	9	3UTR		0	0
mmu-miR-210-3p	NM_001358003	Gm7932	No	CTGTGCGTGTGACAGCGGCTGA#AGCCTGTGATAAAGTTAGTCACATGCCAT#.((.((((((((((((((((..#)))).........))).))))))))))).	1319	1348	1	-20.6	0	0.0157656	0.574	0.158714	0.0483353	-6.82535	18	29	11	3UTR		0	0
mmu-miR-210-3p	NM_001358081	Cdip1	No	CTGTGCGTGTGACAGCGGCTGA#TCCTGCTGCTGTCCCTCTCCTGGTCTCTCACACTGCATGGC#(((((((((((((((((((.((#))..)))))))))................)))).)))))).	1864	1905	1	-23.7	1	0.00555479	0.426	1.26318	0.979935	-3.93757	21	41	9	3UTR		0	0
mmu-miR-210-3p	NM_001358082	Cdip1	No	CTGTGCGTGTGACAGCGGCTGA#TCCTGCTGCTGTCCCTCTCCTGGTCTCTCACACTGCATGGC#(((((((((((((((((((.((#))..)))))))))................)))).)))))).	1945	1986	1	-23.7	1	0.00555479	0.426	0.969231	1.0532	-3.93757	21	41	9	3UTR		0	0
mmu-miR-210-3p	NM_001358082	Cdip1	No	CTGTGCGTGTGACAGCGGCTGA#CAGCCAGAATGAGCTGCAGGCTAGGCTTCCTCAGCACAGC#((((((((.((.(((((((((.#))))).......)))))).))............)))))).	3336	3376	1	-23	1	7.27e-06	0.397	2.87653	3.09258	-8.34077	19	40	6	3UTR		0	0
mmu-miR-210-3p	NM_001358569	Zfp148	No	CTGTGCGTGTGACAGCGGCTGA#GCTGCTGTTTGCGCTTCAGT#(((.((((..(((((((((...#))))))))).))))..))).	5431	5451	1	-23.7	0	0.000899094	0.544	-0.351437	0.380767	-9.26849	16	20	9	3UTR		0	0
mmu-miR-210-3p	NM_001358593	Lifr	No	CTGTGCGTGTGACAGCGGCTGA#TCAGCTGCTAATGCCAGGCACACAGT#(((((.((.((.((((((((((#)))))))))...).)).)).))))).	7260	7286	1	-25	0	8.14e-05	0.441	0.00127983	0.109113	-10.2417	19	26	9	3UTR		0	0
mmu-miR-210-3p	NM_001358778	Gstt1	No	CTGTGCGTGTGACAGCGGCTGA#CAGCTGCGGCAGTTCACAACTCACAGT#(((((.((((((..(((((((.#)))))))......))))).).))))).	686	713	1	-23.4	0	0.0558042	0.5	1.30877	2.27029	-7.9845	18	27	7	3UTR		0	0
mmu-miR-210-3p	NM_001358814	Tmem200a	No	CTGTGCGTGTGACAGCGGCTGA#TAGACTTTCTGTCCTGACATGCGCAGA#(((((((((((((((.(((((.#))).))..)))))...)))))))))).	2519	2546	1	-22.8	1	0.000183749	0.544	1.6322	1.89702	-4.17062	20	27	10	3UTR		0	0
mmu-miR-210-3p	NM_001358848	Gnaz	No	CTGTGCGTGTGACAGCGGCTGA#AGCTGCTGTCACAATTTCAT#.((....(((((((((((((..#)))))))))))))....)).	2007	2027	1	-24.5	0	0.305113	0.515	0.392881	0.358965	-14.389	15	20	13	3UTR		0	0
mmu-miR-210-3p	NM_001358854	Csf2rb	No	CTGTGCGTGTGACAGCGGCTGA#TCGGCTTGTCCACCACAGG#(((((.(((.((((..((((((#)))))))))))))))))).	3511	3530	1	-22.8	0	1.35e-05	0.544	0.407695	-0.102821	-8.04954	18	19	18	3UTR		0	0
mmu-miR-210-3p	NM_001358978	Oxr1	No	CTGTGCGTGTGACAGCGGCTGA#TCAGAGCTTCATGTTATGCAAAAAAATAAATCCTGCTGTTATACGTGACAGT#((((((((((((((((((....#.)))))))))))))).)))).	3923	3975	1	-25.9	1	0.000290449	0.647	2.62487	3.3392	-3.93757	18	21	14	3UTR		0	0
mmu-miR-210-3p	NM_001359092	Nsg1	No	CTGTGCGTGTGACAGCGGCTGA#GCCACTGTCCACGCTGAGG#((..(((((.(((((.(((...#))).))))))))))..)).	1242	1261	1	-25.1	0	0.00745238	0.485	-0.140827	0.858763	-10.0027	15	19	10	3UTR		0	0
mmu-miR-210-3p	NM_001359101	Prkar1b	Yes	CTGTGCGTGTGACAGCGGCTGA#CCGCTGTGCACGTCTAGG#(((.((((((.(((((((....#))))))))))))).))).	2305	2323	1	-23.2	0	0.000116327	0.426	1.67165	1.53576	-9.79437	16	18	13	3UTR		0	0
mmu-miR-210-3p	NM_001359131	Mpped1	No	CTGTGCGTGTGACAGCGGCTGA#CAGCCCTGTCTCACTTGGGAAATGACAGAAGCTCGGT#(((.(((((.(((((.(((((.#)))))))))).)))................)).))).	1444	1481	1	-22.8	0	0.00119671	0.456	0.0680944	0.105898	-8.44515	18	37	10	3UTR		0	0
mmu-miR-210-3p	NM_001359159	Entpd4b	No	CTGTGCGTGTGACAGCGGCTGA#CAGTCCTTGTTGTCACGCTGTGGTTGCAGC#(((((((((((((((((((((.#)))))...)))))))))).))....)))).	2918	2948	1	-23.6	1	1.51e-06	0.471	-0.35563	-0.103995	-3.93757	21	30	10	3UTR		0	0
mmu-miR-210-3p	NM_001359212	Slc4a4	No	CTGTGCGTGTGACAGCGGCTGA#AGCTGCGTTATATGCGGAT#.(.((((((((((.((((((..#)))))))))))))))).).	5101	5120	1	-22.6	0	4.83e-05	0.691	0.673796	0.650009	-6.2077	17	19	16	3UTR		0	0
mmu-miR-210-3p	NM_001359242	Anks1b	No	CTGTGCGTGTGACAGCGGCTGA#TCAGCCGTTTTGAAGGGAAAGTCAGACCAGTACT#..((((((.(((((((((((((#)))))))))...........)))).))..)))).	2146	2180	1	-22.4	1	0.008288	0.5	1.25623	0.860098	-6.01339	19	34	9	3UTR		0	0
mmu-miR-210-3p	NM_001359254	L3mbtl3	No	CTGTGCGTGTGACAGCGGCTGA#CAGCCGCAGAATTTGCCACGCTCACAGA#(((((.(((((.(((((((((.#)))))))......)).))))).))))).	4100	4128	1	-28.2	0	0.00436651	0.5	3.46628	2.54314	-9.18534	19	28	7	3UTR		0	0
mmu-miR-210-3p	NM_001359330	Clasp1	Yes	CTGTGCGTGTGACAGCGGCTGA#TCGGCCACCAAGATAGTTCACACGCATGGT#((((((((((((..(.((((((#)))))).).........)))))))))))).	7627	7657	1	-24.8	1	0.0210865	0.471	0	0	-6.31659	19	30	12	3UTR		0	0
mmu-miR-210-3p	NM_001359398	Stx18	No	CTGTGCGTGTGACAGCGGCTGA#GGCCTGCCTACTGCACGCACAC#.((((((((((...((((((..#)))).))....)))))))))).	1974	1996	1	-22.4	1	0.026525	0.426	0.0737847	-0.35515	-9.2861	16	22	10	3UTR		0	0
mmu-miR-210-3p	NM_001359464	Zfp202	No	CTGTGCGTGTGACAGCGGCTGA#CAGCTGTTGCCACTGGCTGAGA#((..((..(((.(((((((((.#))))))))).)))..))..)).	2980	3002	1	-22.6	0	4.44e-05	0.5	1.07201	0.163591	-15.7313	16	22	9	3UTR		0	0
mmu-miR-210-3p	NM_001359535	Mettl27	No	CTGTGCGTGTGACAGCGGCTGA#AGCGGCTGTCTTCAGCATCCACAT#.((((.((((((((((.(((..#))).))))))....)))).)))).	1144	1168	1	-22.6	0	0.0321132	0.544	-0.155858	-0.0968818	-5.69428	17	24	6	3UTR		0	0
mmu-miR-210-3p	NM_001359536	Mettl27	No	CTGTGCGTGTGACAGCGGCTGA#AGCGGCTGTCTTCAGCATCCACAT#.((((.((((((((((.(((..#))).))))))....)))).)))).	1007	1031	1	-22.6	0	0.0321132	0.544	-0.155858	-0.0968818	-5.69428	17	24	6	3UTR		0	0
mmu-miR-210-3p	NM_001359537	Mettl27	No	CTGTGCGTGTGACAGCGGCTGA#AGCGGCTGTCTTCAGCATCCACAT#.((((.((((((((((.(((..#))).))))))....)))).)))).	1027	1051	1	-22.6	0	0.0321132	0.544	-0.155858	-0.0968818	-5.69428	17	24	6	3UTR		0	0
mmu-miR-210-3p	NM_001359538	Mettl27	No	CTGTGCGTGTGACAGCGGCTGA#AGCGGCTGTCTTCAGCATCCACAT#.((((.((((((((((.(((..#))).))))))....)))).)))).	914	938	1	-22.6	0	0.0321132	0.544	-0.155858	-0.0968818	-5.69428	17	24	6	3UTR		0	0
mmu-miR-210-3p	NM_001359608	Slc16a5	No	CTGTGCGTGTGACAGCGGCTGA#TCGGTTCCTCTAAGGTGCTGTCACGAGTGCC#..((((.((((((((((.((..#.)).)))))))))).)))).	1758	1789	1	-25	0	2.76e-05	0.412	-0.311621	0.245296	-6.50069	16	20	10	3UTR		0	0
mmu-miR-210-3p	NM_001359609	Slc16a5	No	CTGTGCGTGTGACAGCGGCTGA#TCGGTTCCTCTAAGGTGCTGTCACGAGTGCC#..((((.((((((((((.((..#.)).)))))))))).)))).	1740	1771	1	-25	0	2.76e-05	0.412	-0.311621	0.245296	-6.50069	16	20	10	3UTR		0	0
mmu-miR-210-3p	NM_001359847	Mettl6	No	CTGTGCGTGTGACAGCGGCTGA#CAGCTGCTGATTCATGTTTGGT#(((.(((((...(((((((((.#)))))))))...))))).))).	1963	1985	1	-22.5	0	0.00282187	0.529	2.8295	3.51294	-14.3837	17	22	9	3UTR		0	0
mmu-miR-210-3p	NM_001359879	Wdr19	No	CTGTGCGTGTGACAGCGGCTGA#GGTCATGGTCACACACGCAGG#(((((.(((((((...((((..#))))...))))))).))))).	4663	4684	1	-24	0	0.0151895	0.471	0.0541281	0.0226242	-7.66387	16	21	7	3UTR		0	0
mmu-miR-210-3p	NM_001359970	Arhgap1	Yes	CTGTGCGTGTGACAGCGGCTGA#GGCCTCTGTTACCGTAAGA#((.((((.(((((((.((((..#)))).))))))))))))).	1728	1747	1	-21.5	0	0.0182448	0.471	0.331496	0.498795	-8.0418	17	19	13	3UTR		0	0
mmu-miR-210-3p	NM_001359997	Ripk1	Yes	CTGTGCGTGTGACAGCGGCTGA#CAGCATGGAACATGCACAGT#((((((((((..((...((((.#)))).))..)))))))))).	3861	3881	1	-24.2	1	0.000798901	0.485	-0.367385	0.051313	-11.0777	16	20	10	3UTR		0	0
mmu-miR-210-3p	NM_001360084	Frmd5	No	CTGTGCGTGTGACAGCGGCTGA#CACGCCTCTGATAATGCATGCATAGA#((((((((((..(((.(((((.#)).))).))).....)))))))))).	3624	3650	1	-22.2	1	0.0138853	0.559	2.68987	2.43102	-10.3422	18	26	10	3UTR		0	0
mmu-miR-210-3p	NM_001360097	Zdhhc20	No	CTGTGCGTGTGACAGCGGCTGA#GGCCCGAGCTGAAGCTGTTCATACGTGTCAGT#((((((((((((((((((((..#.))))...))))).)))))))).))).	3988	4020	1	-23.7	1	0.00172959	0.397	2.01921	1.64946	-3.93757	20	27	8	3UTR		0	0
mmu-miR-210-3p	NM_001360328	Ube2e2	No	CTGTGCGTGTGACAGCGGCTGA#AGCCTTCTGTCCCCCACACAGA#(((((.(.(.(((((.((((..#))))..))))).).).))))).	1350	1372	1	-20.2	0	0.000241208	0.559	1.1247	2.03085	-9.62772	16	22	5	3UTR		0	0
mmu-miR-210-3p	NM_001360403	Papss2	No	CTGTGCGTGTGACAGCGGCTGA#CAGTAGAGTGCCTTTCTGCTGTAGCACACAGCATAA#.(((((((((((((((((....#.)))))))..))))).))))).	3528	3564	1	-22	1	0.000249715	0.5	0.924502	0.681342	-3.79332	17	22	7	3UTR		0	0
mmu-miR-210-3p	NM_001360615	Acer3	No	CTGTGCGTGTGACAGCGGCTGA#TTAGTTGTACTTTGATCATAGGCATAGA#((((((.(((((((((((((((#))))))))....)).))))).)))))).	2173	2201	1	-22	0	0.00395931	0.676	0.188641	0.23661	-5.48126	21	28	8	3UTR		0	0
mmu-miR-210-3p	NM_001360628	Lrrn4cl	No	CTGTGCGTGTGACAGCGGCTGA#TGGGTGGCTTCCACGCATAT#.((((((((.((.(((.(((.(#).))).))))))))))))).	1952	1972	1	-21.5	1	0.000162624	0.515	-0.248079	-0.0394025	-6.32496	17	20	13	3UTR		0	0
mmu-miR-210-3p	NM_001360668	Far1	No	CTGTGCGTGTGACAGCGGCTGA#CAGCCATGTGTTTTTTCTTCCTGTAAGTTACAGGTGGTGTCAAACGCAAAGA#((.(((((.(((((.((.(((.#.))).)).))))).))))).)).	2296	2348	1	-23.7	0	0.00162437	0.632	0.643535	0.529599	-7.28695	17	23	5	3UTR		0	0
mmu-miR-210-3p	NM_001360811	Sbk1	No	CTGTGCGTGTGACAGCGGCTGA#CAGCTGCTGCGGGGAAGCCGCGCGCT#..(((((((((.(((((((((.#))))))))))).......))))))).	1989	2015	1	-26.4	1	1.97e-06	0.309	0	0	-8.3038	18	26	11	3UTR		0	0
mmu-miR-210-3p	NM_001360820	Kctd15	No	CTGTGCGTGTGACAGCGGCTGA#CAGTACTAACTGTCTCGCTGCACAGG#(((((((((.(((((..((((.#)))).....))))).))).)))))).	1497	1523	1	-24.5	1	0.000416667	0.515	0	0	-5.41313	18	26	6	3UTR		0	0
mmu-miR-210-3p	NM_001360842	Ssr1	No	CTGTGCGTGTGACAGCGGCTGA#TTGGCATTGTTGTCACACTTACAA#.((((.((((((((((((((((#)))))..))))))))))).)))).	2148	2172	1	-23.2	0	0.00184894	0.588	0.786764	0.55229	-5.69428	20	24	11	3UTR		0	0
mmu-miR-210-3p	NM_001361026	Ubl5	No	CTGTGCGTGTGACAGCGGCTGA#TCACATGAATAAAAACTTGGCTGCTGCTTTGCTGCTGTCATACTTGTGTGAGAGTTGTGTGTGAGGGCAGA#((((.((((((((((((((.((#.)).))))))))))))).....................).)))).	435	506	1	-25	0	0.000106118	0.485	0.798931	0.104971	-8.05661	20	45	13	3UTR		0	0
mmu-miR-210-3p	NM_001361027	Ubl5	No	CTGTGCGTGTGACAGCGGCTGA#TTTGCTGCTGTCATAA#.......((((((((((((.((#)).)))))))))))).	525	541	1	-19.5	0	0.00137258	0.779	0	0	-17.1102	14	16	12	3UTR		0	0
mmu-miR-210-3p	NM_001361053	Zfp532	No	CTGTGCGTGTGACAGCGGCTGA#TCTTGCTGCTGTCGGGTGTGCAC#.(((((((.((((((((((.((#))..)))))))))).))))))).	5826	5849	1	-24.6	1	5.04e-05	0.471	3.03206	2.09023	-4.84971	19	23	10	3UTR		0	0
mmu-miR-210-3p	NM_001361053	Zfp532	No	CTGTGCGTGTGACAGCGGCTGA#TAGTTGCTGTTGCGTGTCACAT#.((((((((((((((((((((.#)))))))))))))))).)))).	6129	6151	1	-24.8	1	0.000219264	0.485	0.701587	0.531431	-3.79332	20	22	16	3UTR		0	0
mmu-miR-210-3p	NM_001361144	Cbln2	No	CTGTGCGTGTGACAGCGGCTGA#GCTGCTGACCCTCAGATGGATTGCACGCTTCAGT#(((.(((((((((((((((...#))))))).............))))))))..))).	1322	1356	1	-22.8	0	0.00358897	0.456	0.415169	0.41314	-6.9696	18	34	8	3UTR		0	0
mmu-miR-210-3p	NM_001361238	Prox2	No	CTGTGCGTGTGACAGCGGCTGA#TTAGCTGTAGTCACATCAAAGCACAA#.((((((((((((.((((((((#)))))))).)))))))....))))).	2249	2275	1	-25.6	1	0.150236	0.529	0.317932	0.618155	-4.65016	20	26	8	3UTR		0	0
mmu-miR-210-3p	NM_001361281	Lsamp	No	CTGTGCGTGTGACAGCGGCTGA#GCGGCTGTCACGAGTTGCTGGGGGGGACGGG#((((((.(((((((((.((...#)).))))))))).))...........)))).	2214	2245	1	-23.5	0	0.000271895	0.338	1.14261	1.41395	-5.48126	17	31	9	3UTR		0	0
mmu-miR-210-3p	NM_001361281	Lsamp	No	CTGTGCGTGTGACAGCGGCTGA#TGGCTGTCACATGATACAA#.(((((((((((((((.(....#).))))))))))).)))).	3373	3392	1	-23.2	1	0.00614609	0.632	0.0909396	-0.115442	-3.79332	16	19	11	3UTR		0	0
mmu-miR-210-3p	NM_001361501	Aif1	No	CTGTGCGTGTGACAGCGGCTGA#GGTGGATGTCACACGGTGGGG#((...(((((((((.(.(((..#))).).)))))))))...)).	817	838	1	-21.3	0	0.00127455	0.397	0.0151666	0.144468	-13.3816	15	21	9	3UTR		0	0
mmu-miR-210-3p	NM_001361502	Aif1	No	CTGTGCGTGTGACAGCGGCTGA#GGTGGATGTCACACGGTGGGG#((...(((((((((.(.(((..#))).).)))))))))...)).	639	660	1	-21.3	0	0.00127455	0.397	0.0151666	0.144468	-13.3816	15	21	9	3UTR		0	0
mmu-miR-210-3p	NM_001361595	Ddhd2	No	CTGTGCGTGTGACAGCGGCTGA#GTCGTCTGTTATCATGCACAA#.((((((((((((((((((...#)))).)))))).)))))))).	3811	3832	1	-25.4	1	0.0421026	0.485	1.46171	1.90617	-3.79332	18	21	8	3UTR		0	0
mmu-miR-210-3p	NM_001361700	Galnt16	No	CTGTGCGTGTGACAGCGGCTGA#TCAGCACTTGGCAGCTGTCCCGTGCGGG#(((((((.(.((((((.(((((#.))))).)))))))))))))).	3883	3911	1	-24.6	1	5.96e-07	0.412	-0.0824569	0.611075	-7.49372	19	22	14	3UTR		0	0
mmu-miR-210-3p	NM_001361701	Galnt16	No	CTGTGCGTGTGACAGCGGCTGA#TTGGCAGCTGTCCCGTGCGGG#(((((((.(.((((((.(((((#))))).)))))))))))))).	3873	3894	1	-24.5	1	5.96e-07	0.412	0.774417	0.814917	-7.49372	19	21	14	3UTR		0	0
mmu-miR-210-3p	NM_001362066	Tprkb	No	CTGTGCGTGTGACAGCGGCTGA#CAGGTGCTCTCATAGTGCAGT#((((((.(((((.((((.(((.#))).)))).))))))))))).	1702	1723	1	-22.3	0	0.000835707	0.456	0.241189	-0.00763636	-6.77039	18	21	11	3UTR		0	0
mmu-miR-210-3p	NM_001362349	Atad2b	No	CTGTGCGTGTGACAGCGGCTGA#CAGCTGCTGGCCTCACTGCTGCAGG#(((((((.(((((((((((((.#)))))))))...))))))).)))).	6344	6369	1	-27.4	1	6e-05	0.397	0.809276	1.27062	-6.25121	20	25	9	3UTR		0	0
mmu-miR-210-3p	NM_001362415	Klhl3	No	CTGTGCGTGTGACAGCGGCTGA#CAGCCTTTACTGTGGGACTCAGAGACTCCGGGCTGTAGCAGCAGCCGAAGCAGGAACGCACGGG#((((((((.((.(..((((((.#.))))))..)))...)))))))).	6711	6775	1	-25.2	1	0.000300335	0.397	0.2835	1.1054	-9.93306	17	24	8	3UTR		0	0
mmu-miR-210-3p	NM_001362858	Gosr2	No	CTGTGCGTGTGACAGCGGCTGA#CAGCCTTCCCATTGTGTGCGCATGTGCAA#.(((((((((((((..(((((.#))))).........))).)))))))))).	585	614	1	-21.6	1	6.38e-05	0.426	0.150523	0.0906416	-4.76182	18	29	10	3UTR		0	0
mmu-miR-210-3p	NM_001362858	Gosr2	No	CTGTGCGTGTGACAGCGGCTGA#GGCCCTGTCCACCCAAACAGT#((((..(((.(((((.((((..#))))))))))))....)))).	1651	1672	1	-21.1	0	0.0150363	0.574	-0.645241	0.020793	-11.4331	16	21	12	3UTR		0	0
mmu-miR-210-3p	NM_001362904	Dclre1c	No	CTGTGCGTGTGACAGCGGCTGA#CAGCTGCAGTAAGTGTGCAGCACTTTAGTCATGTCTACACGACACT#..(((((((((((((((((((.#)))))))........................)))).))))).))).	1480	1526	1	-24.2	1	0.000907136	0.485	0.0564502	0.0192377	-4.957	19	46	7	3UTR		0	0
mmu-miR-210-3p	NM_001362966	Nt5c3b	No	CTGTGCGTGTGACAGCGGCTGA#AGCCATCCCCTGTCAGCACAGA#((((((...((((((.((((..#)))).....)))))))))))).	1112	1134	1	-20.7	0	0.00152255	0.412	2.7155	2.459	-9.08433	16	22	12	3UTR		0	0
mmu-miR-210-3p	NM_001362976	Itgb3bp	No	CTGTGCGTGTGACAGCGGCTGA#TCAGTGAAAGACTGTCACATTTGCAA#.((((.(((((((((..(((((#)))))......))))))))).)))).	618	644	1	-19.6	0	0.0245671	0.632	1.96363	0.149499	-5.92733	18	26	9	3UTR		0	0
mmu-miR-210-3p	NM_001363023	Tshz2	No	CTGTGCGTGTGACAGCGGCTGA#TCGGCTGTCTGTTCGTGCATGCT#....((((((((((((((((((#))))))).)))))...)))))).	4633	4656	1	-23.3	0	0.00805126	0.588	2.89663	3.35754	-9.54656	18	23	7	3UTR		0	0
mmu-miR-210-3p	NM_001363029	Stx16	No	CTGTGCGTGTGACAGCGGCTGA#CGGCCGCTGTCTGTGCGTCCAT#.((.(((((.(((((((((((.#)))))))))))..))))).)).	2995	3017	1	-27.9	0	0.00191699	0.382	-0.232878	-0.576052	-8.06785	18	22	11	3UTR		0	0
mmu-miR-210-3p	NM_001363144	Hmx1	No	CTGTGCGTGTGACAGCGGCTGA#CGGCCGCTAGCCAATCGGTTCTGCACGTCCCCATCTGCGCGCAGAGA#((.((((((((((((((((((.#))))))))..................))).......))))))).)).	949	996	1	-26.8	0	0.00112909	0.485	0.208482	-0.00964828	-5.49511	20	47	8	3UTR		0	0
mmu-miR-210-3p	NM_001363216	Kdr	Yes	CTGTGCGTGTGACAGCGGCTGA#TCAGGCTTTGCTGTCCATGTAGAC#.(.((((((.(((((((.((((#)))).)...)))))))))))).).	3593	3617	1	-22.1	0	0.000141026	0.529	1.73099	1.98052	-6.59337	18	24	12	3UTR		0	0
mmu-miR-210-3p	NM_001363337	Krtcap3	No	CTGTGCGTGTGACAGCGGCTGA#TGAGGCGCAGTCCACAGGTGTTTTCTACTACGCACGGG#((((((((((((.((((.(((.#.))).)))).)).)).)))))))).	817	855	1	-23.5	1	7.58e-05	0.456	0.171502	0.652745	-5.22671	19	25	8	3UTR		0	0
mmu-miR-210-3p	NM_001363425	Arhgdia	No	CTGTGCGTGTGACAGCGGCTGA#GTCTCTGTCGCAGCATGGG#((((((.((((((((.(((...#))).)))))))))))))).	1244	1263	1	-24.2	0	0.000121721	0.397	2.93765	3.1255	-5.71431	17	19	14	3UTR		0	0
mmu-miR-210-3p	NM_001363454	Rhoh	No	CTGTGCGTGTGACAGCGGCTGA#GCTGGCGTTATAGGCACAC#.(((((.((((((..((((...#))))..)))))).))))).	4911	4930	1	-22.6	0	0.0015588	0.618	-0.400245	-0.329048	-6.9293	15	19	6	3UTR		0	0
mmu-miR-210-3p	NM_001363457	Psme3ip1	No	CTGTGCGTGTGACAGCGGCTGA#CAGCTGGCCTGCCAGGGTTTGGTGTACCTTGTTGCTGTCTTGTTTATCTCCTTACCTAGCAGCACAGG#((((((.((((((((((((...#.)))))))))...................))))))))).	1370	1438	1	-23.7	0	0.00079415	0.544	3.12446	3.14757	-5.48126	18	39	9	3UTR		0	0
mmu-miR-210-3p	NM_001363479	Plpbp	No	CTGTGCGTGTGACAGCGGCTGA#AGCCGCTCAGGGTCAACCATGCACCAGC#((((((((((((((((((((..#)))))))....))))..))))))).)).	1064	1092	1	-25.5	1	0.00105422	0.412	0.00271642	-0.0437366	-3.93757	20	28	7	3UTR		0	0
mmu-miR-210-3p	NM_001363488	Znrf1	No	CTGTGCGTGTGACAGCGGCTGA#CAGCTGCTGGTGTCAGGCAAATCAGG#((((((.((...(((((((((.#)))))))))....)).)))...))).	1253	1279	1	-25.4	0	0.000339505	0.5	2.04216	1.87857	-12.8953	17	26	9	3UTR		0	0
mmu-miR-210-3p	NM_001363488	Znrf1	No	CTGTGCGTGTGACAGCGGCTGA#AGGCCTGGCACATGCGCAGC#(((((((((((.(((.(.((..#)).)))).))))))))))).	3548	3568	1	-24.8	1	2.52e-06	0.426	0.500078	0.441088	-7.51743	17	20	11	3UTR		0	0
mmu-miR-210-3p	NM_001363489	Znrf1	No	CTGTGCGTGTGACAGCGGCTGA#CAGCTGCTGGTGTCAGGCAAATCAGG#((((((.((...(((((((((.#)))))))))....)).)))...))).	452	478	1	-25.4	0	0.000339505	0.5	2.04216	1.87857	-12.8953	17	26	9	3UTR		0	0
mmu-miR-210-3p	NM_001363489	Znrf1	No	CTGTGCGTGTGACAGCGGCTGA#TCTGCCCCAAAGGCCTGGCACATGCGCAGC#(((((((((((.(((.(.((..#.)).)))).))))))))))).	2737	2767	1	-25.2	1	2.52e-06	0.426	0.990108	0.345878	-7.51743	17	21	11	3UTR		0	0
mmu-miR-210-3p	NM_001363500	Slc35f3	No	CTGTGCGTGTGACAGCGGCTGA#CAGTGGCCAGTGTATTTGGAGGGTGGTTGGCGGTGTGTGACATGCACAGC#((((((((((.(((((.(((((#.))))).)).))).)))))))))).	2344	2394	1	-27.2	1	6.97e-06	0.397	0	0	-6.76235	20	25	10	3UTR		0	0
mmu-miR-210-3p	NM_001363798	Mat2a	No	CTGTGCGTGTGACAGCGGCTGA#TCAGCTGTCTTTGGAGGACGTACGT#.(((((((.(..((((((((((#))))))))...))..).))))))).	2587	2612	1	-23.2	1	0.00688484	0.618	2.68623	3.43116	-11.0213	18	25	8	3UTR		0	0
mmu-miR-210-3p	NM_001363799	Mat2a	No	CTGTGCGTGTGACAGCGGCTGA#TCAGCTGTCTTTGGAGGACGTACGT#.(((((((.(..((((((((((#))))))))...))..).))))))).	2346	2371	1	-23.2	1	0.00688484	0.618	2.68623	3.43116	-11.0213	18	25	8	3UTR		0	0
mmu-miR-210-3p	NM_001364034	Tnpo2	No	CTGTGCGTGTGACAGCGGCTGA#CAGCCTCATGTAGTGTGTCCCCATCGTTGTCACATCCTAGCCAGCAGCAGA#(((((((((((((((((((((.#)))))....................))))))))))........))).))).	3523	3574	1	-23.8	1	0.00185506	0.426	0.341915	0.493401	-3.93757	21	51	10	3UTR		0	0
mmu-miR-210-3p	NM_001364306	Gstz1	No	CTGTGCGTGTGACAGCGGCTGA#TCAGCTGCTCACGCT#....(((((....(((((((((#)))))))))))))).	1499	1514	1	-21.6	0	0.000541079	0.485	-0.176374	0.0178367	-18.2498	14	15	14	3UTR		0	0
mmu-miR-210-3p	NM_001364367	Vrk1	No	CTGTGCGTGTGACAGCGGCTGA#TAGCTGCAGAGGTTACATGCACC#..(((((((((((.(((((((.#)))))))....))))))))))).	2204	2227	1	-25.9	1	0.00320694	0.515	0.0152985	0.0543734	-5.81384	18	23	11	3UTR		0	0
mmu-miR-210-3p	NM_001364543	Zbtb16	No	CTGTGCGTGTGACAGCGGCTGA#GGCTGCTGTCTGTGTACATGAGGGGCAGA#((((.(((((((((((((((..#)))))))))).....))))...).)))).	4081	4110	1	-24	0	4.76e-05	0.485	0.864042	1.2889	-8.05661	19	29	10	3UTR		0	0
mmu-miR-210-3p	NM_001364618	Zfp420	No	CTGTGCGTGTGACAGCGGCTGA#TCCGTTGCTGTGATATAGAAGGTCTTTAGCAGAGA#((.(((((((.((((((((.((#)).)))))))).))))............))).)).	2248	2283	1	-19.8	0	0.000856556	0.618	0.208355	0.140121	-8.31989	19	35	8	3UTR		0	0
mmu-miR-210-3p	NM_001364619	Zfp420	No	CTGTGCGTGTGACAGCGGCTGA#TCCGTTGCTGTGATATAGAAGGTCTTTAGCAGAGA#((.(((((((.((((((((.((#)).)))))))).))))............))).)).	2206	2241	1	-19.8	0	0.000856556	0.618	0.208355	0.140121	-8.31989	19	35	8	3UTR		0	0
mmu-miR-210-3p	NM_001364621	Mta1	No	CTGTGCGTGTGACAGCGGCTGA#CCGCCCTCACATGCAGAGA#((.(((((((((..((((....#))))..))))))))).)).	2427	2446	1	-24.7	0	0.00136893	0.426	0.399333	0.371233	-7.64108	15	19	9	3UTR		0	0
mmu-miR-210-3p	NM_001364892	Tmem229b	No	CTGTGCGTGTGACAGCGGCTGA#TTAACCCTGTCACACTCATGGG#(((((.(((((((((.((.(((#))).))))))))))).))))).	2286	2308	1	-23.3	0	0.00120568	0.588	0.400066	0.798895	-6.07158	19	22	11	3UTR		0	0
mmu-miR-210-3p	NM_001364919	Mpc1	No	CTGTGCGTGTGACAGCGGCTGA#TCAGTTGGTCACATGTCTACAC#.((((((((((((..(((((((#))))))))))))))))..))).	1018	1040	1	-20.6	1	0.00462152	0.618	-0.29358	0.440533	-5.38561	19	22	16	3UTR		0	0
mmu-miR-210-3p	NM_001364933	Gm20517	No	CTGTGCGTGTGACAGCGGCTGA#CAGCTGCTGTGATAAAGGCTCAC#.((.((.(((.((((((((((.#)))))))))).)))...)).)).	780	803	1	-23.8	0	0.000347179	0.529	-0.129362	0.235183	-11.1938	17	23	10	3UTR		0	0
mmu-miR-210-3p	NM_001368222	Larp1b	No	CTGTGCGTGTGACAGCGGCTGA#AGCCTCTCCTTTCTATGTCATTAGCTTAGGCTGCACGGGCTACT#..((((.((((.((((((((((#.))))))...)))))))).)).)).	1340	1384	1	-21.3	0	7.77e-05	0.588	0.74936	0.84388	-9.84749	18	25	8	3UTR		0	0
mmu-miR-210-3p	NM_001368241	Cdc26	No	CTGTGCGTGTGACAGCGGCTGA#TAGCTGTCTTCAGATGCACCAGA#((((((((.(((..(((((((.#)))))))..))).)))))).)).	1955	1978	1	-23.3	1	4.21e-05	0.544	-0.101478	-0.236672	-7.13993	18	23	7	3UTR		0	0
mmu-miR-210-3p	NM_001368270	Rgsl1	No	CTGTGCGTGTGACAGCGGCTGA#AGCCTTTGCGGGTGCACGCATCGCACAGT#(((((((((((...(((.(((.#.))).))).)))).))))))).	3540	3569	1	-23.9	1	0.000762469	0.441	0.849359	1.70514	-9.43035	17	22	7	3UTR		0	0
mmu-miR-210-3p	NM_001368304	Glce	No	CTGTGCGTGTGACAGCGGCTGA#CATGCTGCTGGTCAGATGCATG#..((((((.((((((((((((.#)).))))))).))).)))))).	3214	3236	1	-25.5	1	0.000672742	0.529	3.02713	3.17913	-6.01339	18	22	7	3UTR		0	0
mmu-miR-210-3p	NM_001368423	Mdga1	No	CTGTGCGTGTGACAGCGGCTGA#AGCCAGGCTCTGGTGGTTGTTCAACACACGCACAC#.(((((((((((((((.(((..#.))).)))))....)))))))))).	4103	4138	1	-26.5	1	0.0660533	0.485	2.42326	1.03947	-3.79332	18	25	10	3UTR		0	1
mmu-miR-210-3p	NM_001368655	Katnal2	No	CTGTGCGTGTGACAGCGGCTGA#TAGCTGGAGTTACAGGCAG#...(((.((((((..((((((.#))))))..)))))).))).	2918	2937	1	-22.5	0	5.02e-06	0.5	2.54823	2.26765	-9.65052	15	19	6	3UTR		0	0
mmu-miR-210-3p	NM_001368656	Katnal2	No	CTGTGCGTGTGACAGCGGCTGA#TAGCTGGAGTTACAGGCAG#...(((.((((((..((((((.#))))))..)))))).))).	2912	2931	1	-22.5	0	5.02e-06	0.5	2.54823	2.26765	-9.65052	15	19	6	3UTR		0	0
mmu-miR-210-3p	NM_001368667	Pld1	Yes	CTGTGCGTGTGACAGCGGCTGA#CAGCATATGTCAAAACATTGTAACCAGATACGCACAGA#((((((((((((((...((((.#))))...)))))................))))))))).	4164	4202	1	-24.7	1	0.0241236	0.529	0.436316	0.503861	-4.90607	18	38	9	3UTR		0	0
mmu-miR-210-3p	NM_001368727	Osbpl9	No	CTGTGCGTGTGACAGCGGCTGA#TCAGCTTCCTGTCCTCTAGTTCTGCTGTTCGGGCATAA#.(((((.((.((((((((((((#)))))).................)))))))).))))).	2561	2599	1	-21.5	0	0.000843507	0.588	3.18239	3.4683	-6.57952	19	38	8	3UTR		0	0
mmu-miR-210-3p	NM_001368738	Cfap74	No	CTGTGCGTGTGACAGCGGCTGA#CAGCCCTACAGACATAGCTAATTCCTTCTGCCCTGTGAGCAGTCTAAGACCACACGCACGCACAC#.((((((((((((((.(((.((#.)).)))))))..................)))))))))).	5375	5440	1	-24.8	1	0.149965	0.471	-0.0171338	-0.103699	-4.02637	19	40	10	3UTR		0	0
mmu-miR-210-3p	NM_001368752	Arhgef38	No	CTGTGCGTGTGACAGCGGCTGA#TCAGTTGCTTGGTGGCATGATCACAT#.(((((((((.(((((((((((#)))))))))..)).)))))..)))).	6414	6440	1	-22.8	1	0.000298405	0.544	2.07247	1.87239	-6.6181	20	26	9	3UTR		0	0
mmu-miR-210-3p	NM_001368761	Vgll3	No	CTGTGCGTGTGACAGCGGCTGA#TTGGCTGTTGTCACATCCTTCCTTGAGATATATTAACTTGCATT#..((((((((((((((((((((#)))))))))))))))).......................)))).	3232	3276	1	-23.6	1	0.086945	0.603	0.164005	0.135937	-4.957	20	44	16	3UTR		0	0
mmu-miR-210-3p	NM_001368784	Septin3	No	CTGTGCGTGTGACAGCGGCTGA#GGCCAGCTGTCAGGCTAGAGT#((.((.((.(((((((((((..#)))).))))))).)))).)).	4859	4880	1	-23.7	0	0.000389923	0.485	0	0	-8.45246	17	21	7	3UTR		0	0
mmu-miR-210-3p	NM_001368785	Septin3	No	CTGTGCGTGTGACAGCGGCTGA#GGCCAGCTGTCAGGCTAGAGT#((.((.((.(((((((((((..#)))).))))))).)))).)).	4438	4459	1	-23.7	0	0.000389923	0.485	0.401882	-0.0749983	-8.45246	17	21	7	3UTR		0	0
mmu-miR-210-3p	NM_001368850	Agfg1	No	CTGTGCGTGTGACAGCGGCTGA#AGGTGCTGTCATATAGCTTGGA#((..(((((((((((((.((..#)).))))))))))).))..)).	2337	2359	1	-22.1	0	0.000848101	0.662	2.26977	2.67763	-8.52714	17	22	11	3UTR		0	0
mmu-miR-210-3p	NM_001368876	Proca1	No	CTGTGCGTGTGACAGCGGCTGA#GGTGGGAGAACAGTGTTGTCACATGCATT#..((((((((((((((.((((.#.)))))))))))))))))).	1307	1336	1	-27.2	1	0.000396582	0.456	0.0250003	0.257311	-4.957	18	20	18	3UTR		0	0
mmu-miR-210-3p	NM_001369015	Spx	No	CTGTGCGTGTGACAGCGGCTGA#CAGGCACATGCACACGCACAC#.((((((((((.(((.(.(((.#))).).).)))))))))))).	1208	1229	1	-24.9	1	0.00472286	0.485	-0.147292	-0.0316554	-7.37318	17	21	12	3UTR		0	0
mmu-miR-210-3p	NM_001369131	Eif4g3	No	CTGTGCGTGTGACAGCGGCTGA#GGCTGTTGTCTGTCTGCTACATTGTGAGACAAGCTAACCGCGCAGG#(((((((.((((((((((((..#))))))))))..........................))))))))).	1454	1500	1	-25.4	1	2.82e-05	0.456	0.0314497	-0.00768511	-6.25121	19	46	10	3UTR		0	0
mmu-miR-210-3p	NM_001369169	Ankdd1b	No	CTGTGCGTGTGACAGCGGCTGA#TCCCCGCTGTCATTTGGTGCACAC#.((((((.((((((((((..((#)).))))))))))....)))))).	1967	1991	1	-23.1	1	0.000670436	0.485	0	0	-6.10696	18	24	10	3UTR		0	0
mmu-miR-210-3p	NM_001369185	Wdr76	No	CTGTGCGTGTGACAGCGGCTGA#CAGAGACTGTCACATGCTAGA#(((.(((((((((((...(((.#)))...)))))))))))))).	3832	3853	1	-23.9	0	0.000879329	0.618	0.0843996	0.366257	-7.20265	17	21	14	3UTR		0	0
mmu-miR-210-3p	NM_001369260	Tmem245	No	CTGTGCGTGTGACAGCGGCTGA#TCAGCCGTGTCTGGCAGGCAGGGG#((.(((.(((((((.(((((((#)))))))))))..))).))).)).	2723	2747	1	-28.5	0	1.74e-06	0.426	0.120764	0.0281673	-7.77425	19	24	11	3UTR		0	0
mmu-miR-210-3p	NM_001370767	Lcor	No	CTGTGCGTGTGACAGCGGCTGA#TTGGCAGCTGCACAGGCACGT#.(((((.((((.((((.(((((#))))).)))))))).))))).	10455	10476	1	-25.8	0	6.45e-05	0.397	0.348239	-0.0593073	-8.68381	18	21	8	3UTR		0	0
mmu-miR-210-3p	NM_001370767	Lcor	No	CTGTGCGTGTGACAGCGGCTGA#GCCGCCACACATGCACGA#.((((((((((...(((((...#)))))..)))))))))).	5968	5986	1	-25.8	1	0.00227042	0.309	1.48153	1.93513	-9.2861	15	18	10	3UTR		0	0
mmu-miR-210-3p	NM_001370767	Lcor	No	CTGTGCGTGTGACAGCGGCTGA#TCTGCCCTGGCTGTCACAGGCTGGA#(((.((.((((((((((((.((#)).)))...))))))))).))))).	8261	8286	1	-25.5	0	0.00025537	0.426	0.0458333	0.246276	-8.51328	19	25	9	3UTR		0	0
mmu-miR-210-3p	NM_001370789	Chm	No	CTGTGCGTGTGACAGCGGCTGA#TCAGCTCTTATGTCAGCTGTTGTTTCCTGAAGCCCACCTAGGGCATGCACT#..((((((((((((((((((((#.))))))))))))..................)))))))).	3498	3549	1	-27.6	1	0.00022612	0.485	2.44517	2.01117	-4.957	20	40	12	3UTR		0	0
mmu-miR-210-3p	NM_001370814	Tmem156	No	CTGTGCGTGTGACAGCGGCTGA#AGCTGCTGTGAGCCGTGGAA#.(.((((..(.(((((((((..#))))))))).)..)))).).	3018	3038	1	-21.3	0	8.73e-05	0.426	0.612619	1.0013	-11.5457	15	20	9	3UTR		0	0
mmu-miR-210-3p	NM_001370882	Gm28729	No	CTGTGCGTGTGACAGCGGCTGA#TCATTGCTGTCACCCGCT#....(((.((((((((((.(((#))))))))))))).))).	1627	1645	1	-22.3	0	0.0590792	0.588	0.338094	0.745659	-11.8602	16	18	13	3UTR		0	0
mmu-miR-210-3p	NM_001370900	Gm10668	No	CTGTGCGTGTGACAGCGGCTGA#AGTTGCTGTCATTTGAGAAGA#((...((.((((((((((((..#)))))))))))).))...)).	1385	1406	1	-20.4	0	0.0345273	0.529	-0.172386	0.0435168	-14.9598	16	21	12	3UTR		0	0
mmu-miR-210-3p	NM_001370923	Gm13420	No	CTGTGCGTGTGACAGCGGCTGA#CATGCGCGCGCGTGCGCGCGCGCAC#.((((((((((((.(((((((.#)).)).)))..)).)))))))))).	4249	4274	1	-25.6	1	7.39e-08	0.368	2.6214	1.99522	-4.65016	19	25	10	3UTR		0	0
mmu-miR-210-3p	NM_001371003	Emid1	No	CTGTGCGTGTGACAGCGGCTGA#TCTGCTGCAGATGCCACGAGTCAATATGTACAGG#(((((((((((((.(.(((...#.))).)..)))).))))))))).	1854	1888	1	-22.4	1	0.0149332	0.538	0.678779	0.737455	-5.02746	17	23	9	3UTR		0	0
mmu-miR-210-3p	NM_001371039	Kctd16	No	CTGTGCGTGTGACAGCGGCTGA#AGTGATGTCACCACGCATGGA#((((((((((((((...(((..#)))..)))))).)))))))).	13222	13243	1	-22.2	1	0.00205427	0.529	0.062642	0.623626	-4.90607	17	21	8	3UTR		0	0
mmu-miR-210-3p	NM_001371041	Kctd16	No	CTGTGCGTGTGACAGCGGCTGA#AGTGATGTCACCACGCATGGA#((((((((((((((...(((..#)))..)))))).)))))))).	12621	12642	1	-22.2	1	0.00205427	0.529	0.062642	0.623626	-4.90607	17	21	8	3UTR		0	0
mmu-miR-210-3p	NM_001372353	Cnot1	No	CTGTGCGTGTGACAGCGGCTGA#GCTGTCTTCAGACGCACCAGA#((((((((.(((..(((((...#)))))..))).)))))).)).	8326	8347	1	-22.9	1	0.000136155	0.5	0	0	-7.13993	16	21	6	3UTR		0	0
mmu-miR-210-3p	NM_001372355	3110040M04Rik	No	CTGTGCGTGTGACAGCGGCTGA#CAGCCGCACAGCCACGGG#(((((..(((....(((((((.#))))))))))..))))).	1370	1388	1	-22.9	0	2.99e-06	0.382	0	0	-15.6998	15	18	10	3UTR		0	0
mmu-miR-210-3p	NM_001372459	Kansl1	No	CTGTGCGTGTGACAGCGGCTGA#CAGCCCTGTCAGACAGCCAC#.((.((((.((((((.(((((.#))))))))))).)).)))).	4805	4825	1	-25	0	0.017749	0.412	0	0	-8.11479	17	20	11	3UTR		0	0
mmu-miR-210-3p	NM_001372534	Ets1	Yes	CTGTGCGTGTGACAGCGGCTGA#TAGCCATGCTGTGCATGCGG#...(((((((.((((((((((.#)))))..)))))))))))).	4364	4384	1	-22.7	0	3.34e-05	0.5	0	0	-9.33931	17	20	12	3UTR		0	0
mmu-miR-210-3p	NM_001372538	Zdhhc3	No	CTGTGCGTGTGACAGCGGCTGA#CATGCATGCATACACACGTACAGA#(((((((((((...(((((((.#)).)).)))...))))))))))).	1652	1676	1	-23.9	1	0.0171417	0.515	0	0	-9.43035	18	24	11	3UTR		0	0
mmu-miR-210-3p	NM_001373875	Mtmr2	No	CTGTGCGTGTGACAGCGGCTGA#GGCCACCTGCTGTTGCACCTGAGAGCACAC#.(((((((((((((((((((..#))))....))))))))))......))))).	2474	2504	1	-24.5	1	0.000948348	0.5	0	0	-3.79332	19	30	10	3UTR		0	0
mmu-miR-210-3p	NM_001373891	Gm21292	No	CTGTGCGTGTGACAGCGGCTGA#GGCCTTGTTACACAAAGTGCAA#.((((((((((((((.((((..#)))))))))))))...))))).	1323	1345	1	-21	1	0.0129051	0.603	0	0	-4.02637	18	22	13	3UTR		0	0
mmu-miR-210-3p	NM_001373913	Prkar1a	Yes	CTGTGCGTGTGACAGCGGCTGA#CAGTTGCTGTTTCCTGGACAC#.(((.((.(.(((((((((((.#))))))))))).).)).))).	3209	3230	1	-22.1	0	0.000234249	0.544	0	0	-11.4685	17	21	11	3UTR		0	0
mmu-miR-210-3p	NM_001374060	Stim1	No	CTGTGCGTGTGACAGCGGCTGA#GCTGCTGTCACATCTTCTCCACTTCAGTGCAT#.((((((((((((((((((...#))))))))))))).............))))).	2917	2949	1	-25.4	1	0.00556135	0.485	0	0	-3.79332	18	32	13	3UTR		0	0
mmu-miR-210-3p	NM_001374123	Meaf6	No	CTGTGCGTGTGACAGCGGCTGA#CACCCTGTCAGATGTGCAA#.(((((((.((((((.((.((.#)))))))))).))))))).	1976	1995	1	-22	1	0.00627233	0.544	0	0	-5.08276	17	19	10	3UTR		0	0
mmu-miR-210-3p	NM_001374133	Ms4a12	No	CTGTGCGTGTGACAGCGGCTGA#GCTGCACATGTAGCAGA#(((((((((((.((((......#)))))))))))).))).	1602	1619	1	-21.2	1	4.35e-06	0.471	0	0	-7.28438	15	17	12	3UTR		0	0
mmu-miR-210-3p	NM_001374168	Dnajb5	No	CTGTGCGTGTGACAGCGGCTGA#CAGCTGCCCTGCCTGCACCGCACAGA#(((((((.(((.(((((((((.#)))))))......)))))))))))).	1833	1859	1	-27.5	1	0.000304877	0.338	0	0	-9.59801	19	26	12	3UTR		0	0
mmu-miR-210-3p	NM_001374169	Dnajb5	No	CTGTGCGTGTGACAGCGGCTGA#CAGCTGCCCTGCCTGCACCGCACAGA#(((((((.(((.(((((((((.#)))))))......)))))))))))).	1978	2004	1	-27.5	1	0.000304877	0.338	0	0	-9.59801	19	26	12	3UTR		0	0
mmu-miR-210-3p	NM_001374229	Zfp236	No	CTGTGCGTGTGACAGCGGCTGA#GGCCAGCTGCTCACACGGATG#..((.(((((((((((((((..#)))).)))).))))))).)).	6333	6354	1	-26	0	0.00129818	0.368	0	0	-9.07604	17	21	7	3UTR		0	0
mmu-miR-210-3p	NM_001374606	Trim39	No	CTGTGCGTGTGACAGCGGCTGA#CAGTTGCTGTCATGAGTCTAGA#(((.((.((((((((((((((.#)))))))))))))).)).))).	1985	2007	1	-26	0	0.000544388	0.441	0	0	-8.51328	19	22	14	3UTR		0	0
mmu-miR-210-3p	NM_001374635	Mob2	No	CTGTGCGTGTGACAGCGGCTGA#GGCCAGATGGGTGCACATGTGCAA#.((((((((((.((.(((((..#)))).....).)))))))))))).	829	853	1	-20.5	1	0.000116814	0.485	0	0	-7.87558	17	24	12	3UTR		0	0
mmu-miR-210-3p	NM_001374676	Gm10130	No	CTGTGCGTGTGACAGCGGCTGA#CAGCTGAAAGAGTCAGATGCAGAT#.(.(((((.((((..((((((.#)))))).....)))).))))).).	1693	1717	1	-21.7	0	0.0156965	0.559	0	0	-7.99954	16	24	6	3UTR		0	0
mmu-miR-210-3p	NM_001374746	Zfp968	No	CTGTGCGTGTGACAGCGGCTGA#GCGAACACGTACAGG#((((((((((....((......#))..)))))))))).	1759	1774	1	-19.2	1	0.00597475	0.574	0	0	-12.2551	12	15	10	3UTR		0	0
mmu-miR-210-3p	NM_001374754	Nrn1	No	CTGTGCGTGTGACAGCGGCTGA#GCTGTTACACATACAGT#(((((.((((((((((......#)))))))))).))))).	1300	1317	1	-23.7	0	0.000459417	0.647	0	0	-5.83853	15	17	10	3UTR		0	0
mmu-miR-210-3p	NM_001374755	Ptpdc1	No	CTGTGCGTGTGACAGCGGCTGA#CAGCCCTGCTCCCTGGGGGCAGTGTGACCATCCTTCACAGGCGCT#..((((.((((((((.(((((.#))))))))..........................))))).)))).	3378	3423	1	-23.9	0	9.09e-05	0.382	0	0	-6.73374	17	45	8	3UTR		0	0
mmu-miR-210-3p	NM_001374776	Rubcn	No	CTGTGCGTGTGACAGCGGCTGA#TCACCTGCTGTAATTTACGCACAT#.((((((((..(((((((.(((#))).)))))))....)))))))).	5398	5422	1	-24.5	1	0.0235648	0.618	0	0	-7.86061	18	24	8	3UTR		0	1
mmu-miR-210-3p	NM_001374800	Rbm34	No	CTGTGCGTGTGACAGCGGCTGA#TGAGCTGTGTAAAACACACACGCACAT#.(((((((((((((.(((((.(#).))))))))......)))))))))).	1558	1585	1	-24	1	0.0507655	0.618	0	0	-4.52877	19	27	10	3UTR		0	0
mmu-miR-210-3p	NM_001374800	Rbm34	No	CTGTGCGTGTGACAGCGGCTGA#CAGCTCCTGTGAGTGAGCAGGTTATATACATGCATAGA#(((((((((((((((.(((((.#))))).))))................))))))))))).	3085	3123	1	-24.7	1	0.000975491	0.662	0	0	-4.17062	20	38	11	3UTR		0	0
mmu-miR-210-3p	NM_001377018	Calcr	No	CTGTGCGTGTGACAGCGGCTGA#CTGCTGTGTACATGTATAA#.(((((((((((((((((....#))))))).)))))))))).	3527	3546	1	-21.6	1	0.00292675	0.662	0	0	-3.79332	17	19	10	3UTR		0	0
mmu-miR-210-3p	NM_001377025	Zdhhc22	No	CTGTGCGTGTGACAGCGGCTGA#CGTTGTCCAGGCTCAGG#(((.((.((.(((((((.....#))))))))).)).))).	3298	3315	1	-21.4	0	5.7e-05	0.412	0	0	-9.75579	14	17	9	3UTR		0	0
mmu-miR-210-3p	NM_001377082	Arl10	No	CTGTGCGTGTGACAGCGGCTGA#CAGCCGCAGTCTTCAGTACT#..((((....(((.(((((((.#))))))).)))....)))).	615	635	1	-23.6	0	0.0391452	0.588	0	0	-11.9701	14	20	7	3UTR		0	0
mmu-miR-210-3p	NM_001377082	Arl10	No	CTGTGCGTGTGACAGCGGCTGA#GTCGCTGTCTTCAGACACACCAGA#(((.(.(((((((((((((...#))))))))).....)))).)))).	1043	1067	1	-22.9	0	0.000879903	0.5	0	0	-8.87056	17	24	9	3UTR		0	0
mmu-miR-210-3p	NM_001377105	Fam219a	No	CTGTGCGTGTGACAGCGGCTGA#TCAGGCGCCCCACATGCCAGC#(((.(((((((...(((.((((#)))).)))..)))))))))).	2425	2446	1	-24.2	0	0.00502629	0.412	0	0	-12.4624	17	21	10	3UTR		0	0
mmu-miR-210-3p	NM_001377115	Zfp825	No	CTGTGCGTGTGACAGCGGCTGA#AGCCTTTGCAAGTCACACTCATC#..(((.(((((((.((((((..#))))...))..))))))).))).	1066	1089	1	-19.5	0	0.0260729	0.632	0	0	-7.7148	16	23	7	3UTR		0	0
mmu-miR-210-3p	NM_001377350	Gm12790	No	CTGTGCGTGTGACAGCGGCTGA#TCAGCTTCTGCCTGTGGCGCATTGAAAGGAAAGCAGAGCACAGC#((((((((((.(((((((((((#))))))...)).))).)))).................)))))).	1101	1145	1	-23.7	1	0.000127428	0.529	0	0	-6.76235	21	44	6	3UTR		0	0
mmu-miR-210-3p	NM_001378258	Gm21885	No	CTGTGCGTGTGACAGCGGCTGA#AGCCCAATACTGACATCTGACTGAGTTACATGCACGGA#(((((((((((((..((((.((#.)).).))).))))))))))))).	706	744	1	-22.6	1	0.00064921	0.529	0	0	-5.52986	19	24	13	3UTR		0	0
mmu-miR-210-3p	NM_001378673	Gm33989	No	CTGTGCGTGTGACAGCGGCTGA#CTGCTGTCACTGTATG#..(((((.((((((((((....#))))))))))))))).	14937	14953	1	-21.2	0	0.0281065	0.618	0	0	-7.27064	15	16	15	3UTR		0	0
mmu-miR-210-3p	NM_001378959	Fblim1	No	CTGTGCGTGTGACAGCGGCTGA#TCAGCCCATAGTGTCTAAATGCACAGA#((((((((..((((..((((((#)))))).....))))...)))))))).	1421	1448	1	-25.7	1	0.000331719	0.441	0	0	-7.20497	18	27	8	3UTR		0	0
mmu-miR-210-3p	NM_001378959	Fblim1	No	CTGTGCGTGTGACAGCGGCTGA#AGTGCGCGCACGCGCGCACAC#.((((((((((...((((((..#))).)))...)))))))))).	2653	2674	1	-23.4	1	6.84e-07	0.368	0	0	-9.2861	16	21	10	3UTR		0	0
mmu-miR-210-3p	NM_001378994	Cdc14a	No	CTGTGCGTGTGACAGCGGCTGA#GCAACTGTCCATGCGCT#..(((((((.(((((..((...#))..)))))))))))).	1918	1935	1	-22.9	1	0.000204513	0.5	0	0	-6.43256	14	17	12	3UTR		0	0
mmu-miR-210-3p	NM_001379315	Strbp	No	CTGTGCGTGTGACAGCGGCTGA#TAGTTGCTGTCACATTCTAAACTCTGCCACTGTAGCATGAAAGCACC#..(((((((((((((((((((.#)))))))))))))))...........................)))).	13492	13539	1	-25.7	1	0.0022504	0.544	0	0	-4.957	19	47	15	3UTR		0	0
mmu-miR-210-3p	NM_001379475	Zfp663	No	CTGTGCGTGTGACAGCGGCTGA#TGAGCCCACACATGCACAGG#(((((((((((...(.((((.(#).))))).))))))))))).	2986	3006	1	-24.5	1	0.000175617	0.456	0	0	-9.6634	17	20	11	3UTR		0	0
mmu-miR-210-3p	NM_001379502	Cd1d1	No	CTGTGCGTGTGACAGCGGCTGA#GCCGTGTGTGTGTGTGTGTGTGTGTGTGTGTGTGTGTGTCACACACACAGA#(((((.((((((((...((...#.))...)))))))).))))).	1172	1223	1	-23.5	0	0.000155213	0.618	0	0	-6.80703	15	21	8	3UTR		0	0
mmu-miR-210-3p	NM_001382305	Garre1	No	CTGTGCGTGTGACAGCGGCTGA#CAGCCCTGCGTGGCTGTTGTCTGTGTTAGCTGTCACAGTGTGCACAC#.((((((((((((((((((((.#))))).......................)))))))))...)))))).	5632	5679	1	-27.9	1	0.000541342	0.515	0	0	-3.79332	20	47	9	3UTR		0	0
mmu-miR-210-3p	NM_001382351	Mob2	No	CTGTGCGTGTGACAGCGGCTGA#GGCCAGATGGGTGCACATGTGCAA#.((((((((((.((.(((((..#)))).....).)))))))))))).	977	1001	1	-20.5	1	0.000116814	0.485	0	0	-7.87558	17	24	12	3UTR		0	0
mmu-miR-210-3p	NM_001382824	Zfp287	No	CTGTGCGTGTGACAGCGGCTGA#GTTGTGTTGGATGCACAGG#((((((((.(((((.((((...#))))))))).)))))))).	2679	2698	1	-21.9	1	1.45e-06	0.544	0	0	-5.72941	17	19	9	3UTR		0	0
mmu-miR-210-3p	NM_001382837	Sult1b1	No	CTGTGCGTGTGACAGCGGCTGA#TAGCTGCTTCATAACATGGT#(((((..(((((.((((((((.#))))))))))))).))))).	2119	2139	1	-18.6	0	0.0429045	0.691	0	0	-8.67135	18	20	13	3UTR		0	0
mmu-miR-210-3p	NM_001384106	Unc13b	Yes	CTGTGCGTGTGACAGCGGCTGA#TCAGCTGCTGTTCCCCACGGA#(((((.(.(.((((((((((((#)))))))))))).))))))).	14119	14140	1	-26.7	0	0.00126931	0.5	0	0	-9.39467	19	21	12	3UTR		0	0
mmu-miR-210-3p	NM_001384178	Gm16286	No	CTGTGCGTGTGACAGCGGCTGA#CACGCTGCCGTCACATGCTGCT#..(((((((((((.(((((((.#)).))))).))))))))).)).	1307	1329	1	-25.7	1	0.000937949	0.441	0	0	-5.81384	18	22	9	3UTR		0	0
mmu-miR-210-3p	NM_001384243	Gm34646	No	CTGTGCGTGTGACAGCGGCTGA#CCCCTGTTCATGCACT#..(((((((.(((((.((....#.)))))))))))))).	808	824	1	-18.6	1	0.000735984	0.5	0	0	-6.43256	14	16	14	3UTR		0	0
mmu-miR-210-3p	NM_007387	Acp2	No	CTGTGCGTGTGACAGCGGCTGA#CAGCCTGGTCTGCACAGA#(((((((...(((...(((((.#)))))..)))))))))).	3552	3570	1	-21.1	1	0.000519994	0.515	0	0.0551276	-10.3754	15	18	10	3UTR		0	0
mmu-miR-210-3p	NM_007390	Chrna7	No	CTGTGCGTGTGACAGCGGCTGA#TGGGCTCACCCGATAGGCTGTCTGCCTTTGCCATGCACAGA#(((((((((.(.(((.(((.((#.)).))).))))))))))))).	1892	1933	1	-23	1	0.00050817	0.426	2.14271	2.33125	-8.75993	18	22	13	3UTR		0	0
mmu-miR-210-3p	NM_007404	Adam9	No	CTGTGCGTGTGACAGCGGCTGA#AGCTTTGTCACTATGCGCT#..(((((((((((((.((((..#))))))))))).)))))).	3008	3027	1	-21.6	1	3.55e-05	0.632	2.35062	2.54215	-5.19005	17	19	11	3UTR		0	0
mmu-miR-210-3p	NM_007436	Aldh3a1	No	CTGTGCGTGTGACAGCGGCTGA#CTGCTGTTTGCTGAGCACAGA#((((((..((((((((((....#)))))))).))...)))))).	1681	1702	1	-21.1	0	2.47e-08	0.545	-0.738289	-0.124387	-7.7949	16	21	8	3UTR		0	0
mmu-miR-210-3p	NM_007466	Api5	No	CTGTGCGTGTGACAGCGGCTGA#CAGCTTCTCACAGTGTACAGG#((((((((((((..(.(((((.#))))).)))))).))))))).	2275	2296	1	-21.2	1	0.000517524	0.544	3.603	4.47673	-6.31659	18	21	7	3UTR		0	0
mmu-miR-210-3p	NM_007487	Arl4a	No	CTGTGCGTGTGACAGCGGCTGA#CAGCTAAGTTGAACACGCTGCGA#.(((((((((..(((((((((.#)))))..)))).)))))).))).	1257	1280	1	-21	1	0.0159284	0.588	0.859003	0.551253	-9.9649	18	23	6	3UTR		0	0
mmu-miR-210-3p	NM_007525	Bard1	No	CTGTGCGTGTGACAGCGGCTGA#TCAGCTGCTCGCTGTCTCACGCACT#..(((((((.((((((((((((#)))))....))))))).))))))).	5084	5109	1	-32.1	1	0.00970489	0.5	2.30017	1.72622	-6.19951	19	25	7	3UTR		0	0
mmu-miR-210-3p	NM_007530	Bcap29	No	CTGTGCGTGTGACAGCGGCTGA#TAGCGCCTGCAGACCCGCACAGG#((((((((.((.(((..((((.#))))..))))).))..)))))).	1034	1057	1	-22.3	1	0.000126098	0.544	1.3432	1.15972	-8.57382	17	23	6	3UTR		0	0
mmu-miR-210-3p	NM_007555	Bmp5	No	CTGTGCGTGTGACAGCGGCTGA#CAGTGTCTTGCTGTCACTTGCC#....(((.(((((((((((((.#))))....))))))))).))).	2995	3017	1	-21.5	0	0.000222471	0.559	0.371424	0.854383	-11.8602	16	22	9	3UTR		0	0
mmu-miR-210-3p	NM_007557	Bmp7	Yes	CTGTGCGTGTGACAGCGGCTGA#CACGCACGCATGCACATGCACAC#.((((((((((.(((((((((.#)).)).))).)))))))))))).	2605	2628	1	-25.3	1	4.57e-05	0.412	1.67187	3.372	-7.14013	19	23	12	3UTR		0	1
mmu-miR-210-3p	NM_007561	Bmpr2	Yes	CTGTGCGTGTGACAGCGGCTGA#TCCCTTTACTATCTGGCCTGCAGTCATATGCCAGG#(((.(((((((((.((((((..#.)))).)).)))))))))))).	8004	8039	1	-26.4	0	5.41e-06	0.529	0.73338	0.231751	-7.82644	18	22	12	3UTR		0	0
mmu-miR-210-3p	NM_007563	Bpgm	No	CTGTGCGTGTGACAGCGGCTGA#CTGCATACAACACGCGCAA#.(((((((((....((((....#)))).....))))))))).	1575	1594	1	-19.3	1	0.0280611	0.641	0	0	-12.1109	13	19	9	3UTR		0	0
mmu-miR-210-3p	NM_007588	Calcr	No	CTGTGCGTGTGACAGCGGCTGA#CTGCTGTGTACATGTATAA#.(((((((((((((((((....#))))))).)))))))))).	3776	3795	1	-21.6	1	0.0048351	0.662	0.267524	0.35608	-3.79332	17	19	10	3UTR		0	0
mmu-miR-210-3p	NM_007631	Ccnd1	No	CTGTGCGTGTGACAGCGGCTGA#CGGCCTGTTGTGCATGCCAC#.((.((((((.((((((((((.#))))).))))))))))))).	3209	3229	1	-23	0	0.00038501	0.441	3.33459	3.26892	-9.65012	18	20	13	3UTR		0	0
mmu-miR-210-3p	NM_007634	Ccnf	No	CTGTGCGTGTGACAGCGGCTGA#TCAGCCTCTACGTGTTGGACAGCAGCCACCCAGCTGTCATGCGCACC#..(((((((((((((((((((.#.))))).....)))))))))))))).	2576	2623	1	-32.9	1	0.000550992	0.426	2.92734	3.37072	-4.957	19	26	14	3UTR		0	0
mmu-miR-210-3p	NM_007647	Entpd5	No	CTGTGCGTGTGACAGCGGCTGA#TTGGCTCCTGTCACAGCACT#..((((.((((((((.((((((#)))))).)))))))))))).	3004	3024	1	-25.2	0	0.00390192	0.397	0.176901	0.492954	-6.73374	18	20	12	3UTR		0	0
mmu-miR-210-3p	NM_007666	Cdh6	No	CTGTGCGTGTGACAGCGGCTGA#AGACTCGTGTCACAGGGACAGT#((((.(.(((((((..((((..#)).))..))))))).).)))).	3981	4003	1	-21.8	0	0.00013454	0.529	1.31783	1.45444	-10.5688	16	22	7	3UTR		0	0
mmu-miR-210-3p	NM_007715	Clock	No	CTGTGCGTGTGACAGCGGCTGA#GGCTGCTGTCCACACGGAGAT#.(.(.(((((((((((((((..#)))))))))).))))).).).	5220	5241	1	-26.9	0	0.000150847	0.471	0.366432	0.778733	-9.4699	17	21	10	3UTR		0	0
mmu-miR-210-3p	NM_007717	Cmah	No	CTGTGCGTGTGACAGCGGCTGA#GCCAGCTCGTCACACGA#.....((((((((((((((...#))).))).)))))))).	5650	5667	1	-23.1	0	0.0111688	0.529	0	0	-13.6656	14	17	8	3UTR		0	0
mmu-miR-210-3p	NM_007717	Cmah	No	CTGTGCGTGTGACAGCGGCTGA#CCCTTGGCACACGTGCAGA#(((((((((((.(((.((....#)).))).))))))))))).	2949	2968	1	-21.6	1	0.0055071	0.559	0	0	-7.51743	16	19	11	3UTR		0	0
mmu-miR-210-3p	NM_007717	Cmah	No	CTGTGCGTGTGACAGCGGCTGA#GGGTGCTGTTACGACCCACAC#.((((.(((((((((((.((..#)).))))))))).)).)))).	4178	4199	1	-21.9	0	0.0242538	0.426	0	0	-5.69428	17	21	9	3UTR		0	0
mmu-miR-210-3p	NM_007719	Ccr7	Yes	CTGTGCGTGTGACAGCGGCTGA#AGCCTTAATGTGGTGCACACATGCACAGA#(((((((((((...((.((...#.)).))...))))))))))).	1254	1283	1	-24	1	0.000721905	0.441	1.52847	1.52284	-9.43035	15	21	11	3UTR		0	0
mmu-miR-210-3p	NM_007739	Col8a1	No	CTGTGCGTGTGACAGCGGCTGA#GCCACTGCACGCTTAGCACC#..(((((((((.(((.(((...#))).))))))))...)))).	3769	3789	1	-21.5	1	0.0158793	0.485	2.18338	2.61283	-8.53685	15	20	8	3UTR		0	0
mmu-miR-210-3p	NM_007740	Col9a1	No	CTGTGCGTGTGACAGCGGCTGA#TCAGTTGCTGTCATT#........((((((((((((((#)))))))))))))).	3365	3380	1	-22.1	0	0.00312077	0.691	0.877003	0.456945	-19.4239	14	15	14	3UTR		0	0
mmu-miR-210-3p	NM_007760	Crat	No	CTGTGCGTGTGACAGCGGCTGA#GCCGGAGTCCATGTGCAGG#(((((((((.(((..((((...#))))..)))))))))))).	2459	2478	1	-25.7	1	1.2e-06	0.397	2.39785	2.47269	-6.77237	16	19	12	3UTR		0	0
mmu-miR-210-3p	NM_007764	Crkl	Yes	CTGTGCGTGTGACAGCGGCTGA#TCAGTCTCCTTTGAAGTGGGAAGCACTCTGTCACATGCAA#...((((((((((((.((((..#.))).).)))))))))))).	1442	1482	1	-25.3	0	0.0331205	0.471	1.26928	1.17184	-6.74759	16	20	12	3UTR		0	0
mmu-miR-210-3p	NM_007770	Crx	No	CTGTGCGTGTGACAGCGGCTGA#CAGCAGCAGTCAGTACAGG#((((((...((((.((.((((.#)))).)).)))))))))).	1309	1328	1	-20.8	0	0.000666641	0.515	-0.144495	0.195425	-9.70813	16	19	10	3UTR		0	0
mmu-miR-210-3p	NM_007778	Csf1	No	CTGTGCGTGTGACAGCGGCTGA#TCAGCCCTGTCCTGAGACAGCAGGGG#((.(((.((((((((.((((((#))))))))))).....)))))).)).	3701	3727	1	-24.7	0	2.81e-06	0.426	0.763933	0.793784	-7.27185	19	26	11	3UTR		0	0
mmu-miR-210-3p	NM_007780	Csf2rb	No	CTGTGCGTGTGACAGCGGCTGA#TCGGCTTGTCCACCACAGG#(((((.(((.((((..((((((#)))))))))))))))))).	3424	3443	1	-22.8	0	1.35e-05	0.544	0.407695	-0.102821	-8.04954	18	19	18	3UTR		0	0
mmu-miR-210-3p	NM_007807	Cybb	No	CTGTGCGTGTGACAGCGGCTGA#TTGGCTGTTGTTATCACGGATG#..((.(((((((((((((((((#))))))))))))).)))).)).	4677	4699	1	-23.3	0	0.00330502	0.588	0.633297	2.14553	-9.07604	19	22	13	3UTR		0	0
mmu-miR-210-3p	NM_007807	Cybb	No	CTGTGCGTGTGACAGCGGCTGA#TAGTCATCTGTCATATTGCATGGA#(((((((((((((((.(((((.#)))))..))))))))).)))))).	1918	1942	1	-23.1	1	0.00497601	0.632	0.372354	0.245803	-4.17062	20	24	9	3UTR		0	0
mmu-miR-210-3p	NM_007807	Cybb	No	CTGTGCGTGTGACAGCGGCTGA#CAGCTGCCAGCTGCCAGCACAGC#((((((.((.(.(((((((((.#)))))....))))))))))))).	4244	4267	1	-22	0	2.02e-05	0.485	2.69138	1.07086	-10.0706	18	23	13	3UTR		0	0
mmu-miR-210-3p	NM_007808	Cycs	No	CTGTGCGTGTGACAGCGGCTGA#GGCCTGTGTTACACAGATGGA#((((..((((((((..((((..#))))..))))))))..)))).	2527	2548	1	-21.2	0	0.000106893	0.559	0.964924	0.629112	-10.9261	16	21	8	3UTR		0	0
mmu-miR-210-3p	NM_007810	Cyp19a1	No	CTGTGCGTGTGACAGCGGCTGA#CAGCTGTTGTCAGCACAT#.(((((...((((((((((((.#))))))))))))))))).	2158	2176	1	-26.4	0	0.000120334	0.544	3.44612	2.79285	-8.70704	17	18	17	3UTR		0	0
mmu-miR-210-3p	NM_007817	Cyp2f2	No	CTGTGCGTGTGACAGCGGCTGA#CCGTCTTATACGCACAGA#((((((((((((..((((....#)))).)))))))))))).	1734	1752	1	-23.1	1	0.0581153	0.559	0.151704	-0.153312	-6.08354	16	18	12	3UTR		0	0
mmu-miR-210-3p	NM_007862	Dlg1	Yes	CTGTGCGTGTGACAGCGGCTGA#CGGCTCTGTCGCGGTCAAAGAACTCACTTTACACACAGA#(((((.(((((((((.(((((.#))))))))))))..................)).))))).	3878	3917	1	-22.6	0	0.140682	0.485	1.22854	0.690079	-6.07158	19	39	12	3UTR		0	0
mmu-miR-210-3p	NM_007863	Mpp3	No	CTGTGCGTGTGACAGCGGCTGA#TCAGTCCTGTCAAAAGTGTATAGA#(((((((..((((((.((((((#))))))))))))....))))))).	2818	2842	1	-23.1	1	0.0108655	0.719	0	0	-7.54065	19	24	12	3UTR		0	0
mmu-miR-210-3p	NM_007872	Dnmt3a	No	CTGTGCGTGTGACAGCGGCTGA#CAGCCCCACAAACAGTATATCAGTCTAACACATGCACAGG#(((((((((((.....((((((#.))))))...))))))))))).	5183	5223	1	-25.2	1	0.0212519	0.544	0.0253069	0.618934	-10.3988	17	22	11	3UTR		0	0
mmu-miR-210-3p	NM_007880	Arid3a	No	CTGTGCGTGTGACAGCGGCTGA#GGCCACTGTCTTAGCCGCACAA#.((((((.(((((((.((((..#)))).)))))...)))))))).	4061	4083	1	-25.1	1	0.0555646	0.412	0.0053595	0.113719	-6.34001	17	22	8	3UTR		0	0
mmu-miR-210-3p	NM_007896	Mapre1	Yes	CTGTGCGTGTGACAGCGGCTGA#GGCTGCTGTGGAAGTGATCTTGAGAGTACCACGTACAGT#((((((((((.(((((((((..#))))))))).)..................))))))))).	3331	3370	1	-26.8	1	0.000142187	0.471	0.0287843	0.0676043	-6.76235	19	39	9	3UTR		0	0
mmu-miR-210-3p	NM_007910	Efna4	Yes	CTGTGCGTGTGACAGCGGCTGA#CGGCGTGTCAATGGATATGCCACACACATGCGCGGG#(((((((((((...(.(((...#.))).).))))))))))).	1521	1557	1	-23.2	1	6.37e-05	0.485	0.792838	1.16429	-9.6634	15	19	11	3UTR		0	0
mmu-miR-210-3p	NM_007936	Epha4	Yes	CTGTGCGTGTGACAGCGGCTGA#TCAAGCCGTTTCACCACGTGTCTGCAGG#((((((((((((.(((((((((#))).)))))))))).))))....)))).	5665	5693	1	-23	1	0.00180759	0.529	3.48246	4.12989	-5.22671	21	28	10	3UTR		0	0
mmu-miR-210-3p	NM_007952	Pdia3	Yes	CTGTGCGTGTGACAGCGGCTGA#CAGCCAAGCTTTCTGCATGTGCAT#.(((((((((((.((((((((.#)))))..))).)).))))))))).	2379	2403	1	-23.2	1	0.00228688	0.471	0.338324	0.522205	-5.08246	19	24	9	3UTR		0	0
mmu-miR-210-3p	NM_007964	Evi5	No	CTGTGCGTGTGACAGCGGCTGA#TCAGCTGCCTGTAGACGTGTGACCAGCACAGA#((((((..((.(((((((((((#)))))))).........))).))..)))))).	2852	2884	1	-26.3	0	0.00030593	0.5	1.08136	0.746932	-10.6197	19	32	8	3UTR		0	0
mmu-miR-210-3p	NM_007983	Faf1	Yes	CTGTGCGTGTGACAGCGGCTGA#TAGCTGCTGTGAGAAGCCACAGT#((((((.(.(.((((((((((.#)))))))))).).).)).)))).	4195	4218	1	-24.9	0	0.000108961	0.544	0.548971	0.395034	-9.36243	18	23	10	3UTR		0	0
mmu-miR-210-3p	NM_007995	Fcna	No	CTGTGCGTGTGACAGCGGCTGA#CAGCCCTGACTACTATGCACT#..(((((((((.(((.(((((.#))))))))..))).)))))).	1276	1297	1	-21.8	1	0.18092	0.492	-0.0961056	-0.215485	-8.53685	17	21	8	3UTR		0	0
mmu-miR-210-3p	NM_008018	Sh3pxd2a	No	CTGTGCGTGTGACAGCGGCTGA#GCTGCAAGTCATACGCCAA#.((.(((((((((.(((((...#)))))..))))))))))).	9477	9496	1	-24.3	0	0.0379827	0.456	2.46006	3.96372	-7.68219	16	19	11	3UTR		0	0
mmu-miR-210-3p	NM_008051	Fut1	No	CTGTGCGTGTGACAGCGGCTGA#CTGGAGGAGAGAGCCGCTGTTGAGACACATCTGTCTCGAGGCACGGG#((((((((((((((((((((..#.))))))))))...))))............)))))).	1998	2045	1	-28.6	1	0.000154886	0.5	-0.24804	-0.167373	-3.93757	20	37	10	3UTR		0	0
mmu-miR-210-3p	NM_008053	Fxr1	No	CTGTGCGTGTGACAGCGGCTGA#CGGATCGCCAGTCTTACATCGCACT#..(((((((((((.(((((((.#))).))))..)))..))).))))).	1887	1912	1	-19.5	1	0.0492151	0.574	3.52263	4.25915	-5.81384	18	25	5	3UTR		0	0
mmu-miR-210-3p	NM_008059	G0s2	No	CTGTGCGTGTGACAGCGGCTGA#TCACCTAAGGGGTCTGGGACTGATTTGCTGCTGTGCAGCACGCACT#..(((((((((((((((((.((#.)).)))))))).)).))))))).	646	692	1	-27.3	1	9.01e-06	0.426	0.0837756	0.415093	-4.957	19	24	8	3UTR		0	0
mmu-miR-210-3p	NM_008071	Gabrb3	Yes	CTGTGCGTGTGACAGCGGCTGA#GGTGGCTGTTACCCATGTCCAGA#(((.((((((((((((.(((..#))).))))))))..)))).))).	4321	4344	1	-22.5	0	0.000739591	0.559	0.188566	0.403252	-6.9696	18	23	8	3UTR		0	1
mmu-miR-210-3p	NM_008073	Gabrg2	Yes	CTGTGCGTGTGACAGCGGCTGA#TCAGCTGCTCCCTGTCTATGTATT#..(((((((.((((((((((((#)))))))))....)))))))))).	3968	3992	1	-21.9	1	0.199358	0.618	0.24177	0.0219319	-6.19951	19	24	10	3UTR		0	0
mmu-miR-210-3p	NM_008098	Mtpn	No	CTGTGCGTGTGACAGCGGCTGA#GGCTGCTGTTATGTCAACATAGG#(((((.((((((((((((((..#))))))))))))).)..))))).	1047	1070	1	-22.6	0	0.0117308	0.544	2.13363	1.98297	-5.83853	19	23	13	3UTR		0	0
mmu-miR-210-3p	NM_008136	Gnl1	No	CTGTGCGTGTGACAGCGGCTGA#GGCCGCTGCCCACTCTCTCACATAGCACT#..((((((((((((((((((..#)))))))).........)))))).)))).	2256	2285	1	-26.3	1	0.0877215	0.456	0.174236	0.223895	-4.957	18	29	8	3UTR		0	0
mmu-miR-210-3p	NM_008171	Grin2b	Yes	CTGTGCGTGTGACAGCGGCTGA#CAGCTGCCCACAGTACAGA#((((((.((((...(((((((.#))))))).)))))))))).	17690	17709	1	-24.9	0	0.00320823	0.515	0.301304	0.735358	-10.974	17	19	10	3UTR		0	0
mmu-miR-210-3p	NM_008176	Cxcl1	No	CTGTGCGTGTGACAGCGGCTGA#AGTCGTCTTTCATATTGTATGGTCAACACGCACGT#.(((((((((((((((((((..#))))).)).............)))).)))))))).	763	798	1	-21.8	1	0.00125761	0.559	0.159471	0.9336	-3.79332	19	35	8	3UTR		0	0
mmu-miR-210-3p	NM_008179	Gspt2	No	CTGTGCGTGTGACAGCGGCTGA#TCAGTCGTGTCACTCCTGAATGCATAC#.(((((((((((((.(((((((#)))))))))))))......))))))).	2229	2256	1	-23.8	1	0.0518793	0.515	2.47405	2.23697	-4.52877	20	27	13	3UTR		0	0
mmu-miR-210-3p	NM_008207	H2-T24	No	CTGTGCGTGTGACAGCGGCTGA#GTCGCTGTCCTCATACACTCCAGA#(((.(.(((((((((((((...#))))))))).....)))).)))).	1321	1345	1	-22.5	0	0.00671587	0.559	1.45096	0.812115	-8.87056	17	24	9	3UTR		0	0
mmu-miR-210-3p	NM_008217	Has3	No	CTGTGCGTGTGACAGCGGCTGA#CAGCCACTGAGCACAATGCACAGG#(((((((((((.(((.(((((.#))))).)))..)))).))))))).	4270	4294	1	-28.8	1	0.000601664	0.485	0.563114	0.277831	-7.51743	19	24	7	3UTR		0	0
mmu-miR-210-3p	NM_008217	Has3	No	CTGTGCGTGTGACAGCGGCTGA#CAGCCGTTTGTGACAGGCAG#...(((.(((.((((((((((.#)))))))).)).))).))).	3744	3764	1	-26.1	0	0.000995116	0.441	0.706741	0.474105	-10.883	16	20	8	3UTR		0	0
mmu-miR-210-3p	NM_008256	Hmgcs2	No	CTGTGCGTGTGACAGCGGCTGA#TCAGCCCCTCCATGCACAT#.((((((((.((..(.((((((#))))))).)))))))))).	2780	2799	1	-22.1	1	0.0236393	0.441	-0.10254	0.015415	-7.41485	17	19	10	3UTR		0	0
mmu-miR-210-3p	NM_008259	Foxa1	No	CTGTGCGTGTGACAGCGGCTGA#TCATGCTGAGGTCACATGTATAA#.((((((((((((..(((((((#))).))))..)))))))))))).	2672	2695	1	-26	1	0.000661077	0.632	3.05432	2.56279	-5.38561	19	23	12	3UTR		0	1
mmu-miR-210-3p	NM_008285	Hrh1	No	CTGTGCGTGTGACAGCGGCTGA#GGCCCTGTGGGGAACACACACACACACACAGT#(((((.(((((((((.((((..#))))))))............))))).))))).	3721	3753	1	-23.3	0	0.0316538	0.529	0.0276954	0.0588261	-6.07158	18	32	8	3UTR		0	0
mmu-miR-210-3p	NM_008311	Htr2b	No	CTGTGCGTGTGACAGCGGCTGA#TGAGCAGGACGCACGCGCAA#.((((((((((.(....(((.(#).)))..).)))))))))).	1808	1828	1	-19.7	1	0.00925156	0.485	1.33773	0.863756	-8.96547	15	20	10	3UTR		0	0
mmu-miR-210-3p	NM_008320	Irf8	No	CTGTGCGTGTGACAGCGGCTGA#AGCTGGGTTACATGCTCCACGCAGC#(((((((((((((..(((((..#))))).))))))))).....)))).	2361	2386	1	-21.6	1	0.000856857	0.5	-0.0617597	-0.0312986	-5.52986	18	25	9	3UTR		0	0
mmu-miR-210-3p	NM_008370	Il5ra	No	CTGTGCGTGTGACAGCGGCTGA#CAGCACCTGGGATGCACAGA#((((((((....(((..((((.#))))..)))..)))))))).	1680	1700	1	-23.3	1	0.000171201	0.456	0.0268962	-0.0277683	-12.6411	15	20	8	3UTR		0	0
mmu-miR-210-3p	NM_008385	Inpp5b	No	CTGTGCGTGTGACAGCGGCTGA#AGCCGCAAACATGTTCATGCATAGG#(((((((((.((((((((((..#)))))).....))))))))))))).	3604	3629	1	-25.7	1	0.000178591	0.485	-0.0585286	0.138983	-5.18008	19	25	13	3UTR		0	0
mmu-miR-210-3p	NM_008396	Itga2	No	CTGTGCGTGTGACAGCGGCTGA#CAGCTGTAAAACTCACTTTGTCACACACT#....(.(((((((((((((((.#)))))))...........)))))))).).	5272	5301	1	-21.5	0	0.0158142	0.559	2.69647	2.12476	-11.4475	16	29	8	3UTR		0	0
mmu-miR-210-3p	NM_008403	Itgb1bp1	No	CTGTGCGTGTGACAGCGGCTGA#CAGCCACTCACACATGCACAT#.((((((((((..((.(((((.#))))).))..)))))))))).	1218	1239	1	-27.6	1	0.438389	0.691	3.0996	3.20805	-8.66231	17	21	10	3UTR		0	0
mmu-miR-210-3p	NM_008415	Jrk	No	CTGTGCGTGTGACAGCGGCTGA#GGCTGCTGTCACTTTCAGT#(((.....((((((((((((..#))))))))))))...))).	4690	4709	1	-24.1	0	0.000171567	0.515	0.976501	0.81021	-16.8469	15	19	12	3UTR		0	0
mmu-miR-210-3p	NM_008417	Kcna2	Yes	CTGTGCGTGTGACAGCGGCTGA#CAGCTGTAACTGCATTGCACAGG#(((((((((((...(((((((.#)))))))...))))).)))))).	11237	11260	1	-23.7	1	0.000195896	0.618	2.15888	1.99359	-9.43035	18	23	7	3UTR		0	0
mmu-miR-210-3p	NM_008421	Kcnc1	Yes	CTGTGCGTGTGACAGCGGCTGA#CAGCTGCTGTCCTCTCAGAGG#((.((.(.(.(((((((((((.#)))))))))))).).)).)).	5675	5696	1	-26.1	0	6.47e-05	0.382	-0.0299177	-0.23042	-10.9522	17	21	12	3UTR		0	0
mmu-miR-210-3p	NM_008424	Kcne1	No	CTGTGCGTGTGACAGCGGCTGA#CAGTGTGTACACGCACAC#.(((((((((.(((...((((.#)))).)))))))))))).	3061	3079	1	-20.7	1	4.48e-06	0.632	-0.209365	-0.539626	-7.5866	16	18	12	3UTR		0	0
mmu-miR-210-3p	NM_008443	Kif3a	No	CTGTGCGTGTGACAGCGGCTGA#GTGTCTGTCACACTGCTCTGCAGG#(((((((((((((((..((...#))..))))))))).))...)))).	2483	2507	1	-22.7	1	5.02e-05	0.471	0.37204	0.312982	-4.17062	17	24	9	3UTR		0	0
mmu-miR-210-3p	NM_008446	Kif4	No	CTGTGCGTGTGACAGCGGCTGA#TCAACTGTCTGTCACACGTG#....((((((((((((((.(((#))).))).))))))))))).	4570	4590	1	-24.4	0	0.00397314	0.603	0.0240216	0.739557	-9.54656	17	20	11	3UTR		0	0
mmu-miR-210-3p	NM_008468	Kpna6	No	CTGTGCGTGTGACAGCGGCTGA#TTAGCCGCTCTCTAGAACAGCACT#..((((.(((((.(((((((((#))))))))).))....))))))).	3441	3465	1	-22.3	0	0.00526614	0.456	2.34466	1.90353	-7.78982	18	24	9	3UTR		0	0
mmu-miR-210-3p	NM_008473	Krt1	No	CTGTGCGTGTGACAGCGGCTGA#CAGCCTTATTAGAGAAAAGAGCTATGGTTAATTGCACAGA#(((((((..((((((((((((.#)))))...............)))...))))..))))))).	2050	2090	1	-20.7	1	0.00735108	0.647	0.816989	0.63289	-7.3076	19	40	7	3UTR		0	0
mmu-miR-210-3p	NM_008487	Arhgef2	No	CTGTGCGTGTGACAGCGGCTGA#TCAGCCTCCAGCGGCTGTTAATGATGCACAC#.(((((((.(((((((.((((.#.)))).)))))))...))))))).	4267	4298	1	-27.6	1	0.0142647	0.544	-0.23589	-0.00266342	-4.84971	18	24	7	3UTR		0	0
mmu-miR-210-3p	NM_008506	Mycl	No	CTGTGCGTGTGACAGCGGCTGA#CAGCCGGTGTGCGCACACAA#.((((.((((.(((.((((((.#)))))).))))))).)))).	1832	1852	1	-26.9	0	0.000369975	0.5	1.88585	1.03553	-9.25451	17	20	7	3UTR		0	0
mmu-miR-210-3p	NM_008509	Lpl	No	CTGTGCGTGTGACAGCGGCTGA#CATGCCTCTGTCACACTTCTAACACAT#.((((.(((((((((.(((((.#)).))).)))))))))......)))).	3084	3111	1	-23.1	0	0.219755	0.603	0.121132	0.0990514	-5.92733	18	27	9	3UTR		0	0
mmu-miR-210-3p	NM_008527	Klrb1c	No	CTGTGCGTGTGACAGCGGCTGA#CAGATCTCTGCACCTAACCTGTCTCTGCTGTCTGCCTCCCAGTGCAGTTAGTGGCACAGCACAT#.(((((((((((((((((..((#.)).)))))))).....................)))).))))).	859	923	1	-21.5	1	0.000294107	0.441	0	0	-3.79332	19	44	8	3UTR		0	0
mmu-miR-210-3p	NM_008541	Smad5	No	CTGTGCGTGTGACAGCGGCTGA#TCTGCTGCTGCTTACGGCATAGG#((((((.((((((((((((.((#)).))))))).))))))))))).	6397	6420	1	-25.8	0	3.56e-06	0.515	0.909889	0.920349	-5.48126	20	23	11	3UTR		0	0
mmu-miR-210-3p	NM_008551	Mapkapk2	Yes	CTGTGCGTGTGACAGCGGCTGA#TTAGCCATTTCTCAATGGGCTGTCCACTCCCACGGT#(((((.(((.((((((((((((#))))))............)))))))))...))))).	2352	2388	1	-23.5	0	0.00116022	0.485	3.60545	3.34477	-7.08104	20	36	9	3UTR		0	0
mmu-miR-210-3p	NM_008569	Anapc1	No	CTGTGCGTGTGACAGCGGCTGA#CAGCCTGTGCAGGCTGTGCATGACACC#..((((((((.((((((((((.#))))).......)))))))))).))).	6912	6939	1	-22.4	1	2.91e-05	0.559	2.78565	2.84541	-7.78178	18	27	10	3UTR		0	0
mmu-miR-210-3p	NM_008595	Mfng	No	CTGTGCGTGTGACAGCGGCTGA#TCAGCTGCTCCTGGCGCTGCTCAGC#(((.((((((.(.(((((((((#)))))))))..).)))).)).))).	1503	1528	1	-24.5	0	0.000275886	0.412	0.384063	1.04954	-11.0835	19	25	9	3UTR		0	0
mmu-miR-210-3p	NM_008599	Cxcl9	Yes	CTGTGCGTGTGACAGCGGCTGA#TCTGGCCTCTGCAAGCATTGCACAGG#((((((((((..(((.((((..#.)))).)))...)))).)))))).	2251	2277	1	-23.8	1	1.45e-05	0.456	-0.108528	0.317615	-10.3422	17	24	6	3UTR		0	0
mmu-miR-210-3p	NM_008614	Mobp	No	CTGTGCGTGTGACAGCGGCTGA#CACGCACGCACGCACACGCACAC#.((((((((((...(((((((.#)).)).)))...)))))))))).	2350	2373	1	-25.9	1	0.0141674	0.412	0.0133776	-0.0661497	-9.2861	17	23	10	3UTR		0	1
mmu-miR-210-3p	NM_008614	Mobp	No	CTGTGCGTGTGACAGCGGCTGA#CGGCCTCTCTTGCTCGCACAC#.((((((.((((.((.(((((.#))))).)).)))).)))))).	833	854	1	-23.4	1	0.121205	0.441	-0.0228246	-0.0025714	-7.62914	17	21	6	3UTR		0	1
mmu-miR-210-3p	NM_008623	Mpz	No	CTGTGCGTGTGACAGCGGCTGA#GGCCCTGTCAGAGCAGGGG#((.(((.(.((((((.((((..#)))))))))).)))).)).	1117	1136	1	-23.9	0	5.97e-07	0.412	0.7135	1.29221	-8.32824	16	19	10	3UTR		0	0
mmu-miR-210-3p	NM_008635	Map7	No	CTGTGCGTGTGACAGCGGCTGA#GCTGCTGCCACCCACAGT#(((((.(((.(.(((((((...#))))))))))).))))).	3224	3242	1	-23.6	0	0.00101192	0.456	1.85312	0.827095	-10.4278	16	18	11	3UTR		0	0
mmu-miR-210-3p	NM_008637	Nudt1	No	CTGTGCGTGTGACAGCGGCTGA#GGCCACTCAGGATGCTACACAGCCGCAAGCTGTCGGACCAAGGGCACAA#.(((((((.((((((((((((.#.)))))....))))))).)).....))))).	652	701	1	-27.1	1	0.000755069	0.412	-0.380525	0.35384	-4.84971	19	31	7	3UTR		0	0
mmu-miR-210-3p	NM_008638	Mthfd2	No	CTGTGCGTGTGACAGCGGCTGA#GGTGGCTGTGTGCGCGCATGGC#((((((((((.(((((.(((..#))).)))))..)))))))))).	1238	1260	1	-27.2	1	3.55e-06	0.471	3.8137	3.40043	-6.76235	18	22	10	3UTR		0	0
mmu-miR-210-3p	NM_008666	Myt1l	No	CTGTGCGTGTGACAGCGGCTGA#GCTGCTGTCTGCACAT#.((((((...(((((((((...#))))))))))))))).	4701	4717	1	-24	1	0.000568819	0.588	4.28446	3.8966	-8.40586	15	16	15	3UTR		0	0
mmu-miR-210-3p	NM_008686	Nfe2l1	No	CTGTGCGTGTGACAGCGGCTGA#GCCCTGTTACACTTATAGG#(((((.(((((((((.(((...#)))))))))))).))))).	3956	3975	1	-24.3	0	0.000421685	0.574	4.67992	3.95321	-6.07158	17	19	12	3UTR		0	0
mmu-miR-210-3p	NM_008699	Nkx2-3	No	CTGTGCGTGTGACAGCGGCTGA#CAGCCGCTGTCACACACTACAGG#(((((.(((((((((((((((.#))))))))))))))).).)))).	2060	2083	1	-37.5	0	0.00126249	0.515	1.76533	1.85754	-5.83853	20	23	15	3UTR		0	0
mmu-miR-210-3p	NM_008704	Nme1	No	CTGTGCGTGTGACAGCGGCTGA#CGGTGCTGGTTTTCTACCTGCTTACTCTTGTTCTCACAGGCAGGGG#((.(((.(((((((((.((((.#)))))))).........................))))).))).)).	520	566	1	-21.6	0	7.28e-05	0.529	3.18508	3.39019	-7.0388	18	46	8	3UTR		0	0
mmu-miR-210-3p	NM_008720	Npc1	No	CTGTGCGTGTGACAGCGGCTGA#AGCTGTGTCACATGCAG#...(((((((((((.(((((..#)))))))))))))))).	4080	4097	1	-25.2	0	1.49e-05	0.471	2.7975	1.57165	-7.24999	16	17	16	3UTR		0	0
mmu-miR-210-3p	NM_008730	Nptx1	No	CTGTGCGTGTGACAGCGGCTGA#GGCCCCTGCACACGCACAC#.((((((((((.(((.((((..#)))).))))))))))))).	1638	1657	1	-29.2	1	0.00409452	0.397	0.986998	0.245686	-7.37318	17	19	13	3UTR		0	1
mmu-miR-210-3p	NM_008736	Nrl	No	CTGTGCGTGTGACAGCGGCTGA#TCAGCTACTGTCATCTGTCCTCTAAGGGGCATAA#.(((((.((((((((.((((((#)))))).)))))))............).))))).	2421	2455	1	-22.3	0	5.2e-05	0.493	0.858799	0.934126	-5.57006	19	34	7	3UTR		0	0
mmu-miR-210-3p	NM_008746	Ntrk3	Yes	CTGTGCGTGTGACAGCGGCTGA#AGCTGCTGATACAGAAAACAGT#((((...((((.((((((((..#)))))))).))))....)))).	2849	2871	1	-21	0	0.00854181	0.691	3.24416	3.03179	-14.8481	16	22	8	3UTR		0	0
mmu-miR-210-3p	NM_008778	Pak3	Yes	CTGTGCGTGTGACAGCGGCTGA#GAGGTTGGCACACGCTCAGG#(((.(((((((.((((..(...#)..)))).))))))).))).	5405	5425	1	-22.1	0	1.91e-05	0.544	1.59746	1.43482	-10.3164	15	20	7	3UTR		0	0
mmu-miR-210-3p	NM_008798	Pdcd1	No	CTGTGCGTGTGACAGCGGCTGA#CAGGCAAAAGCTCCGTGAGCGTATCTGCTGTCCTTCTGCATGCCCAGG#(((.((((((((((((((....#.)))))))).....)))))).))).	1499	1547	1	-23.3	0	0.00545357	0.5	1.14272	-0.0256103	-6.9696	17	25	8	3UTR		0	0
mmu-miR-210-3p	NM_008803	Pde8a	No	CTGTGCGTGTGACAGCGGCTGA#CAGCTGCTGTCAGGAGTTTTACAGG#((((((.(.((((((((((((.#)))))))))))).).))...)))).	3797	3822	1	-29.3	0	0.00167798	0.544	-0.564887	0.149136	-6.53765	19	25	12	3UTR		0	0
mmu-miR-210-3p	NM_008829	Pgr	No	CTGTGCGTGTGACAGCGGCTGA#CAGTTGCTGTGACATTATTGAGGGCAGG#((((.(((((.((((((((((.#)))))))))).))))......).)))).	4051	4079	1	-26.3	0	0.00825164	0.559	0.0331372	0.120988	-10.8814	19	28	10	3UTR		0	0
mmu-miR-210-3p	NM_008837	Pick1	Yes	CTGTGCGTGTGACAGCGGCTGA#CAGCCCCTGAGTCCACATGCACAC#.((((((((((.(((.(((((.#))))).)))....)))))))))).	1925	1949	1	-27	1	0.00203264	0.471	0.4226	0.117292	-7.37318	18	24	10	3UTR		0	0
mmu-miR-210-3p	NM_008839	Pik3ca	Yes	CTGTGCGTGTGACAGCGGCTGA#GCACGCTGTACACGCTAGAAAACAGA#((((((((((.((((((((...#)).))))))))))))......)))).	5423	5449	1	-24.6	1	0.0166909	0.515	0.907533	1.11057	-6.76235	18	26	12	3UTR		0	0
mmu-miR-210-3p	NM_008840	Pik3cd	Yes	CTGTGCGTGTGACAGCGGCTGA#TCACCGCTGTCTCGCCAGCAGC#((((..(((.((((((((.(((#))))))))))).)))..)))).	4701	4723	1	-25.8	0	0.000240286	0.441	0.0700757	0.645817	-11.2001	18	22	11	3UTR		0	0
mmu-miR-210-3p	NM_008856	Prkch	Yes	CTGTGCGTGTGACAGCGGCTGA#GGCTTCTGTTGCATGCCAC#.((.(((((((((((.((((..#)))).))))))))))))).	3233	3252	1	-22.5	0	7.36e-06	0.382	-0.0582604	-0.144207	-7.0584	17	19	13	3UTR		0	0
mmu-miR-210-3p	NM_008857	Prkci	Yes	CTGTGCGTGTGACAGCGGCTGA#CAGTTGTTGTCACTTTGTGTTAAGTCATTGAAGGCTTAATTGCGCAGT#(((((((.(((((((((((((.#)))))))))))))...........................))))))).	2303	2351	1	-25.9	1	9.8e-05	0.529	0.653579	0.442791	-6.25121	20	48	13	3UTR		0	0
mmu-miR-210-3p	NM_008859	Prkcq	Yes	CTGTGCGTGTGACAGCGGCTGA#CAGCTGCTGGTTGGTGATGAACCAAGGCGCAA#...(((((.(..(((((((((.#)))))))))...............).))))).	2555	2587	1	-22.3	0	0.0110929	0.5	-0.0894248	0.242376	-13.7425	15	32	9	3UTR		0	0
mmu-miR-210-3p	NM_008875	Pld1	Yes	CTGTGCGTGTGACAGCGGCTGA#CAGCATATGTCAAAACATTGTAACCAGATACGCACAGA#((((((((((((((...((((.#))))...)))))................))))))))).	4050	4088	1	-24.7	1	0.0241236	0.529	0.436316	0.503861	-4.90607	18	38	9	3UTR		0	0
mmu-miR-210-3p	NM_008882	Plxna2	Yes	CTGTGCGTGTGACAGCGGCTGA#TGGGCCTGCTGCACATGAGATAAAAGCAGAGG#((.((((((((.((((((((.(#).)))).))))))))).........))).)).	9870	9902	1	-22.8	0	0.0771443	0.441	0.262581	0.0777969	-8.84192	19	32	9	3UTR		0	0
mmu-miR-210-3p	NM_008883	Plxna3	Yes	CTGTGCGTGTGACAGCGGCTGA#TCAGCCTCAGCTGCCCTATCACATGCCCAT#.((.((((((((((((((((((#))))))...)))).....)))))))).)).	6557	6587	1	-25.4	0	0.0270476	0.441	-0.0580243	0.521815	-6.82535	20	30	8	3UTR		0	0
mmu-miR-210-3p	NM_008885	Pmp22	No	CTGTGCGTGTGACAGCGGCTGA#TAGGCTCTGAGCGCGCATAGG#((((((((((..(((.(.(((.#))).).))).)))))))))).	748	769	1	-24.7	1	0.00146727	0.368	0.0484404	1.09431	-10.3422	17	21	10	3UTR		0	0
mmu-miR-210-3p	NM_008892	Pola1	No	CTGTGCGTGTGACAGCGGCTGA#TCAGCTACTGGCTACAAGCATGGC#((((((.((((.(((.((((((#)))))).)))..)))).)))))).	4851	4875	1	-21.8	0	3.42e-05	0.603	3.15732	3.12631	-9.06111	19	24	6	3UTR		0	0
mmu-miR-210-3p	NM_008892	Pola1	No	CTGTGCGTGTGACAGCGGCTGA#TCAGTGCTGTCTTTCATATAAGTGGTGCAGG#(((((((((.((((((.(((((#)))))))))))...))).......)))))).	4880	4911	1	-20.6	1	0.017836	0.5	2.2133	1.93815	-5.18008	20	31	11	3UTR		0	0
mmu-miR-210-3p	NM_008901	Pou3f4	No	CTGTGCGTGTGACAGCGGCTGA#GCGCGCGCGCGCGCGCACAC#.((((((((((...(((((...#)).)))...)))))))))).	1387	1407	1	-25.8	1	7.06e-06	0.338	-0.418651	0.439124	-9.2861	15	20	10	3UTR		0	0
mmu-miR-210-3p	NM_008904	Ppargc1a	No	CTGTGCGTGTGACAGCGGCTGA#CAGCTGCTGAAGAGGCAAGAGACAGA#((((((.(.(..(((((((((.#))))))))).).).)).....)))).	2746	2772	1	-22.3	0	0.0740955	0.588	5.91304	4.63687	-12.7092	17	26	9	3UTR		0	0
mmu-miR-210-3p	NM_008937	Prox1	No	CTGTGCGTGTGACAGCGGCTGA#GGCCGTTGTTACGTAAGACAGA#((((...(((((((((((((..#)))))))))))))....)))).	6383	6405	1	-25	0	0.00809723	0.662	1.68157	2.94236	-11.5013	17	22	13	3UTR		0	0
mmu-miR-210-3p	NM_008964	Ptger2	No	CTGTGCGTGTGACAGCGGCTGA#TCACCCGGTGTTGCATGCCAA#.((.((((((((((.(((.(((#))).))).)))))))))))).	3520	3541	1	-24	0	0.00203071	0.559	0.125911	0.742123	-7.5608	18	21	12	3UTR		0	0
mmu-miR-210-3p	NM_008966	Ptgfr	No	CTGTGCGTGTGACAGCGGCTGA#CGGCTTTGTCTTAGCACAGA#((((((....(((((.(((((.#))))))))))...)))))).	2089	2109	1	-21.9	0	0.00601332	0.544	0.132932	0.121234	-10.3268	16	20	10	3UTR		0	0
mmu-miR-210-3p	NM_008971	Twf1	Yes	CTGTGCGTGTGACAGCGGCTGA#GTTGTCACACGTGCC#..((((((((((((((......#)))))))))))))).	2558	2573	1	-23.9	1	0.000100202	0.515	4.53978	3.49593	-4.957	14	15	14	3UTR		0	0
mmu-miR-210-3p	NM_008996	Rab1a	No	CTGTGCGTGTGACAGCGGCTGA#CAGTGTCTGTCAGTTTCCACGCATAA#.((((((((((((((..((((.#))))..)))))).....)))))))).	1223	1249	1	-24.6	1	0.0934594	0.588	2.85311	3.40102	-4.02637	18	26	8	3UTR		0	0
mmu-miR-210-3p	NM_008997	Rab11b	No	CTGTGCGTGTGACAGCGGCTGA#TTAGCTGCTGTGTCCAGGTAGGGA#((.(((.((..(((((((((((#)))))))))))...)).))).)).	3885	3909	1	-24.8	0	5.05e-05	0.544	0.237575	-0.0508158	-11.1061	18	24	11	3UTR		0	0
mmu-miR-210-3p	NM_009003	Rab4a	No	CTGTGCGTGTGACAGCGGCTGA#AGCCGGTGTGACATGACAGA#((((.(((((.(((.(((((..#))))).))).))))))))).	1076	1096	1	-26.9	0	0.000433663	0.485	-0.0507479	0.286567	-11.6168	17	20	9	3UTR		0	0
mmu-miR-210-3p	NM_009012	Rad50	No	CTGTGCGTGTGACAGCGGCTGA#TAGCCCTGCTGTCACATGAATCCATGCACAC#.((((((((((((((((((((.#)))))..))))))))))........))))).	4450	4481	1	-28	1	0.0230171	0.5	3.92534	3.99997	-3.79332	20	31	10	3UTR		0	0
mmu-miR-210-3p	NM_009020	Rag2	No	CTGTGCGTGTGACAGCGGCTGA#GCCACCTGCCATGCACAA#.((((((((.(.(((.(((...#)))..)))))))))))).	2988	3006	1	-20	1	0.00122768	0.544	0.0439326	0.058731	-8.61568	15	18	12	3UTR		0	0
mmu-miR-210-3p	NM_009025	Rasa3	Yes	CTGTGCGTGTGACAGCGGCTGA#TCAGCGCTGTTGACCCACACCAGGGG#((.((.((((((((((.(((((#)))))))))).....))))))).)).	2664	2690	1	-23.6	0	1.94e-05	0.456	2.88535	3.31603	-7.39607	19	26	10	3UTR		0	0
mmu-miR-210-3p	NM_009035	Rbpj	Yes	CTGTGCGTGTGACAGCGGCTGA#TCAGCTGTCCCTCTCACACGCACC#..((((((((((..((((((((#)))))))).....)))))))))).	1797	1821	1	-28	1	0.137928	0.544	-0.18548	1.39896	-7.10297	18	24	10	3UTR		0	0
mmu-miR-210-3p	NM_009038	Rcvrn	No	CTGTGCGTGTGACAGCGGCTGA#TCAGCCTGCGCACGCACAC#.((((((((((.((..((((((#)))))))))))))))))).	772	791	1	-27.7	1	0.00144418	0.412	-0.394075	-0.177417	-8.10863	18	19	18	3UTR		0	0
mmu-miR-210-3p	NM_009041	Rdx	No	CTGTGCGTGTGACAGCGGCTGA#CAGTGGCTGTGCACGTGCT#..((((((((.(((((.((((.#)))).))))))))))))).	4004	4023	1	-27.2	1	0.000168355	0.515	1.14084	0.82115	-7.78178	17	19	13	3UTR		0	0
mmu-miR-210-3p	NM_009067	Ralbp1	No	CTGTGCGTGTGACAGCGGCTGA#TCAGCGCCTGTCTTTTGTGCGGT#(((((((...(((((..(((((#)))))..)))))...))))))).	3689	3712	1	-23.3	1	0.000691907	0.574	-0.121037	0.21447	-8.78315	17	23	7	3UTR		0	0
mmu-miR-210-3p	NM_009068	Ripk1	Yes	CTGTGCGTGTGACAGCGGCTGA#CAGCATGGAACATGCACAGT#((((((((((..((...((((.#)))).))..)))))))))).	3597	3617	1	-24.2	1	0.000798901	0.485	-0.367385	0.051313	-11.0777	16	20	10	3UTR		0	0
mmu-miR-210-3p	NM_009102	Rrh	No	CTGTGCGTGTGACAGCGGCTGA#TCAGCCAGCCCAACTCTGCTTGAAGAGTTGTTGCCGTAGAGC#((.((((.((((((((((((((#))))))....................)))))))))))).)).	1176	1218	1	-22.5	0	0.000310326	0.515	3.72334	3.57983	-7.80875	20	42	12	3UTR		0	0
mmu-miR-210-3p	NM_009121	Sat1	No	CTGTGCGTGTGACAGCGGCTGA#CAGTGACGTTGTTGCATGTTTGAAATTCGGTCTGTTTAAAGTGGCAGT#(((((((((((((((((((((.#))))..)))))))))))))........................)))).	919	967	1	-21.6	1	0.000957574	0.603	3.46174	2.7614	-3.93757	21	48	13	3UTR		0	0
mmu-miR-210-3p	NM_009127	Scd1	No	CTGTGCGTGTGACAGCGGCTGA#GCTGCTGTCCAGGCC#....((.((.(((((((((...#))))))))))).)).	2817	2832	1	-23.4	0	0.0012082	0.397	0.0107324	0.1703	-12.3328	13	15	11	3UTR		0	0
mmu-miR-210-3p	NM_009128	Scd2	No	CTGTGCGTGTGACAGCGGCTGA#GGCCGCGTCGGCTGTACAGC#(((((((..((((.((((((..#))))))))))..))))))).	3899	3919	1	-24.9	1	4.14e-05	0.368	0.401367	0.0102073	-8.16444	17	20	10	3UTR		0	0
mmu-miR-210-3p	NM_009137	Ccl22	Yes	CTGTGCGTGTGACAGCGGCTGA#AGCTGCTGCCAGTGGCAGAGT#((.(((...((.((((((((..#)))))))).))...))).)).	1372	1393	1	-22.5	0	4.64e-07	0.632	0.0560556	-0.0364386	-13.7556	15	21	8	3UTR		0	0
mmu-miR-210-3p	NM_009140	Cxcl2	No	CTGTGCGTGTGACAGCGGCTGA#TGGGCTGCTGTCCCTCAACGGA#((((..(.(.((((((((((.(#).)))))))))).).).)))).	366	388	1	-21.7	0	0.00235786	0.515	-0.698142	-0.0837071	-13.5137	17	22	10	3UTR		0	0
mmu-miR-210-3p	NM_009141	Cxcl5	No	CTGTGCGTGTGACAGCGGCTGA#AGCTGCTGTGTCATGCAGAA#.(.((((((..(((((((((..#)))))))))..)))))).).	1105	1125	1	-25.6	0	0.00029394	0.647	0.0424934	0.341641	-9.41815	16	20	9	3UTR		0	0
mmu-miR-210-3p	NM_009158	Mapk10	Yes	CTGTGCGTGTGACAGCGGCTGA#CACACACTGTCACAACGCACT#..(((((((((((((.(..((.#))..).)))))))).))))).	2121	2142	1	-23.9	1	0.15831	0.588	0.0617423	0.249839	-5.19005	16	21	8	3UTR		0	0
mmu-miR-210-3p	NM_009182	St8sia3	No	CTGTGCGTGTGACAGCGGCTGA#GCCCTGTCACTTTAAAGAGTGCAGG#((((((..(((((((.(((...#))))))))))........)))))).	3920	3945	1	-22.7	0	3.37e-05	0.456	0.262852	-0.171988	-8.02794	16	25	10	3UTR		0	0
mmu-miR-210-3p	NM_009187	Cox7a2l	No	CTGTGCGTGTGACAGCGGCTGA#AGCACCTGTCAGTGCTGCACAT#.(((((((.((((((..(((..#)))..))))))..)).))))).	960	982	1	-21.7	1	0.00210883	0.485	1.74342	1.86941	-5.08276	16	22	6	3UTR		0	0
mmu-miR-210-3p	NM_009191	Clpb	No	CTGTGCGTGTGACAGCGGCTGA#TCAGCCTCTCCTGTCACACAGCATAGA#(((((((((((((((.((((((#))))))....))))))))).)))))).	3110	3137	1	-32	1	0.000988559	0.5	-0.0247026	0.245782	-4.17062	21	27	9	3UTR		0	0
mmu-miR-210-3p	NM_009194	Slc12a2	No	CTGTGCGTGTGACAGCGGCTGA#CAGCGCGCATGTGCACACGTGCT#..(((((((((((((((((((.#)))).))).))).))))))))).	4985	5008	1	-28	1	9.15e-05	0.559	0.582499	0.766184	-4.957	19	23	9	3UTR		0	0
mmu-miR-210-3p	NM_009250	Serpini1	No	CTGTGCGTGTGACAGCGGCTGA#TCAGCCTCACATTTTCACAGA#(((((.((((((....((((((#))))))))))))...))))).	2494	2515	1	-21.4	0	0.000495228	0.515	-0.0587009	-0.092865	-8.953	17	21	12	3UTR		0	0
mmu-miR-210-3p	NM_009256	Serpinb9	No	CTGTGCGTGTGACAGCGGCTGA#CAGCTCTGTCAAGATGGGCAA#.(((.(((.((((((.(((((.#)))))))))))..))).))).	1344	1365	1	-22	0	0.000492993	0.515	-0.185281	-0.0548726	-9.2018	17	21	11	3UTR		0	0
mmu-miR-210-3p	NM_009259	Spn	No	CTGTGCGTGTGACAGCGGCTGA#TCACTGCCACTTCTAAGGTGTTTCAGGCTGTCAGGTGCATGGA#((((((((.(((((((..((((#.))))))))))).)))))))).	2913	2956	1	-24.3	1	0.00177871	0.5	-0.434881	-0.505776	-4.99396	19	22	11	3UTR		0	0
mmu-miR-210-3p	NM_009261	Strbp	No	CTGTGCGTGTGACAGCGGCTGA#TAGTTGCTGTCACATTCTAAACTCTGCCACTGTAGCATGAAAGCACC#..(((((((((((((((((((.#)))))))))))))))...........................)))).	13406	13453	1	-25.7	1	0.0022504	0.544	0.826124	1.17954	-4.957	19	47	15	3UTR		0	0
mmu-miR-210-3p	NM_009263	Spp1	Yes	CTGTGCGTGTGACAGCGGCTGA#TTAGTCTGTTGTTTCATGCAA#...((((((.((((((((((((#)))).)))))))).)))))).	1136	1157	1	-21.6	0	0.00383034	0.603	0.380339	0.496688	-7.75705	18	21	8	3UTR		0	0
mmu-miR-210-3p	NM_009274	Srpk2	No	CTGTGCGTGTGACAGCGGCTGA#CAGCAGACTTGCCATATGTACAGT#(((((((((((.(((..((((.#))))....))).))))))))))).	6101	6125	1	-21.5	1	0.00703784	0.529	2.24124	3.69767	-7.51743	18	24	11	3UTR		0	0
mmu-miR-210-3p	NM_009280	Ss18	No	CTGTGCGTGTGACAGCGGCTGA#TTAGCAGGCACGTTGTCACAGCACT#..((((.(((((((((((((..#.))).)))))))))))))).	1468	1493	1	-26.7	0	0.00482373	0.441	1.48006	2.52828	-6.50069	17	20	14	3UTR		0	0
mmu-miR-210-3p	NM_009283	Stat1	Yes	CTGTGCGTGTGACAGCGGCTGA#TAGCTGCCTGTTAGACGTCACC#..((((((.((((((((((((.#))))))).))))).))).))).	4733	4755	1	-24.5	1	0.00114198	0.515	0.00822581	-0.0112175	-6.01339	18	22	7	3UTR		0	0
mmu-miR-210-3p	NM_009284	Stat6	No	CTGTGCGTGTGACAGCGGCTGA#TCATTTGGGGAGTAACTATGTGGCTGTGACATGCATAA#.(((((((((.(((((.((...#.)).))))).))))))))).	3490	3528	1	-27	1	0.000728457	0.544	0.21184	-0.0599246	-6.6181	16	20	9	3UTR		0	0
mmu-miR-210-3p	NM_009323	Tbx15	No	CTGTGCGTGTGACAGCGGCTGA#CAGGCCTGGCCTCACACGCCAGA#(((.(((((((((((.(.(((.#))).))))...))))))))))).	3061	3084	1	-25.1	0	7.98e-05	0.456	0.315481	0.0942394	-7.20265	18	23	11	3UTR		0	0
mmu-miR-210-3p	NM_009337	Tcl1	No	CTGTGCGTGTGACAGCGGCTGA#GGCCAGACGCTGCCCCTTCCCATGCTGCTGTTGCCTGCTCGGC#(((.(((.(((((((((((((.#.)).))))))))))).))).))).	570	613	1	-25.6	0	7.22e-05	0.368	-1.01649	-0.42101	-9.28323	19	24	11	3UTR		0	0
mmu-miR-210-3p	NM_009348	Tectb	No	CTGTGCGTGTGACAGCGGCTGA#TTAGCCGCAGGCTAGTGCACGGT#((((((((..(...((((((((#))))))))...)..)))))))).	2591	2614	1	-23.1	1	0.00018507	0.574	0.660727	0.243327	-11.7292	17	23	8	3UTR		0	0
mmu-miR-210-3p	NM_009368	Tgfb3	No	CTGTGCGTGTGACAGCGGCTGA#TCGGCCCCAGATGCACAGA#((((((((.((...(.((((((#))))))))).)))))))).	3235	3254	1	-22.9	1	0.0208081	0.588	0.213712	0.742354	-10.7198	17	19	9	3UTR		0	0
mmu-miR-210-3p	NM_009383	Tial1	No	CTGTGCGTGTGACAGCGGCTGA#CAGTCTCCTGTCACACT#......(((((((((.(((((.#)))))..))))))))).	1575	1592	1	-22.1	0	0.000489947	0.574	1.05422	1.98943	-15.7996	14	17	9	3UTR		0	0
mmu-miR-210-3p	NM_009385	Nkx2-1	No	CTGTGCGTGTGACAGCGGCTGA#TCGCCCGCTGCTCCACGCGCT#..(((((((.((((((((.(((#))).)))))).))))))))).	1800	1821	1	-26.8	1	0.00400109	0.544	3.25848	2.67571	-6.19951	18	21	9	3UTR		0	0
mmu-miR-210-3p	NM_009401	Tnfrsf8	No	CTGTGCGTGTGACAGCGGCTGA#TCATACTAAGCACTAAAGCTGCTGTCACTCACAGC#(((((...((((((((((((..#.)))))))))))).))))).	2477	2512	1	-28.6	0	1.27e-05	0.485	0.792059	0.367924	-9.69585	17	20	12	3UTR		0	0
mmu-miR-210-3p	NM_009414	Tph1	No	CTGTGCGTGTGACAGCGGCTGA#CAGCTGGTGAGCACGCATC#..((((((((..((.((((((.#)))))).)).)))))))).	3403	3422	1	-26.5	1	0.000233757	0.529	3.62386	4.4527	-11.864	16	19	8	3UTR		0	0
mmu-miR-210-3p	NM_009422	Traf2	Yes	CTGTGCGTGTGACAGCGGCTGA#CAGCTCAGTGAGGAGCTGTCACATTAGGCCAGC#(((.(((((((((((((((((.#))))).........))))))))))...))))).	1635	1668	1	-25.2	0	0.000114681	0.368	4.02698	3.14287	-6.9696	20	33	10	3UTR		0	0
mmu-miR-210-3p	NM_009466	Ugdh	No	CTGTGCGTGTGACAGCGGCTGA#TAGCTGCTTGTTACATTTGCATC#..(((((((((((((((((((.#)))))))).)))))))..)))).	2317	2340	1	-23.8	1	0.0031875	0.647	0.392995	0.747738	-4.957	19	23	8	3UTR		0	0
mmu-miR-210-3p	NM_009491	Vmn2r10	No	CTGTGCGTGTGACAGCGGCTGA#AGCTTTCTTCCTTCCACGCTGCCATGCACAGT#(((((((((.(.(((((...((#.))..))))))))))))))).	4068	4100	1	-23.1	1	3.77e-05	0.559	1.11135	1.20528	-8.52688	17	21	15	3UTR		0	0
mmu-miR-210-3p	NM_009499	Vasp	No	CTGTGCGTGTGACAGCGGCTGA#GCCATGGTCACACCCACGC#.((((.(((((((...(((...#)))...))))))).)))).	1616	1635	1	-21.2	0	0.00017669	0.382	3.31567	2.61186	-7.51962	14	19	7	3UTR		0	0
mmu-miR-210-3p	NM_009506	Vegfc	Yes	CTGTGCGTGTGACAGCGGCTGA#GCCACATTAGCACTGTCTATGCACAGA#(((((((((.(((((..(((((#.))))).)))))))))))))).	1543	1570	1	-26.3	1	0.00105029	0.529	1.25038	0.616052	-5.41313	19	22	14	3UTR		0	0
mmu-miR-210-3p	NM_009511	Vipr2	No	CTGTGCGTGTGACAGCGGCTGA#CAGTCACTGAGTGCACAGGGAATATTCAGATGTACAGG#((((((((.((((((.(((((.#))))).)))................))).)))))))).	3120	3158	1	-23.1	1	0.00227764	0.485	0.099608	-0.0961963	-5.22701	19	38	8	3UTR		0	0
mmu-miR-210-3p	NM_009527	Wnt7a	Yes	CTGTGCGTGTGACAGCGGCTGA#CAGCTGCTGGTGAAACTCAGATGCCTGTGAGACAACAGC#((((((((.((((((((((((.#))))))))).......))).))))..........)))).	3005	3044	1	-23.4	1	0.000175774	0.412	0.693009	0.412734	-4.99396	20	39	9	3UTR		0	0
mmu-miR-210-3p	NM_009557	Zfp46	No	CTGTGCGTGTGACAGCGGCTGA#TCAGCCGCTCCCCTCCCTGTGCTGAGCTGCGGAAGTCATACAAGCACC#..((((((((((((((((((((#))))))))).........................)))))))..)))).	4275	4323	1	-27.2	1	0.0339263	0.441	0.540536	0.575615	-4.957	20	48	9	3UTR		0	0
mmu-miR-210-3p	NM_009576	Zic4	No	CTGTGCGTGTGACAGCGGCTGA#CGGCCGCTTCAAAGGCGGCACAC#.(((((((.(((.((((((((.#)))))))))))...))).)))).	1884	1907	1	-24.1	1	0.00393207	0.441	2.50055	3.6971	-6.13885	18	23	11	3UTR		0	0
mmu-miR-210-3p	NM_009577	Zik1	No	CTGTGCGTGTGACAGCGGCTGA#CAGCTGCTGTGTTTGCAG#...((((....((((((((((.#))))))))))...)))).	3054	3072	1	-22.6	0	8.09e-06	0.588	0.507822	0.402868	-13.9518	14	18	10	3UTR		0	0
mmu-miR-210-3p	NM_009614	Adam15	No	CTGTGCGTGTGACAGCGGCTGA#CAGGCGCTGTTAAGCAATACCTGGGGACGCACT#..((((((.((((((((.(((.#))).))))))).............).)))))).	2708	2741	1	-25	1	0.0193903	0.426	1.42563	1.1103	-6.01339	17	33	7	3UTR		0	0
mmu-miR-210-3p	NM_009616	Adam19	No	CTGTGCGTGTGACAGCGGCTGA#TCCAGAGGCCAGCTAGGCTGTCACAGGCAGGA#.(.(((.((((((((((((((.#.)))))..))))))))).))).).	4930	4962	1	-30.5	0	9.76e-05	0.456	-0.128126	-0.0614803	-6.89455	18	24	9	3UTR		0	0
mmu-miR-210-3p	NM_009621	Adamts1	No	CTGTGCGTGTGACAGCGGCTGA#AGCCCTGTTGCACTGTACT#..(((((((((((((.((((..#))))))))))))).)))).	3606	3625	1	-24.1	1	0.0109354	0.603	3.45956	3.58153	-5.19005	17	19	13	3UTR		0	0
mmu-miR-210-3p	NM_009622	Adcy1	Yes	CTGTGCGTGTGACAGCGGCTGA#TAGTGGCTGTTACACAAGGTCTGGCACAC#.(((((((((((((((.((((.#)))).))))))))))........))))).	8950	8979	1	-27.1	1	0.00277695	0.485	-0.105445	-0.278606	-3.79332	19	29	10	3UTR		0	0
mmu-miR-210-3p	NM_009630	Adora2a	No	CTGTGCGTGTGACAGCGGCTGA#TTAGCCCAAGCTGCCATGCACT#..(((((((.(.((((((((((#))))))...)))))))))))).	2302	2324	1	-23.8	1	0.0011563	0.441	-0.368519	0.167524	-9.54631	18	22	12	3UTR		0	0
mmu-miR-210-3p	NM_009656	Aldh2	Yes	CTGTGCGTGTGACAGCGGCTGA#AGCTGCCATCACAGGCACAA#.(((((.(((((..((((((..#))))))..))))).))))).	3683	3703	1	-27.3	0	4.2e-05	0.471	1.16959	0.221524	-7.48298	16	20	6	3UTR		0	0
mmu-miR-210-3p	NM_009656	Aldh2	Yes	CTGTGCGTGTGACAGCGGCTGA#AGCCATGTCATGTGCACAGT#((((((((((((((..((((..#)))).)))))))))))))).	2764	2784	1	-25.5	1	0.00134032	0.441	3.39328	3.59329	-4.90607	18	20	14	3UTR		0	0
mmu-miR-210-3p	NM_009670	Ank3	No	CTGTGCGTGTGACAGCGGCTGA#GGGCGCTGTTAGTGCTTACAGG#(((((.((.((((((((.((..#)).))))))))..)).))))).	4459	4481	1	-22.6	0	0.000348002	0.397	1.7644	2.2313	-6.89492	17	22	8	3UTR		0	0
mmu-miR-210-3p	NM_009691	Aplp2	No	CTGTGCGTGTGACAGCGGCTGA#TAGCCGTGCCTCGTCCCACTATGCACAGA#(((((((((.(((.(((((((.#))))))).....))).)))...)))))).	3406	3435	1	-23.9	1	0.055596	0.471	0.40813	0.179018	-6.03692	19	29	7	3UTR		0	0
mmu-miR-210-3p	NM_009696	Apoe	No	CTGTGCGTGTGACAGCGGCTGA#GGCCCTGTCTCAAGCACC#..((((.((.(((((.((((..#))))))))).)).)))).	1181	1199	1	-22.7	0	0.00290587	0.426	2.08622	0.881718	-7.97624	15	18	9	3UTR		0	0
mmu-miR-210-3p	NM_009717	Neurod6	No	CTGTGCGTGTGACAGCGGCTGA#GTTGCTGAATAAAGACATGCACAC#.(((((((((..(((((((...#))))))).......))))))))).	1666	1690	1	-21.1	1	0.00186152	0.632	2.01235	2.47391	-9.9649	16	24	9	3UTR		0	0
mmu-miR-210-3p	NM_009724	Atp4b	No	CTGTGCGTGTGACAGCGGCTGA#CAGCCTCTGCTGGCCAGCATGCACGGC#((((((((((..(((((((((.#)))))...))))....)))))))))).	973	1000	1	-29.4	1	5.66e-07	0.382	1.04679	1.59684	-10.1092	19	27	10	3UTR		0	0
mmu-miR-210-3p	NM_009726	Atp7a	No	CTGTGCGTGTGACAGCGGCTGA#GCTGCTGTCACTTAGAACACGAAACAAAGGAATGTGCAT#.((((((((((((((((((...#)))))))))))....................))))))).	8102	8141	1	-24.2	1	0.00496495	0.603	0.403134	0.192638	-3.79332	18	39	11	3UTR		0	0
mmu-miR-210-3p	NM_009729	Atp6v0c	No	CTGTGCGTGTGACAGCGGCTGA#CAGAACGAACAGCCTGACACATGCACGGG#(((((((((((.((..(((((.#.))))))).))))))))))).	688	717	1	-27.6	1	0.000330094	0.456	3.50011	3.40298	-8.25288	18	21	11	3UTR		0	0
mmu-miR-210-3p	NM_009741	Bcl2	Yes	CTGTGCGTGTGACAGCGGCTGA#CAGTGCTGTCACATTTAAGGCAAGGC#((.(((((((((((((.((((.#)))))))))))))).....))).)).	3424	3450	1	-22.9	0	6.95e-05	0.559	0.734722	1.43463	-5.49511	19	26	14	3UTR	MIRT007182	0	0
mmu-miR-210-3p	NM_009753	Bicd1	No	CTGTGCGTGTGACAGCGGCTGA#GCTGTGTGATCTCGCCATTAGGAATGAAGGAGGCTGTTACATGCACT#..((((((((((((((..((..#.))..)))))))))))))).	7781	7828	1	-26.4	1	0.00134186	0.515	0.323259	0.612809	-4.957	16	20	14	3UTR		0	0
mmu-miR-210-3p	NM_009767	Chic1	No	CTGTGCGTGTGACAGCGGCTGA#TCTGTCGTTGTTCACTTGTCAGA#(((.(((.(((((((((((.((#)).)))))))).))).)))))).	7300	7323	1	-19.9	0	0.00147859	0.588	1.68827	1.9127	-9.28323	19	23	8	3UTR		0	0
mmu-miR-210-3p	NM_009779	C3ar1	No	CTGTGCGTGTGACAGCGGCTGA#CACGTGGCTGATCCATCCATGCACAC#.((((((((.((((((.((((.#)).)).)))).....)))))))))).	3378	3404	1	-21.2	1	0.0456931	0.529	0.74721	-0.0195589	-5.03583	18	26	10	3UTR		0	0
mmu-miR-210-3p	NM_009786	Cacybp	No	CTGTGCGTGTGACAGCGGCTGA#CAGCCATATGCTCACACTTACAGC#(((((.((((((((..(((((.#)))))...)).)))))).))))).	1906	1930	1	-24	0	0.00442948	0.632	-0.112104	0.0277108	-6.80703	18	24	6	3UTR		0	0
mmu-miR-210-3p	NM_009805	Cflar	Yes	CTGTGCGTGTGACAGCGGCTGA#TTAGTCTCTGTCCTATGTGCAT#.((((((((.(((((.((((((#)))))).))))).)))))))).	1376	1398	1	-22.3	1	0.0506798	0.647	-0.340188	-0.195908	-5.26888	19	22	8	3UTR		0	0
mmu-miR-210-3p	NM_009833	Ccnt1	No	CTGTGCGTGTGACAGCGGCTGA#TCAGTTATTCGATCTGCTGCCTCACATCTACAGT#(((((.((((((((((((((((#)))).........))))))..)))))).))))).	2451	2485	1	-21.3	0	0.00326012	0.515	0.453414	0.373143	-5.83853	21	34	6	3UTR		0	0
mmu-miR-210-3p	NM_009839	Cct6b	No	CTGTGCGTGTGACAGCGGCTGA#CAGCAGCGTCACATGGCCT#..(..((((((((.((.((((.#)))).))))))))))..).	1742	1761	1	-21.5	0	0.00593596	0.588	0.106245	-0.0491261	-12.9649	15	19	10	3UTR		0	0
mmu-miR-210-3p	NM_009840	Cct8	No	CTGTGCGTGTGACAGCGGCTGA#TAGTGGCTGGGCCAGAGTTTATGCGCACAC#.(((((((((((((((.((((.#)))).)))).........))))))))))).	2055	2085	1	-23.8	1	0.0143447	0.515	4.22646	4.22566	-3.79332	19	30	11	3UTR		0	0
mmu-miR-210-3p	NM_009845	Cd22	No	CTGTGCGTGTGACAGCGGCTGA#GGCGCAGCTGTCACATGAACT#..((.(((((((((((((((..#))).).))))))))))).)).	3530	3551	1	-23.3	0	0.00386637	0.574	-0.0903221	-1.16924	-9.07604	17	21	11	3UTR		0	0
mmu-miR-210-3p	NM_009865	Cdh10	No	CTGTGCGTGTGACAGCGGCTGA#TTAGTTGGTGTGATATGCAG#...(((((((.(((.(((((((#))))))).))).))))))).	3273	3293	1	-21.6	0	0.000731552	0.632	3.41948	2.03399	-10.0748	17	20	7	3UTR		0	0
mmu-miR-210-3p	NM_009869	Cdh9	No	CTGTGCGTGTGACAGCGGCTGA#CAGCCGAGCAGTCACTGCATAGG#(((((((.(((((..((((((.#))))))....)))))))))))).	3156	3179	1	-27.8	1	3.15e-05	0.5	0.00885043	0.190675	-7.8435	18	23	12	3UTR		0	0
mmu-miR-210-3p	NM_009871	Cdk5r1	No	CTGTGCGTGTGACAGCGGCTGA#CAGCCGCTGTCGCTGGTCCACTGAGCTGCGGTAACAGG#((((.((((((((((((((((.#)))))))))))))..............)))...)))).	3198	3236	1	-30.2	0	3.52e-05	0.426	-0.0847763	0.492869	-8.05661	20	38	13	3UTR		0	0
mmu-miR-210-3p	NM_009874	Cdk7	Yes	CTGTGCGTGTGACAGCGGCTGA#TCAAGCCTAGGGCTGTGCACATAACTGATGCACAC#.(((((((((((((((((((((#))).)))....))))).))))).......))))).	4395	4430	1	-22.4	1	0.0205545	0.441	0	0.00808204	-3.79332	21	35	5	3UTR		0	0
mmu-miR-210-3p	NM_009910	Cxcr3	Yes	CTGTGCGTGTGACAGCGGCTGA#CAGGCGTTGTCAGCACT#..((((...((((((((.(((.#))).)))))))))))).	1505	1522	1	-23	0	0.000107765	0.515	0.80673	0.352644	-9.87071	15	17	12	3UTR		0	0
mmu-miR-210-3p	NM_009946	Cplx2	No	CTGTGCGTGTGACAGCGGCTGA#CAGGCAACCCTGGAAGGATGCTGTGTACCACACATGCATGGG#(((((((((((((((((.(((.#))).)..............)))))......))))))))))).	3764	3806	1	-22.3	1	0.000104199	0.456	-0.0343481	0.0430498	-3.93757	20	42	11	3UTR		0	0
mmu-miR-210-3p	NM_009948	Cpt1b	No	CTGTGCGTGTGACAGCGGCTGA#GGCCAGCTCACAGGCATAA#.(((((.(((((..((((((..#)))).))))))).))))).	2460	2479	1	-22.2	0	0.00153793	0.368	3.63022	2.37854	-7.48298	16	19	7	3UTR		0	0
mmu-miR-210-3p	NM_009951	Igf2bp1	No	CTGTGCGTGTGACAGCGGCTGA#TTGGCAGTTGTCACATGTCACGT#.(((((((((((((((.(((((#))))).))))))))))).)))).	7646	7669	1	-26	1	0.000563113	0.559	3.55056	3.42606	-3.79332	20	23	11	3UTR		0	0
mmu-miR-210-3p	NM_009951	Igf2bp1	No	CTGTGCGTGTGACAGCGGCTGA#TCTGCCGCTTACACCGCAGT#(((((.(((((..((((((.((#)).)))))))))))))))).	5500	5520	1	-23.9	0	9.31e-05	0.426	1.04575	0.19536	-10.4745	18	20	16	3UTR		0	0
mmu-miR-210-3p	NM_009971	Csf3	No	CTGTGCGTGTGACAGCGGCTGA#TCCTGCTGCTGCTCCAGGCACC#..((((.((.(((((((((.((#))..))))))).)))).)))).	918	940	1	-23.1	0	9.46e-05	0.515	-0.0403677	0.254106	-7.74319	17	22	7	3UTR		0	0
mmu-miR-210-3p	NM_009977	Cst7	No	CTGTGCGTGTGACAGCGGCTGA#CTGGAGCACGTGCAGA#((((((((((..(((.......#)))..)))))))))).	817	833	1	-20.9	1	0.00126418	0.529	-0.393103	-0.098655	-10.3422	13	16	10	3UTR		0	0
mmu-miR-210-3p	NM_009986	Cux1	No	CTGTGCGTGTGACAGCGGCTGA#CAGCTGTCAGTCTCCGTGCACAGA#(((((((((.(((.(((((((.#)))))))..)))..))))))))).	8279	8303	1	-25.2	1	0.000142732	0.456	-0.0489163	-0.0633464	-6.03692	19	24	9	3UTR		0	0
mmu-miR-210-3p	NM_010007	Cyp2j5	No	CTGTGCGTGTGACAGCGGCTGA#TTGGCCATTGCTGTCTTATATGCTGGA#(((.((((((((((((((((((#))))))...))))))..))))))))).	2723	2750	1	-20.7	0	0.000871036	0.647	0.641639	1.0032	-6.9696	21	27	9	3UTR		0	0
mmu-miR-210-3p	NM_010008	Cyp2j6	No	CTGTGCGTGTGACAGCGGCTGA#CATGCCTTTGGGCTGGTTCATATGTACC#..(((((((((((((((((((.#)).))).....))))..)))))))))).	2822	2850	1	-20.6	1	0.00102411	0.529	2.47054	1.56082	-4.957	19	28	10	3UTR		0	0
mmu-miR-210-3p	NM_010028	Ddx3x	No	CTGTGCGTGTGACAGCGGCTGA#CAGCCCTGTCTGAAGGTG#....((.(..(((((.(((((.#))))))))))...).)).	2260	2278	1	-18.5	0	9.86e-05	0.574	3.78906	3.464	-13.6222	13	18	10	3UTR		0	0
mmu-miR-210-3p	NM_010069	Doc2a	No	CTGTGCGTGTGACAGCGGCTGA#CAGCAGCTGTCCATCACAGG#(((((.(((.((((((.((((.#)))).)))))))))))))).	1874	1894	1	-26.8	0	4.14e-06	0.382	0.0888216	0.77108	-7.08104	18	20	14	3UTR		0	0
mmu-miR-210-3p	NM_010073	Dpm2	No	CTGTGCGTGTGACAGCGGCTGA#AGTCCTGTCCCGTCACAA#.((((((.(.(((((.((((..#)))))))))))).)))).	672	690	1	-18.4	1	0.0092394	0.412	-0.544591	0.107661	-7.58252	16	18	12	3UTR		0	0
mmu-miR-210-3p	NM_010177	Fasl	No	CTGTGCGTGTGACAGCGGCTGA#TCTGTGACTGAGGGACATAAAGCTTTGGGCTGCTGTGTGACAATGCAGAGGCACAGA#((((((.(.(((((((((((.(#.).))))))))).........)).).)))))).	1268	1325	1	-27	0	7.42e-06	0.544	1.67304	1.04471	-6.53765	19	33	9	3UTR		0	0
mmu-miR-210-3p	NM_010180	Fbln1	No	CTGTGCGTGTGACAGCGGCTGA#GGCTGCTGTAGAGTGGCACAT#.(((((.....(((((((((..#)))))))))......))))).	2670	2691	1	-22.9	0	0.000363668	0.632	0.0581548	0.139246	-12.7743	14	21	9	3UTR		0	0
mmu-miR-210-3p	NM_010197	Fgf1	Yes	CTGTGCGTGTGACAGCGGCTGA#TCGGTTGTGTACGAAGTCCCAAGACCATCTGCTTGTCACATGCC#....((((((((((((((.((.#.)).))))).))))))))).	3491	3535	1	-23.6	0	0.0222992	0.515	1.47785	2.80602	-9.54656	16	20	9	3UTR		0	0
mmu-miR-210-3p	NM_010199	Fgf12	Yes	CTGTGCGTGTGACAGCGGCTGA#TTAGCCATTGCGGATTGGCACAGG#((((((((.((.(((.((((((#)))))).))))).))..)))))).	3940	3964	1	-21.7	1	1.05e-05	0.618	0.416025	0.403581	-8.57382	19	24	6	3UTR		0	0
mmu-miR-210-3p	NM_010219	Fkbp4	No	CTGTGCGTGTGACAGCGGCTGA#AGCCTGTGTCTCCGTGCAGG#(((((((.(.((((..((((..#))))..)))).)))))))).	1919	1939	1	-23.5	1	0.000508128	0.412	2.65967	2.38961	-8.46221	16	20	8	3UTR		0	0
mmu-miR-210-3p	NM_010219	Fkbp4	No	CTGTGCGTGTGACAGCGGCTGA#CACCGCTGTTGCATCCATT#..(((.((((((((((((.((.#)))))))))))))).))).	1956	1975	1	-22.3	0	0.00521809	0.441	1.4246	1.80287	-6.85796	17	19	14	3UTR		0	0
mmu-miR-210-3p	NM_010230	Fmn1	No	CTGTGCGTGTGACAGCGGCTGA#CACCCGTGCTCACATGCACAGA#((((((((((((..((((.((.#)).))))..)))))))))))).	6892	6914	1	-28.9	1	7.42e-05	0.441	0.223953	0.0513511	-6.08354	18	22	12	3UTR		0	0
mmu-miR-210-3p	NM_010232	Fmo5	No	CTGTGCGTGTGACAGCGGCTGA#TCAGAACCTGATGAGACTGAACACAGCTTCATACTGCACAGG#((((((((((((....(((((.#.))))))))))).)))))).	1814	1856	1	-23	1	0.0115233	0.559	0.425748	0.391092	-7.05204	17	20	11	3UTR		0	0
mmu-miR-210-3p	NM_010232	Fmo5	No	CTGTGCGTGTGACAGCGGCTGA#AGCATTGGCTGTCAGAAGCACT#..((((.(.(((((((.(((..#)))....))))))).).)))).	3321	3343	1	-20.5	0	0.00116	0.588	0.224552	0.138373	-7.55708	15	22	7	3UTR		0	0
mmu-miR-210-3p	NM_010250	Gabra1	Yes	CTGTGCGTGTGACAGCGGCTGA#CAGCTGCATGTCTCGCTTTCCAGA#(((...(((.(((((((((((.#))))))).)))).)))....))).	4588	4612	1	-23.1	0	0.00100311	0.574	1.37738	0.658931	-14.2321	17	24	7	3UTR		0	0
mmu-miR-210-3p	NM_010252	Gabrg1	No	CTGTGCGTGTGACAGCGGCTGA#TCTGGCCTTTGTTGATACTGCATGCACGT#.((((((((((((((.((((..#.)))).)))))......))))))))).	3270	3299	1	-21.6	1	0.00327259	0.559	1.2421	2.50675	-4.02637	18	27	9	3UTR		0	0
mmu-miR-210-3p	NM_010265	Gcnt1	No	CTGTGCGTGTGACAGCGGCTGA#TCGTACTGTCACGCTGCACAC#.((((((((((((((..((.((#)))).))))))))).))))).	2471	2492	1	-22.6	1	0.00576325	0.529	0.606046	0.153865	-4.02637	18	21	9	3UTR		0	0
mmu-miR-210-3p	NM_010272	Gdf11	No	CTGTGCGTGTGACAGCGGCTGA#GGCATGCTGTCACGGGCCTGTAATCCCAGCACGAGGGTGGCAGA#((((((.(((((((((((((..#))).)))))))))).))......................)))).	5188	5232	1	-25.5	0	5.84e-05	0.485	2.31592	2.5802	-5.48126	19	44	10	3UTR		0	0
mmu-miR-210-3p	NM_010283	Ggta1	No	CTGTGCGTGTGACAGCGGCTGA#AGCCCCCTGTCACATGACC#..((.((((((((((.((((..#))))..)))))))))))).	2649	2668	1	-22.2	0	0.0121245	0.485	1.7391	2.35717	-9.30909	16	19	12	3UTR		0	0
mmu-miR-210-3p	NM_010283	Ggta1	No	CTGTGCGTGTGACAGCGGCTGA#AGCCGCTGGCAGTCCAGG#(((.((.(((..((((((((..#))))))))))))).))).	2183	2201	1	-21.3	0	9.81e-06	0.412	3.64981	1.9195	-14.6849	16	18	13	3UTR		0	0
mmu-miR-210-3p	NM_010301	Gna11	Yes	CTGTGCGTGTGACAGCGGCTGA#CGGCTGCTGTGACCCTTGTATAT#.((((((.((.((((((((((.#)))))))))).))...)))))).	3087	3110	1	-24.7	1	0.00753178	0.515	3.29589	3.25688	-8.93173	18	23	10	3UTR		0	0
mmu-miR-210-3p	NM_010306	Gnai3	Yes	CTGTGCGTGTGACAGCGGCTGA#CAGTCGCTGTGGCTCGGATC#..((.((.((.((((((((((.#)))))))))).)).)).)).	2738	2758	1	-25.9	0	0.000164612	0.5	2.57742	3.35155	-14.2144	16	20	10	3UTR		0	0
mmu-miR-210-3p	NM_010307	Gnal	Yes	CTGTGCGTGTGACAGCGGCTGA#CAGCCGCTGCACCGTACAT#.((((((.(((.(((((((((.#)))))))))))))))))).	4493	4512	1	-31.8	1	9.39e-05	0.412	0.890008	1.45916	-9.45376	18	19	18	3UTR		0	0
mmu-miR-210-3p	NM_010311	Gnaz	No	CTGTGCGTGTGACAGCGGCTGA#AGCTGCTGTCACAATTTCAT#.((....(((((((((((((..#)))))))))))))....)).	2127	2147	1	-24.5	0	0.305113	0.515	0.392881	0.358965	-14.389	15	20	13	3UTR		0	0
mmu-miR-210-3p	NM_010319	Gng7	No	CTGTGCGTGTGACAGCGGCTGA#GGCCAGATGTCACATGGCACT#..((((((((((((..((((..#))))...))))))))).))).	3105	3126	1	-23.7	1	0.000688917	0.471	3.81883	2.60841	-5.9255	16	21	9	3UTR		0	0
mmu-miR-210-3p	NM_010323	Gnrhr	No	CTGTGCGTGTGACAGCGGCTGA#TCAGTCACTGTCCACAGGTCAGG#(((.((.((((((((.((((((#)))))).))))).))).))))).	1643	1666	1	-24.9	0	7.54e-05	0.456	2.07292	2.14388	-8.74633	19	23	6	3UTR		0	0
mmu-miR-210-3p	NM_010323	Gnrhr	No	CTGTGCGTGTGACAGCGGCTGA#TCAGTCCCATTTACATGCTACAGA#((((((((((((..(.((((((#)))))).)..)))))))).)))).	1851	1875	1	-22.3	1	0.0219906	0.618	1.71489	2.56513	-6.31659	19	24	8	3UTR		0	0
mmu-miR-210-3p	NM_010324	Got1	No	CTGTGCGTGTGACAGCGGCTGA#CAGTTCTTGTCACACCTTTCCTGCCTGCGCAA#.((((((((((((((.(((((.#))))).)))))))))...........))))).	1422	1454	1	-23.1	1	0.0154262	0.485	2.56047	3.24038	-4.02637	19	32	9	3UTR		0	0
mmu-miR-210-3p	NM_010329	Pdpn	No	CTGTGCGTGTGACAGCGGCTGA#TCAGCCGCTGTAGAACCAAGA#((.((.((...(((((((((((#)))))))))))...)))))).	1501	1522	1	-23.4	0	0.0568941	0.544	0.894781	0.100022	-12.5197	17	21	11	3UTR		0	0
mmu-miR-210-3p	NM_010344	Gsr	No	CTGTGCGTGTGACAGCGGCTGA#TCAGGAATTTCTGGTGGTGTAAATTTCCAGCTATACACACGCACAGA#(((((((((((.....(((((.#.)))))...))))))))))).	1902	1949	1	-26.9	1	0.000166216	0.618	0.101337	0.120221	-10.3988	16	21	11	3UTR		0	0
mmu-miR-210-3p	NM_010363	Gstz1	No	CTGTGCGTGTGACAGCGGCTGA#TCAGCTGCTCACGCT#....(((((....(((((((((#)))))))))))))).	1579	1594	1	-21.6	0	0.000541079	0.485	-0.176374	0.0178367	-18.2498	14	15	14	3UTR		0	0
mmu-miR-210-3p	NM_010403	Hao1	No	CTGTGCGTGTGACAGCGGCTGA#CAGTGGCTCTTACAGTTTGCACT#..((((((((((.(((.((((.#)))).))).)))))...))))).	1533	1556	1	-21.4	1	0.0569954	0.574	3.49465	2.77492	-6.24613	17	23	5	3UTR		0	0
mmu-miR-210-3p	NM_010404	Hap1	No	CTGTGCGTGTGACAGCGGCTGA#TCACTGCTGTCCGCACC#..(((((...((((((((.(((#)))))))))))))))).	2712	2729	1	-21.7	0	0.00899702	0.397	2.27865	1.4443	-9.56953	16	17	16	3UTR		0	0
mmu-miR-210-3p	NM_010415	Hbegf	No	CTGTGCGTGTGACAGCGGCTGA#CAGTGGTTCGTTACACGTTCTACATAGA#((((((((((((((((.((((.#)))).))).)))))))).....))))).	962	990	1	-23.6	1	0.0644724	0.588	1.34188	1.53719	-3.93757	20	28	8	3UTR		0	0
mmu-miR-210-3p	NM_010426	Foxf1	No	CTGTGCGTGTGACAGCGGCTGA#TTGGCCGCAGAGGTGCGGCATCTGTGACACGTATT#..((((((((.((((..((((.#.))))..)))).)))))))).	2274	2309	1	-24.2	1	0.147295	0.544	1.62491	2.19014	-8.01482	16	21	8	3UTR		0	0
mmu-miR-210-3p	NM_010469	Hoxd4	No	CTGTGCGTGTGACAGCGGCTGA#GGCCTGCTGTCACCTCACT#..(((.(.((((((((((((..#)))).))))))))).))).	2053	2072	1	-25	0	0.000126891	0.338	2.16238	1.75604	-9.17159	16	19	9	3UTR		0	0
mmu-miR-210-3p	NM_010472	Agfg1	No	CTGTGCGTGTGACAGCGGCTGA#AGGTGCTGTCATATAGCTTGGA#((..(((((((((((((.((..#)).))))))))))).))..)).	2331	2353	1	-22.1	0	0.000848101	0.662	2.26977	2.67763	-8.52714	17	22	11	3UTR		0	0
mmu-miR-210-3p	NM_010512	Igf1	Yes	CTGTGCGTGTGACAGCGGCTGA#CAGCATGTCACACGGCAGG#((((.(((((((((...((((.#)))).))))))))))))).	2412	2431	1	-25	0	5.31e-05	0.559	-0.221585	0.352196	-9.02511	17	19	13	3UTR		0	0
mmu-miR-210-3p	NM_010515	Igf2r	No	CTGTGCGTGTGACAGCGGCTGA#TAGCTGCTGTGTGCTTCCAACAGGTGCCCAAGCCACATGCATC#..(((((((((((((((((((.#)))))))))).......................))))))))).	7892	7935	1	-25.8	1	4.09e-05	0.515	2.21926	2.04097	-4.957	19	43	10	3UTR		0	0
mmu-miR-210-3p	NM_010518	Igfbp5	No	CTGTGCGTGTGACAGCGGCTGA#TCAGCCCCCATCTCCGACACCATCACTGTCACACAGTAGCCTGTCACACGGATAGT#((((.(((((((((((.((((.#.)))).)).))))))))).)))).	5442	5498	1	-28.4	0	0.00035344	0.515	0.267134	0.220658	-8.05661	19	24	9	3UTR		0	0
mmu-miR-210-3p	NM_010554	Il1a	No	CTGTGCGTGTGACAGCGGCTGA#TCACCCTGAGTCACTTGCACAGC#(((((((.(((((...((.(((#))).))...))))).))))))).	948	971	1	-21.5	1	0.00165015	0.544	1.42581	0.650288	-8.07655	17	23	7	3UTR		0	0
mmu-miR-210-3p	NM_010578	Itgb1	Yes	CTGTGCGTGTGACAGCGGCTGA#TCAGCTGAGGTCACAGTGTGCC#..(((((((((((..(((((((#)))))))..)))))).))))).	2918	2940	1	-25.1	1	0.000198921	0.544	2.88662	1.59391	-6.54929	18	22	7	3UTR		0	0
mmu-miR-210-3p	NM_010593	Jup	No	CTGTGCGTGTGACAGCGGCTGA#TCAGCCTGTGTCCCTGCACAGC#(((((((.(.((((..((((((#))))))..))))).))))))).	2655	2677	1	-27.1	1	3.25e-05	0.456	1.83983	1.69848	-8.46221	18	22	7	3UTR		0	0
mmu-miR-210-3p	NM_010605	Kcnj5	Yes	CTGTGCGTGTGACAGCGGCTGA#CAGTCATTGTCACAAGAGACAGA#((((...((((((((.(((((.#))))).))))))))....)))).	4116	4139	1	-23.6	0	0.000308661	0.471	1.70058	1.06716	-11.7343	17	23	8	3UTR		0	0
mmu-miR-210-3p	NM_010612	Kdr	Yes	CTGTGCGTGTGACAGCGGCTGA#CAGCCGCTGTTGTTTTGTTAAAGA#((..(((...(((((((((((.#)))))))))))....)))...)).	5692	5716	1	-22.4	0	0.0490491	0.603	-0.149379	-0.0743387	-13.1397	16	24	11	3UTR		0	0
mmu-miR-210-3p	NM_010684	Lamp1	No	CTGTGCGTGTGACAGCGGCTGA#GCCACACAGGCACGCACAGG#((((((((((....(.(((...#))).)....)))))))))).	1875	1895	1	-24.6	1	0.000208047	0.382	-0.351567	-0.260417	-12.4882	14	20	10	3UTR		0	0
mmu-miR-210-3p	NM_010717	Limk1	Yes	CTGTGCGTGTGACAGCGGCTGA#CAGCCATCTGCACACTGCACC#..(((((((((.(((.(((((.#)))))..)))))))).)))).	2460	2481	1	-25.1	1	0.000571948	0.368	3.45592	3.21112	-8.53685	17	21	8	3UTR		0	0
mmu-miR-210-3p	NM_010717	Limk1	Yes	CTGTGCGTGTGACAGCGGCTGA#CAGCCTCTCTCTGCCTCTGGCCCCCAAGTCACCAGGCTGCACACACACGT#.((((.(((((.(((((((((.#)))))..............................))))))))).)))).	2308	2358	1	-24	0	6.77e-05	0.368	0.758599	2.3094	-9.04109	18	50	9	3UTR		0	0
mmu-miR-210-3p	NM_010720	Lipg	No	CTGTGCGTGTGACAGCGGCTGA#CCACTGTCCACGCACAT#.((((((((.(((((.((....#)).))))))))))))).	1826	1843	1	-25.1	1	0.00264202	0.426	0.0888123	0.0585811	-5.26888	15	17	13	3UTR		0	0
mmu-miR-210-3p	NM_010720	Lipg	No	CTGTGCGTGTGACAGCGGCTGA#TAGCTGTAAACCTTTGTTGCCGCCGCAGG#(((((((.(((((((((((((.#))))))).......))))))))).)))).	1996	2025	1	-21.8	1	0.000465532	0.471	0.303308	1.01812	-6.25121	20	29	9	3UTR		0	0
mmu-miR-210-3p	NM_010722	Lmnb2	No	CTGTGCGTGTGACAGCGGCTGA#GGCTGCAGTCACTGCGCAGC#(((((((.(((((.((((((..#)))))).)))))))))))).	3036	3056	1	-28.1	1	7.6e-07	0.412	1.78524	2.34346	-7.10805	18	20	12	3UTR		0	0
mmu-miR-210-3p	NM_010727	Lnx1	No	CTGTGCGTGTGACAGCGGCTGA#CAGCACTGTCTGTCCCACTTACATGTACAT#.((((((((((((((..((((.#)))).)))))..........))))))))).	2416	2446	1	-22.1	1	0.0869717	0.559	3.89378	2.2077	-4.02637	18	30	9	3UTR		0	0
mmu-miR-210-3p	NM_010743	Il1rl1	No	CTGTGCGTGTGACAGCGGCTGA#TCAGCTGTGCACTGCATC#..(((((.(((.((.(((((((#))))))))))))))))).	1378	1396	1	-19.9	0	0.00102901	0.529	-0.268322	0.251112	-11.3529	17	18	17	3UTR		0	0
mmu-miR-210-3p	NM_010763	Man1a2	No	CTGTGCGTGTGACAGCGGCTGA#TCAGCCTTTGTCATGGCATAC#.(((((..(((((((.((((((#)))))).))))))).))))).	7447	7468	1	-24.7	0	0.000115845	0.412	-0.371306	0.369428	-7.8837	18	21	7	3UTR		0	0
mmu-miR-210-3p	NM_010786	Mdm2	Yes	CTGTGCGTGTGACAGCGGCTGA#TCAGCCAGTAAAGGCACCTGCTGTGTACACCCACT#..(((.((((((((((((((((#)))))).............))))).))))).))).	2272	2307	1	-23.3	0	0.00138704	0.471	1.02176	1.69698	-6.85796	19	35	6	3UTR		0	0
mmu-miR-210-3p	NM_010808	Mmp24	No	CTGTGCGTGTGACAGCGGCTGA#TTAGCTCACAGCTGTCCACTCACAT#.((((.(((.((((((((((((#))))))....))))))))).)))).	3693	3718	1	-23.9	0	0.00435012	0.515	1.85543	1.29528	-6.93679	19	25	9	3UTR		0	0
mmu-miR-210-3p	NM_010826	Mrvi1	No	CTGTGCGTGTGACAGCGGCTGA#CAGCTGCTCCCACACATGGCCAGT#(((.(((((((..((((((((.#))))))))..)))))...))))).	5569	5593	1	-24.9	0	0.000253204	0.426	1.48548	1.01538	-11.6055	18	24	8	3UTR		0	0
mmu-miR-210-3p	NM_010835	Msx1	No	CTGTGCGTGTGACAGCGGCTGA#TCAGCTGCTTCCGGTCCTGAAACCAGGCAGGACTTGCACAGA#(((((((.((((((((((((((#)))))))))....)))...............)).))))))).	1527	1569	1	-24.5	1	0.000422042	0.485	1.58957	1.77804	-6.25121	21	42	9	3UTR		0	0
mmu-miR-210-3p	NM_010858	Myl4	No	CTGTGCGTGTGACAGCGGCTGA#CAGCGGCTGTTACTGTTACGGA#(((((((.((((((((.((((.#)))).))))))))))).)))).	782	804	1	-26.5	1	0.000467452	0.5	0.173583	0.203904	-6.25121	19	22	11	3UTR		0	0
mmu-miR-210-3p	NM_010860	Myl6	No	CTGTGCGTGTGACAGCGGCTGA#CAGTGTGATTTCTGTGTGGCTCCAGAGGCTCCCCTGTCACAGCACC#..((((.((((((((.((((..#.))))...)))))))))))).	563	609	1	-22.5	0	0.0400742	0.5	1.90054	2.4617	-6.73374	16	21	12	3UTR		0	0
mmu-miR-210-3p	NM_010880	Ncl	No	CTGTGCGTGTGACAGCGGCTGA#GGCTGTTTACATGCAGAGA#((.(((((((((..((((((..#))))))))))))))).)).	6551	6570	1	-22.6	0	0.000772875	0.544	1.97616	1.70534	-7.64108	17	19	15	3UTR		0	0
mmu-miR-210-3p	NM_010883	Ndp	No	CTGTGCGTGTGACAGCGGCTGA#AGCAGGCTTTCACACATACAC#.((((.((((((.(((.(((..#)))..))).)))))).)))).	1631	1652	1	-20.1	0	0.0127595	0.5	4.06786	3.59774	-6.98341	16	21	6	3UTR		0	0
mmu-miR-210-3p	NM_010898	Nf2	No	CTGTGCGTGTGACAGCGGCTGA#GGCTGTTGGGAGACACTGCACAT#.(((((((((..((((((((..#))))))))....)))).))))).	3035	3058	1	-23.6	1	0.026913	0.441	3.50739	3.27157	-9.9649	17	23	8	3UTR		0	0
mmu-miR-210-3p	NM_010900	Nfatc2ip	No	CTGTGCGTGTGACAGCGGCTGA#TCAGCTGCTGTATTCTCGGGAGGCGGC#((((.(.((..(((((((((((#))))))))))).....)).)..)))).	2530	2557	1	-22.8	0	2.26e-06	0.515	1.85633	1.49857	-13.6676	18	27	11	3UTR		0	0
mmu-miR-210-3p	NM_010905	Nfia	No	CTGTGCGTGTGACAGCGGCTGA#TTAGCTGTTTAGTTACATGCACAGA#((((((((((((((((((((((#)))))))))..))))))))))))).	8116	8141	1	-31.1	1	0.00106124	0.721	3.05693	1.89495	-3.93757	22	25	13	3UTR		0	0
mmu-miR-210-3p	NM_010905	Nfia	No	CTGTGCGTGTGACAGCGGCTGA#TCAGTGCTGCACATGACGCAGT#(((((((((((.((((.(((((#))))))))))))))).))))).	4362	4384	1	-26.8	1	1.4e-05	0.574	3.20296	2.23273	-7.28438	20	22	15	3UTR		0	0
mmu-miR-210-3p	NM_010908	Nfkbib	Yes	CTGTGCGTGTGACAGCGGCTGA#CAGCCGCTCCACATCGTG#....(((((((..((((((((.#)))))))).)))).))).	1640	1658	1	-22.8	0	0.00692728	0.441	2.71977	1.66968	-14.1825	15	18	8	3UTR		0	0
mmu-miR-210-3p	NM_010917	Nid1	No	CTGTGCGTGTGACAGCGGCTGA#CCGCTGGCCAGATGCATAGC#((((((((.((.((((((....#))))))..)).)))))))).	5094	5114	1	-24.5	1	8.23e-05	0.574	0.00855372	0.103445	-8.34077	16	20	8	3UTR		0	0
mmu-miR-210-3p	NM_010921	Nkx3-1	No	CTGTGCGTGTGACAGCGGCTGA#GTGGCAGGGTACACACGCGGAGG#((.((((((((((.((.((...#)).))...)).)))))))).)).	1374	1397	1	-22.8	0	0.001073	0.441	0.328507	0.513392	-6.35195	16	23	8	3UTR		0	0
mmu-miR-210-3p	NM_010942	Nsg1	No	CTGTGCGTGTGACAGCGGCTGA#GCCACTGTCCACGCTGAGG#((..(((((.(((((.(((...#))).))))))))))..)).	1150	1169	1	-25.1	0	0.00745238	0.485	-0.234795	0.459397	-10.0027	15	19	10	3UTR		0	0
mmu-miR-210-3p	NM_010954	Ncam2	No	CTGTGCGTGTGACAGCGGCTGA#TAGTCGGTGTCACGGTTACACAGA#(((((..(((((((.((((((.#)))))).)))))))....))))).	4275	4299	1	-26.2	0	0.00245711	0.662	0.141963	0.0644751	-8.11767	18	24	7	3UTR		0	0
mmu-miR-210-3p	NM_011042	Pcbp2	No	CTGTGCGTGTGACAGCGGCTGA#TCAGCCTGAGCCATCACATGCT#....((((((((..((((((((#))))))...))..)))))))).	2327	2349	1	-23.4	0	0.00226267	0.456	2.05929	1.11823	-11.6925	16	22	8	3UTR		0	0
mmu-miR-210-3p	NM_011052	Pdcd6ip	No	CTGTGCGTGTGACAGCGGCTGA#GCTCGTGTCACACTGCACAGC#((((((((((((((..(((...#)))..)))))))).)))))).	5251	5272	1	-27.8	1	0.0015504	0.471	4.56323	3.72641	-4.90607	17	21	8	3UTR		0	0
mmu-miR-210-3p	NM_011052	Pdcd6ip	No	CTGTGCGTGTGACAGCGGCTGA#TCTGCTGCTGTTGCAGTATAA#.(((((.((((((((((((.((#)).))))))))))))))))).	2939	2960	1	-24.4	0	4.99e-06	0.618	0.620479	0.996029	-5.33701	19	21	17	3UTR		0	0
mmu-miR-210-3p	NM_011058	Pdgfra	No	CTGTGCGTGTGACAGCGGCTGA#CAGCTGCTGTTGAATTTTCTCATGAAGTACATGCAA#...((((((((((((((((((.#))))))))))).................))))))).	3954	3990	1	-25.6	0	0.00775302	0.603	1.69443	1.21982	-6.51454	18	36	11	3UTR		0	0
mmu-miR-210-3p	NM_011062	Pdpk1	Yes	CTGTGCGTGTGACAGCGGCTGA#AGCTGCTGCGGCTGGTCCATTAGCCACGTACAGT#(((((((((((.((((((((..#))))))))))..............))))))))).	6610	6644	1	-25.1	1	0.00757742	0.5	3.44097	4.40042	-7.28438	19	34	10	3UTR		0	0
mmu-miR-210-3p	NM_011069	Pex11b	No	CTGTGCGTGTGACAGCGGCTGA#GCTGCTGTCACTGCTGTCAGC#(((.(((.(((((((((((...#))))))))))))))...))).	2288	2309	1	-25.9	0	0.00148831	0.588	-0.0308749	0.249878	-9.28323	17	21	14	3UTR		0	0
mmu-miR-210-3p	NM_011077	Phex	No	CTGTGCGTGTGACAGCGGCTGA#TTAGCATAATGTCACAGTACAT#.(((((.(((((((...(((((#)))))....)))))))))))).	6030	6052	1	-21.1	0	0.0125459	0.676	1.79807	1.46084	-6.30551	17	22	12	3UTR		0	0
mmu-miR-210-3p	NM_011083	Pik3c2a	Yes	CTGTGCGTGTGACAGCGGCTGA#CGGCTGCAGTCACCATAGT#(((((...(((((.(((((((.#))))))).)))))))))).	7378	7397	1	-22.8	0	0.0035245	0.471	2.15724	2.47742	-10.5527	17	19	10	3UTR		0	0
mmu-miR-210-3p	NM_011100	Prkacb	Yes	CTGTGCGTGTGACAGCGGCTGA#CAGTCCTAGTCATATGCACAC#.((((((((((((((.(((((.#))))))).)))))))))))).	2861	2882	1	-27	1	0.0632044	0.515	3.11397	2.70868	-4.02637	19	21	12	3UTR		0	0
mmu-miR-210-3p	NM_011102	Prkcg	Yes	CTGTGCGTGTGACAGCGGCTGA#CAGCCCTTGTCCTCCGCAGT#(((((.(.(.(((((.(((((.#))))).)))))).)))))).	2994	3014	1	-21.8	0	0.00413136	0.471	0.484866	0.0792519	-9.62772	17	20	6	3UTR		0	0
mmu-miR-210-3p	NM_011130	Polb	No	CTGTGCGTGTGACAGCGGCTGA#CAGCCCCAGGCACAGC#((((((.((.....(.(((((.#)))))))).)))))).	1079	1095	1	-19.2	0	0.000189506	0.515	3.02906	2.66393	-15.2744	14	16	8	3UTR		0	0
mmu-miR-210-3p	NM_011151	Ppm1b	No	CTGTGCGTGTGACAGCGGCTGA#AGTGGCTGTCACATAGGTACT#..((((((((((((((.(((..#))).))))))))))..)))).	2583	2604	1	-25.7	1	0.00042954	0.662	3.05605	3.03206	-4.957	17	21	10	3UTR		0	0
mmu-miR-210-3p	NM_011240	Ranbp2	No	CTGTGCGTGTGACAGCGGCTGA#TAGCTGTTGTCACTTTTTAGTGTGTAATAATTGATCTTGCATGGT#(((((((.(((((((((((((.#)))))))))))))........................))))))).	9422	9467	1	-23.8	1	0.0584609	0.714	2.09297	2.46712	-6.25121	20	45	13	3UTR		0	0
mmu-miR-210-3p	NM_011256	Pitpnm2	No	CTGTGCGTGTGACAGCGGCTGA#TCAGTGGCTGGGGACATGCACAGA#((((((((((..((((.(((((#))))).))))...)))))))))).	4462	4486	1	-32.2	1	0.00078482	0.338	2.84076	3.56581	-10.1092	19	24	10	3UTR		0	0
mmu-miR-210-3p	NM_011272	Rln1	No	CTGTGCGTGTGACAGCGGCTGA#CAGTCCAGTGTTCACATGCATT#..((((((((((((..(((((.#))).))..))).))))))))).	654	676	1	-22.5	1	0.00252607	0.517	0.136638	-0.116821	-5.9255	17	22	9	3UTR		0	0
mmu-miR-210-3p	NM_011278	Rnf4	No	CTGTGCGTGTGACAGCGGCTGA#TCAGCTGTTCACTTACATGCT#....((((((((.(((((((((#)))))))))...)))))))).	1984	2005	1	-22.3	0	0.0028664	0.515	0.489747	0.186405	-10.8357	17	21	9	3UTR		0	0
mmu-miR-210-3p	NM_011280	Trim10	No	CTGTGCGTGTGACAGCGGCTGA#TCGGCTGGGTCACCAAGCACAA#.(((((..(((((..(((((((#))))))).)))))...))))).	1813	1835	1	-24.8	0	0.000160423	0.5	0.113871	-0.35743	-9.24294	17	22	7	3UTR		0	0
mmu-miR-210-3p	NM_011294	Sub1	No	CTGTGCGTGTGACAGCGGCTGA#CAGTTCCATGTTCCAGTCCGTTGTCGCATTGTCACAGT#(((((((((((((((((((((.#.))).)))))))))))).).))))).	2374	2412	1	-30.4	1	0.000196331	0.471	0.486505	0.326815	-3.93757	21	26	12	3UTR		0	0
mmu-miR-210-3p	NM_011302	Rs1	No	CTGTGCGTGTGACAGCGGCTGA#CAGATGTCAACCTCTGTCCAACATGCACAC#.((((((((((((((.((.(((#.))).)).)))))..))))))))).	2165	2195	1	-24.8	1	0.146236	0.559	0.148742	0.0339638	-4.02637	19	25	9	3UTR		0	0
mmu-miR-210-3p	NM_011302	Rs1	No	CTGTGCGTGTGACAGCGGCTGA#GGCTTGCTGTACAGCATAGG#((((((.(((.(((((((((..#)))).)))))))))))))).	1807	1827	1	-22.5	0	0.000221241	0.618	-0.313443	0.114411	-8.30604	18	20	14	3UTR		0	0
mmu-miR-210-3p	NM_011316	Saa4	No	CTGTGCGTGTGACAGCGGCTGA#TCACATGTTGTCACATGTT#....(((((((((((((..(((#)))..))))))))))))).	1985	2004	1	-20.1	0	0.00016601	0.544	0.157053	0.262002	-9.54656	16	19	13	3UTR		0	0
mmu-miR-210-3p	NM_011319	Sars	No	CTGTGCGTGTGACAGCGGCTGA#AGCCTGCTAGCACGCACAT#.(((((((((...(((((((..#)))).))).))))))))).	2228	2247	1	-24.6	1	0.0104762	0.485	4.92805	2.62024	-11.254	16	19	9	3UTR		0	0
mmu-miR-210-3p	NM_011353	Serf1	No	CTGTGCGTGTGACAGCGGCTGA#CAGTGGGTGCATCATACGCTCT#..(.((((((((((.(.((((.#)))).).))..)))))))).).	427	449	1	-21.5	0	0.00517388	0.588	1.26713	1.04259	-8.72447	16	22	8	3UTR		0	0
mmu-miR-210-3p	NM_011374	St8sia1	No	CTGTGCGTGTGACAGCGGCTGA#TCAGCTTGCCTGTCAGCACAGG#((((((...(((((((((((((#)))))).)).))))))))))).	2937	2959	1	-25.1	0	2.86e-07	0.485	0.126621	0.102807	-8.85129	19	22	11	3UTR		0	0
mmu-miR-210-3p	NM_011375	St3gal5	No	CTGTGCGTGTGACAGCGGCTGA#CAGCTGCTTCGATGTGCAGC#((((((((.(((.((((((((.#))))))))))))))))))).	1631	1651	1	-24.1	1	7.62e-05	0.544	-0.384456	0.206426	-6.28309	19	20	19	3UTR		0	0
mmu-miR-210-3p	NM_011375	St3gal5	No	CTGTGCGTGTGACAGCGGCTGA#CAGAAACTGTACACACGTACT#..(((((((((((((...(((.#)))...)))).))))))))).	1865	1886	1	-22.9	1	0.000619284	0.544	0.00364756	0.247202	-5.19005	16	21	9	3UTR		0	0
mmu-miR-210-3p	NM_011376	Sim1	No	CTGTGCGTGTGACAGCGGCTGA#CAGCTGTGGATACATGCAA#...((((((((...(((((((.#)))))))...)))))))).	6453	6472	1	-22.1	0	0.00031919	0.676	0.440737	0.549041	-12.0073	15	19	8	3UTR		0	0
mmu-miR-210-3p	NM_011386	Skil	No	CTGTGCGTGTGACAGCGGCTGA#GCCCCGGGCTGTCTCATAGCGCTACATGCACT#..(((((((((((((((((...#)))....))))))..........)))))))).	4078	4110	1	-23	1	0.000179092	0.456	-0.0981867	-0.0583195	-4.957	17	32	8	3UTR		0	1
mmu-miR-210-3p	NM_011390	Slc12a7	No	CTGTGCGTGTGACAGCGGCTGA#TCAGCCACTTTATTTCATACGCACC#..((((((((((.((.((((((#)))))).)).....)))))))))).	4125	4150	1	-25.4	1	0.334796	0.5	0.454249	-0.414149	-6.47918	18	25	10	3UTR		0	0
mmu-miR-210-3p	NM_011398	Slc25a14	No	CTGTGCGTGTGACAGCGGCTGA#CAGCCCTGCCACCGTT#....(((.(((.(((.(((((.#)))))))).)))))).	1410	1426	1	-19.8	0	0.0107845	0.456	0.475049	1.37928	-15.44	14	16	8	3UTR		0	0
mmu-miR-210-3p	NM_011428	Snap25	Yes	CTGTGCGTGTGACAGCGGCTGA#CAGCTGTGTCACCTTCTTTCTGTCAACCTACAGA#(((((.((((((((.((((((.#)))))))))))).............)).))))).	1583	1617	1	-21.3	0	0.00174087	0.603	3.33571	2.65739	-6.57398	19	34	12	3UTR		0	0
mmu-miR-210-3p	NM_011462	Spin1	No	CTGTGCGTGTGACAGCGGCTGA#CAGCCCATGCTGTCATCTGTGGCACAA#.(((((..(((((((((((((.#)))))...)))))))).....))))).	2670	2697	1	-27.1	0	0.000184377	0.456	0.50161	0.925443	-7.65065	18	27	8	3UTR		0	0
mmu-miR-210-3p	NM_011462	Spin1	No	CTGTGCGTGTGACAGCGGCTGA#CAGTTGTATATGTCACGCAGCATT#..(((((((((((((((((((.#)))))))...)))))))).)))).	3566	3590	1	-24.3	1	0.0212456	0.515	2.17852	1.84522	-4.957	19	24	8	3UTR		0	0
mmu-miR-210-3p	NM_011468	Sprr2a1	No	CTGTGCGTGTGACAGCGGCTGA#TCAGTAATTGTCCATGCACTAGG#(((((((((.((((...(((((#)))))...))))))))))).)).	1247	1270	1	-22.4	1	0.00235637	0.603	-0.087266	-0.0272999	-6.14858	18	23	11	3UTR		0	0
mmu-miR-210-3p	NM_011500	Strn	No	CTGTGCGTGTGACAGCGGCTGA#TCAGCCGCTCTCATAAAGCACAT#.(((((.(((((.(((((((((#))))))))).)))))..))))).	2935	2958	1	-29.8	0	0.045025	0.529	1.59209	1.75237	-6.62614	19	23	9	3UTR		0	0
mmu-miR-210-3p	NM_011513	Med22	No	CTGTGCGTGTGACAGCGGCTGA#TCGGCCCCTCTGCATCACGTGCAT#.((((((((((.(((.((((((#))))))...))))).)))))))).	1815	1839	1	-23.8	1	0.00195096	0.471	-0.0781021	-0.31267	-7.37318	19	24	8	3UTR		0	0
mmu-miR-210-3p	NM_011518	Syk	Yes	CTGTGCGTGTGACAGCGGCTGA#CGGCGCCTGTCCGTGCACAC#.((((((((.(((((..((((.#))))..))))))))))))).	2112	2132	1	-24.1	1	9.73e-05	0.441	-0.250719	0.698204	-5.26888	17	20	13	3UTR		0	0
mmu-miR-210-3p	NM_011521	Sdc4	No	CTGTGCGTGTGACAGCGGCTGA#CAGGCGCTCTAGATGCACAA#.(((((((.((..((((.(((.#))).)))).)).))))))).	1955	1975	1	-22.5	1	0.0131123	0.426	2.49489	3.31552	-9.48565	16	20	7	3UTR		0	0
mmu-miR-210-3p	NM_011561	Tdg	No	CTGTGCGTGTGACAGCGGCTGA#TCAGAACCCTCTGGGTTGCAGTCACACGCAGAC#.(.((((((((((.((((((.(#.).)))))).)))))))))).).	1837	1870	1	-27.2	0	0.00355507	0.412	-0.289084	-0.0418968	-6.2077	18	23	10	3UTR		0	0
mmu-miR-210-3p	NM_011567	Tead4	No	CTGTGCGTGTGACAGCGGCTGA#TCAGCTGCTGGAACCTCACACTCCTGCTGCTGGTCACCCTAGTGGCCTGAGGACAGA#((((.(((((((((((((((((#)))))))))).....)))))).............................).)))).	2207	2264	1	-25.9	0	3.2e-06	0.412	4.0202	3.55809	-8.05661	21	57	10	3UTR		0	0
mmu-miR-210-3p	NM_011579	Tgtp1	No	CTGTGCGTGTGACAGCGGCTGA#TCAGCAGCTGGCATGGACT#..((.(((((..((((.(((((#))))).))))))))).)).	2508	2527	1	-21.4	0	4.52e-06	0.485	-0.090627	0.28846	-15.2476	16	19	9	3UTR		0	0
mmu-miR-210-3p	NM_011580	Thbs1	No	CTGTGCGTGTGACAGCGGCTGA#CAGCTGCTTTTCATCTGGGGCTCACAGT#(((((.((((((.((((((((.#))))))))..)))).....)).))))).	4997	5025	1	-22.4	0	0.0028773	0.456	0.110182	0.511814	-7.12766	19	28	8	3UTR		0	0
mmu-miR-210-3p	NM_011591	Timm17b	No	CTGTGCGTGTGACAGCGGCTGA#CAGCCACGGCTGTTACTCAGAGA#((.((...(((((((((((((.#)))))...)))))))).)).)).	1652	1675	1	-22.7	0	0.000205238	0.522	0.148718	0.199871	-11.2534	17	23	8	3UTR		0	0
mmu-miR-210-3p	NM_011591	Timm17b	No	CTGTGCGTGTGACAGCGGCTGA#CAGCCTTGTCATATGGGT#...(.((((((((((.(((((.#))))))))))))))).).	790	808	1	-22.3	0	0.000270753	0.426	0.598463	0.8672	-10.8666	16	18	15	3UTR		0	0
mmu-miR-210-3p	NM_011594	Timp2	No	CTGTGCGTGTGACAGCGGCTGA#TCTGGCACTGTCACATGCAGCAGA#(((((((((((((((.(.(.((#)).).).)))))))))))).))).	1280	1304	1	-27.3	1	4.65e-05	0.471	0.0255231	-0.348029	-4.17062	19	24	12	3UTR		0	0
mmu-miR-210-3p	NM_011603	Tbpl1	No	CTGTGCGTGTGACAGCGGCTGA#CAGATCCATTCGCTGTAACATGTTCAGT#(((.((((((.(((((((.((.#.)).))))))).)))))).))).	2614	2642	1	-23.1	0	7.23e-05	0.5	1.19534	1.4637	-9.79437	18	23	7	3UTR		0	0
mmu-miR-210-3p	NM_011630	Nr2c2	Yes	CTGTGCGTGTGACAGCGGCTGA#TCAGCCACACTGTGCATGTCCAGA#(((.((((((.((((.((((((#))))))...)))))))))).))).	5587	5611	1	-24	0	0.00124835	0.5	-0.0871576	0.919596	-10.0274	19	24	10	3UTR		0	0
mmu-miR-210-3p	NM_011642	Trp73	No	CTGTGCGTGTGACAGCGGCTGA#TCAGCCTAGTGTGTCCACACGTACT#..((((((((((((((((((((#))))))..)).)))).)))))))).	2742	2767	1	-26	1	0.00263591	0.544	2.4677	1.52333	-4.957	20	25	8	3UTR		0	0
mmu-miR-210-3p	NM_011669	Usp12	No	CTGTGCGTGTGACAGCGGCTGA#CAGTTGCCTTCCTGACGCACAGA#((((((((..((..(((((((.#)))))))..))...)))))))).	1878	1901	1	-24.7	1	0.000434855	0.397	0.604294	0.247541	-8.38244	17	23	8	3UTR		0	0
mmu-miR-210-3p	NM_011675	Uck1	No	CTGTGCGTGTGACAGCGGCTGA#AGCCAGCTAGTCTCCTGCACAC#.((((((.(.((((((((((..#)))).))).))).).)))))).	1662	1684	1	-22.2	1	0.00625889	0.412	4.30265	3.09601	-7.34947	17	22	6	3UTR		0	0
mmu-miR-210-3p	NM_011683	Vmn1r51	No	CTGTGCGTGTGACAGCGGCTGA#TCAGTCATGGCATGCTGTCAATGTGCT#..((((((.(((((((((((..#.))).)))))))))))))).	1918	1945	1	-21.5	1	0.00344457	0.618	-0.274089	-0.137034	-6.01339	17	20	14	3UTR		0	0
mmu-miR-210-3p	NM_011692	Vbp1	No	CTGTGCGTGTGACAGCGGCTGA#AGCTGCTGAATACTGGGCACCAGA#((((((((((..((((((((..#)))))))).))))...)))).)).	914	938	1	-21.4	1	0.000120119	0.588	0.346172	0.551389	-10.1092	18	24	8	3UTR		0	0
mmu-miR-210-3p	NM_011702	Vip	No	CTGTGCGTGTGACAGCGGCTGA#GGCTGCTGTGTTACATAAGGCAA#...(((((((((((((((((..#)))))))))..)))))...))).	1107	1130	1	-19.9	0	0.0269808	0.647	0.0988339	0.185737	-6.51454	17	23	9	3UTR		0	0
mmu-miR-210-3p	NM_011705	Vrk1	No	CTGTGCGTGTGACAGCGGCTGA#TAGCTGCAGAGGTTACATGCACC#..(((((((((((.(((((((.#)))))))....))))))))))).	2222	2245	1	-25.9	1	0.00320694	0.515	0.0152985	0.0543734	-5.81384	18	23	11	3UTR		0	0
mmu-miR-210-3p	NM_011719	Wnt9b	No	CTGTGCGTGTGACAGCGGCTGA#TCATGCCACTGTTACCACGTTCCAGG#(((.(((((((((((.((((((#))).))).))))))).))))..))).	3641	3667	1	-24.9	0	0.00470818	0.426	0.768423	2.54674	-7.20265	20	26	7	3UTR		0	0
mmu-miR-210-3p	NM_011721	Wrn	No	CTGTGCGTGTGACAGCGGCTGA#TCAGTAGTTGCATAGGGACAGA#((((.(.((((.((((.(((((#))))).)))))))).).)))).	4738	4760	1	-22.9	0	0.0108381	0.603	1.58069	0.782658	-12.9471	18	22	8	3UTR		0	0
mmu-miR-210-3p	NM_011746	Mkrn3	No	CTGTGCGTGTGACAGCGGCTGA#CAGCTGCTGTCTGTGTTTGTTTACATGTT#....(((((((((((((((((.#)))))))))))...........)))))).	2163	2192	1	-24.4	0	0.0179188	0.559	0.250173	1.0377	-9.54656	17	29	11	3UTR		0	0
mmu-miR-210-3p	NM_011749	Zfp148	No	CTGTGCGTGTGACAGCGGCTGA#GCTGCTGTTTGCGCTTCAGT#(((.((((..(((((((((...#))))))))).))))..))).	5570	5590	1	-23.7	0	0.000899094	0.544	-0.351437	0.380767	-9.26849	16	20	9	3UTR		0	0
mmu-miR-210-3p	NM_011763	Zfp9	No	CTGTGCGTGTGACAGCGGCTGA#TCAGCACTTTACCGCATCGGTTTCTGTTACTCAGGGCTGCACACGCTGCAGC#(((((((((((.((((..((((#.)))).))))))))))).)))).	3595	3647	1	-27.3	1	2.45e-06	0.441	0.911416	0.979727	-7.28438	19	23	11	3UTR		0	0
mmu-miR-210-3p	NM_011765	Zfp97	No	CTGTGCGTGTGACAGCGGCTGA#AGCCTTTGCATGTCACAGTACT#..((((.(((((((((((((..#))))...)).))))))))))).	2456	2478	1	-21.7	0	0.00685451	0.618	0.345709	0.347313	-6.50069	17	22	11	3UTR		0	0
mmu-miR-210-3p	NM_011768	Zfx	No	CTGTGCGTGTGACAGCGGCTGA#TTGGCTGTTGGCACACGGGTCTGGCACATCACGGG#(((((((((((.((((((((((#)))))))))).))))))............))))).	4418	4453	1	-25.1	1	0.000545144	0.471	2.97384	2.51678	-7.28438	21	35	10	3UTR		0	0
mmu-miR-210-3p	NM_011782	Adamts5	No	CTGTGCGTGTGACAGCGGCTGA#AGCTGTCTGTCACATCCAGCTTCCGCAGT#((((((((((((((((((((..#))))).)))))))))...))....)))).	4661	4690	1	-24.2	1	0.00193817	0.426	1.00072	2.2587	-3.93757	20	29	9	3UTR		0	0
mmu-miR-210-3p	NM_011793	Banf1	No	CTGTGCGTGTGACAGCGGCTGA#TCCATAAAGGAAAAGATGGCTGTTGTCACCCTCACC#..(((.(.((((((((((((..#.)))))))))))).).))).	673	709	1	-23.8	0	0.00224425	0.5	0.486623	1.50786	-9.17159	16	20	12	3UTR		0	0
mmu-miR-210-3p	NM_011803	Klf6	No	CTGTGCGTGTGACAGCGGCTGA#TTGGCCGTGAGCATGCGCACT#..(((((((((...((((((((#))))))))...))))))))).	1361	1382	1	-26.2	1	0.000777326	0.471	2.93132	1.74995	-10.4498	17	21	9	3UTR		0	0
mmu-miR-210-3p	NM_011808	Ets1	Yes	CTGTGCGTGTGACAGCGGCTGA#TAGCCATGCTGTGCATGCGG#...(((((((.((((((((((.#)))))..)))))))))))).	4491	4511	1	-22.7	0	3.34e-05	0.5	1.26884	1.77154	-9.33931	17	20	12	3UTR		0	0
mmu-miR-210-3p	NM_011834	Aadat	No	CTGTGCGTGTGACAGCGGCTGA#GTTGCTGTTTGACTGACAGG#((((..((..(((((((((...#)))))))))..))..)))).	1438	1458	1	-19.5	0	6.88e-05	0.559	-0.571889	0.193925	-12.2565	15	20	9	3UTR		0	0
mmu-miR-210-3p	NM_011844	Mgll	No	CTGTGCGTGTGACAGCGGCTGA#TTTGTCACTGTCACTGCGCCCAGT#(((.(((((((((((.(((.((#)).))).))))))).)))).))).	3545	3569	1	-23.2	0	0.00143475	0.441	0.407124	-0.0484727	-7.20265	19	24	7	3UTR		0	0
mmu-miR-210-3p	NM_011859	Osr1	No	CTGTGCGTGTGACAGCGGCTGA#TCTGCCATCCGGCCCCAGGGGCCGCTGGCTCCGCGCGA#.((((((.(.(.((((((((..#.)))))))).).))))))).	1731	1769	1	-25.7	1	7.31e-05	0.265	0.903922	0.340855	-10.6963	16	20	8	3UTR		0	0
mmu-miR-210-3p	NM_011862	Pacsin2	No	CTGTGCGTGTGACAGCGGCTGA#CAGCTGGTCCTGCTCGCACAA#.((((((.(((((..((((((.#)))))))))..)).)))))).	3526	3547	1	-21.9	1	0.000200287	0.471	0.179591	0.235539	-7.69925	17	21	9	3UTR		0	0
mmu-miR-210-3p	NM_011864	Papss2	No	CTGTGCGTGTGACAGCGGCTGA#CAGTAGAGTGCCTTTCTGCTGTAGCACACAGCATAA#.(((((((((((((((((....#.)))))))..))))).))))).	3543	3579	1	-22	1	0.000249715	0.5	0.924502	0.681342	-3.79332	17	22	7	3UTR		0	0
mmu-miR-210-3p	NM_011866	Pde10a	No	CTGTGCGTGTGACAGCGGCTGA#AGCTATCACAACACCAGGGCTGTGCACACGTGCAC#.(((((((((((((((..(((.#.))).))))).)))))))))).	4219	4254	1	-26.9	1	1.61e-06	0.5	-0.0828271	-0.504362	-3.79332	18	22	10	3UTR		0	0
mmu-miR-210-3p	NM_011877	Ptpn21	No	CTGTGCGTGTGACAGCGGCTGA#CGGCCACAGCTGCCCAGTTTGCTGCACTTGCACAA#.((((((.(((.(((((((((.#.))))).))))))).)))))).	4077	4112	1	-24.3	1	0.00109331	0.471	3.67717	3.29777	-9.45376	18	22	7	3UTR		0	0
mmu-miR-210-3p	NM_011880	Rgs7	No	CTGTGCGTGTGACAGCGGCTGA#AGCTTCTGCTAGATGCACAGT#((((((((.((.(((.((((..#)))).))).)).)))))))).	2047	2068	1	-22.5	1	0.000615514	0.588	3.21799	1.91156	-8.57382	17	21	8	3UTR		0	0
mmu-miR-210-3p	NM_011881	Grk1	No	CTGTGCGTGTGACAGCGGCTGA#TCGGCAGCTTCTGCCGCACGGT#(((((((.((((.(((.(((((#))))).))))).))))))))).	6392	6414	1	-23	1	0.000554114	0.485	-0.0856523	0.0799273	-7.54034	19	22	9	3UTR		0	0
mmu-miR-210-3p	NM_011889	Septin3	No	CTGTGCGTGTGACAGCGGCTGA#GGCCAGCTGTCAGGCTAGAGT#((.((.((.(((((((((((..#)))).))))))).)))).)).	3221	3242	1	-23.7	0	0.000389923	0.485	0.401882	-0.0749983	-8.45246	17	21	7	3UTR		0	0
mmu-miR-210-3p	NM_011889	Septin3	No	CTGTGCGTGTGACAGCGGCTGA#CAGCCTTCTGTCCATGTTAAGC#((..(((((.(((((.(((((.#)))))..))))))))))..)).	2648	2670	1	-22.1	0	0.0365787	0.559	0.0157245	0.0302213	-10.0027	17	22	10	3UTR		0	0
mmu-miR-210-3p	NM_011904	Tll2	No	CTGTGCGTGTGACAGCGGCTGA#TCAGCCGCTGGACAGCCAGT#(((.((.(((..((((((((((#)))))))))).)))))))).	4053	4073	1	-27.1	0	7.6e-06	0.412	3.84154	3.43166	-14.6849	18	20	10	3UTR		0	0
mmu-miR-210-3p	NM_011922	Anxa10	No	CTGTGCGTGTGACAGCGGCTGA#TAGACTGCTGAACGCGTGCT#..((((((((..(((((((((.#))).)))))).)))))))).	1130	1150	1	-22.5	1	6.89e-05	0.588	2.88378	2.05006	-11.1286	17	20	8	3UTR		0	0
mmu-miR-210-3p	NM_011943	Map2k6	Yes	CTGTGCGTGTGACAGCGGCTGA#GTGGCTGATCATCGCATC#..(((((.((((((((.((...#)).)))).))))))))).	1953	1971	1	-19.9	0	0.00233044	0.529	0.686191	0.093525	-7.27064	15	18	9	3UTR		0	0
mmu-miR-210-3p	NM_011947	Map3k3	Yes	CTGTGCGTGTGACAGCGGCTGA#GGCTGCTGTCAGGCTCAGTGA#(..((.((.(((((((((((..#))))))))))).)).))..).	2273	2294	1	-25.1	0	5.14e-05	0.412	0.144042	0.720976	-9.61614	16	21	11	3UTR		0	0
mmu-miR-210-3p	NM_011948	Map3k4	Yes	CTGTGCGTGTGACAGCGGCTGA#CAACCGTGTCATCAGCACAGT#((((((..((((((.(((.((.#)).)))))))))..)))))).	5089	5110	1	-23.1	0	0.000185887	0.485	2.42764	1.41876	-8.53035	17	21	9	3UTR		0	0
mmu-miR-210-3p	NM_011977	Slc27a1	No	CTGTGCGTGTGACAGCGGCTGA#TAGCTGCTGTCCCTGCTGAGGGTTGGTAGCAATCACACCCTCATGTCAGCTGGGAGACACGCGCAGT#((((((((((..(..(((((((#.))))))).)..)))))))))).	2572	2639	1	-28.4	1	2.68e-05	0.456	0.220513	-0.34614	-11.7014	18	23	10	3UTR		0	0
mmu-miR-210-3p	NM_011983	Homer2	Yes	CTGTGCGTGTGACAGCGGCTGA#TTAGCCGTGATCCGCATGCATT#..(((((((((...((((((((#))))))))....))))))))).	4092	4114	1	-24.7	1	0.00574476	0.441	-0.0573896	-0.0917442	-10.4498	17	22	9	3UTR		0	0
mmu-miR-210-3p	NM_011984	Homer3	Yes	CTGTGCGTGTGACAGCGGCTGA#CAGCTGCTGCTCTGCAGGGACAGG#((((.(.((((((((((((((.#))))))))).)).))).).)))).	2151	2175	1	-29.2	0	9.06e-05	0.382	2.16139	1.22524	-9.6003	19	24	9	3UTR		0	0
mmu-miR-210-3p	NM_011998	Chst4	No	CTGTGCGTGTGACAGCGGCTGA#CAGCCTTAGTCACCATTAAACGCACAGA#(((((((((((((...(((((.#)))))...)))))......)))))))).	1287	1315	1	-27.5	1	0.111344	0.515	3.27108	1.99478	-5.76291	18	28	8	3UTR		0	0
mmu-miR-210-3p	NM_012012	Exo1	No	CTGTGCGTGTGACAGCGGCTGA#GCCGTGAGCAGTCCTGTCACCACACAGG#(((((.(.(((((((.(((((.#.))))))))))))).))))).	3428	3456	1	-27.7	0	7.89e-06	0.441	0.102929	0.161027	-8.38522	18	21	13	3UTR		0	0
mmu-miR-210-3p	NM_012027	Mprip	No	CTGTGCGTGTGACAGCGGCTGA#TCAGGCCTCTGTGTGTATGCACAGG#(((((((((..((((.((((((#)))).)).))))...))))))))).	8513	8538	1	-25	1	4.42e-07	0.441	-0.268284	-0.492952	-8.2379	19	25	9	3UTR		0	0
mmu-miR-210-3p	NM_012051	Etv3	No	CTGTGCGTGTGACAGCGGCTGA#GGAGGGTGACACACGCACAT#.((((((((((.((.(..((..#))..).)).)))))))))).	2272	2292	1	-22.3	1	0.000542372	0.456	0.0417738	0.16939	-7.87558	15	20	10	3UTR		0	0
mmu-miR-210-3p	NM_013503	Drd5	No	CTGTGCGTGTGACAGCGGCTGA#GCGCGCGCACACGCACAC#.((((((((((.(.(((((...#)).)))))))))))))).	1648	1666	1	-25	1	0.00074425	0.529	0.135731	-0.176627	-7.99697	16	18	14	3UTR		0	0
mmu-miR-210-3p	NM_013507	Eif4g2	No	CTGTGCGTGTGACAGCGGCTGA#CAGTGTCCCCTGTACACGTACAT#.(((((((((.((((.(((((.#)))...)).))))))))))))).	7465	7488	1	-21.7	1	0.00342898	0.5	2.66052	3.2726	-6.85115	18	23	13	3UTR		0	1
mmu-miR-210-3p	NM_013510	Epb41l1	Yes	CTGTGCGTGTGACAGCGGCTGA#CAGCAGCAAGACACGCACGGT#((((((((((....((.((((.#)))).))...)))))))))).	3563	3584	1	-25.8	1	0.019784	0.5	0.789148	0.711495	-12.2551	16	21	10	3UTR		0	0
mmu-miR-210-3p	NM_013515	Stom	No	CTGTGCGTGTGACAGCGGCTGA#TCAGCTGGAGGAGCCTGGAAGAATGGTTCCCTGTCACAGTAGTACT#..((((.(((((((((((((((#))))))).......................))))))))...)))).	2322	2368	1	-22.2	0	0.00465475	0.456	3.50512	3.70502	-6.50069	19	46	8	3UTR		0	0
mmu-miR-210-3p	NM_013531	Gnb4	Yes	CTGTGCGTGTGACAGCGGCTGA#GGCCTGTCACTTCAAGAGCAAAAGTCTAAAGTGGCTGTCATTTAGTAGCACAGT#((((((..((((((((.(((..#.))).))))))))......)))))).	4652	4706	1	-26.9	0	0.00756622	0.632	1.89545	1.71568	-7.7949	17	26	8	3UTR		0	0
mmu-miR-210-3p	NM_013531	Gnb4	Yes	CTGTGCGTGTGACAGCGGCTGA#CAGTGGCTGTTCATGCATT#..(((((((.((((((.((((.#)))).))))))))))))).	1780	1799	1	-25.7	1	0.00025902	0.485	-0.144016	0.0233139	-6.19951	17	19	13	3UTR		0	0
mmu-miR-210-3p	NM_013542	Gzmb	No	CTGTGCGTGTGACAGCGGCTGA#CAGCTCTGTCCTTGGCAGGCCAA#.((.((.((((((((.(((((.#))))))))))....))).)))).	1060	1083	1	-20.6	0	0.000112792	0.441	1.10065	0.581179	-8.60208	17	23	10	3UTR		0	0
mmu-miR-210-3p	NM_013584	Lifr	No	CTGTGCGTGTGACAGCGGCTGA#TCAGCTGCTAATGCCAGGCACACAGT#(((((.((.((.((((((((((#)))))))))...).)).)).))))).	7047	7073	1	-25	0	8.14e-05	0.441	0.00127983	0.109113	-10.2417	19	26	9	3UTR		0	0
mmu-miR-210-3p	NM_013599	Mmp9	No	CTGTGCGTGTGACAGCGGCTGA#CAGCTGCAGCATGCGTATAC#.((((((((((.(.(((((((.#))))))).))))))))))).	2988	3008	1	-24.4	1	8.63e-06	0.441	-0.367136	0.0741141	-7.99697	18	20	11	3UTR		0	0
mmu-miR-210-3p	NM_013601	Msx2	No	CTGTGCGTGTGACAGCGGCTGA#TCAGTCCTCACACGGTACAGA#((((((((((((..(.((((((#)))))))))))))).))))).	1673	1694	1	-22.8	1	0.000938997	0.574	3.50787	3.05151	-6.31659	19	21	14	3UTR		0	0
mmu-miR-210-3p	NM_013646	Rora	No	CTGTGCGTGTGACAGCGGCTGA#TCACTGTCGCCGTGTCGCATGTACAC#.(((((((((((((.((((.((#.))))))))))))))))))).	2328	2354	1	-27.6	1	0.00162442	0.515	2.09722	3.28065	-4.52877	19	21	19	3UTR		0	0
mmu-miR-210-3p	NM_013657	Sema3c	Yes	CTGTGCGTGTGACAGCGGCTGA#TCGGCTGCTGATAGCTGCCAT#.((.(((.((..((((((((((#))))))))))...))))))).	3048	3069	1	-21.1	0	0.00167744	0.632	0.541	0.286478	-15.3106	17	21	10	3UTR		0	0
mmu-miR-210-3p	NM_013661	Sema5b	Yes	CTGTGCGTGTGACAGCGGCTGA#TCAGGAACGCGCGCACGCGCGCAT#.((((((((((...(((.((((#))))...)))...)))))))))).	4401	4425	1	-25.6	1	3.29e-07	0.426	0.517729	0.937053	-9.2861	17	24	10	3UTR		0	0
mmu-miR-210-3p	NM_013663	Srsf3	No	CTGTGCGTGTGACAGCGGCTGA#AGCTGCTGTGAACACAAGCCAACAGA#((((((.(((((((((((((..#)))))))))...)))).))..)))).	1048	1074	1	-24	0	0.0619395	0.529	0.0122023	0.0241195	-5.48126	19	26	9	3UTR		0	0
mmu-miR-210-3p	NM_013674	Irf4	No	CTGTGCGTGTGACAGCGGCTGA#AGACTACGCTGTCCACTCACAGA#(((((.(((.(((((((.....#.)))))))))).))))).	1824	1847	1	-25.5	0	0.00127531	0.529	-0.115345	0.214423	-7.08104	15	18	10	3UTR		0	0
mmu-miR-210-3p	NM_013692	Klf10	No	CTGTGCGTGTGACAGCGGCTGA#TCGGCTGAGGTGAGCGCAGCACAGG#((((((((((.((..(((((((#)))))))..))..)))).)))))).	1809	1834	1	-26.7	1	0.000114861	0.529	2.96936	3.0258	-8.35464	19	25	7	3UTR		0	0
mmu-miR-210-3p	NM_013697	Ttr	No	CTGTGCGTGTGACAGCGGCTGA#AGGGCTGTAGATGCACAGT#((((((((.(.(((((..((..#)).)))))).)))))))).	1060	1079	1	-20.4	1	0.000309422	0.574	-0.129263	0.212115	-7.81874	16	19	8	3UTR		0	0
mmu-miR-210-3p	NM_013699	Ubp1	No	CTGTGCGTGTGACAGCGGCTGA#GCCTGTGAGTCACGCGTGCAC#.((((((((((((.(((((...#))).))..)))))))))))).	2794	2815	1	-25.2	1	0.000206832	0.426	-0.991859	-0.041166	-4.65016	17	21	12	3UTR		0	0
mmu-miR-210-3p	NM_013699	Ubp1	No	CTGTGCGTGTGACAGCGGCTGA#CAGTTGCTGCTGCTTTTCACACTGTATGCAGT#(((((((((((((((((((((.#))))))))).......)))))).))..)))).	2041	2073	1	-23.7	1	0.00154646	0.544	1.45396	1.49692	-3.93757	21	32	9	3UTR		0	0
mmu-miR-210-3p	NM_013708	Nr2e3	No	CTGTGCGTGTGACAGCGGCTGA#CGTTGTTATATTCATAGG#(((((.(((((((((((.....#))))))))))).))))).	1586	1604	1	-19.8	0	0.00250736	0.632	3.20234	3.81974	-5.83853	16	18	11	3UTR		0	0
mmu-miR-210-3p	NM_013720	Mga	No	CTGTGCGTGTGACAGCGGCTGA#TCACTGTCACCTGCACAGG#(((((((.(((((((.((....#)).))))))).))))))).	10355	10374	1	-24.3	1	0.000964317	0.529	1.27691	1.74744	-6.48426	16	19	7	3UTR		0	0
mmu-miR-210-3p	NM_013785	Ip6k1	No	CTGTGCGTGTGACAGCGGCTGA#TCAGTATCCGCTGCTCATTCGCTCAC#.((.(((.((((((((((((((#))))...)))))).)))).))).)).	3993	4019	1	-23.9	0	0.010475	0.441	0.0725399	0.546424	-9.13898	19	26	6	3UTR		0	0
mmu-miR-210-3p	NM_013785	Ip6k1	No	CTGTGCGTGTGACAGCGGCTGA#TTTGCCGCTGCTCAAGGGCAGGGC#((.(((.(.((((((((((.((#)).))))))).))).).))).)).	3558	3582	1	-23.4	0	6.29e-08	0.471	0.224925	0.313857	-8.09519	18	24	7	3UTR		0	0
mmu-miR-210-3p	NM_013790	Abcc5	No	CTGTGCGTGTGACAGCGGCTGA#TCAGCTGCTGTTTATGTTAGAGCAGT#(((((((((.((((((((((((#)))))))))))))))))....)))).	5155	5181	1	-25.7	1	0.00204377	0.412	3.09201	2.73092	-5.18008	21	26	17	3UTR		0	0
mmu-miR-210-3p	NM_013797	Slco1a1	No	CTGTGCGTGTGACAGCGGCTGA#TCCTTTGTTTAGCCCTGTCACACATTTGATAATTTTGTTTAGAGCACT#..(((((((((((((.((((((#.)))))))))))))))....................)))).	2876	2924	1	-26.8	1	0.00602903	0.662	2.1065	1.5553	-5.19005	19	41	15	3UTR		0	0
mmu-miR-210-3p	NM_013831	Pstpip2	No	CTGTGCGTGTGACAGCGGCTGA#GGCCTCCACACATGTGCATAGCAGTGACTGACACATGCACAGG#(((((((((((.(((..((((.#.))))..))).))))))))))).	1896	1939	1	-29.1	1	0.000229472	0.5	-0.0735244	-0.0217109	-7.51743	18	23	11	3UTR		0	0
mmu-miR-210-3p	NM_013835	Ro60	No	CTGTGCGTGTGACAGCGGCTGA#TGAGTGTCTGTCCATGCATGCACAC#.((((((((((((((..(((.(#).)))..)))))...))))))))).	6406	6431	1	-22.6	1	0.0166064	0.588	0.39933	0.188912	-4.02637	18	25	9	3UTR		0	0
mmu-miR-210-3p	NM_013844	Zfp68	No	CTGTGCGTGTGACAGCGGCTGA#TCAGTGTGTCTCACACACACAC#.((((.((((((..((.(((((#)))))))...)))))).)))).	3463	3485	1	-19.7	0	0.00920537	0.632	1.04216	0.382651	-7.84025	17	22	7	3UTR		0	0
mmu-miR-210-3p	NM_013861	Tpk1	No	CTGTGCGTGTGACAGCGGCTGA#AGCACTTGTTGCGCATGTACAA#.((((((((((.((((((((..#)))...))))))))))))))).	1050	1072	1	-21.2	1	0.00238115	0.471	-0.581998	-0.45969	-7.14013	18	22	15	3UTR		0	0
mmu-miR-210-3p	NM_013915	Zbtb18	No	CTGTGCGTGTGACAGCGGCTGA#CAGCTCAGAGTTTAGGTGTACACACGTACC#..((((((((((((.((((((.#))))).........).))).))))))))).	3993	4023	1	-23.2	1	3.49e-05	0.529	2.43163	2.39939	-5.69245	18	30	9	3UTR		0	0
mmu-miR-210-3p	NM_013919	Usp21	No	CTGTGCGTGTGACAGCGGCTGA#TCCGCCTTGTTTTCCTGTCCCATGTACAGA#(((((((((.(((((.(((.((#)).)))........))))).))))))))).	2074	2104	1	-22.7	1	0.001979	0.485	0.860332	1.47081	-5.41313	19	30	9	3UTR		0	0
mmu-miR-210-3p	NM_013922	Zfp354c	No	CTGTGCGTGTGACAGCGGCTGA#GGCCTTGTGCATGCTCAGG#(((.((((((.((((.((((..#)))))))))))))).))).	3932	3951	1	-21.7	0	6.23e-05	0.412	1.69542	1.047	-10.0274	17	19	14	3UTR		0	0
mmu-miR-210-3p	NM_015732	Axin2	No	CTGTGCGTGTGACAGCGGCTGA#TTGGATTGCTGTCCACGCTTAGG#(((.(((((.((((((((((((#)))).))))))))))))).))).	3349	3372	1	-24.2	0	4.37e-05	0.515	-0.322622	1.05212	-8.2121	20	23	13	3UTR		0	0
mmu-miR-210-3p	NM_015762	Txnrd1	No	CTGTGCGTGTGACAGCGGCTGA#GGCTGCTGGGGCGTTTACGGT#((((((((....((((((((..#))))))))..))))..)))).	2705	2726	1	-20.7	1	8.6e-05	0.441	-0.0878175	-0.499644	-12.408	16	21	8	3UTR		0	0
mmu-miR-210-3p	NM_015763	Lpin1	No	CTGTGCGTGTGACAGCGGCTGA#CAGCCCGCTGTCCAGGTG#....((.((.(((((((((((.#))))).)))))))).)).	4609	4627	1	-24.5	0	1.24e-05	0.441	1.58253	2.37218	-12.3328	15	18	8	3UTR		0	0
mmu-miR-210-3p	NM_015768	Prok2	No	CTGTGCGTGTGACAGCGGCTGA#GCCCTGCCCATGCGCAGA#(((((((((.(.(((.(((...#))))))).))))))))).	843	861	1	-24	1	0.000322345	0.309	0.249009	0.425707	-8.75993	16	18	9	3UTR		0	0
mmu-miR-210-3p	NM_015774	Ero1a	No	CTGTGCGTGTGACAGCGGCTGA#AGCCGTTGCACCGTTCAA#.((.(((.(((.((((((((..#)))))))))))))).)).	3679	3697	1	-22.7	0	0.0157554	0.559	1.8217	3.26453	-12.4858	16	18	14	3UTR		0	0
mmu-miR-210-3p	NM_015794	Fbxl17	No	CTGTGCGTGTGACAGCGGCTGA#TCAGCCGTTGCAGGGACTCAGGCTCAGA#(((.((.((((.((((((((((#))))))))))))......)).)).))).	3975	4003	1	-25.4	0	0.00186658	0.515	-0.0224535	0.0257457	-11.8601	19	28	12	3UTR		0	0
mmu-miR-210-3p	NM_015806	Mapk6	No	CTGTGCGTGTGACAGCGGCTGA#TCAGCTCGTCCTGAGGCTGTCCATGTACGT#.((((((((.((((((((((((#)))))).........)))))))))))))).	3753	3783	1	-26.2	1	0.0131461	0.515	2.25195	2.87402	-5.03583	20	30	14	3UTR		0	0
mmu-miR-210-3p	NM_015811	Rgs1	No	CTGTGCGTGTGACAGCGGCTGA#AGAAGCTGTCACACA#......((((((((((..((..#))..)))))))))).	1255	1270	1	-21	0	0.0577474	0.779	0.681106	1.20364	-15.5666	12	15	10	3UTR		0	0
mmu-miR-210-3p	NM_015823	Magi2	No	CTGTGCGTGTGACAGCGGCTGA#TGGGTTCCGTCTCACGGCGTTTTAATTTATTTCCACTGTCACACGCATAGA#(((((((((((((((.((....#.)).))))))))))))))).	4460	4511	1	-31	1	0.117575	0.471	0.884367	0.88534	-4.17062	17	20	15	3UTR		0	0
mmu-miR-210-3p	NM_015825	Sh3bgr	No	CTGTGCGTGTGACAGCGGCTGA#GGCTGAATGTGAAGACTGCACGCGTACGC#.((((((((((.((((((((..#)))))..........))))))))))))).	1079	1108	1	-21.9	1	0.000854868	0.515	-0.509542	-0.0310875	-7.14013	18	29	13	3UTR		0	0
mmu-miR-210-3p	NM_016677	Hpcal1	No	CTGTGCGTGTGACAGCGGCTGA#AGCCGCTTGCATGTATAT#.(((((((((...(((((((..#))))))).))))))))).	1248	1266	1	-22.7	1	0.00366239	0.647	1.21122	0.971089	-11.254	16	18	9	3UTR		0	0
mmu-miR-210-3p	NM_016678	Reck	No	CTGTGCGTGTGACAGCGGCTGA#TCAGCAGTTGTCATTTGTGCC#..(((((.((((((((.(((((#))))).)))))))).))))).	3579	3600	1	-23.5	0	0.00967676	0.412	0.210704	0.191889	-7.27064	18	21	8	3UTR		0	0
mmu-miR-210-3p	NM_016684	Zscan12	No	CTGTGCGTGTGACAGCGGCTGA#GCTGTTATACCACAGC#(((((.((((((((((......#))))))))))))))).	2770	2786	1	-22.7	0	5.21e-05	0.588	0.181429	0.0804645	-5.83853	15	16	15	3UTR		0	0
mmu-miR-210-3p	NM_016718	Ninj2	No	CTGTGCGTGTGACAGCGGCTGA#GCCTCTTGTCCACAGCACCAGA#(((((((((.(((((.(((...#)))..)))))))).)))).)).	599	621	1	-20.8	1	0.0046361	0.456	0.209759	0.127711	-5.41313	17	22	8	3UTR		0	0
mmu-miR-210-3p	NM_016737	Stip1	No	CTGTGCGTGTGACAGCGGCTGA#TCGGGCCCTCCCAGCACACGCATGGT#(((((((((((..((.((((..#.)))))).....))))))))))).	1917	1943	1	-23.1	1	0.000497631	0.368	2.33674	3.12754	-8.80656	17	24	11	3UTR		0	0
mmu-miR-210-3p	NM_016741	Scarb1	No	CTGTGCGTGTGACAGCGGCTGA#TGAGCCCCCAGATGTCACACCTGTCCGCACGCACGGC#(((((((((((((((..(.(((#.))))..))))).)))))))))).	1859	1896	1	-26.3	1	0.00014635	0.397	1.62079	1.67815	-4.17062	19	24	10	3UTR		0	0
mmu-miR-210-3p	NM_016779	Dmp1	No	CTGTGCGTGTGACAGCGGCTGA#CAGCCGCTTCACAGATGCTCT#..(.((((((((.((((((((.#)))))))))))))..))).).	1911	1932	1	-24	0	0.00224662	0.456	-0.251571	0.147546	-9.27815	17	21	13	3UTR		0	0
mmu-miR-210-3p	NM_016782	Cntnap1	No	CTGTGCGTGTGACAGCGGCTGA#CAGCTGCTGGCAAGGATTAACAACGAAGGGCAGG#((((.(.(((..(((((((((.#))))))))).............)))..).)))).	4608	4642	1	-22.2	0	0.00242139	0.441	1.45108	0.854597	-15.7719	17	34	9	3UTR		0	0
mmu-miR-210-3p	NM_016785	Tpmt	No	CTGTGCGTGTGACAGCGGCTGA#CAGCAGCTTCACACCAGAGT#((.((.((((((.(((.((((.#)))).))))))))))).)).	1142	1162	1	-22.7	0	0.00966654	0.574	-0.599109	-0.0788442	-8.6852	17	20	11	3UTR		0	0
mmu-miR-210-3p	NM_016796	Vamp4	No	CTGTGCGTGTGACAGCGGCTGA#CAGTGCTGCACAGTTCAGT#(((.((.((((.((((.((((.#)))))))))))))).))).	2439	2458	1	-19.8	0	0.000867619	0.632	0.395911	0.227383	-11.8601	17	19	14	3UTR		0	0
mmu-miR-210-3p	NM_016802	Rhoa	Yes	CTGTGCGTGTGACAGCGGCTGA#CAGCTGTTGCAGAGTTACAGT#(((((..(.((.(((((((((.#))))))))))).)..))))).	1533	1554	1	-22.4	0	2.84e-05	0.529	2.64253	1.9407	-11.7854	17	21	11	3UTR		0	0
mmu-miR-210-3p	NM_016808	Usp2	No	CTGTGCGTGTGACAGCGGCTGA#CAGCCTGGTCAGGGTCTGGAGTGAGGAGCCATGTGCCCCTGCGCCACGCATGCACACGCACGGC#(((((((((((.(((((((...#.)))..)).))))))))))))).	2192	2256	1	-27.2	1	1.61e-05	0.324	0.709328	0.737729	-7.28438	18	23	13	3UTR		0	0
mmu-miR-210-3p	NM_016810	Gosr1	No	CTGTGCGTGTGACAGCGGCTGA#CAGCCGCCACCGCACAGC#(((((((.(((...(((((((.#))))))))))))))))).	2569	2587	1	-29	1	0.000520638	0.294	0.186798	0.341379	-11.744	17	18	17	3UTR		0	0
mmu-miR-210-3p	NM_016812	Banp	No	CTGTGCGTGTGACAGCGGCTGA#CAGTCGCTGTCCACGA#.....((((.(((((((((((.#))))))))))))))).	3628	3644	1	-27.3	0	0.00592479	0.574	-0.296544	-0.0934789	-14.9081	15	16	15	3UTR		0	0
mmu-miR-210-3p	NM_016846	Rgl1	Yes	CTGTGCGTGTGACAGCGGCTGA#CAGCTGCTCGCACGCT#....((((((((..(((((((.#))))))))))))))).	4655	4671	1	-25.8	0	0.00143421	0.515	0.560631	0.346512	-11.6925	15	16	15	3UTR		0	0
mmu-miR-210-3p	NM_016854	Ppp1r3c	No	CTGTGCGTGTGACAGCGGCTGA#CAGCTGGGGGTGGCAGCACAT#.(((((.(((.((..((((((.#))))))...)).)))))))).	1665	1686	1	-22.6	0	0.000209515	0.485	0.353687	1.52902	-9.75408	16	21	8	3UTR		0	0
mmu-miR-210-3p	NM_016868	Hif3a	No	CTGTGCGTGTGACAGCGGCTGA#CAGCCGCACACAGGCACACGCACAGC#(((((((((((...(((((((.#))))))).......))))))))))).	6031	6057	1	-32.9	1	0.00051218	0.426	2.4497	2.43992	-9.43035	18	26	11	3UTR		1	0
mmu-miR-210-3p	NM_016912	Cdkl2	No	CTGTGCGTGTGACAGCGGCTGA#TCGGGCGGGTTAGACGTGCGT#.(((((((.((((..((.((((#)))).)).)))).))))))).	2498	2519	1	-21.1	1	8.58e-06	0.5	0.433379	1.19496	-6.442	17	21	7	3UTR		0	0
mmu-miR-210-3p	NM_016963	Tmod3	No	CTGTGCGTGTGACAGCGGCTGA#TTAGCTCTGTCCCACTGCATAC#.((((((((.(((((.((((((#))))))))))).))).))))).	1866	1888	1	-22.2	1	0.0498181	0.647	0.412087	0.114839	-5.26888	19	22	11	3UTR		0	0
mmu-miR-210-3p	NM_016978	Oat	No	CTGTGCGTGTGACAGCGGCTGA#GGCCTGCAGTCATTTACGTGCGT#.((((((((((((.((((((..#)))).)).)))))..))))))).	1707	1730	1	-21.3	1	0.00512574	0.5	2.64361	3.54419	-4.65016	18	23	7	3UTR		0	0
mmu-miR-210-3p	NM_017378	Pcdh12	No	CTGTGCGTGTGACAGCGGCTGA#TCAGTTCCGAATTAGTCCGCTCTTACAAGCACAGG#((((((.(((((.(((((((((#.)))).))))).))))).)))))).	4814	4849	1	-27.6	0	0.00119952	0.471	3.21937	2.37597	-6.77039	20	25	6	3UTR		0	0
mmu-miR-210-3p	NM_017391	Slc5a3	No	CTGTGCGTGTGACAGCGGCTGA#CAGCCCAGAAAGCCTGGGTGGTGAGCCCACTGTCACAGCCCAGT#(((.((.((((((((.((((.(#.).))))..)))))))))).))).	8546	8590	1	-23.9	0	0.00159389	0.426	0.0451435	-0.0596678	-8.74633	18	24	10	3UTR		0	0
mmu-miR-210-3p	NM_017395	Rfx5	No	CTGTGCGTGTGACAGCGGCTGA#TCATGCACTTGTCACATGTGTCAGG#(((((((((((((((..(((((#))).))..)))))))))))).))).	3209	3234	1	-22.6	1	0.00209606	0.426	0.702549	0.359584	-4.17062	20	25	12	3UTR		0	0
mmu-miR-210-3p	NM_017462	Polg	No	CTGTGCGTGTGACAGCGGCTGA#TCAGATGCTGTTACACTAAAAAGAGGCCCAATGCATGGA#(((((((((((((((((.((((#)))).)))))))))))................)))))).	7239	7278	1	-24.9	1	0.00205267	0.485	0.49664	1.8846	-3.93757	21	39	11	3UTR		0	0
mmu-miR-210-3p	NM_018729	Cd244a	No	CTGTGCGTGTGACAGCGGCTGA#TCAGTCTTGTTCACACAGAGATAGCAGAGA#((.((((((((((((.((((((#)))))))))).))))).......))).)).	3300	3330	1	-21.2	0	0.0229953	0.456	0.0452159	-0.00436995	-5.72816	20	30	10	3UTR		0	0
mmu-miR-210-3p	NM_018731	Atp4a	No	CTGTGCGTGTGACAGCGGCTGA#GGCCATGTTGCCTGCACAGT#(((((((.((((((..((((..#)))).)))))).))))))).	3446	3466	1	-23.5	1	2.27e-06	0.465	0	0	-7.21971	17	20	7	3UTR		0	0
mmu-miR-210-3p	NM_018733	Scn1a	No	CTGTGCGTGTGACAGCGGCTGA#TAGCCAGACTGTACATACGTG#....(((((((((((((((((.#))))).).)))).))))))).	7538	7559	1	-21.1	0	0.000255389	0.603	3.88924	4.17816	-9.54656	17	21	7	3UTR		0	0
mmu-miR-210-3p	NM_018736	Mre11a	No	CTGTGCGTGTGACAGCGGCTGA#TCAGCCTCTGTGCCACAGCTAGCAGT#(((((((((..((((.((((((#)))))).))))..))).))..)))).	2643	2669	1	-25.1	1	0.000386495	0.471	0.405586	0.0536679	-8.2379	19	26	6	3UTR		0	0
mmu-miR-210-3p	NM_018750	Rassf5	No	CTGTGCGTGTGACAGCGGCTGA#CAGCAGGCTGTGTGCATGCAA#...(((((((.(((((.((((.#))))..)))))..))))))).	1889	1910	1	-23.9	0	0.000137143	0.515	-0.010522	-0.10694	-9.33931	16	21	7	3UTR		0	0
mmu-miR-210-3p	NM_018751	Sult1c1	No	CTGTGCGTGTGACAGCGGCTGA#CAGTTGTTTTGTCTCACAGCAAAGC#((.((((((.(((((((((((.#)))))))..)))).))).))).)).	1292	1317	1	-20.1	0	0.00022896	0.588	0.89313	0.665722	-6.73762	19	25	7	3UTR		0	0
mmu-miR-210-3p	NM_018760	Slc4a4	No	CTGTGCGTGTGACAGCGGCTGA#AGCTGCGTTATATGCGGAT#.(.((((((((((.((((((..#)))))))))))))))).).	5093	5112	1	-22.6	0	4.83e-05	0.691	0.673796	0.650009	-6.2077	17	19	16	3UTR		0	0
mmu-miR-210-3p	NM_018762	Gp9	No	CTGTGCGTGTGACAGCGGCTGA#CAGCCTTGCCGTGCACACACACAA#.((((.(((((((.(((((((.#)))))..)).)).))))).)))).	828	852	1	-24.7	0	0.00946854	0.641	-1.03811	-0.224807	-6.55112	18	24	5	3UTR		0	0
mmu-miR-210-3p	NM_018767	Cd160	No	CTGTGCGTGTGACAGCGGCTGA#AGCACTGCACACACACGGA#(((((.(((((.(((..(((..#))).)))))))).))))).	1151	1170	1	-22.2	0	0.00303312	0.471	0.225375	-0.0338674	-9.41839	16	19	8	3UTR		0	0
mmu-miR-210-3p	NM_018768	Stx8	No	CTGTGCGTGTGACAGCGGCTGA#CACCCGCTGTGACACCTGCCAA#.((.((((((.(((((((.((.#)).))))))).))))..)))).	769	791	1	-23.3	0	0.0188952	0.485	-0.155586	0.844092	-9.65012	17	22	7	3UTR		0	0
mmu-miR-210-3p	NM_018782	Calcrl	No	CTGTGCGTGTGACAGCGGCTGA#TCAGCTGCTTAAACCGTACAA#.((((((.((...(((((((((#)))))))))...)))))))).	3867	3888	1	-24.4	1	0.288725	0.662	3.42663	2.5773	-13.5677	17	21	9	3UTR		0	0
mmu-miR-210-3p	NM_018788	Extl3	No	CTGTGCGTGTGACAGCGGCTGA#CCGCTGTAGGCTGCACAGT#(((((((.((.(((((((....#)))))))..))))))))).	4122	4141	1	-23.9	1	0.000103753	0.353	4.15821	3.38267	-9.07598	16	19	9	3UTR		0	0
mmu-miR-210-3p	NM_018790	Arc	No	CTGTGCGTGTGACAGCGGCTGA#CAGCGGCTGGAGCCTACAGA#(((((.(.((..((((.((((.#)))).))))..)))))))).	2107	2127	1	-23.6	0	8.07e-06	0.368	3.23938	2.28688	-14.3237	16	20	8	3UTR		0	0
mmu-miR-210-3p	NM_018803	Syt10	No	CTGTGCGTGTGACAGCGGCTGA#CGCGCGCACAGA#(((((((((((...........#))))))))))).	1744	1756	1	-20.2	1	0.273865	0.618	3.01921	1.37115	-10.3988	11	12	11	3UTR		0	0
mmu-miR-210-3p	NM_018818	Chm	No	CTGTGCGTGTGACAGCGGCTGA#TCAGCTCTTATGTCAGCTGTTGTTTCCTGAAGCCCACCTAGGGCATGCACT#..((((((((((((((((((((#.))))))))))))..................)))))))).	3615	3666	1	-27.6	1	0.00022612	0.485	3.61299	3.2056	-4.957	20	40	12	3UTR		0	0
mmu-miR-210-3p	NM_018821	Socs6	No	CTGTGCGTGTGACAGCGGCTGA#CAGGTGTTGTCACATAGTCACT#..(((((((((((((((.(((.#))).))))))))))).).))).	3715	3737	1	-24.3	1	0.00617149	0.618	3.40773	2.69318	-4.957	18	22	11	3UTR		0	0
mmu-miR-210-3p	NM_018822	Sgsh	No	CTGTGCGTGTGACAGCGGCTGA#TCGGACGCTGTCCAGCCGCACAT#.((((((.(((((((((.((((#)))).)))))))..)))))))).	3876	3899	1	-26.6	1	0.000146667	0.368	2.71839	3.4086	-6.10696	19	23	8	3UTR		0	0
mmu-miR-210-3p	NM_018828	Fnbp4	No	CTGTGCGTGTGACAGCGGCTGA#GCTCGCTTTGCAGCACAGG#((((((.(((((.((((((...#)).))))))))))))))).	3601	3620	1	-22.1	0	0.000102256	0.426	-0.32372	0.266136	-6.77039	17	19	15	3UTR		0	0
mmu-miR-210-3p	NM_018832	Magix	No	CTGTGCGTGTGACAGCGGCTGA#CCACTGCACATTGCACAGT#(((((((((((.(((.((....#)).)))))))).)))))).	1178	1197	1	-21.7	1	0.00041907	0.456	0.26263	0.164893	-7.51743	16	19	8	3UTR		0	0
mmu-miR-210-3p	NM_018864	Impa1	No	CTGTGCGTGTGACAGCGGCTGA#TAGCTCTGCACATGTGCGGC#(((((((((((.(((.(((((.#))))))))))))))))))).	2944	2964	1	-24.1	1	7.22e-05	0.397	0.142095	0.0166982	-7.51743	19	20	19	3UTR		0	0
mmu-miR-210-3p	NM_018883	Camkk1	Yes	CTGTGCGTGTGACAGCGGCTGA#GCTGCATGACCTGCGCACAGG#(((((((((.(.(((((((...#))))).)).).))))))))).	1837	1858	1	-23.6	1	3.05e-05	0.397	0.0295193	0.684097	-8.52688	17	21	9	3UTR		0	0
mmu-miR-210-3p	NM_018885	Irx4	No	CTGTGCGTGTGACAGCGGCTGA#GTCGCTGTCTCCTTCTGGGTTTGAGGCATGCCGGT#(((.(((((((((((((((...#)))))))))................))))))))).	2351	2386	1	-24.2	0	0.000765903	0.456	0.217713	0.520645	-6.9696	18	35	9	3UTR		0	0
mmu-miR-210-3p	NM_019396	Cyhr1	No	CTGTGCGTGTGACAGCGGCTGA#CAGCCGCTGACCACTCAGAGG#((.((.(((.(.(((((((((.#))))))))).)))).)).)).	1956	1977	1	-27.1	0	0.000537386	0.412	0.1897	-0.22498	-11.9854	17	21	9	3UTR		0	0
mmu-miR-210-3p	NM_019396	Cyhr1	No	CTGTGCGTGTGACAGCGGCTGA#GGCATGCGCGCGCGCACAC#.((((((((((.(.((((((..#))).)))))))))))))).	4054	4073	1	-23.1	1	0.00122555	0.588	-0.281927	-0.441193	-7.99697	17	19	14	3UTR		0	0
mmu-miR-210-3p	NM_019400	Rabep1	No	CTGTGCGTGTGACAGCGGCTGA#TCTGGAGGGAGAAGGCTGCTGTGTGCAGGGACAGC#((((.(.(((.(((((((((..#.)))))))))..))).).)))).	2922	2957	1	-26.3	0	3.55e-05	0.5	1.30976	1.31996	-12.4251	17	23	9	3UTR		0	0
mmu-miR-210-3p	NM_019406	Fnbp1	No	CTGTGCGTGTGACAGCGGCTGA#CAGCCCTGTCACCCACC#..(((.(.(((((((.(((((.#)))))))))))))))).	1435	1452	1	-24.6	0	0.0801771	0.397	3.34139	2.78658	-9.40464	16	17	16	3UTR		0	0
mmu-miR-210-3p	NM_019422	Elovl1	No	CTGTGCGTGTGACAGCGGCTGA#TCAGGGCTGGCCGGCACGCACC#..((((((((..((((..((((#)))).))))....)))))))).	1265	1287	1	-24.3	1	8.67e-05	0.368	0.299938	1.57317	-11.1286	16	22	8	3UTR		0	0
mmu-miR-210-3p	NM_019423	Elovl2	No	CTGTGCGTGTGACAGCGGCTGA#CAGCAATGCTGTCCCTGCTCAGA#(((.(((.(.(((((((((((.#))))..)))))))).))).))).	2170	2193	1	-23.4	0	0.00290684	0.485	0.0151413	0.269655	-10.5257	18	23	8	3UTR		0	0
mmu-miR-210-3p	NM_019427	Epb41l4b	No	CTGTGCGTGTGACAGCGGCTGA#TCAGTCCTCTGCACACTTGCACAA#.((((((((((.(((.((((((#)))).)).))))))))..))))).	2800	2824	1	-24.8	1	0.00162394	0.456	0.904192	1.0745	-7.37318	19	24	8	3UTR		0	0
mmu-miR-210-3p	NM_019460	Sfmbt1	No	CTGTGCGTGTGACAGCGGCTGA#CAGACGGTTGTCACTACCAGCAGT#((((..((((((((((.((((.#))).).)))))))).))..)))).	7067	7091	1	-22.6	0	0.000592026	0.485	-0.0152353	0.281067	-9.95757	18	24	8	3UTR		0	0
mmu-miR-210-3p	NM_019466	Rcan1	No	CTGTGCGTGTGACAGCGGCTGA#CAGCCTTTGTTCACGTAGGA#.(.((((((.(((((.(((((.#))))).))))))))))).).	1221	1241	1	-22.2	0	0.00302166	0.5	0.295881	0.692905	-6.82642	17	20	11	3UTR		0	0
mmu-miR-210-3p	NM_019467	Aif1	No	CTGTGCGTGTGACAGCGGCTGA#GGTGGATGTCACACGGTGGGG#((...(((((((((.(.(((..#))).).)))))))))...)).	814	835	1	-21.3	0	0.00127455	0.397	0.0151666	0.144468	-13.3816	15	21	9	3UTR		0	0
mmu-miR-210-3p	NM_019485	Olfr70	No	CTGTGCGTGTGACAGCGGCTGA#TGAGCTGTCCTCAGGCTTGTCCACGTGCAGC#(((((((((.(((((.(.((((#.)))).))))))))))))))).	1857	1888	1	-25.5	1	0.00436573	0.412	1.75229	0.621691	-5.41313	19	22	15	3UTR		0	0
mmu-miR-210-3p	NM_019487	Hebp2	No	CTGTGCGTGTGACAGCGGCTGA#TGGGCTGCTGCATAGACATGGA#(((((..((((.((((((((.(#).))))))))))))..))))).	1539	1561	1	-23.1	0	0.00183229	0.485	0.980157	0.895284	-10.729	18	22	12	3UTR		0	0
mmu-miR-210-3p	NM_019487	Hebp2	No	CTGTGCGTGTGACAGCGGCTGA#GGCAGCTGTTAGATGGCGCT#..((((((.(((((((.(((..#))).))))))).))).))).	1629	1649	1	-21.4	1	0.000299343	0.441	-0.123249	-0.157995	-6.01339	16	20	7	3UTR		0	0
mmu-miR-210-3p	NM_019493	Btg4	No	CTGTGCGTGTGACAGCGGCTGA#CAGAAGGCTGTCCTTGCACACAGA#(((((.(((.((((((..(((.#)))...))))))..))).))))).	1023	1047	1	-21.5	0	0.00072097	0.559	-0.0950533	0.626501	-7.08104	17	24	6	3UTR		0	0
mmu-miR-210-3p	NM_019540	Pfpl	No	CTGTGCGTGTGACAGCGGCTGA#TTAGCTGGAACAGACACCCAAAATCACCTGTGACATGCATTTCAGA#((((((((((.(((((((((((#)))))))....................)))).)))))))...))).	3437	3483	1	-22.3	1	0.021572	0.485	0.0867518	0.0220662	-6.76235	21	46	7	3UTR		0	0
mmu-miR-210-3p	NM_019549	Plek	No	CTGTGCGTGTGACAGCGGCTGA#AGCCCTGTCAGGAATGGTATT#..((((...((((((.((((..#))))))))))......)))).	3526	3547	1	-17.3	0	0.000233552	0.618	4.24912	2.73103	-10.1038	14	21	10	3UTR		0	0
mmu-miR-210-3p	NM_019562	Uchl5	No	CTGTGCGTGTGACAGCGGCTGA#CAGTCTGTCTTGTCCTTTATGCATGGA#(((((((((.(((((((((((.#))).))))..))))...))))))))).	1226	1253	1	-20.3	1	0.00358035	0.588	1.42787	1.19156	-5.18008	20	27	9	3UTR		0	0
mmu-miR-210-3p	NM_019577	Ccl24	Yes	CTGTGCGTGTGACAGCGGCTGA#TGAGCTGCAAGCATGCCAGA#(((.((((((....((((((.(#).))))))..))))))))).	590	610	1	-21.2	0	0.000605	0.515	0.342189	-0.127761	-15.2871	16	20	9	3UTR		0	0
mmu-miR-210-3p	NM_019631	Tmem45a	No	CTGTGCGTGTGACAGCGGCTGA#TTAGTAAAGTATACCGCACCCTCACATGATACAGA#((((((((((((..((((....#.))))....))))))).))))).	1612	1647	1	-21	1	0.0470959	0.676	1.39997	1.37784	-6.08354	16	23	7	3UTR		0	0
mmu-miR-210-3p	NM_019634	Tspan7	No	CTGTGCGTGTGACAGCGGCTGA#TCAGGCTGTCAAGCACGGG#((((((...(((((((..((((#))))))))))).)))))).	1319	1338	1	-23	0	6.99e-05	0.5	1.02576	0.986862	-8.85129	17	19	11	3UTR		0	0
mmu-miR-210-3p	NM_019637	Styx	No	CTGTGCGTGTGACAGCGGCTGA#TCAGCTCTGAAAAAAAGCATTGCTTTTAATTCTGTTGTGTCACAGGCATGGT#((((((.(((((((.((((.((#.)).))))))))))).)))))).	2593	2645	1	-24.2	0	0.000149229	0.574	0.7193	0.213824	-6.21671	19	23	11	3UTR		0	0
mmu-miR-210-3p	NM_019650	Gosr2	No	CTGTGCGTGTGACAGCGGCTGA#CAGCCTTCCCATTGTGTGCGCATGTGCAA#.(((((((((((((..(((((.#))))).........))).)))))))))).	726	755	1	-21.6	1	6.38e-05	0.426	0.198223	0.273097	-4.76182	18	29	10	3UTR		0	0
mmu-miR-210-3p	NM_019650	Gosr2	No	CTGTGCGTGTGACAGCGGCTGA#GGCCCTGTCCACCCAAACAGT#((((..(((.(((((.((((..#))))))))))))....)))).	1792	1813	1	-21.1	0	0.0150363	0.574	0.0663808	0.342134	-11.4331	16	21	12	3UTR		0	0
mmu-miR-210-3p	NM_019659	Kcnj1	Yes	CTGTGCGTGTGACAGCGGCTGA#GGCTGAAGAGATGACATTCTTTGTAAGTTCATGCTGCGCACGCATG#..(((((((((.(((((..(((#.))))))))))))))))).	2120	2166	1	-22.7	1	0.000169544	0.529	0.03858	0.233456	-8.3038	17	19	17	3UTR		0	0
mmu-miR-210-3p	NM_019664	Kcnj15	Yes	CTGTGCGTGTGACAGCGGCTGA#GGCCTCTAGGCACATGCATG#..(((((((((.(((.((((..#)))).)).).))))))))).	3759	3779	1	-21.2	1	0.00154902	0.471	0.0852176	-0.0224635	-8.53685	16	20	9	3UTR		0	0
mmu-miR-210-3p	NM_019671	Net1	No	CTGTGCGTGTGACAGCGGCTGA#GTGGCAGTCTCACTGCACGGT#(((((((((.(((.((.((...#)).)).))).))).)))))).	2541	2562	1	-22.9	1	0.000129809	0.515	3.69993	3.08126	-6.03692	16	21	6	3UTR		0	0
mmu-miR-210-3p	NM_019677	Plcb1	Yes	CTGTGCGTGTGACAGCGGCTGA#GCCCCTGTCAGGCCTTCCAGACATGCACAGC#(((((((((((((((.(((...#))).)))))...........)))))))))).	4139	4170	1	-26	1	0.0109272	0.456	0.624254	1.64297	-4.17062	18	31	10	3UTR		0	0
mmu-miR-210-3p	NM_019694	Letm1	No	CTGTGCGTGTGACAGCGGCTGA#CAGGATCTGGAACATGTACAGA#((((((((((..(((...(((.#)))...)))..)))))))))).	3697	3719	1	-23.4	1	0.00195685	0.544	4.42163	3.30753	-10.3422	16	22	10	3UTR		0	0
mmu-miR-210-3p	NM_019703	Pfkp	No	CTGTGCGTGTGACAGCGGCTGA#TCACTGCTGTCATTTAATGCATG#..((((((((((((((((.(((#)))))))))))))...)))))).	3935	3958	1	-23.3	1	0.00500413	0.647	0.213064	0.300037	-4.957	19	23	13	3UTR		0	0
mmu-miR-210-3p	NM_019705	Rbck1	No	CTGTGCGTGTGACAGCGGCTGA#CAGCCCCACATGTATAGC#(((((((((((...(.(((((.#))))))))))))))))).	1766	1784	1	-21.8	1	0.00141716	0.441	2.32871	2.08549	-9.6634	17	18	17	3UTR		0	0
mmu-miR-210-3p	NM_019711	Rbms2	No	CTGTGCGTGTGACAGCGGCTGA#TCAGCAGCTGTGCACACTACAGA#(((((.((((((((((.(((((#))))).))))).)))))))))).	3226	3249	1	-28.7	0	0.000213183	0.471	-0.120257	-0.0938214	-5.83853	20	23	10	3UTR		0	0
mmu-miR-210-3p	NM_019713	Rassf1	No	CTGTGCGTGTGACAGCGGCTGA#TAGCTGCTCAAGTCACAGGGTCGCAGC#((((((.((((((((((((((.#))))))))...)))))).)..))))).	1233	1260	1	-26.1	0	1.16e-05	0.515	0.535778	0.333936	-5.48126	20	27	8	3UTR		0	0
mmu-miR-210-3p	NM_019717	Atl2	No	CTGTGCGTGTGACAGCGGCTGA#GGCTCGTGTCACTGTGTGAACGCATAGA#((((((((((((((..((((..#))))..)))))).......)))))))).	2744	2772	1	-24.3	1	0.00147179	0.588	3.12772	3.77328	-4.90607	18	28	8	3UTR		0	0
mmu-miR-210-3p	NM_019763	Spen	No	CTGTGCGTGTGACAGCGGCTGA#AGTGCGCTTCGTCACTGCACGGG#(((((((.((((((((((((..#))).))))..)))))))))))).	12089	12112	1	-24.1	1	0.00019488	0.441	1.375	1.44995	-6.25121	19	23	12	3UTR		0	0
mmu-miR-210-3p	NM_019770	Tmed2	No	CTGTGCGTGTGACAGCGGCTGA#GGCAGCTGTTGCATGCCAA#.((.((((((((((((.(((..#))).)))))))))))))).	1834	1853	1	-24.8	0	0.000175202	0.603	2.06427	1.41093	-6.82535	17	19	14	3UTR		0	0
mmu-miR-210-3p	NM_019772	1110004F10Rik	No	CTGTGCGTGTGACAGCGGCTGA#AGCCTTATTGTTATAATGCACAGT#(((((((((((((((.((((..#))))...)))))))).))))))).	661	685	1	-23	1	0.00441099	0.647	3.18685	2.45047	-4.17062	19	24	8	3UTR		0	0
mmu-miR-210-3p	NM_019782	P3h1	No	CTGTGCGTGTGACAGCGGCTGA#GCCGTGGCACATGCCACAT#.((((((((((.(.(((((...#))))).)))))))).))).	2488	2507	1	-22.6	1	3.46e-07	0.426	-0.689726	0.091017	-7.99697	16	19	8	3UTR		0	0
mmu-miR-210-3p	NM_019783	P3h1	No	CTGTGCGTGTGACAGCGGCTGA#GCCGTGGCACATGCCACAT#.((((((((((.(.(((((...#))))).)))))))).))).	2668	2687	1	-22.6	1	3.46e-07	0.426	-0.689726	0.091017	-7.99697	16	19	8	3UTR		0	0
mmu-miR-210-3p	NM_019786	Tbk1	Yes	CTGTGCGTGTGACAGCGGCTGA#TTGGCTGCTGTAACAAAGACAGA#((((...(((.(((((((((((#))))))))))).)))...)))).	2519	2542	1	-23.5	0	0.00163887	0.618	2.98233	3.88744	-14.326	18	23	11	3UTR		0	0
mmu-miR-210-3p	NM_019790	Tmeff2	No	CTGTGCGTGTGACAGCGGCTGA#CGGTCCAACTGTCATGGGCTACGCAGA#((((((.((((((((.(((((.#)))))...)))))))).))...)))).	1881	1908	1	-23.1	0	2.77e-05	0.5	0.359568	1.43545	-5.71431	19	27	8	3UTR		0	0
mmu-miR-210-3p	NM_019806	Vapb	No	CTGTGCGTGTGACAGCGGCTGA#CATCTGTGTACACACGCACAC#.(((((((((((((.(((.((.#)).)))))).)))))))))).	2123	2144	1	-23.7	1	0.000357584	0.691	-0.719299	-0.119266	-4.52877	18	21	10	3UTR		0	0
mmu-miR-210-3p	NM_019806	Vapb	No	CTGTGCGTGTGACAGCGGCTGA#GGCCGTGATTAACCACAGTGGCATCTTGTAGCTGTCACGCTCAATTCGGGTAGGCCTGGGCACGT#.(((((((((((((((((((..#))))..........................))))))))))...................))))).	1098	1163	1	-23.2	1	0.000224898	0.5	1.05109	0.880159	-3.79332	19	65	10	3UTR		0	0
mmu-miR-210-3p	NM_019807	Acpp	No	CTGTGCGTGTGACAGCGGCTGA#AGCACACACACACGCACAC#.((((((((((...(.((((..#))).).).)))))))))).	1726	1745	1	-20.2	1	0.353839	0.471	3.02846	1.18881	-9.51915	15	19	10	3UTR		0	0
mmu-miR-210-3p	NM_019914	Mllt11	No	CTGTGCGTGTGACAGCGGCTGA#GCTGCTGCTTACAATGCATT#..(((((((((((((((((...#))))))).))))).))))).	1418	1438	1	-22.5	1	0.00831882	0.544	0.816465	0.633772	-4.957	17	20	7	3UTR		0	0
mmu-miR-210-3p	NM_019921	Akap10	No	CTGTGCGTGTGACAGCGGCTGA#TCAGCTGTGTCAGAAAGCATGACAGA#((((.(((((((((.(((((((#))))))))))).....))))))))).	2478	2504	1	-23	0	0.00035546	0.529	3.89268	4.71951	-8.79206	20	26	11	3UTR		0	0
mmu-miR-210-3p	NM_019957	Dnase2b	No	CTGTGCGTGTGACAGCGGCTGA#TTAGTCTTGTCACCTTTGCAGG#(((((...(((((((.((((((#)))))))))))))...))))).	1825	1847	1	-18.7	0	0.000195596	0.529	2.22315	1.50775	-9.9289	18	22	13	3UTR		0	0
mmu-miR-210-3p	NM_019971	Pdgfc	Yes	CTGTGCGTGTGACAGCGGCTGA#TCAGCTGCTGATGCTGGCTATGGT#((((((..((..((((((((((#))))))))))..))..)).)))).	2150	2174	1	-22.2	0	4.57e-06	0.485	-0.355606	0.305299	-13.9665	18	24	10	3UTR		0	0
mmu-miR-210-3p	NM_019978	Dclk1	No	CTGTGCGTGTGACAGCGGCTGA#TCTGCCCTTGTCACTTGCTGCATGGA#(((((((((((((((.(((.((#)).))).)))))))..)).)))))).	7718	7744	1	-22.1	1	0.00207859	0.529	1.24904	1.61163	-4.17062	20	26	7	3UTR		0	0
mmu-miR-210-3p	NM_019983	Rabgef1	No	CTGTGCGTGTGACAGCGGCTGA#CAGTTGCTGATTAGTACAGT#((((((......(((((((((.#)))))))))....)))))).	2704	2724	1	-21	0	0.00114072	0.544	0.176666	0.143172	-16.2654	15	20	9	3UTR		0	0
mmu-miR-210-3p	NM_019988	Mlst8	Yes	CTGTGCGTGTGACAGCGGCTGA#TCAGCCGCTGTCTCTGGGGCC#..((.(..(.((((((((((((#)))))))))))).)..).)).	1650	1671	1	-27.9	0	5.79e-07	0.426	-0.95799	0.444451	-14.1759	16	21	12	3UTR		0	0
mmu-miR-210-3p	NM_019996	Phax	No	CTGTGCGTGTGACAGCGGCTGA#GGCTGTGTCTCTCGGTGCACGGCACGGG#((((((((((((((.(((((..#))))))))).......))))).))))).	1493	1521	1	-23	1	4.01e-06	0.412	0.232345	0.0948406	-4.67302	19	28	9	3UTR		0	0
mmu-miR-210-3p	NM_020011	Sphk2	Yes	CTGTGCGTGTGACAGCGGCTGA#TAGCTGCTTTGTCCGCCACAA#.((((.(((.(((((((((((.#))))))))..)))))))))).	3068	3089	1	-22.8	0	0.0034903	0.456	1.38993	1.0541	-6.93679	18	21	10	3UTR		0	0
mmu-miR-210-3p	NM_020259	Hhip	No	CTGTGCGTGTGACAGCGGCTGA#GGCTGTATATAAGCTGGTCACATGTATGGA#(((((((((((((..(((((..#.)))))))))))))))))).	3691	3721	1	-24.3	1	0.00580172	0.588	-0.0378546	0.11202	-5.52986	18	20	18	3UTR		0	1
mmu-miR-210-3p	NM_020272	Pik3cg	Yes	CTGTGCGTGTGACAGCGGCTGA#TCCTGGGGCTTGTCCTAGCTGCTGTGAGTTCATATGTGCAGC#(((((((((((((((((((((.#.))))))))).....)))))))))))).	6329	6371	1	-28.5	1	9.45e-07	0.441	1.37582	2.73554	-3.93757	21	28	12	3UTR		0	0
mmu-miR-210-3p	NM_020272	Pik3cg	Yes	CTGTGCGTGTGACAGCGGCTGA#CGCTGTCTCCTGTACAGG#(((((((.(.(((((((.....#))))))).).))))))).	5321	5339	1	-23.3	1	0.000327229	0.515	3.03532	2.7838	-7.49372	15	18	7	3UTR		0	0
mmu-miR-210-3p	NM_020274	Htr3b	Yes	CTGTGCGTGTGACAGCGGCTGA#CAGCCTCTACCTTCCAATTGCTGAGGTTGCATGTATT#..(((((((((((..((((...#.))))..))))))))))).	1869	1906	1	-20.2	1	3.36e-07	0.529	3.08993	2.70109	-6.54929	15	19	11	3UTR		0	0
mmu-miR-210-3p	NM_020278	Lgi1	No	CTGTGCGTGTGACAGCGGCTGA#CAGTCGGAGTTGAAATCTAGCTCTGCCATGCACAGG#(((((((((.(.(((.(((((.#.)))))))))))))))))).	3672	3708	1	-24.1	1	4.47e-05	0.544	0.463753	0.204354	-8.75993	18	20	18	3UTR		0	0
mmu-miR-210-3p	NM_020507	Tob2	No	CTGTGCGTGTGACAGCGGCTGA#TTGGCTGCCCTCACCTCGCACT#..(((((.((((..((((((((#))))))))..))))..))))).	2761	2783	1	-23.6	0	0.000626895	0.471	0.158582	3.52322	-9.41661	17	22	8	3UTR		0	0
mmu-miR-210-3p	NM_020520	Slc25a20	No	CTGTGCGTGTGACAGCGGCTGA#GGCCCTGTTACACTCAA#...((.(((((((((.((((..#))))))))))))).)).	1277	1294	1	-22	0	0.0193986	0.485	-0.200386	0.198376	-8.64855	15	17	13	3UTR		0	0
mmu-miR-210-3p	NM_020569	Park7	No	CTGTGCGTGTGACAGCGGCTGA#CAGCCGCCACACGGGGCT#..((.((((((...(((((((.#)))))))))))))..)).	815	833	1	-23.3	0	2.99e-07	0.426	0.0192783	0.174377	-14.5688	15	18	13	3UTR		0	0
mmu-miR-210-3p	NM_020589	Zfp467	No	CTGTGCGTGTGACAGCGGCTGA#CAGGCACTGCAACTGTACACCCCGCTGTGACTGAAGCACAGG#((((((..((.(((((((....#.))))))).))....)))))).	3138	3180	1	-26.6	0	0.00028947	0.382	0.578129	0.490514	-10.6197	15	22	7	3UTR		1	0
mmu-miR-210-3p	NM_020610	Nrip3	No	CTGTGCGTGTGACAGCGGCTGA#GGCCTGCTTGTCTAATGTACAC#.(((((((..((((((((((..#)))).))).)))..))))))).	1517	1539	1	-22.6	1	0.00669957	0.485	0.226262	-0.0518325	-6.09222	17	22	7	3UTR		0	0
mmu-miR-210-3p	NM_021099	Kit	Yes	CTGTGCGTGTGACAGCGGCTGA#CAGCTTCTGTCACCGCT#....(((.(((((((.(((((.#))))).)))))))))).	4232	4249	1	-25.1	0	0.0096992	0.441	-0.116472	0.276882	-12.0932	15	17	10	3UTR		0	0
mmu-miR-210-3p	NM_021288	Tyms	No	CTGTGCGTGTGACAGCGGCTGA#CAGCTGCAGTTGACGACGTGCAGG#(((((((((((((.(((((((.#))))))).))).)).)))))))).	2168	2192	1	-26.6	1	0.00741326	0.485	0.430292	0.349066	-4.79441	20	24	8	3UTR		0	0
mmu-miR-210-3p	NM_021296	Grpel2	No	CTGTGCGTGTGACAGCGGCTGA#CAGTTGCTGTCACCTTCACC#..(((...(((((((((((((.#)))))))))))))...))).	1619	1639	1	-25.2	0	0.0486693	0.544	2.93615	3.0976	-10.7153	16	20	13	3UTR		0	0
mmu-miR-210-3p	NM_021299	Ak3	No	CTGTGCGTGTGACAGCGGCTGA#CAGCCACTGGCACGTAGGGA#((.(((((((..(((.(((((.#))))).)))))))))).)).	1395	1415	1	-25.8	0	0.000234683	0.485	-0.173488	0.136661	-11.8997	17	20	10	3UTR		0	0
mmu-miR-210-3p	NM_021308	Piwil2	No	CTGTGCGTGTGACAGCGGCTGA#CAGCCCGACTGATACACGCATGTGCGCACGCACAC#.((((((((((((((((((((.#)))))............)).))).)))))))))).	3928	3963	1	-28	1	2.51e-05	0.515	3.19545	3.55012	-3.79332	20	35	10	3UTR		0	0
mmu-miR-210-3p	NM_021340	Rgr	No	CTGTGCGTGTGACAGCGGCTGA#CAGTGTCCTGTCCCCCACATGCACAA#.((((((((((((((..((((.#))))...)))))....))))))))).	3405	3431	1	-23.2	1	0.0835468	0.544	1.41141	2.18988	-4.02637	18	26	9	3UTR		0	0
mmu-miR-210-3p	NM_021372	Sertad2	No	CTGTGCGTGTGACAGCGGCTGA#AGCCGCAGTCCACCGCC#..(((.(((.(((.((((((..#)))))).))))))))).	3068	3085	1	-22.4	0	0.000249446	0.471	1.8134	0.818374	-8.95731	15	17	9	3UTR		0	0
mmu-miR-210-3p	NM_021377	Sorcs1	No	CTGTGCGTGTGACAGCGGCTGA#TTAGCCATGCCCAGTCGCTTCCTAAAACACAAAGACATGCACAGG#((((((((((((.((((((((.#.)))))))))).............)))))))))).	4256	4301	1	-27.6	1	0.0499563	0.5	4.20099	3.16022	-5.22671	20	35	10	3UTR		0	0
mmu-miR-210-3p	NM_021390	Sall1	No	CTGTGCGTGTGACAGCGGCTGA#TGGACTGTTACATGCACT#..((((((((((((((.(....#).).))))))))))))).	5123	5141	1	-21.6	1	0.0125047	0.574	0.272492	2.47858	-4.957	15	18	13	3UTR		0	0
mmu-miR-210-3p	NM_021420	Stk4	No	CTGTGCGTGTGACAGCGGCTGA#TCGGAAGCTGTCGGTGACGCCAGG#(((.((((.(((((((..((((#))))..)))))))...))))))).	2149	2173	1	-24.7	0	0.000347373	0.456	-0.0410536	0.117456	-8.02599	18	24	7	3UTR		0	0
mmu-miR-210-3p	NM_021435	Slc35b4	No	CTGTGCGTGTGACAGCGGCTGA#CAGCTGCTTCCTGCCGTGCAGT#(((((((.((((.((((((((.#))))))))))..))))))))).	3311	3333	1	-23.7	1	5.27e-05	0.471	3.70746	3.73686	-7.54034	19	22	10	3UTR		0	0
mmu-miR-210-3p	NM_021464	Ptprt	No	CTGTGCGTGTGACAGCGGCTGA#CAGTGGCCTGCACTTGTACAGT#(((((((.(((.((((.((((.#)))).)).))))).))))))).	11742	11764	1	-23.6	1	0.0452507	0.559	0.893191	1.70354	-9.59801	18	22	7	3UTR		0	0
mmu-miR-210-3p	NM_021497	Nectin3	No	CTGTGCGTGTGACAGCGGCTGA#CAGCTGTTGTGGCACACATC#..(((.((((.((((((((((.#)))))))))).)))).))).	1542	1562	1	-26.9	0	4.64e-05	0.471	1.05615	1.13802	-9.68273	17	20	10	3UTR		0	0
mmu-miR-210-3p	NM_021517	Pdzk1	No	CTGTGCGTGTGACAGCGGCTGA#CAGCCACTGCTGGATTAGCACGGA#((((((......(((((((((.#)))))...)))).....)))))).	2338	2362	1	-23.4	0	8.56e-05	0.529	-0.229072	0.0639888	-16.2654	15	24	6	3UTR		0	0
mmu-miR-210-3p	NM_021522	Usp14	No	CTGTGCGTGTGACAGCGGCTGA#TCAGTGCTGCTGTCCACATCCCATCAACTGGGTGCAA#.((((((((.((((((((((((#)))..))))))))))))..............))))).	2103	2140	1	-21.5	1	0.000325156	0.5	1.39887	2.1864	-5.03583	20	37	12	3UTR		0	0
mmu-miR-210-3p	NM_021522	Usp14	No	CTGTGCGTGTGACAGCGGCTGA#CAGTCGCCCTTCACTAGTATAC#.(((((..((((..(((((((.#)))))))...))))..))))).	3439	3461	1	-21	0	0.110444	0.515	4.64525	4.76089	-9.79662	16	22	7	3UTR		0	0
mmu-miR-210-3p	NM_021535	Smu1	No	CTGTGCGTGTGACAGCGGCTGA#CAGCCAGGCTGTTAACACAGAGA#((.((.((.((((((((((((.#)))))..))))))))).)).)).	2843	2866	1	-22.9	0	0.0054989	0.632	2.72621	4.11893	-8.45246	18	23	9	3UTR		0	0
mmu-miR-210-3p	NM_021539	Wsb2	No	CTGTGCGTGTGACAGCGGCTGA#GCTGTCTGTCACATGTG#....(((((((((((((((...#)))).))))))))))).	2077	2094	1	-24.4	0	0.0147457	0.5	-0.16313	0.457765	-9.54656	15	17	11	3UTR		0	0
mmu-miR-210-3p	NM_021559	Zfp24	No	CTGTGCGTGTGACAGCGGCTGA#AGCTGCATGTGACGTGAAAGCACAGA#((((((.(((.(((((((((..#)))))).))).))).....)))))).	3340	3366	1	-23.3	0	0.00125673	0.515	1.10605	0.487956	-8.30604	18	26	6	3UTR		0	0
mmu-miR-210-3p	NM_021600	Chrnd	Yes	CTGTGCGTGTGACAGCGGCTGA#CAGCCTGGGTTGCACACACACAC#.((((.(((((.(((((((((.#)))))...))))))))).)))).	2707	2730	1	-25.1	0	0.0229733	0.485	0.0345748	0.0372821	-9.04109	18	23	9	3UTR		0	0
mmu-miR-210-3p	NM_021609	Ackr2	No	CTGTGCGTGTGACAGCGGCTGA#TTGGCCAGCTTTCACCTCACGGG#(((((.(.((((.(((((((((#)))))).))).))))).))))).	2804	2827	1	-22.7	0	0.00561258	0.529	0.44659	0.307787	-9.4413	19	23	6	3UTR		0	0
mmu-miR-210-3p	NM_022023	Gmfb	No	CTGTGCGTGTGACAGCGGCTGA#TAGCTGGAACTGTCACAGTAGAGT#((.(((.((((((((((((((.#))))))...))))))))))).)).	2076	2100	1	-23.4	0	7.9e-05	0.529	0.232548	0.661685	-7.0388	19	24	11	3UTR		0	0
mmu-miR-210-3p	NM_022028	Sav1	No	CTGTGCGTGTGACAGCGGCTGA#GGCTCTGAGACACAGCACAGG#((((((((((..(((.((((..#)))))))..)))).)))))).	2069	2090	1	-23.3	1	0.00132475	0.515	2.90977	2.45806	-10.3422	17	21	7	3UTR		0	0
mmu-miR-210-3p	NM_022311	Tcte2	No	CTGTGCGTGTGACAGCGGCTGA#TCGGGCTGCTGGTGCTAAGATTTATGATCTTCAGTGATGTCACACAGCATT#..((((((((((((...(((((#.)))))..)))))))).)))).	749	800	1	-23.3	1	0.00687991	0.588	-0.306035	-0.115145	-5.9255	17	22	8	3UTR		0	0
mmu-miR-210-3p	NM_022314	Tpm3	No	CTGTGCGTGTGACAGCGGCTGA#CAGTGTCTTCAATGCAGTTGTGATACGCACAT#.(((((((((.(((((.(((((#.)))..)).))))).))))))))).	1188	1220	1	-24.9	1	3.55e-05	0.588	2.19631	1.91842	-6.6181	19	25	9	3UTR		0	0
mmu-miR-210-3p	NM_022319	Clstn2	No	CTGTGCGTGTGACAGCGGCTGA#CAGTGCTGCACATCGTTGCTTGCACAC#.((((((((((.((((.((((.#)))))))))))))........))))).	3267	3294	1	-21.1	1	0.0666501	0.559	2.92977	3.0153	-7.14013	18	27	13	3UTR		0	0
mmu-miR-210-3p	NM_022414	Ngb	No	CTGTGCGTGTGACAGCGGCTGA#TCAGCTGCTCAGACGCC#....((((.(((..((((((((#))))))))))).)))).	1198	1215	1	-23	0	0.00480554	0.456	1.35524	2.59191	-12.7489	15	17	11	3UTR		0	0
mmu-miR-210-3p	NM_022418	Tmub1	No	CTGTGCGTGTGACAGCGGCTGA#AGCTGCTGTCTGCCCAGG#(((.(((...((((((((((..#))))))))))))).))).	926	944	1	-23.3	0	9.39e-05	0.368	0.465149	1.22918	-11.5821	16	18	13	3UTR		0	0
mmu-miR-210-3p	NM_022420	Gprc5b	No	CTGTGCGTGTGACAGCGGCTGA#AGCTAGGGCTGTGTGGGGCTGGGGCTGGGGCTGTTGCATGCACT#..((((((((((((((((((..#.))))...)))))))))))))).	3202	3246	1	-27.2	1	0.000517205	0.382	3.27509	2.31865	-4.957	18	23	14	3UTR		0	0
mmu-miR-210-3p	NM_022424	Fndc4	No	CTGTGCGTGTGACAGCGGCTGA#GGCCCCATGTCACCTGCATCAGG#(((((((.(((((((.((((..#)))).).)))))).)))).))).	1418	1441	1	-23.3	1	0.000399278	0.412	2.13826	3.61001	-6.48426	18	23	6	3UTR		0	0
mmu-miR-210-3p	NM_022811	Polr1e	No	CTGTGCGTGTGACAGCGGCTGA#TAGCGAGTTGTGGCATGTACAC#.(((((((((.(((((.((((.#))))..))))).))))))))).	2375	2397	1	-25.1	1	0.000322974	0.544	-0.19646	-0.11787	-6.6181	18	22	9	3UTR		0	0
mmu-miR-210-3p	NM_022890	Cldn12	No	CTGTGCGTGTGACAGCGGCTGA#TGAGCTGCTCATTTAGATAATGTCCACGTACT#..(((((((.((((((((((.(#).)))))))............)))))))))).	2546	2578	1	-22.7	1	0.0190406	0.618	0.757197	0.96454	-6.19951	18	32	10	3UTR		0	0
mmu-miR-210-3p	NM_023041	Pex19	No	CTGTGCGTGTGACAGCGGCTGA#GGCTGGTCACCGCATAT#.((((((.(((((..(((((..#)))))))))))))))).	1365	1382	1	-21.3	1	0.00154609	0.456	-0.282236	0.422588	-7.69925	16	17	16	3UTR		0	0
mmu-miR-210-3p	NM_023043	Prnd	No	CTGTGCGTGTGACAGCGGCTGA#TCAGACCATTGGTTGTCACACCCACAA#.((((.((((((((((((((((#)))).))....)))))))))).)))).	2414	2441	1	-26.1	0	0.00328597	0.5	0.278452	0.0294897	-5.69428	20	27	10	3UTR		0	0
mmu-miR-210-3p	NM_023046	Asb1	No	CTGTGCGTGTGACAGCGGCTGA#TCACCTCTGCCTGCTGCTGTCCTGGCACAGT#((((((..(.(((((((((...#.))))))))))..)))))).	4002	4033	1	-28	0	0.000120084	0.544	-0.220969	-0.199133	-9.0374	16	20	10	3UTR		0	0
mmu-miR-210-3p	NM_023047	Dpysl5	Yes	CTGTGCGTGTGACAGCGGCTGA#CAGCTGTTGAGGTGGCAGGCACAGC#((((((.(((.((((((((((.#))))))))...)).))).)))))).	5132	5157	1	-28.7	0	0.000274456	0.368	0.654054	0.908188	-8.30604	19	25	8	3UTR		0	0
mmu-miR-210-3p	NM_023053	Twsg1	No	CTGTGCGTGTGACAGCGGCTGA#GGCCGTTATTAAATTCATACGCACAT#.(((((((((((.(((((((..#))))))).......))))))))))).	3527	3553	1	-25.3	1	0.181554	0.544	4.11733	3.77669	-5.08246	18	26	11	3UTR		0	0
mmu-miR-210-3p	NM_023122	Gpm6b	No	CTGTGCGTGTGACAGCGGCTGA#CAGCTGCTCTGCAGTACAGA#((((((.((((..((((((((.#)))))))).)))))))))).	1056	1076	1	-23.5	0	3.89e-05	0.529	2.20426	1.94702	-10.1172	18	20	10	3UTR		0	0
mmu-miR-210-3p	NM_023129	Pln	Yes	CTGTGCGTGTGACAGCGGCTGA#TCACTAATTTTGCTCAAGGGCTGTGTACATGTACAT#.(((((((((((((((...(((#.)))...))))).)))))))))).	1054	1090	1	-21.8	1	0.000339249	0.632	0.284198	0.415491	-3.79332	18	24	10	3UTR		0	0
mmu-miR-210-3p	NM_023215	Chtop	No	CTGTGCGTGTGACAGCGGCTGA#CAGCTGTTGGTGTAGCACAA#.(((((......(((((((((.#))))))))).....))))).	3070	3090	1	-22.4	0	0.000614533	0.5	1.58732	1.38825	-16.1211	14	20	9	3UTR		0	0
[truncated: 18,007 more rows]

## Sheet: SDG
MiRNA ID	Refseq ID	Gene Symbol	Associated with enriched pathway	Duplex	Start	End	Binding	Energy	Seed	Accessibility	Au	Phylo p stem	Phylo p flank	Me	Number of Pairings	Binding Region Length	Longest Consecutive Pairings	Position	Validated	TargetScan	miRDB
[truncated: 8,657 more rows]

[truncated: 1 more sheets: FSO]
