# Supplementary material for: Data on mammary gland microRNAs expression, their predicted gene targets and corresponding pathway analysis in female mice receiving flaxseed or its oil and secoisolariciresinol diglucoside components
Source: Data Brief. 2022 May 29;42:108328. doi: 10.1016/j.dib.2022.108328 (PMC9167859; doi:10.1016/j.dib.2022.108328)
Supplement: Supplementary file 3 [file mmc3.xlsx]

## Sheet: FS
Pathway Source	Pathway Name	p-value	q-value (FDR: BH-method)	q-value (Bonferroni)	External Source ID
ACSN2	CORE	2.75e-07	0.000247	0.00124	n/a
ACSN2	MAPK	0.000112	0.0123	0.505	n/a
ACSN2	WNT_NON_CANONICAL	0.000515	0.0313	1	n/a
BioCarta	bioactive peptide induced signaling	0.000315	0.0245	1	n/a
BioCarta	gata3 participate in activating the th2 cytokine genes expression	0.000383	0.0257	1	n/a
BioCarta	ras signaling	0.000574	0.0315	1	n/a
BioCarta	rac1 cell motility signaling	0.00125	0.0496	1	n/a
INOH	EPO signaling	3.56e-06	0.00146	0.016	n/a
INOH	IL-7 signaling	3.55e-06	0.0016	0.016	n/a
INOH	VEGF	5.11e-06	0.00177	0.023	n/a
INOH	JAK STAT pathway and regulation	0.000245	0.0208	1	n/a
INOH	GPCR GroupI metabotropic glutamate receptor	0.000687	0.0351	1	n/a
INOH	HGF	0.00111	0.049	1	n/a
IPAVS	Cardiac_Hypertrophy	1.35e-08	2.02e-05	6.05e-05	n/a
IPAVS	Calcium_Signaling	4.64e-06	0.00174	0.0208	n/a
IPAVS	ANG_II_and_JAK_STAT_interactions_in_mediating_cardiac_myocyte_function	8.51e-05	0.0109	0.382	n/a
IPAVS	GP130_JAK_STAT	0.000108	0.0124	0.484	n/a
KEGG	Axon guidance	1.82e-09	4.1e-06	8.2e-06	n/a
KEGG	Human immunodeficiency virus 1 infection	1.04e-05	0.00311	0.0467	n/a
KEGG	Chemokine signaling	1.49e-05	0.00353	0.0671	n/a
KEGG	Oxytocin signaling	1.45e-05	0.00384	0.0653	n/a
KEGG	MicroRNAs in cancer	4.37e-05	0.00727	0.196	n/a
KEGG	Human cytomegalovirus infection	6.82e-05	0.00959	0.307	n/a
KEGG	Serotonergic synapse	7.94e-05	0.0105	0.357	n/a
KEGG	Rap1 signaling	0.000119	0.0128	0.536	n/a
KEGG	Ras signaling	0.00016	0.0154	0.721	n/a
KEGG	Colorectal cancer	0.00023	0.0206	1	n/a
KEGG	Cholinergic synapse	0.000264	0.0216	1	n/a
KEGG	Sphingolipid signaling	0.000264	0.022	1	n/a
KEGG	Morphine addiction	0.000362	0.0271	1	n/a
KEGG	Prolactin signaling	0.000415	0.0274	1	n/a
KEGG	Circadian entrainment	0.000536	0.0317	1	n/a
KEGG	Neurotrophin signaling	0.000535	0.0321	1	n/a
KEGG	GnRH signaling	0.000768	0.0371	1	n/a
KEGG	Wnt signaling	0.000824	0.039	1	n/a
KEGG	Platelet activation	0.000994	0.0456	1	n/a
KEGG	GABAergic synapse	0.00113	0.0483	1	n/a
KEGG	ErbB signaling	0.00112	0.0485	1	n/a
NetPath	EGFR1	2.53e-05	0.00518	0.114	n/a
NetPath	Leptin	5.3e-05	0.00822	0.238	n/a
NetPath	TNFalpha	0.000239	0.0211	1	n/a
NetPath	BCR	0.000366	0.0261	1	n/a
NetPath	IL5	0.000657	0.0348	1	n/a
NetPath	IL2	0.000729	0.036	1	n/a
Panther_Pathway	Ras_Pathway	7.04e-07	0.000452	0.00317	n/a
Panther_Pathway	Angiogenesis	2.16e-06	0.00108	0.0097	n/a
Panther_Pathway	Heterotrimeric_G_protein_signaling_pathway_Gq_and_Go_mediated	8.79e-05	0.011	0.395	n/a
Panther_Pathway	Wnt_signaling	9.33e-05	0.011	0.419	n/a
Panther_Pathway	CCKR_signaling_map	0.000169	0.0158	0.758	n/a
Panther_Pathway	VEGF_signaling	0.000565	0.0317	1	n/a
Panther_Pathway	PDGF_signaling	0.000994	0.0456	1	n/a
Panther_Pathway	EGF_receptor_signaling	0.00103	0.0461	1	n/a
PharmGKB	Beta_agonist_Beta_blocker_Pathway_Pharmacodynamics	5.78e-05	0.00866	0.26	n/a
PharmGKB	Proton_Pump_Inhibitor_Pathway_Pharmacodynamics	0.000364	0.0264	1	n/a
PharmGKB	EGFR_Inhibitor_Pathway_Pharmacodynamics	0.000662	0.0346	1	n/a
PID	IL1-mediated signaling events	0.000143	0.0146	0.641	n/a
PID	CXCR4-mediated signaling events	0.000147	0.0147	0.662	n/a
PID	CDC42 signaling events	0.000302	0.0238	1	n/a
PID	CXCR3-mediated signaling events	0.000374	0.0258	1	n/a
PID	Signaling events regulated by Ret tyrosine kinase	0.000432	0.0282	1	n/a
PID	ErbB4 signaling events	0.000466	0.0299	1	n/a
PID	IL2-mediated signaling events	0.000504	0.0311	1	n/a
PID	Plasma membrane estrogen receptor signaling	0.000548	0.032	1	n/a
PID	Regulation of Ras family activation	0.000687	0.0351	1	n/a
PID	Endothelins	0.000982	0.0455	1	n/a
PID	Role of Calcineurin-dependent NFAT signaling in lymphocytes	0.0012	0.0497	1	n/a
REACTOME	Neuronal System	1.33e-09	5.98e-06	5.98e-06	n/a
REACTOME	Transmission across Chemical Synapses	4.18e-07	0.000313	0.00188	n/a
REACTOME	Neurotransmitter receptors and postsynaptic signal transmission	2.11e-05	0.00451	0.0947	n/a
REACTOME	Signalling to RAS	2.84e-05	0.00556	0.128	n/a
REACTOME	Signalling to ERKs	0.000148	0.0145	0.667	n/a
REACTOME	G-protein mediated events	0.000289	0.0232	1	n/a
REACTOME	Negative regulation of the PI3K/AKT network	0.000372	0.0262	1	n/a
REACTOME	Sema4D in semaphorin signaling	0.000468	0.0297	1	n/a
REACTOME	PLC beta mediated events	0.000491	0.0306	1	n/a
REACTOME	Intracellular signaling by second messengers	0.000565	0.0314	1	n/a
REACTOME	Voltage gated Potassium channels	0.000604	0.0327	1	n/a
REACTOME	Potassium Channels	0.000779	0.0373	1	n/a
REACTOME	p38MAPK events	0.000934	0.0437	1	n/a
REACTOME	Signaling by NTRKs	0.00103	0.0464	1	n/a
REACTOME	PI5P, PP2A and IER3 Regulate PI3K/AKT Signaling	0.00113	0.0474	1	n/a
REACTOME	VEGFA-VEGFR2 Pathway	0.00113	0.0474	1	n/a
REACTOME	Sema4D induced cell migration and growth-cone collapse	0.00111	0.0485	1	n/a
SignaLink2.0	RTK(core)	0.000628	0.0336	1	n/a
stke	Neuro2A Differentiation by G alpha i/o Pathway	7.41e-07	0.000416	0.00333	n/a
stke	Differentiation Pathway in PC12 Cells	0.000378	0.0257	1	n/a
stke	Integrin Signaling Pathway	0.00113	0.0479	1	n/a
systems-biology.org	Toll-Like_receptor_signaling_network	1.82e-05	0.00408	0.0817	n/a
systems-biology.org	EGFR_signaling_for_RTKC	3.06e-05	0.0055	0.138	n/a
systems-biology.org	beta_cell_v2.3	0.000765	0.0374	1	001/007
WikiPathways	Regulation of Microtubule Cytoskeleton	1.82e-07	0.000204	0.000818	n/a
WikiPathways	Chemokine signaling	7.08e-06	0.00228	0.0319	n/a
WikiPathways	Ras Signaling	1.48e-05	0.0037	0.0666	n/a
WikiPathways	VEGFA-VEGFR2 Signaling	1.44e-05	0.00405	0.0648	n/a
WikiPathways	EGF/EGFR Signaling	2.99e-05	0.00561	0.135	n/a
WikiPathways	Insulin Signaling	4.27e-05	0.00738	0.192	n/a
WikiPathways	Leptin signaling	5.12e-05	0.00822	0.23	n/a
WikiPathways	Brain-Derived Neurotrophic Factor (BDNF) signaling	6.21e-05	0.00901	0.279	n/a
WikiPathways	B Cell Receptor Signaling	7.41e-05	0.0101	0.333	n/a
WikiPathways	Angiopoietin Like Protein 8 Regulatory	8.94e-05	0.0109	0.402	n/a
WikiPathways	Pathways Regulating Hippo Signaling	0.000112	0.0125	0.501	n/a
WikiPathways	DNA Damage Response (only ATM dependent)	0.000123	0.0129	0.553	n/a
WikiPathways	Regulation of toll-like receptor signaling	0.000184	0.0169	0.826	n/a
WikiPathways	ErbB Signaling	0.00024	0.0207	1	n/a
WikiPathways	Pancreatic adenocarcinoma	0.000351	0.0268	1	n/a
WikiPathways	G Protein Signaling	0.000362	0.0271	1	n/a
WikiPathways	IL-2 Signaling	0.000548	0.032	1	n/a
WikiPathways	Interleukin-11 Signaling	0.000548	0.032	1	n/a
WikiPathways	AGE/RAGE	0.000662	0.0346	1	n/a
WikiPathways	Chromosomal and microsatellite instability in colorectal cancer	0.000715	0.0357	1	n/a
WikiPathways	Wnt Signaling	0.00121	0.0493	1	n/a

## Sheet: FSO
Pathway Source	Pathway Name	p-value	q-value (FDR: BH-method)	q-value (Bonferroni)	External Source ID
INOH	IL-7 signaling	2.98e-05	0.0146	0.131	n/a
INOH	EPO signaling	0.000177	0.0433	0.779	n/a
INOH	VEGF	0.000202	0.0468	0.889	n/a
KEGG	Ras signaling	1.56e-05	0.0137	0.0687	n/a
KEGG	Wnt signaling	4.36e-05	0.016	0.192	n/a
Panther_Pathway	Wnt_signaling	3.54e-05	0.0142	0.156	n/a
PID	CDC42 signaling events	8.44e-05	0.0248	0.372	n/a
REACTOME	Transmission across Chemical Synapses	3.1e-05	0.0137	0.137	n/a
REACTOME	Neurotransmitter receptors and postsynaptic signal transmission	1.36e-05	0.015	0.0599	n/a
REACTOME	Neuronal System	1.18e-05	0.0173	0.0519	n/a
REACTOME	CD28 co-stimulation	0.000159	0.0439	0.702	n/a
stke	Mitochondrial Pathway of Apoptosis: BH3-only Bcl-2 Family	2.76e-05	0.0152	0.122	n/a
stke	Differentiation Pathway in PC12 Cells	8.17e-05	0.0257	0.36	n/a
WikiPathways	EGF/EGFR Signaling	6.9e-07	0.00304	0.00304	n/a
WikiPathways	Ras Signaling	2.41e-06	0.00532	0.0106	n/a
WikiPathways	SRF and miRs in Smooth Muscle Differentiation and Proliferation	2.38e-05	0.015	0.105	n/a
WikiPathways	Splicing factor NOVA regulated synaptic proteins	2.08e-05	0.0153	0.0918	n/a
WikiPathways	ErbB Signaling	6.51e-05	0.0221	0.287	n/a
WikiPathways	Signaling Pathways in Glioblastoma	0.000159	0.0413	0.702	n/a

## Sheet: SDG
Pathway Source	Pathway Name	p-value	q-value (FDR: BH-method)	q-value (Bonferroni)	External Source ID
REACTOME	Neuronal System	1.25675e-08	5.41408e-05	5.41408e-05	n/a
REACTOME	Transmission across Chemical Synapses	1.24239e-07	0.000267611	0.000535222	n/a
REACTOME	Neurotransmitter receptors and postsynaptic signal transmission	3.58021e-06	0.00514118	0.0154235	n/a
REACTOME	Activation of NMDA receptors and postsynaptic events	3.20076e-05	0.0344722	0.137889	n/a
