# Supplementary material for: Data on mammary gland microRNAs expression, their predicted gene targets and corresponding pathway analysis in female mice receiving flaxseed or its oil and secoisolariciresinol diglucoside components
Source: Data Brief. 2022 May 29;42:108328. doi: 10.1016/j.dib.2022.108328 (PMC9167859; doi:10.1016/j.dib.2022.108328)
Supplement: Supplementary file 4 [file mmc4.xlsx]

## Sheet: FS
Gene ID	Gene Symbol	Transcript ID	Gene Tax ID	miRNA	Site Type	UTR_start	UTR end	context++ score	context++ score percentile	weighted context++ score	weighted context++ score percentile	Predicted relative KD
ENSMUSG00000090066.2	1110002E22Rik	ENSMUST00000163080.2	10090	mmu-miR-500-3p	3	3466	3473	-0.071	73	-0.053	80	-4.8049
ENSMUSG00000071456.2	1110002L01Rik	ENSMUST00000180149.1	10090	mmu-miR-500-3p	2	1415	1421	-0.215	93	-0.188	95	-5.4897
ENSMUSG00000025871.13	4833439L19Rik	ENSMUST00000026989.9	10090	mmu-miR-500-3p	1	1707	1713	-0.123	84	-0.013	59	-4.5098
ENSMUSG00000004360.8	9330159F19Rik	ENSMUST00000092627.4	10090	mmu-miR-500-3p	2	345	351	-0.245	95	-0.233	96	-4.7354
ENSMUSG00000018381.10	Abi3	ENSMUST00000059026.4	10090	mmu-miR-500-3p	2	1520	1526	-0.02	42	0	33	-4.2946
ENSMUSG00000015143.9	Actn1	ENSMUST00000021554.9	10090	mmu-miR-500-3p	2	517	523	-0.158	88	-0.156	93	-4.2599
ENSMUSG00000026836.10	Acvr1	ENSMUST00000112599.2	10090	mmu-miR-500-3p	1	692	698	-0.086	77	-0.086	87	-3.8982
ENSMUSG00000025964.10	Adam23	ENSMUST00000087374.4	10090	mmu-miR-500-3p	2	3019	3025	-0.153	88	-0.117	90	-4.86
ENSMUSG00000043635.7	Adamts3	ENSMUST00000163159.2	10090	mmu-miR-500-3p	3	61	68	-0.239	94	-0.239	97	-5.6977
ENSMUSG00000021536.7	Adcy2	ENSMUST00000022013.7	10090	mmu-miR-500-3p	2	328	334	-0.247	95	-0.247	97	-4.1904
ENSMUSG00000026159.8	Agfg1	ENSMUST00000189220.1	10090	mmu-miR-500-3p	1	313	319	-0.144	87	-0.136	92	-4.1805
ENSMUSG00000027893.9	Ahcyl1	ENSMUST00000029490.9	10090	mmu-miR-500-3p	2	457	463	-0.15	87	-0.146	93	-4.5977
ENSMUSG00000019256.12	Ahr	ENSMUST00000116436.3	10090	mmu-miR-500-3p	2	1281	1287	-0.265	96	-0.265	97	-5.577
ENSMUSG00000021986.7	Amer2	ENSMUST00000022561.6	10090	mmu-miR-500-3p	1	7748	7754	-0.06	69	-0.017	63	-4.1154
ENSMUSG00000039988.9	Ankrd13c	ENSMUST00000040787.8	10090	mmu-miR-500-3p	1	5214	5220	-0.059	69	0	28	-4.0441
ENSMUSG00000014496.7	Ankrd28	ENSMUST00000014640.7	10090	mmu-miR-500-3p	1	2022	2028	-0.135	85	-0.028	70	-3.8051
ENSMUSG00000015749.7	Anp32e	ENSMUST00000165307.2	10090	mmu-miR-500-3p	2	331	337	-0.308	97	-0.169	94	-4.9617
ENSMUSG00000071847.7	Apcdd1	ENSMUST00000096554.5	10090	mmu-miR-500-3p	3	1444	1451	-0.46	99	-0.445	99	-5.6525
ENSMUSG00000036591.10	Arhgap21	ENSMUST00000114594.2	10090	mmu-miR-500-3p	1	729	735	-0.116	83	-0.111	90	-3.8878
ENSMUSG00000019947.9	Arid5b	ENSMUST00000020106.7	10090	mmu-miR-500-3p	2	3253	3259	-0.085	77	-0.08	86	-4.4065
ENSMUSG00000025234.6	Arih1	ENSMUST00000171975.2	10090	mmu-miR-500-3p	1	3062	3068	-0.136	86	-0.112	90	-4.4774
ENSMUSG00000032503.12	Arpp21	ENSMUST00000111872.3	10090	mmu-miR-500-3p	3	171	178	-0.507	99	-0.507	99	-6.0014
ENSMUSG00000021066.8	Atl1	ENSMUST00000021466.8	10090	mmu-miR-500-3p	2	15	21	-0.236	94	-0.236	97	-4.7844
ENSMUSG00000041372.9	B4galnt3	ENSMUST00000057283.7	10090	mmu-miR-500-3p	2	1160	1166	-0.169	89	-0.104	89	-5.4165
ENSMUSG00000029438.4	Bcl7a	ENSMUST00000120593.2	10090	mmu-miR-500-3p	3	1565	1572	-0.426	99	-0.3	98	-5.2183
ENSMUSG00000003452.10	Bicd1	ENSMUST00000086829.5	10090	mmu-miR-500-3p	2	680	686	-0.146	87	-0.123	91	-5.1419
ENSMUSG00000037905.9	Bri3bp	ENSMUST00000049040.9	10090	mmu-miR-500-3p	1	252	258	-0.229	94	-0.227	96	-3.5696
ENSMUSG00000004110.9	Cacna1e	ENSMUST00000187541.1	10090	mmu-miR-500-3p	2	7486	7492	-0.037	57	-0.037	74	-4.6606
ENSMUSG00000023055.4	Calcoco1	ENSMUST00000023818.4	10090	mmu-miR-500-3p	2	1638	1644	-0.163	89	-0.003	44	-5.6537
ENSMUSG00000029761.11	Cald1	ENSMUST00000115021.2	10090	mmu-miR-500-3p	1	647	653	-0.098	80	-0.098	88	-4.7831
ENSMUSG00000038533.10	Cbfa2t2	ENSMUST00000109725.2	10090	mmu-miR-500-3p	1	4065	4071	-0.118	83	-0.108	89	-3.9021
ENSMUSG00000020659.10	Cbll1	ENSMUST00000064240.7	10090	mmu-miR-500-3p	3	1362	1369	-0.495	99	-0.382	99	-6.0014
ENSMUSG00000038127.9	Ccdc50	ENSMUST00000100026.4	10090	mmu-miR-500-3p	2	2882	2888	-0.265	96	-0.238	97	-5.5007
ENSMUSG00000031871.8	Cdh5	ENSMUST00000034339.8	10090	mmu-miR-500-3p	2	1447	1453	-0.198	92	-0.198	95	-4.3179
ENSMUSG00000040274.6	Cdk6	ENSMUST00000165117.2	10090	mmu-miR-500-3p	3	9274	9281	-0.044	61	-0.007	51	-5.0397
ENSMUSG00000038467.10	Chmp4b	ENSMUST00000044277.9	10090	mmu-miR-500-3p	1	707	713	-0.218	93	-0.138	92	-3.3312
ENSMUSG00000034157.7	Cipc	ENSMUST00000187814.1	10090	mmu-miR-500-3p	2	1830	1836	-0.197	92	-0.171	94	-5.1995
ENSMUSG00000029516.14	Cit	ENSMUST00000051704.9	10090	mmu-miR-500-3p	2	2285	2291	-0.279	96	-0.194	95	-5.5286
ENSMUSG00000039462.4	Col10a1	ENSMUST00000105511.1	10090	mmu-miR-500-3p	2	494	500	-0.182	91	-0.182	95	-5.2444
ENSMUSG00000039782.9	Cpeb2	ENSMUST00000169035.2	10090	mmu-miR-500-3p	2	39	45	-0.102	80	-0.102	89	-3.877
ENSMUSG00000038002.8	Cramp1l	ENSMUST00000073337.6	10090	mmu-miR-500-3p	1	3526	3532	-0.105	81	-0.01	57	-4.9037
ENSMUSG00000017776.10	Crk	ENSMUST00000108425.2	10090	mmu-miR-500-3p	1	802	808	-0.083	76	-0.082	87	-4.1855
ENSMUSG00000068823.6	Csde1	ENSMUST00000029446.8	10090	mmu-miR-500-3p	2	265	271	-0.311	97	-0.31	98	-5.002
ENSMUSG00000024576.9	Csnk1a1	ENSMUST00000165123.2	10090	mmu-miR-500-3p	1	303	309	-0.14	86	-0.139	92	-4.4473
ENSMUSG00000034101.9	Ctnnd1	ENSMUST00000111696.2	10090	mmu-miR-500-3p	2	1077	1083	-0.02	42	-0.019	64	-3.6516
ENSMUSG00000101645.1	CTNND1	ENSMUST00000189772.1	10090	mmu-miR-500-3p	2	1077	1083	-0.02	42	-0.019	64	-3.6516
ENSMUSG00000029705.12	Cux1	ENSMUST00000004097.10	10090	mmu-miR-500-3p	3	222	229	-0.208	93	-0.208	96	-5.7477
ENSMUSG00000029705.12	Cux1	ENSMUST00000004097.10	10090	mmu-miR-500-3p	2	2024	2030	-0.161	89	-0.124	91	-5.5199
ENSMUSG00000039519.6	Cyp7b1	ENSMUST00000035625.6	10090	mmu-miR-500-3p	1	10691	10697	-0.147	87	-0.003	46	-4.6483
ENSMUSG00000021559.8	Dapk1	ENSMUST00000077453.6	10090	mmu-miR-500-3p	3	984	991	-0.277	96	-0.274	98	-5.542
ENSMUSG00000060534.10	Dcc	ENSMUST00000114943.4	10090	mmu-miR-500-3p	2	5322	5328	-0.261	96	-0.001	35	-5.3253
ENSMUSG00000032002.9	Dcun1d5	ENSMUST00000034499.8	10090	mmu-miR-500-3p	2	69	75	-0.334	98	-0.334	99	-4.6886
ENSMUSG00000078515.4	Ddi2	ENSMUST00000102484.4	10090	mmu-miR-500-3p	1	2039	2045	-0.069	72	-0.068	84	-3.862
ENSMUSG00000062393.8	Dgkk	ENSMUST00000067410.8	10090	mmu-miR-500-3p	2	1189	1195	-0.225	94	-0.225	96	-5.0006
ENSMUSG00000018425.13	Dhx40	ENSMUST00000018569.8	10090	mmu-miR-500-3p	3	3694	3701	-0.222	93	-0.001	35	-5.5582
ENSMUSG00000047495.10	Dlgap2	ENSMUST00000133298.2	10090	mmu-miR-500-3p	2	327	333	-0.169	89	-0.169	94	-5.2648
ENSMUSG00000036815.11	Dpp10	ENSMUST00000112606.2	10090	mmu-miR-500-3p	1	686	692	-0.01	31	-0.01	56	-3.1468
ENSMUSG00000022339.8	Ebag9	ENSMUST00000022964.7	10090	mmu-miR-500-3p	1	382	388	-0.234	94	-0.199	95	-5.094
ENSMUSG00000033216.7	Eefsec	ENSMUST00000165242.1	10090	mmu-miR-500-3p	2	816	822	-0.332	98	-0.022	66	-4.9718
ENSMUSG00000028156.8	Eif4e	ENSMUST00000029803.7	10090	mmu-miR-500-3p	2	1237	1243	-0.25	95	-0.167	94	-4.7203
ENSMUSG00000026254.12	Eif4e2	ENSMUST00000113233.2	10090	mmu-miR-500-3p	2	217	223	-0.321	97	-0.002	42	-5.2611
ENSMUSG00000008489.13	Elavl2	ENSMUST00000107110.2	10090	mmu-miR-500-3p	2	2097	2103	-0.328	98	-0.318	98	-5.4775
ENSMUSG00000027131.3	Emc4	ENSMUST00000028551.3	10090	mmu-miR-500-3p	2	796	802	-0.389	98	-0.013	59	-5.5286
ENSMUSG00000047260.4	Emc6	ENSMUST00000054952.3	10090	mmu-miR-500-3p	3	2005	2012	-0.29	97	0	28	-5.491
ENSMUSG00000044072.9	Eml6	ENSMUST00000058902.5	10090	mmu-miR-500-3p	2	1462	1468	-0.258	95	-0.232	96	-4.741
ENSMUSG00000084128.5	Esrp2	ENSMUST00000115979.3	10090	mmu-miR-500-3p	3	1644	1651	-0.322	97	-0.019	64	-5.542
ENSMUSG00000026610.8	Esrrg	ENSMUST00000027906.7	10090	mmu-miR-500-3p	3	1129	1136	-0.314	97	-0.314	98	-5.7464
ENSMUSG00000001815.10	Evx2	ENSMUST00000001867.7	10090	mmu-miR-500-3p	3	1468	1475	-0.323	98	-0.323	98	-5.5582
ENSMUSG00000039109.10	F13a1	ENSMUST00000164727.2	10090	mmu-miR-500-3p	2	720	726	-0.258	95	-0.258	97	-5.3253
ENSMUSG00000038174.9	Fam126b	ENSMUST00000161600.2	10090	mmu-miR-500-3p	2	6548	6554	-0.132	85	-0.107	89	-4.0657
ENSMUSG00000029861.12	Fam131b	ENSMUST00000031891.9	10090	mmu-miR-500-3p	2	2186	2192	-0.032	53	-0.015	61	-4.1602
ENSMUSG00000024598.8	Fbn2	ENSMUST00000025497.6	10090	mmu-miR-500-3p	2	1023	1029	-0.207	92	-0.207	96	-5.3266
ENSMUSG00000031230.3	Fgf16	ENSMUST00000033581.3	10090	mmu-miR-500-3p	1	564	570	-0.172	90	-0.172	94	-4.0441
ENSMUSG00000061175.6	Fnip2	ENSMUST00000076136.5	10090	mmu-miR-500-3p	1	2445	2451	-0.084	77	-0.084	87	-4.2711
ENSMUSG00000049791.3	Fzd4	ENSMUST00000058755.3	10090	mmu-miR-500-3p	3	1211	1218	-0.247	95	-0.228	96	-5.8297
ENSMUSG00000008976.11	Gabpa	ENSMUST00000009120.7	10090	mmu-miR-500-3p	1	3114	3120	-0.139	86	-0.118	90	-4.3797
ENSMUSG00000060988.7	Galnt13	ENSMUST00000112636.2	10090	mmu-miR-500-3p	1	5174	5180	-0.08	76	-0.037	74	-4.0808
ENSMUSG00000052557.6	Gan	ENSMUST00000064488.5	10090	mmu-miR-500-3p	2	304	310	-0.218	93	-0.218	96	-5.5286
ENSMUSG00000048402.9	Gli2	ENSMUST00000062483.9	10090	mmu-miR-500-3p	2	1715	1721	-0.261	96	-0.041	76	-4.8759
ENSMUSG00000055099.3	Gm9966	ENSMUST00000068485.3	10090	mmu-miR-500-3p	2	347	353	-0.181	90	-0.181	95	-4.6958
ENSMUSG00000024639.5	Gnaq	ENSMUST00000025541.5	10090	mmu-miR-500-3p	2	2932	2938	-0.076	75	-0.069	84	-3.6028
ENSMUSG00000020524.11	Gria1	ENSMUST00000036315.10	10090	mmu-miR-500-3p	2	1615	1621	-0.087	77	-0.066	84	-4.7006
ENSMUSG00000029208.11	Guf1	ENSMUST00000087228.5	10090	mmu-miR-500-3p	3	3578	3585	-0.196	92	-0.004	48	-6.1214
ENSMUSG00000027439.9	Gzf1	ENSMUST00000028928.7	10090	mmu-miR-500-3p	3	3218	3225	-0.152	87	-0.002	42	-4.9847
ENSMUSG00000025421.9	Hdhd2	ENSMUST00000150990.2	10090	mmu-miR-500-3p	2	355	361	-0.238	94	-0.226	96	-5.6026
ENSMUSG00000029328.10	Hnrnpdl	ENSMUST00000128187.2	10090	mmu-miR-500-3p	2	1001	1007	-0.333	98	-0.05	79	-5.157
ENSMUSG00000050368.4	Hoxd10	ENSMUST00000061745.4	10090	mmu-miR-500-3p	2	641	647	-0.319	97	-0.302	98	-4.8099
ENSMUSG00000031111.11	Igsf1	ENSMUST00000033442.8	10090	mmu-miR-500-3p	2	209	215	-0.321	97	-0.321	98	-4.291
ENSMUSG00000066324.2	Impad1	ENSMUST00000084949.2	10090	mmu-miR-500-3p	3	251	258	-0.461	99	-0.461	99	-5.7477
ENSMUSG00000027009.13	Itga4	ENSMUST00000099972.4	10090	mmu-miR-500-3p	3	6114	6121	-0.113	82	-0.062	83	-5.6222
ENSMUSG00000025764.9	Jade1	ENSMUST00000026865.9	10090	mmu-miR-500-3p	2	2643	2649	-0.278	96	-0.277	98	-5.3698
ENSMUSG00000059486.6	Kbtbd2	ENSMUST00000114323.2	10090	mmu-miR-500-3p	2	757	763	-0.201	92	-0.185	95	-5.2592
ENSMUSG00000047976.3	Kcna1	ENSMUST00000055168.3	10090	mmu-miR-500-3p	2	1514	1520	-0.201	92	-0.201	95	-5.1696
ENSMUSG00000092083.4	Kcnb2	ENSMUST00000170146.2	10090	mmu-miR-500-3p	1	99	105	-0.092	78	-0.092	88	-3.5963
ENSMUSG00000062785.8	Kcnc3	ENSMUST00000071062.5	10090	mmu-miR-500-3p	2	2799	2805	-0.02	42	-0.013	59	-4.2684
ENSMUSG00000034402.2	Kcnh5	ENSMUST00000042299.2	10090	mmu-miR-500-3p	2	2720	2726	-0.045	62	-0.007	53	-4.7666
ENSMUSG00000034327.12	Kctd9	ENSMUST00000078053.7	10090	mmu-miR-500-3p	3	130	137	-0.439	99	-0.439	99	-5.9097
ENSMUSG00000033326.10	Kdm4a	ENSMUST00000106406.3	10090	mmu-miR-500-3p	2	1231	1237	-0.278	96	-0.163	94	-4.2719
ENSMUSG00000042599.8	Kdm7a	ENSMUST00000002305.8	10090	mmu-miR-500-3p	3	668	675	-0.248	95	-0.247	97	-5.8508
ENSMUSG00000072294.4	Klf12	ENSMUST00000097079.4	10090	mmu-miR-500-3p	2	8816	8822	-0.135	85	-0.111	90	-4.9644
ENSMUSG00000003032.8	Klf4	ENSMUST00000107619.2	10090	mmu-miR-500-3p	2	2051	2057	-0.13	85	-0.019	64	-4.6216
ENSMUSG00000027782.5	Kpna4	ENSMUST00000029353.3	10090	mmu-miR-500-3p	3	1203	1210	-0.396	98	-0.386	99	-5.0936
ENSMUSG00000030265.9	Kras	ENSMUST00000111710.2	10090	mmu-miR-500-3p	2	383	389	-0.229	94	-0.221	96	-4.6074
ENSMUSG00000033499.8	Larp4b	ENSMUST00000091829.3	10090	mmu-miR-500-3p	3	3145	3152	-0.316	97	-0.307	98	-5.72
ENSMUSG00000025019.10	Lcor	ENSMUST00000067795.6	10090	mmu-miR-500-3p	2	139	145	-0.207	92	-0.207	96	-5.704
ENSMUSG00000027162.7	Lin7c	ENSMUST00000028583.7	10090	mmu-miR-500-3p	3	1660	1667	-0.389	98	-0.352	99	-5.2197
ENSMUSG00000001089.9	Luzp1	ENSMUST00000105849.3	10090	mmu-miR-500-3p	2	3813	3819	-0.077	75	-0.075	85	-3.7731
ENSMUSG00000035840.6	Lysmd3	ENSMUST00000049055.6	10090	mmu-miR-500-3p	1	2816	2822	-0.123	84	-0.12	91	-4.7021
ENSMUSG00000068205.9	Macrod2	ENSMUST00000110064.2	10090	mmu-miR-500-3p	2	2724	2730	-0.159	88	-0.151	93	-4.5977
ENSMUSG00000030557.11	Mef2a	ENSMUST00000156690.2	10090	mmu-miR-500-3p	2	537	543	-0.156	88	-0.156	93	-3.5126
ENSMUSG00000020160.13	Meis1	ENSMUST00000144988.2	10090	mmu-miR-500-3p	2	248	254	-0.064	71	-0.064	83	-4.4519
ENSMUSG00000042428.6	Mgat3	ENSMUST00000044970.6	10090	mmu-miR-500-3p	2	1634	1640	-0.02	42	-0.019	64	-4.0367
ENSMUSG00000036155.8	Mgat5	ENSMUST00000038361.5	10090	mmu-miR-500-3p	3	1872	1879	-0.136	86	-0.135	92	-4.6855
ENSMUSG00000070527.3	Mkrn3	ENSMUST00000094340.3	10090	mmu-miR-500-3p	3	523	530	-0.513	99	-0.513	99	-5.7454
ENSMUSG00000038437.6	Mllt6	ENSMUST00000044730.6	10090	mmu-miR-500-3p	1	3757	3763	-0.063	70	-0.04	75	-4.9491
ENSMUSG00000012429.8	Mplkip	ENSMUST00000049744.3	10090	mmu-miR-500-3p	3	2591	2598	-0.351	98	-0.004	46	-5.72
ENSMUSG00000026100.6	Mstn	ENSMUST00000191197.1	10090	mmu-miR-500-3p	2	991	997	-0.265	96	-0.263	97	-4.7445
ENSMUSG00000037235.8	Mxd4	ENSMUST00000042701.7	10090	mmu-miR-500-3p	2	1789	1795	-0.233	94	-0.204	96	-4.7448
ENSMUSG00000037169.9	Mycn	ENSMUST00000043396.8	10090	mmu-miR-500-3p	3	782	789	-0.466	99	-0.444	99	-5.5582
ENSMUSG00000035441.9	Myo1d	ENSMUST00000041065.8	10090	mmu-miR-500-3p	3	2011	2018	-0.416	99	-0.4	99	-5.2197
ENSMUSG00000056234.9	Ncoa4	ENSMUST00000163336.2	10090	mmu-miR-500-3p	2	787	793	-0.152	87	-0.152	93	-4.7877
ENSMUSG00000040138.7	Ndp	ENSMUST00000040134.7	10090	mmu-miR-500-3p	3	343	350	-0.629	99	-0.629	99	-5.2183
ENSMUSG00000029361.13	Nos1	ENSMUST00000142742.3	10090	mmu-miR-500-3p	2	304	310	-0.02	42	-0.02	65	-4.2529
ENSMUSG00000075000.6	Nrbf2	ENSMUST00000077839.7	10090	mmu-miR-500-3p	2	622	628	-0.326	98	-0.326	98	-4.6332
ENSMUSG00000023068.9	Nus1	ENSMUST00000023830.9	10090	mmu-miR-500-3p	1	2294	2300	-0.105	81	-0.054	80	-3.8007
ENSMUSG00000043013.10	Onecut1	ENSMUST00000056006.10	10090	mmu-miR-500-3p	2	3561	3567	-0.195	92	-0.096	88	-4.6253
ENSMUSG00000045991.13	Onecut2	ENSMUST00000175965.3	10090	mmu-miR-500-3p	1	1596	1602	-0.01	31	-0.01	56	-4.7021
ENSMUSG00000045991.13	Onecut2	ENSMUST00000175965.3	10090	mmu-miR-500-3p	2	6801	6807	-0.038	57	-0.031	71	-4.8099
ENSMUSG00000020189.8	Osbpl8	ENSMUST00000105275.2	10090	mmu-miR-500-3p	3	3854	3861	-0.338	98	-0.212	96	-6.0982
ENSMUSG00000036990.8	Otud4	ENSMUST00000173078.2	10090	mmu-miR-500-3p	2	3266	3272	-0.025	48	-0.024	68	-3.8542
ENSMUSG00000020745.10	Pafah1b1	ENSMUST00000021091.9	10090	mmu-miR-500-3p	2	2000	2006	-0.192	91	-0.164	94	-5.0241
ENSMUSG00000042167.5	Papd4	ENSMUST00000048702.5	10090	mmu-miR-500-3p	3	1236	1243	-0.438	99	-0.196	95	-4.8963
ENSMUSG00000034981.9	Parm1	ENSMUST00000040576.9	10090	mmu-miR-500-3p	2	3408	3414	-0.138	86	-0.106	89	-4.2605
ENSMUSG00000055421.3	Pcdh9	ENSMUST00000068992.2	10090	mmu-miR-500-3p	2	1655	1661	-0.164	89	-0.164	94	-4.0702
ENSMUSG00000022197.10	Pdzd2	ENSMUST00000075317.6	10090	mmu-miR-500-3p	2	1591	1597	-0.065	71	-0.058	82	-5.1902
ENSMUSG00000092035.3	Peg10	ENSMUST00000176204.2	10090	mmu-miR-500-3p	2	3291	3297	-0.297	97	-0.297	98	-5.1907
ENSMUSG00000024477.3	Pggt1b	ENSMUST00000025354.3	10090	mmu-miR-500-3p	2	5935	5941	-0.216	93	-0.112	90	-4.5239
ENSMUSG00000067780.3	Pi15	ENSMUST00000088476.3	10090	mmu-miR-500-3p	3	5685	5692	-0.389	98	-0.174	94	-5.5444
ENSMUSG00000003363.10	Pld3	ENSMUST00000117095.2	10090	mmu-miR-500-3p	2	211	217	-0.196	92	-0.195	95	-3.543
ENSMUSG00000031557.10	Plekha2	ENSMUST00000064883.7	10090	mmu-miR-500-3p	3	2569	2576	-0.269	96	-0.157	93	-5.9118
ENSMUSG00000016382.10	Pls3	ENSMUST00000114059.4	10090	mmu-miR-500-3p	2	36	42	-0.202	92	-0.202	96	-4.0913
ENSMUSG00000029120.7	Ppp2r2c	ENSMUST00000031003.7	10090	mmu-miR-500-3p	2	2327	2333	-0.273	96	-0.273	98	-5.6515
ENSMUSG00000021051.9	Ppp2r5e	ENSMUST00000021447.7	10090	mmu-miR-500-3p	2	1228	1234	-0.214	93	-0.082	86	-5.5594
ENSMUSG00000028161.12	Ppp3ca	ENSMUST00000070198.8	10090	mmu-miR-500-3p	2	900	906	-0.272	96	-0.272	98	-5.2294
ENSMUSG00000022092.10	Ppp3cc	ENSMUST00000078434.6	10090	mmu-miR-500-3p	2	107	113	-0.431	99	-0.406	99	-5.5276
ENSMUSG00000015748.8	Prpf3	ENSMUST00000015892.8	10090	mmu-miR-500-3p	1	172	178	-0.253	95	-0.249	97	-4.5511
ENSMUSG00000021413.8	Prpf4b	ENSMUST00000077853.3	10090	mmu-miR-500-3p	2	1964	1970	-0.082	76	-0.03	71	-5.1379
ENSMUSG00000030465.13	Psd3	ENSMUST00000038959.10	10090	mmu-miR-500-3p	2	105	111	-0.153	88	-0.151	93	-4.7824
ENSMUSG00000017428.11	Psmd11	ENSMUST00000017572.8	10090	mmu-miR-500-3p	2	123	129	-0.301	97	-0.301	98	-4.5748
ENSMUSG00000028134.7	Ptbp2	ENSMUST00000029780.7	10090	mmu-miR-500-3p	2	886	892	-0.192	91	-0.189	95	-4.1767
ENSMUSG00000033295.8	Ptprf	ENSMUST00000049074.7	10090	mmu-miR-500-3p	3	1364	1371	-0.113	82	-0.111	90	-5.0689
ENSMUSG00000043991.3	Pura	ENSMUST00000051301.3	10090	mmu-miR-500-3p	3	10323	10330	-0.213	93	-0.094	88	-6.092
ENSMUSG00000043991.3	Pura	ENSMUST00000051301.3	10090	mmu-miR-500-3p	2	10675	10681	-0.102	80	-0.046	78	-4.629
ENSMUSG00000030643.8	Rab30	ENSMUST00000032879.8	10090	mmu-miR-500-3p	2	351	357	-0.145	87	-0.144	92	-3.408
ENSMUSG00000022314.9	Rad21	ENSMUST00000022927.9	10090	mmu-miR-500-3p	2	276	282	-0.222	93	-0.22	96	-4.3859
ENSMUSG00000038569.8	Rad9b	ENSMUST00000117263.2	10090	mmu-miR-500-3p	2	959	965	-0.223	93	-0.072	85	-4.7666
ENSMUSG00000022246.8	Rai14	ENSMUST00000090339.4	10090	mmu-miR-500-3p	3	1091	1098	-0.111	82	-0.091	88	-5.0908
ENSMUSG00000068798.6	Rap1a	ENSMUST00000090678.6	10090	mmu-miR-500-3p	1	536	542	-0.207	92	-0.207	96	-4.57
ENSMUSG00000035275.9	Raver2	ENSMUST00000038463.9	10090	mmu-miR-500-3p	1	1929	1935	-0.093	79	-0.017	62	-4.532
ENSMUSG00000026970.11	Rbms1	ENSMUST00000028347.7	10090	mmu-miR-500-3p	3	174	181	-0.514	99	-0.514	99	-6.092
ENSMUSG00000040945.8	Rcc2	ENSMUST00000071169.3	10090	mmu-miR-500-3p	2	94	100	-0.261	96	-0.261	97	-4.5913
ENSMUSG00000042671.7	Rgs8	ENSMUST00000041776.6	10090	mmu-miR-500-3p	3	1989	1996	-0.12	83	-0.12	91	-4.7518
ENSMUSG00000048899.8	Rimkla	ENSMUST00000049994.7	10090	mmu-miR-500-3p	2	1715	1721	-0.083	76	-0.083	87	-4.0266
ENSMUSG00000003581.9	Rnf215	ENSMUST00000003677.5	10090	mmu-miR-500-3p	2	560	566	-0.215	93	-0.193	95	-4.8099
ENSMUSG00000035696.10	Rnf38	ENSMUST00000098098.3	10090	mmu-miR-500-3p	2	635	641	-0.108	81	-0.08	86	-4.4168
ENSMUSG00000029608.7	Rph3a	ENSMUST00000079204.5	10090	mmu-miR-500-3p	2	1597	1603	-0.08	76	-0.08	86	-3.8434
ENSMUSG00000012405.10	Rpl15	ENSMUST00000080281.8	10090	mmu-miR-500-3p	2	290	296	-0.323	98	-0.248	97	-4.6343
ENSMUSG00000026174.9	Rqcd1	ENSMUST00000087215.6	10090	mmu-miR-500-3p	2	1759	1765	-0.251	95	-0.142	92	-5.1788
ENSMUSG00000040715.12	Rsc1a1	ENSMUST00000105782.1	10090	mmu-miR-500-3p	1	216	222	-0.129	85	-0.126	91	-3.862
ENSMUSG00000006586.10	Runx1t1	ENSMUST00000006761.4	10090	mmu-miR-500-3p	2	3287	3293	-0.154	88	-0.138	92	-4.8211
ENSMUSG00000058656.7	Samd12	ENSMUST00000078673.7	10090	mmu-miR-500-3p	3	200	207	-0.385	98	-0.385	99	-5.9983
ENSMUSG00000058656.7	Samd12	ENSMUST00000078673.7	10090	mmu-miR-500-3p	1	283	289	-0.106	81	-0.106	89	-4.1369
ENSMUSG00000038095.10	Sbno1	ENSMUST00000065263.6	10090	mmu-miR-500-3p	2	5390	5396	-0.138	86	-0.101	89	-4.8994
ENSMUSG00000075318.7	Scn2a1	ENSMUST00000028377.8	10090	mmu-miR-500-3p	2	1165	1171	-0.074	74	-0.074	85	-4.6366
ENSMUSG00000070304.6	Scn2b	ENSMUST00000170998.2	10090	mmu-miR-500-3p	2	1749	1755	-0.278	96	-0.278	98	-4.7008
ENSMUSG00000057182.9	Scn3a	ENSMUST00000066432.6	10090	mmu-miR-500-3p	2	986	992	-0.181	90	-0.178	94	-4.6366
ENSMUSG00000019802.8	Sec63	ENSMUST00000019937.4	10090	mmu-miR-500-3p	2	3472	3478	-0.375	98	-0.001	37	-5.1959
ENSMUSG00000028780.8	Sema3c	ENSMUST00000030568.8	10090	mmu-miR-500-3p	3	204	211	-0.438	99	-0.431	99	-5.6222
ENSMUSG00000029173.7	Sepsecs	ENSMUST00000031069.7	10090	mmu-miR-500-3p	3	1958	1965	-0.273	96	-0.2	95	-5.1182
ENSMUSG00000061186.10	Sfmbt2	ENSMUST00000041105.6	10090	mmu-miR-500-3p	3	4459	4466	-0.359	98	-0.359	99	-5.4346
ENSMUSG00000090112.3	Shprh	ENSMUST00000044053.7	10090	mmu-miR-500-3p	2	1163	1169	-0.205	92	-0.148	93	-5.5286
ENSMUSG00000019913.3	Sim1	ENSMUST00000020071.3	10090	mmu-miR-500-3p	1	4751	4757	-0.109	82	-0.107	89	-5.0147
ENSMUSG00000045100.9	Slc25a26	ENSMUST00000061118.8	10090	mmu-miR-500-3p	3	387	394	-0.503	99	-0.388	99	-5.6036
ENSMUSG00000037771.11	Slc32a1	ENSMUST00000045738.4	10090	mmu-miR-500-3p	3	700	707	-0.469	99	-0.469	99	-5.1006
ENSMUSG00000030376.7	Slc8a2	ENSMUST00000168693.1	10090	mmu-miR-500-3p	2	691	697	-0.048	63	-0.048	78	-3.9596
ENSMUSG00000048304.7	Slitrk3	ENSMUST00000059407.7	10090	mmu-miR-500-3p	1	1112	1118	-0.027	50	0	28	-4.8293
ENSMUSG00000091264.2	Smim13	ENSMUST00000165561.2	10090	mmu-miR-500-3p	2	1256	1262	-0.209	93	-0.051	80	-5.1808
ENSMUSG00000028385.9	Snx30	ENSMUST00000030080.6	10090	mmu-miR-500-3p	2	721	727	-0.254	95	-0.253	97	-5.5286
ENSMUSG00000076431.4	Sox4	ENSMUST00000067230.5	10090	mmu-miR-500-3p	2	2090	2096	-0.21	93	-0.209	96	-4.8216
ENSMUSG00000037239.7	Spred3	ENSMUST00000048923.6	10090	mmu-miR-500-3p	2	2435	2441	-0.026	49	-0.011	57	-3.6477
ENSMUSG00000071172.7	Srsf3	ENSMUST00000130216.1	10090	mmu-miR-500-3p	2	95	101	-0.392	98	-0.392	99	-5.0006
ENSMUSG00000025789.4	St8sia2	ENSMUST00000026896.4	10090	mmu-miR-500-3p	3	4014	4021	-0.23	94	-0.192	95	-5.7296
ENSMUSG00000039156.14	Stim2	ENSMUST00000117661.3	10090	mmu-miR-500-3p	2	1176	1182	-0.274	96	-0.086	87	-4.8078
ENSMUSG00000063410.7	Stk24	ENSMUST00000079817.7	10090	mmu-miR-500-3p	1	453	459	-0.127	84	-0.127	91	-3.5526
ENSMUSG00000024077.10	Strn	ENSMUST00000145910.3	10090	mmu-miR-500-3p	2	2833	2839	-0.168	89	-0.167	94	-4.5847
ENSMUSG00000063450.9	Syne2	ENSMUST00000143031.2	10090	mmu-miR-500-3p	1	596	602	-0.127	84	-0.118	90	-4.2677
ENSMUSG00000049336.11	Tenm2	ENSMUST00000102801.2	10090	mmu-miR-500-3p	2	583	589	-0.209	93	-0.209	96	-5.1652
ENSMUSG00000047146.10	Tet1	ENSMUST00000050826.8	10090	mmu-miR-500-3p	1	705	711	-0.079	75	-0.023	67	-3.8199
ENSMUSG00000034832.10	Tet3	ENSMUST00000089622.5	10090	mmu-miR-500-3p	2	1332	1338	-0.135	85	-0.135	92	-4.8216
ENSMUSG00000034832.10	Tet3	ENSMUST00000089622.5	10090	mmu-miR-500-3p	3	4696	4703	-0.051	65	-0.05	79	-5.7868
ENSMUSG00000032411.10	Tfdp2	ENSMUST00000034982.10	10090	mmu-miR-500-3p	3	602	609	-0.394	98	-0.266	97	-5.457
ENSMUSG00000029287.9	Tgfbr3	ENSMUST00000031224.9	10090	mmu-miR-500-3p	1	3039	3045	-0.138	86	-0.121	91	-4.1278
ENSMUSG00000048007.4	Timm8a1	ENSMUST00000054213.4	10090	mmu-miR-500-3p	2	774	780	-0.258	95	-0.258	97	-5.2109
ENSMUSG00000019437.12	Tlcd1	ENSMUST00000092880.8	10090	mmu-miR-500-3p	2	1356	1362	-0.284	96	-0.01	57	-5.0632
ENSMUSG00000025572.12	Tmc6	ENSMUST00000026659.4	10090	mmu-miR-500-3p	1	3255	3261	-0.084	77	0	34	-4.6437
ENSMUSG00000096847.1	Tmem151b	ENSMUST00000180252.1	10090	mmu-miR-500-3p	2	2780	2786	-0.187	91	-0.187	95	-4.1366
ENSMUSG00000087370.2	Tmem170b	ENSMUST00000129449.1	10090	mmu-miR-500-3p	3	648	655	-0.428	99	-0.428	99	-4.8876
ENSMUSG00000051703.9	Tmem198	ENSMUST00000050899.6	10090	mmu-miR-500-3p	2	615	621	-0.203	92	-0.203	96	-4.1715
ENSMUSG00000004945.10	Tmem242	ENSMUST00000005053.8	10090	mmu-miR-500-3p	1	3244	3250	-0.162	89	0	28	-4.3621
ENSMUSG00000053094.10	Tmem248	ENSMUST00000065329.7	10090	mmu-miR-500-3p	1	2330	2336	-0.12	83	-0.004	47	-4.5511
ENSMUSG00000062373.7	Tmem65	ENSMUST00000072113.5	10090	mmu-miR-500-3p	2	2445	2451	-0.159	88	-0.042	76	-4.5239
ENSMUSG00000050663.7	Trhde	ENSMUST00000061632.7	10090	mmu-miR-500-3p	2	276	282	-0.139	86	-0.126	91	-4.1904
ENSMUSG00000033439.7	Trmt13	ENSMUST00000041524.5	10090	mmu-miR-500-3p	1	1799	1805	-0.066	72	-0.002	42	-4.1694
ENSMUSG00000021217.7	Tshz3	ENSMUST00000021641.7	10090	mmu-miR-500-3p	3	155	162	-0.419	99	-0.419	99	-5.8714
ENSMUSG00000042298.13	Ttc19	ENSMUST00000050646.7	10090	mmu-miR-500-3p	1	2958	2964	-0.061	69	0	31	-4.2208
ENSMUSG00000034377.5	Tulp4	ENSMUST00000149756.2	10090	mmu-miR-500-3p	3	3886	3893	-0.03	52	-0.03	71	-4.0858
ENSMUSG00000058317.6	Ube2e2	ENSMUST00000150727.2	10090	mmu-miR-500-3p	2	474	480	-0.259	96	-0.258	97	-4.0367
ENSMUSG00000039159.11	Ube2h	ENSMUST00000102993.4	10090	mmu-miR-500-3p	3	188	195	-0.401	99	-0.401	99	-6.1238
ENSMUSG00000018189.7	Uchl5	ENSMUST00000018333.7	10090	mmu-miR-500-3p	1	178	184	-0.217	93	-0.184	95	-4.4306
ENSMUSG00000017288.10	Vps53	ENSMUST00000056601.5	10090	mmu-miR-500-3p	2	3698	3704	-0.179	90	-0.001	35	-4.6995
ENSMUSG00000071550.8	Wdr52	ENSMUST00000099742.3	10090	mmu-miR-500-3p	1	4070	4076	-0.12	83	-0.019	64	-4.1718
ENSMUSG00000020257.7	Wdr82	ENSMUST00000020490.6	10090	mmu-miR-500-3p	1	2387	2393	-0.164	89	-0.122	91	-3.9203
ENSMUSG00000020290.9	Xpo1	ENSMUST00000102869.2	10090	mmu-miR-500-3p	1	546	552	-0.11	82	-0.093	88	-4.1702
ENSMUSG00000040025.12	Ythdf2	ENSMUST00000152796.2	10090	mmu-miR-500-3p	1	366	372	-0.129	85	-0.129	91	-4.4373
ENSMUSG00000022708.11	Zbtb20	ENSMUST00000114694.3	10090	mmu-miR-500-3p	2	8637	8643	-0.02	42	-0.018	63	-4.8078
ENSMUSG00000026788.8	Zbtb43	ENSMUST00000028125.6	10090	mmu-miR-500-3p	3	3221	3228	-0.312	97	-0.306	98	-5.6549
ENSMUSG00000035164.7	Zc3h12c	ENSMUST00000165519.1	10090	mmu-miR-500-3p	2	305	311	-0.101	80	-0.101	89	-4.6051
ENSMUSG00000025255.13	Zfhx4	ENSMUST00000176383.2	10090	mmu-miR-500-3p	3	1032	1039	-0.263	96	-0.263	97	-5.4346
ENSMUSG00000025821.9	Zfp282	ENSMUST00000061890.7	10090	mmu-miR-500-3p	2	1273	1279	-0.256	95	-0.255	97	-4.7203
ENSMUSG00000021945.8	Zmym2	ENSMUST00000022511.8	10090	mmu-miR-500-3p	3	2566	2573	-0.187	91	-0.001	41	-4.8963
ENSMUSG00000042446.11	Zmym4	ENSMUST00000106108.3	10090	mmu-miR-500-3p	3	233	240	-0.342	98	-0.342	99	-5.8297
ENSMUSG00000028180.13	Zranb2	ENSMUST00000106057.2	10090	mmu-miR-500-3p	2	209	215	-0.239	94	-0.238	97	-5.2109
ENSMUSG00000058706.3	0610030E20Rik	ENSMUST00000077783.3	10090	mmu-miR-1a-3p	3	3423	3430	-0.268	95	-0.24	96	-5.5385
ENSMUSG00000053963.6	6330403A02Rik	ENSMUST00000136521.1	10090	mmu-miR-1a-3p	1	5847	5853	-0.154	87	-0.036	71	-3.232
ENSMUSG00000052595.6	A1cf	ENSMUST00000075838.5	10090	mmu-miR-1a-3p	3	511	518	-0.03	52	-0.03	68	-4.1826
ENSMUSG00000048636.7	A730049H05Rik	ENSMUST00000057977.3	10090	mmu-miR-1a-3p	3	1355	1362	-0.285	96	-0.165	92	-5.0799
ENSMUSG00000015243.4	Abca1	ENSMUST00000030010.3	10090	mmu-miR-1a-3p	1	2923	2929	-0.068	72	-0.067	81	-3.3235
ENSMUSG00000031333.7	Abcb7	ENSMUST00000033695.5	10090	mmu-miR-1a-3p	2	105	111	-0.268	95	-0.267	96	-5.5351
ENSMUSG00000039202.7	Abhd2	ENSMUST00000037315.7	10090	mmu-miR-1a-3p	2	4983	4989	-0.29	96	-0.237	96	-4.3698
ENSMUSG00000049076.9	Acap2	ENSMUST00000058033.7	10090	mmu-miR-1a-3p	2	2694	2700	-0.087	77	-0.054	78	-3.4772
ENSMUSG00000038007.9	Acer2	ENSMUST00000045224.8	10090	mmu-miR-1a-3p	3	1171	1178	-0.192	91	-0.186	93	-5.4871
ENSMUSG00000029580.9	Actb	ENSMUST00000100497.5	10090	mmu-miR-1a-3p	1	320	326	-0.193	91	-0.193	94	-3.9741
ENSMUSG00000027951.11	Adar	ENSMUST00000098924.3	10090	mmu-miR-1a-3p	2	2240	2246	-0.299	96	-0.076	83	-6.0209
ENSMUSG00000025236.10	Adpgk	ENSMUST00000026266.7	10090	mmu-miR-1a-3p	3	147	154	-0.459	99	-0.459	99	-5.8499
ENSMUSG00000033032.10	Afap1l1	ENSMUST00000120472.1	10090	mmu-miR-1a-3p	1	272	278	-0.086	77	-0.078	83	-3.6487
ENSMUSG00000041530.11	Ago1	ENSMUST00000097888.4	10090	mmu-miR-1a-3p	2	2195	2201	-0.13	84	-0.13	90	-5.4421
ENSMUSG00000034254.12	Agpat1	ENSMUST00000037489.9	10090	mmu-miR-1a-3p	3	262	269	-0.177	90	-0.177	93	-5.2087
ENSMUSG00000022178.10	Ajuba	ENSMUST00000054487.8	10090	mmu-miR-1a-3p	3	129	136	-0.398	98	-0.398	98	-6.3607
ENSMUSG00000022016.10	Akap11	ENSMUST00000123853.2	10090	mmu-miR-1a-3p	2	3062	3068	-0.189	91	-0.086	85	-5.4544
ENSMUSG00000066406.9	Akap13	ENSMUST00000147005.2	10090	mmu-miR-1a-3p	2	3309	3315	-0.129	84	-0.128	89	-5.4357
ENSMUSG00000035936.6	Aldh5a1	ENSMUST00000037615.6	10090	mmu-miR-1a-3p	3	46	53	-0.152	87	-0.119	89	-3.9168
ENSMUSG00000028766.5	Alpl	ENSMUST00000030551.5	10090	mmu-miR-1a-3p	3	306	313	-0.235	94	-0.234	95	-5.6671
ENSMUSG00000036602.8	Alx1	ENSMUST00000167156.3	10090	mmu-miR-1a-3p	3	1096	1103	-0.359	97	-0.101	87	-5.0118
ENSMUSG00000031751.8	Amfr	ENSMUST00000053766.7	10090	mmu-miR-1a-3p	3	4130	4137	-0.269	95	0	25	-5.6864
ENSMUSG00000069601.8	Ank3	ENSMUST00000182884.2	10090	mmu-miR-1a-3p	3	2538	2545	-0.169	89	-0.023	65	-6.649
ENSMUSG00000040351.7	Ankib1	ENSMUST00000043551.6	10090	mmu-miR-1a-3p	2	2232	2238	-0.285	96	-0.248	96	-5.2544
ENSMUSG00000039988.9	Ankrd13c	ENSMUST00000040787.8	10090	mmu-miR-1a-3p	1	2055	2061	-0.131	85	-0.1	87	-3.8747
ENSMUSG00000067653.6	Ankrd23	ENSMUST00000054665.4	10090	mmu-miR-1a-3p	1	32	38	-0.166	89	-0.166	92	-4.0864
ENSMUSG00000057766.8	Ankrd29	ENSMUST00000118525.2	10090	mmu-miR-1a-3p	3	573	580	-0.253	95	-0.199	94	-5.0421
ENSMUSG00000044835.10	Ankrd45	ENSMUST00000111608.2	10090	mmu-miR-1a-3p	3	3340	3347	-0.12	83	-0.01	52	-6.3214
ENSMUSG00000028333.10	Anp32b	ENSMUST00000102926.4	10090	mmu-miR-1a-3p	2	140	146	-0.18	90	-0.18	93	-3.8117
ENSMUSG00000032231.9	Anxa2	ENSMUST00000034756.9	10090	mmu-miR-1a-3p	3	196	203	-0.532	99	-0.53	99	-5.2468
ENSMUSG00000029994.12	Anxa4	ENSMUST00000113675.2	10090	mmu-miR-1a-3p	2	652	658	-0.184	90	-0.088	85	-4.8998
ENSMUSG00000031731.11	Ap1g1	ENSMUST00000093157.7	10090	mmu-miR-1a-3p	2	2008	2014	-0.218	93	-0.179	93	-5.7787
ENSMUSG00000004849.9	Ap1s1	ENSMUST00000111080.2	10090	mmu-miR-1a-3p	2	174	180	-0.326	97	-0.325	98	-4.8603
ENSMUSG00000020198.7	Ap3d1	ENSMUST00000020420.7	10090	mmu-miR-1a-3p	2	856	862	-0.21	92	-0.206	94	-4.364
ENSMUSG00000027193.7	Api5	ENSMUST00000028617.6	10090	mmu-miR-1a-3p	3	1569	1576	-0.288	96	-0.099	87	-5.5224
ENSMUSG00000032096.10	Arcn1	ENSMUST00000034607.9	10090	mmu-miR-1a-3p	3	1727	1734	-0.491	99	-0.396	98	-6.3767
ENSMUSG00000051853.8	Arf3	ENSMUST00000053183.9	10090	mmu-miR-1a-3p	1	227	233	-0.142	86	-0.142	91	-5.496
ENSMUSG00000051853.8	Arf3	ENSMUST00000053183.9	10090	mmu-miR-1a-3p	2	2398	2404	-0.144	86	-0.135	90	-5.0167
ENSMUSG00000021877.6	Arf4	ENSMUST00000022429.3	10090	mmu-miR-1a-3p	1	401	407	-0.192	91	-0.172	93	-4.857
ENSMUSG00000074513.4	Arfip1	ENSMUST00000098990.4	10090	mmu-miR-1a-3p	2	1581	1587	-0.236	94	-0.214	95	-4.8481
ENSMUSG00000036591.10	Arhgap21	ENSMUST00000114594.2	10090	mmu-miR-1a-3p	1	468	474	-0.293	96	-0.287	97	-4.0186
ENSMUSG00000049807.11	Arhgap23	ENSMUST00000121799.2	10090	mmu-miR-1a-3p	1	929	935	-0.049	65	-0.049	76	-3.5942
ENSMUSG00000041444.9	Arhgap32	ENSMUST00000174641.2	10090	mmu-miR-1a-3p	1	1317	1323	-0.122	83	-0.116	88	-5.1271
ENSMUSG00000041444.9	Arhgap32	ENSMUST00000174641.2	10090	mmu-miR-1a-3p	1	1395	1401	-0.075	74	-0.072	82	-5.1748
ENSMUSG00000004568.7	Arhgef18	ENSMUST00000004684.7	10090	mmu-miR-1a-3p	3	1679	1686	-0.083	76	-0.083	84	-5.6184
ENSMUSG00000036885.9	Arhgef26	ENSMUST00000079300.7	10090	mmu-miR-1a-3p	3	1245	1252	-0.061	69	-0.061	80	-5.0089
ENSMUSG00000021895.9	Arhgef3	ENSMUST00000049206.5	10090	mmu-miR-1a-3p	1	55	61	-0.074	74	-0.074	82	-4.4405
ENSMUSG00000040969.9	Arhgef38	ENSMUST00000147041.4	10090	mmu-miR-1a-3p	3	2957	2964	-0.03	52	-0.03	68	-5.9394
ENSMUSG00000033237.13	Arid2	ENSMUST00000096250.4	10090	mmu-miR-1a-3p	2	1260	1266	-0.271	95	-0.27	96	-3.6938
ENSMUSG00000025234.6	Arih1	ENSMUST00000171975.2	10090	mmu-miR-1a-3p	2	3147	3153	-0.242	94	-0.199	94	-5.3615
ENSMUSG00000025870.5	Arl10	ENSMUST00000026988.5	10090	mmu-miR-1a-3p	3	1225	1232	-0.259	95	-0.247	96	-4.9921
ENSMUSG00000074794.4	Arrdc3	ENSMUST00000099356.3	10090	mmu-miR-1a-3p	2	1022	1028	-0.106	81	-0.101	87	-3.3591
ENSMUSG00000028053.8	Ash1l	ENSMUST00000186583.1	10090	mmu-miR-1a-3p	1	1396	1402	-0.074	74	-0.074	82	-4.7508
ENSMUSG00000031575.12	Ash2l	ENSMUST00000068892.8	10090	mmu-miR-1a-3p	1	366	372	-0.065	71	-0.03	68
ENSMUSG00000031575.12	Ash2l	ENSMUST00000068892.8	10090	mmu-miR-1a-3p	1	371	377	-0.036	57	-0.017	59	-4.0309
ENSMUSG00000045215.11	Asxl3	ENSMUST00000097655.3	10090	mmu-miR-1a-3p	2	1559	1565	-0.096	79	-0.096	86	-4.3937
ENSMUSG00000045215.11	Asxl3	ENSMUST00000097655.3	10090	mmu-miR-1a-3p	2	1608	1614	-0.149	87	-0.149	91	-5.6662
ENSMUSG00000027104.13	Atf2	ENSMUST00000112010.3	10090	mmu-miR-1a-3p	3	1326	1333	-0.329	97	-0.266	96	-6.0338
ENSMUSG00000027244.9	Atg13	ENSMUST00000076803.6	10090	mmu-miR-1a-3p	3	363	370	-0.247	94	-0.247	96	-4.5109
ENSMUSG00000047767.11	Atg16l2	ENSMUST00000120267.2	10090	mmu-miR-1a-3p	3	3185	3192	-0.099	80	-0.018	60	-6.0401
ENSMUSG00000031007.2	Atp6ap2	ENSMUST00000033313.2	10090	mmu-miR-1a-3p	1	247	253	-0.213	93	-0.21	95	-5.1748
ENSMUSG00000052459.8	Atp6v1a	ENSMUST00000114666.3	10090	mmu-miR-1a-3p	2	161	167	-0.306	96	-0.306	97	-5.7947
ENSMUSG00000006273.9	Atp6v1b2	ENSMUST00000006435.7	10090	mmu-miR-1a-3p	1	1019	1025	-0.158	88	-0.12	89	-3.4577
ENSMUSG00000069895.3	Atxn1l	ENSMUST00000093162.3	10090	mmu-miR-1a-3p	3	260	267	-0.179	90	-0.179	93	-5.5394
ENSMUSG00000029787.8	Avl9	ENSMUST00000031805.8	10090	mmu-miR-1a-3p	3	3741	3748	-0.253	95	-0.239	96	-5.5993
ENSMUSG00000041935.9	AW549877	ENSMUST00000046633.8	10090	mmu-miR-1a-3p	2	806	812	-0.215	93	-0.199	94	-4.3784
ENSMUSG00000041935.9	AW549877	ENSMUST00000046633.8	10090	mmu-miR-1a-3p	2	3742	3748	-0.19	91	-0.159	92	-5.1572
ENSMUSG00000037458.9	Azin1	ENSMUST00000110328.2	10090	mmu-miR-1a-3p	3	77	84	-0.305	96	-0.305	97	-5.829
ENSMUSG00000040270.11	Bach2	ENSMUST00000171600.1	10090	mmu-miR-1a-3p	2	556	562	-0.191	91	-0.178	93	-5.0405
ENSMUSG00000040270.11	Bach2	ENSMUST00000171600.1	10090	mmu-miR-1a-3p	3	2570	2577	-0.03	52	-0.027	67	-4.6889
ENSMUSG00000037316.8	Bag4	ENSMUST00000038498.8	10090	mmu-miR-1a-3p	3	103	110	-0.288	96	-0.288	97	-5.2892
ENSMUSG00000029438.4	Bcl7a	ENSMUST00000120593.2	10090	mmu-miR-1a-3p	3	2673	2680	-0.238	94	-0.171	93	-5.2069
ENSMUSG00000048482.9	Bdnf	ENSMUST00000053317.6	10090	mmu-miR-1a-3p	2	213	219	-0.33	97	-0.321	98	-5.1095
ENSMUSG00000048482.9	Bdnf	ENSMUST00000053317.6	10090	mmu-miR-1a-3p	2	407	413	-0.296	96	-0.251	96	-5.6533
ENSMUSG00000032757.4	Bet1	ENSMUST00000049166.4	10090	mmu-miR-1a-3p	2	73	79	-0.394	98	-0.152	91	-5.3999
ENSMUSG00000003452.10	Bicd1	ENSMUST00000086829.5	10090	mmu-miR-1a-3p	3	56	63	-0.048	64	-0.048	76	-4.3692
ENSMUSG00000067787.5	Blcap	ENSMUST00000109528.3	10090	mmu-miR-1a-3p	2	104	110	-0.262	95	-0.262	96	-4.477
ENSMUSG00000028487.13	Bnc2	ENSMUST00000176612.2	10090	mmu-miR-1a-3p	2	619	625	-0.17	89	-0.17	93	-5.2571
ENSMUSG00000026617.10	Bpnt1	ENSMUST00000027916.7	10090	mmu-miR-1a-3p	2	866	872	-0.255	95	-0.246	96	-4.595
ENSMUSG00000002413.10	Braf	ENSMUST00000002487.9	10090	mmu-miR-1a-3p	2	6565	6571	-0.085	77	-0.076	83	-5.595
ENSMUSG00000037905.9	Bri3bp	ENSMUST00000049040.9	10090	mmu-miR-1a-3p	2	5496	5502	-0.193	91	-0.012	56	-5.595
ENSMUSG00000071657.7	Bscl2	ENSMUST00000171649.2	10090	mmu-miR-1a-3p	3	19	26	-0.666	99	-0.659	99	-4.6386
ENSMUSG00000032589.9	Bsn	ENSMUST00000035208.8	10090	mmu-miR-1a-3p	3	522	529	-0.03	52	-0.03	68	-4.6386
ENSMUSG00000032589.9	Bsn	ENSMUST00000035208.8	10090	mmu-miR-1a-3p	1	894	900	-0.083	76	-0.083	84	-5.1315
ENSMUSG00000040565.7	Btaf1	ENSMUST00000099494.3	10090	mmu-miR-1a-3p	1	1320	1326	-0.12	83	-0.1	87	-4.5774
ENSMUSG00000000202.4	Btbd17	ENSMUST00000000206.3	10090	mmu-miR-1a-3p	3	683	690	-0.229	93	0	0	-4.6365
ENSMUSG00000042460.4	C1galt1	ENSMUST00000040159.4	10090	mmu-miR-1a-3p	3	91	98	-0.357	97	-0.357	98	-5.9641
ENSMUSG00000050390.7	C77080	ENSMUST00000106051.2	10090	mmu-miR-1a-3p	3	432	439	-0.042	61	-0.04	73	-4.7643
ENSMUSG00000046449.10	C77370	ENSMUST00000118314.2	10090	mmu-miR-1a-3p	3	969	976	-0.111	82	-0.087	85	-6.1481
ENSMUSG00000028578.8	Caap1	ENSMUST00000030313.8	10090	mmu-miR-1a-3p	3	710	717	-0.547	99	-0.526	99	-6.4139
ENSMUSG00000001175.8	Calm1	ENSMUST00000110082.4	10090	mmu-miR-1a-3p	1	822	828	-0.127	84	-0.126	89	-3.5962
ENSMUSG00000036438.7	Calm2	ENSMUST00000040440.6	10090	mmu-miR-1a-3p	1	564	570	-0.241	94	-0.239	96	-4.1171
ENSMUSG00000039145.11	Camk1d	ENSMUST00000044009.8	10090	mmu-miR-1a-3p	3	3765	3772	-0.183	90	-0.18	93	-4.827
ENSMUSG00000028656.9	Cap1	ENSMUST00000106255.2	10090	mmu-miR-1a-3p	1	487	493	-0.109	81	-0.108	88	-3.9318
ENSMUSG00000027184.9	Caprin1	ENSMUST00000028607.7	10090	mmu-miR-1a-3p	3	1696	1703	-0.218	93	-0.118	88	-5.5224
ENSMUSG00000041261.9	Car8	ENSMUST00000066674.7	10090	mmu-miR-1a-3p	2	361	367	-0.189	91	-0.189	94	-3.5284
ENSMUSG00000026017.8	Carf	ENSMUST00000187978.1	10090	mmu-miR-1a-3p	2	2051	2057	-0.177	90	-0.143	91	-5.8164
ENSMUSG00000031012.12	Cask	ENSMUST00000115438.4	10090	mmu-miR-1a-3p	2	703	709	-0.236	94	-0.212	95	-5.0255
ENSMUSG00000034471.7	Caskin2	ENSMUST00000041684.5	10090	mmu-miR-1a-3p	1	793	799	-0.113	82	-0.103	87	-4.0054
ENSMUSG00000034342.8	Cbl	ENSMUST00000037644.6	10090	mmu-miR-1a-3p	2	878	884	-0.206	92	-0.057	79	-5.4423
ENSMUSG00000089715.6	Cbx6	ENSMUST00000109623.2	10090	mmu-miR-1a-3p	2	4502	4508	-0.305	96	-0.122	89	-4.6431
ENSMUSG00000025578.9	Cbx8	ENSMUST00000026663.7	10090	mmu-miR-1a-3p	2	846	852	-0.218	93	-0.06	79	-5.0355
ENSMUSG00000044033.11	Ccdc141	ENSMUST00000049544.8	10090	mmu-miR-1a-3p	2	289	295	-0.206	92	-0.206	94	-5.3908
ENSMUSG00000044033.11	Ccdc141	ENSMUST00000049544.8	10090	mmu-miR-1a-3p	2	3372	3378	-0.067	72	-0.036	72	-5.2366
ENSMUSG00000070348.4	Ccnd1	ENSMUST00000093962.4	10090	mmu-miR-1a-3p	1	911	917	-0.152	87	-0.043	74	-4.8349
ENSMUSG00000000184.9	Ccnd2	ENSMUST00000000188.8	10090	mmu-miR-1a-3p	1	974	980	-0.116	83	-0.116	88	-4.8349
ENSMUSG00000064039.3	Ccr1l1	ENSMUST00000071404.3	10090	mmu-miR-1a-3p	3	170	177	-0.407	98	-0.407	99	-6.2831
ENSMUSG00000031971.10	Ccsap	ENSMUST00000034452.6	10090	mmu-miR-1a-3p	3	644	651	-0.219	93	-0.216	95	-5.6184
ENSMUSG00000029617.9	Ccz1	ENSMUST00000031621.9	10090	mmu-miR-1a-3p	1	210	216	-0.197	91	-0.152	91	-4.7978
ENSMUSG00000061665.6	Cd2ap	ENSMUST00000024709.7	10090	mmu-miR-1a-3p	3	3237	3244	-0.364	98	-0.077	83	-6.3607
ENSMUSG00000033502.9	Cdc14a	ENSMUST00000090464.5	10090	mmu-miR-1a-3p	3	791	798	-0.103	80	-0.085	85	-5.6184
ENSMUSG00000046722.9	Cdc42se1	ENSMUST00000053872.6	10090	mmu-miR-1a-3p	3	750	757	-0.315	97	-0.133	90	-5.1261
ENSMUSG00000028926.10	Cdk14	ENSMUST00000115451.2	10090	mmu-miR-1a-3p	3	1104	1111	-0.132	85	-0.131	90	-5.8805
ENSMUSG00000028926.10	Cdk14	ENSMUST00000115451.2	10090	mmu-miR-1a-3p	2	1830	1836	-0.169	89	-0.168	92	-4.9455
ENSMUSG00000040274.6	Cdk6	ENSMUST00000165117.2	10090	mmu-miR-1a-3p	3	9151	9158	-0.239	94	-0.034	70	-5.8805
ENSMUSG00000009555.11	Cdk9	ENSMUST00000009699.10	10090	mmu-miR-1a-3p	2	428	434	-0.267	95	-0.267	96	-4.3624
ENSMUSG00000024081.8	Cebpz	ENSMUST00000024885.8	10090	mmu-miR-1a-3p	3	90	97	-0.409	98	-0.382	98	-6.2831
ENSMUSG00000023473.6	Celsr3	ENSMUST00000024238.5	10090	mmu-miR-1a-3p	2	720	726	-0.02	41	-0.02	62	-4.741
ENSMUSG00000056919.9	Cep162	ENSMUST00000093802.5	10090	mmu-miR-1a-3p	3	2897	2904	-0.03	52	-0.004	44	-5.1195
ENSMUSG00000032640.9	Chsy1	ENSMUST00000036372.6	10090	mmu-miR-1a-3p	2	332	338	-0.094	79	-0.094	86	-5.0444
ENSMUSG00000032640.9	Chsy1	ENSMUST00000036372.6	10090	mmu-miR-1a-3p	2	1099	1105	-0.284	96	-0.278	97	-5.044
ENSMUSG00000039910.9	Cited2	ENSMUST00000038107.7	10090	mmu-miR-1a-3p	2	97	103	-0.4	98	-0.4	98	-5.2571
ENSMUSG00000004319.10	Clcn3	ENSMUST00000093490.3	10090	mmu-miR-1a-3p	3	502	509	-0.363	97	-0.363	98	-6.0873
ENSMUSG00000029238.8	Clock	ENSMUST00000075159.1	10090	mmu-miR-1a-3p	2	4556	4562	-0.247	94	-0.177	93	-5.1607
ENSMUSG00000047126.12	Cltc	ENSMUST00000103186.5	10090	mmu-miR-1a-3p	2	172	178	-0.29	96	-0.289	97	-4.5708
ENSMUSG00000047126.12	Cltc	ENSMUST00000103186.5	10090	mmu-miR-1a-3p	1	700	706	-0.055	67	-0.054	78	-4.3675
ENSMUSG00000053931.7	Cnn3	ENSMUST00000029773.8	10090	mmu-miR-1a-3p	2	132	138	-0.415	98	-0.415	99	-5.4544
ENSMUSG00000058897.12	Col25a1	ENSMUST00000080335.5	10090	mmu-miR-1a-3p	3	2034	2041	-0.173	89	-0.13	90	-5.9288
ENSMUSG00000079465.3	Col4a3	ENSMUST00000113457.3	10090	mmu-miR-1a-3p	3	1099	1106	-0.112	82	-0.105	87	-6.1617
ENSMUSG00000056174.8	Col8a2	ENSMUST00000070132.6	10090	mmu-miR-1a-3p	2	2255	2261	-0.119	83	0	32	-4.9277
ENSMUSG00000030754.8	Copb1	ENSMUST00000033012.7	10090	mmu-miR-1a-3p	1	123	129	-0.118	83	-0.118	89	-4.1039
ENSMUSG00000024835.9	Coro1b	ENSMUST00000008893.8	10090	mmu-miR-1a-3p	1	283	289	-0.288	96	-0.27	96	-5.0632
ENSMUSG00000004530.7	Coro1c	ENSMUST00000004646.7	10090	mmu-miR-1a-3p	3	85	92	-0.359	97	-0.359	98	-5.272
ENSMUSG00000004530.7	Coro1c	ENSMUST00000004646.7	10090	mmu-miR-1a-3p	3	121	128	-0.331	97	-0.331	98	-4.8177
ENSMUSG00000025586.11	Cpeb1	ENSMUST00000098331.4	10090	mmu-miR-1a-3p	2	367	373	-0.363	97	-0.363	98	-5.5011
ENSMUSG00000062980.10	Cped1	ENSMUST00000115383.3	10090	mmu-miR-1a-3p	2	417	423	-0.193	91	-0.193	94	-5.8672
ENSMUSG00000025867.8	Cplx2	ENSMUST00000026985.8	10090	mmu-miR-1a-3p	2	597	603	-0.189	91	-0.189	94	-5.5274
ENSMUSG00000025867.8	Cplx2	ENSMUST00000026985.8	10090	mmu-miR-1a-3p	3	659	666	-0.223	93	-0.223	95	-4.8435
ENSMUSG00000034820.3	Cpsf7	ENSMUST00000038379.3	10090	mmu-miR-1a-3p	2	1564	1570	-0.076	74	-0.076	83	-3.2986
ENSMUSG00000053007.6	Creb5	ENSMUST00000047450.7	10090	mmu-miR-1a-3p	3	3758	3765	-0.349	97	-0.174	93	-6.4653
ENSMUSG00000032652.8	Crebl2	ENSMUST00000046303.6	10090	mmu-miR-1a-3p	1	529	535	-0.076	74	-0.074	83	-3.1431
ENSMUSG00000032652.8	Crebl2	ENSMUST00000046303.6	10090	mmu-miR-1a-3p	3	1954	1961	-0.303	96	-0.291	97	-5.8805
ENSMUSG00000063889.11	Crem	ENSMUST00000151311.2	10090	mmu-miR-1a-3p	2	123	129	-0.441	99	-0.363	98	-5.769
ENSMUSG00000024074.7	Crim1	ENSMUST00000112498.2	10090	mmu-miR-1a-3p	1	1217	1223	-0.067	72	-0.064	81	-3.6379
ENSMUSG00000031825.11	Crispld2	ENSMUST00000132583.2	10090	mmu-miR-1a-3p	2	914	920	-0.02	41	-0.019	62	-4.0121
ENSMUSG00000014599.5	Csf1	ENSMUST00000118593.2	10090	mmu-miR-1a-3p	2	1067	1073	-0.114	82	-0.114	88	-3.9404
ENSMUSG00000030970.11	Ctbp2	ENSMUST00000169570.2	10090	mmu-miR-1a-3p	2	985	991	-0.254	95	-0.225	95	-4.9872
ENSMUSG00000101645.1	CTNND1	ENSMUST00000189772.1	10090	mmu-miR-1a-3p	3	539	546	-0.037	58	-0.036	71	-4.3138
ENSMUSG00000034101.9	Ctnnd1	ENSMUST00000111696.2	10090	mmu-miR-1a-3p	3	539	546	-0.03	52	-0.029	68	-4.3138
ENSMUSG00000022240.9	Ctnnd2	ENSMUST00000081728.5	10090	mmu-miR-1a-3p	1	813	819	-0.123	83	-0.096	86	-4.0054
ENSMUSG00000062127.6	Cttnbp2nl	ENSMUST00000077548.6	10090	mmu-miR-1a-3p	3	27	34	-0.395	98	-0.395	98	-4.9926
ENSMUSG00000062127.6	Cttnbp2nl	ENSMUST00000077548.6	10090	mmu-miR-1a-3p	2	10784	10790	-0.074	74	0	0	-4.0489
ENSMUSG00000060183.6	Cxcl11	ENSMUST00000077820.5	10090	mmu-miR-1a-3p	2	274	280	-0.36	97	-0.36	98	-5.384
ENSMUSG00000045382.6	Cxcr4	ENSMUST00000052172.6	10090	mmu-miR-1a-3p	3	295	302	-0.383	98	-0.383	98	-5.6671
ENSMUSG00000031924.3	Cyb5b	ENSMUST00000034400.3	10090	mmu-miR-1a-3p	2	3647	3653	-0.265	95	-0.199	94	-5.476
ENSMUSG00000001467.4	Cyp51	ENSMUST00000001507.4	10090	mmu-miR-1a-3p	1	3202	3208	-0.186	91	0	28	-4.5774
ENSMUSG00000037119.3	D15Ertd621e	ENSMUST00000037270.3	10090	mmu-miR-1a-3p	2	1493	1499	-0.272	95	-0.262	96	-5.1103
ENSMUSG00000044667.8	D3Bwg0562e	ENSMUST00000061071.8	10090	mmu-miR-1a-3p	3	2409	2416	-0.333	97	-0.333	98	-5.9948
ENSMUSG00000030347.3	D6Wsu163e	ENSMUST00000032497.3	10090	mmu-miR-1a-3p	3	128	135	-0.508	99	-0.508	99	-6.4027
ENSMUSG00000034574.9	Daam1	ENSMUST00000085299.2	10090	mmu-miR-1a-3p	2	342	348	-0.181	90	-0.172	93	-4.5381
ENSMUSG00000045284.4	Dcaf12l1	ENSMUST00000115056.1	10090	mmu-miR-1a-3p	3	393	400	-0.3	96	-0.3	97	-6.1476
ENSMUSG00000024472.8	Dcp2	ENSMUST00000025350.8	10090	mmu-miR-1a-3p	1	1634	1640	-0.01	26	-0.002	40	-4.0636
ENSMUSG00000024603.7	Dctn4	ENSMUST00000025505.5	10090	mmu-miR-1a-3p	1	371	377	-0.106	81	-0.106	87	-4.1246
ENSMUSG00000055065.6	Ddx17	ENSMUST00000054014.7	10090	mmu-miR-1a-3p	2	2129	2135	-0.158	88	-0.155	91	-4.6051
ENSMUSG00000000787.7	Ddx3x	ENSMUST00000000804.6	10090	mmu-miR-1a-3p	1	675	681	-0.183	90	-0.182	93	-3.5778
ENSMUSG00000020719.9	Ddx5	ENSMUST00000021062.6	10090	mmu-miR-1a-3p	2	164	170	-0.327	97	-0.327	98	-5.1547
ENSMUSG00000000276.6	Dgke	ENSMUST00000107894.2	10090	mmu-miR-1a-3p	2	2211	2217	-0.253	95	-0.208	94	-5.5632
ENSMUSG00000022861.11	Dgkg	ENSMUST00000089925.4	10090	mmu-miR-1a-3p	2	255	261	-0.163	88	-0.163	92	-3.958
ENSMUSG00000034731.9	Dgkh	ENSMUST00000074729.5	10090	mmu-miR-1a-3p	1	237	243	-0.07	73	-0.03	68	-2.7288
ENSMUSG00000040479.6	Dgkz	ENSMUST00000099709.4	10090	mmu-miR-1a-3p	2	64	70	-0.182	90	-0.182	93	-4.1502
ENSMUSG00000029169.7	Dhx15	ENSMUST00000031061.7	10090	mmu-miR-1a-3p	2	343	349	-0.379	98	-0.375	98	-4.8165
ENSMUSG00000022770.11	Dlg1	ENSMUST00000100001.4	10090	mmu-miR-1a-3p	1	1516	1522	-0.158	88	-0.155	91	-4.5874
ENSMUSG00000052572.10	Dlg2	ENSMUST00000107196.3	10090	mmu-miR-1a-3p	1	4428	4434	-0.096	79	-0.014	57	-4.504
ENSMUSG00000020886.11	Dlg4	ENSMUST00000108589.3	10090	mmu-miR-1a-3p	3	336	343	-0.281	96	-0.281	97	-5.272
ENSMUSG00000030409.10	Dmpk	ENSMUST00000108473.4	10090	mmu-miR-1a-3p	2	777	783	-0.19	91	-0.188	94	-3.7176
ENSMUSG00000020973.7	Dnaaf2	ENSMUST00000021356.5	10090	mmu-miR-1a-3p	3	3295	3302	-0.354	97	-0.004	43	-6.5809
ENSMUSG00000032560.8	Dnajc13	ENSMUST00000035170.7	10090	mmu-miR-1a-3p	2	42	48	-0.146	86	-0.146	91	-3.7717
ENSMUSG00000000826.11	Dnajc5	ENSMUST00000072334.6	10090	mmu-miR-1a-3p	2	849	855	-0.264	95	-0.209	95	-3.9941
ENSMUSG00000028528.11	Dnajc6	ENSMUST00000106930.2	10090	mmu-miR-1a-3p	3	226	233	-0.155	87	-0.155	91	-4.5109
ENSMUSG00000020661.10	Dnmt3a	ENSMUST00000020991.9	10090	mmu-miR-1a-3p	3	5251	5258	-0.03	52	-0.011	55	-4.3897
ENSMUSG00000022960.7	Donson	ENSMUST00000117159.2	10090	mmu-miR-1a-3p	3	1332	1339	-0.393	98	-0.011	55	-5.9288
ENSMUSG00000078789.4	Dph1	ENSMUST00000044949.5	10090	mmu-miR-1a-3p	1	448	454	-0.095	79	-0.094	86	-3.9358
ENSMUSG00000026574.4	Dpt	ENSMUST00000027861.4	10090	mmu-miR-1a-3p	3	214	221	-0.418	98	-0.149	91	-5.2386
ENSMUSG00000027552.9	E2f5	ENSMUST00000029069.7	10090	mmu-miR-1a-3p	3	474	481	-0.573	99	-0.567	99	-5.0421
ENSMUSG00000037172.9	E330009J07Rik	ENSMUST00000101492.4	10090	mmu-miR-1a-3p	2	880	886	-0.028	50	-0.025	66	-5.3356
ENSMUSG00000021890.5	Eaf1	ENSMUST00000022446.5	10090	mmu-miR-1a-3p	3	2394	2401	-0.201	92	-0.194	94	-5.8805
ENSMUSG00000021367.7	Edn1	ENSMUST00000021796.7	10090	mmu-miR-1a-3p	3	162	169	-0.448	99	-0.448	99	-6.1111
ENSMUSG00000001300.10	Efnb2	ENSMUST00000001319.8	10090	mmu-miR-1a-3p	3	3086	3093	-0.219	93	-0.149	91	-4.3897
ENSMUSG00000067194.6	Eif1ax	ENSMUST00000087143.6	10090	mmu-miR-1a-3p	3	18	25	-0.616	99	-0.616	99	-6.1071
ENSMUSG00000028156.8	Eif4e	ENSMUST00000029803.7	10090	mmu-miR-1a-3p	2	778	784	-0.363	97	-0.361	98	-5.8498
ENSMUSG00000036461.10	Elf1	ENSMUST00000040131.6	10090	mmu-miR-1a-3p	1	358	364	-0.199	92	-0.199	94	-4.7307
ENSMUSG00000013822.6	Elof1	ENSMUST00000166335.1	10090	mmu-miR-1a-3p	3	53	60	-0.482	99	-0.482	99	-5.0089
ENSMUSG00000041220.6	Elovl6	ENSMUST00000071402.2	10090	mmu-miR-1a-3p	2	2836	2842	-0.065	71	-0.055	78	-4.1024
ENSMUSG00000071647.4	Eml3	ENSMUST00000096241.4	10090	mmu-miR-1a-3p	2	112	118	-0.446	99	-0.426	99	-5.5272
ENSMUSG00000032624.10	Eml4	ENSMUST00000096766.5	10090	mmu-miR-1a-3p	1	1336	1342	-0.014	37	-0.013	57	-3.2935
ENSMUSG00000044072.9	Eml6	ENSMUST00000058902.5	10090	mmu-miR-1a-3p	1	1715	1721	-0.15	87	-0.002	38	-4.6075
ENSMUSG00000043969.4	Emx2	ENSMUST00000062216.3	10090	mmu-miR-1a-3p	2	2308	2314	-0.06	69	-0.001	33	-4.1973
ENSMUSG00000025192.8	Entpd7	ENSMUST00000081079.5	10090	mmu-miR-1a-3p	3	383	390	-0.09	78	-0.09	85	-4.7969
ENSMUSG00000019978.10	Epb4.1l2	ENSMUST00000053748.9	10090	mmu-miR-1a-3p	1	756	762	-0.094	79	-0.094	86	-4.0636
ENSMUSG00000028434.7	Epb4.1l4b	ENSMUST00000030142.3	10090	mmu-miR-1a-3p	1	41	47	-0.127	84	-0.127	89	-4.5005
ENSMUSG00000006445.3	Epha2	ENSMUST00000006614.2	10090	mmu-miR-1a-3p	2	645	651	-0.043	62	-0.043	74	-3.7186
ENSMUSG00000030172.10	Erc1	ENSMUST00000183703.2	10090	mmu-miR-1a-3p	2	878	884	-0.02	41	-0.02	62	-4.0348
ENSMUSG00000032035.10	Ets1	ENSMUST00000184887.1	10090	mmu-miR-1a-3p	3	3057	3064	-0.363	97	-0.326	98	-6.0509
ENSMUSG00000010461.9	Eya4	ENSMUST00000092665.5	10090	mmu-miR-1a-3p	2	373	379	-0.222	93	-0.215	95	-5.384
ENSMUSG00000025873.10	Faf2	ENSMUST00000126071.2	10090	mmu-miR-1a-3p	2	274	280	-0.089	77	-0.089	85	-4.2581
ENSMUSG00000020846.6	Fam101b	ENSMUST00000021207.6	10090	mmu-miR-1a-3p	2	2460	2466	-0.056	67	-0.056	78	-4.3772
ENSMUSG00000041040.7	Fam117b	ENSMUST00000036540.6	10090	mmu-miR-1a-3p	3	1131	1138	-0.14	86	-0.135	90	-5.5993
ENSMUSG00000028995.9	Fam126a	ENSMUST00000030849.7	10090	mmu-miR-1a-3p	2	3674	3680	-0.234	94	-0.228	95	-5.8498
ENSMUSG00000054204.6	Fam150b	ENSMUST00000067087.6	10090	mmu-miR-1a-3p	3	518	525	-0.481	99	-0.481	99	-5.3858
ENSMUSG00000079157.3	Fam155a	ENSMUST00000110969.3	10090	mmu-miR-1a-3p	2	1443	1449	-0.321	97	-0.321	98	-4.3448
ENSMUSG00000029461.10	Fam168a	ENSMUST00000049053.7	10090	mmu-miR-1a-3p	3	1021	1028	-0.046	63	-0.034	71	-4.7082
ENSMUSG00000029461.10	Fam168a	ENSMUST00000049053.7	10090	mmu-miR-1a-3p	3	4582	4589	-0.242	94	-0.125	89	-5.635
ENSMUSG00000037503.7	Fam168b	ENSMUST00000167518.2	10090	mmu-miR-1a-3p	2	2620	2626	-0.034	56	-0.026	66	-4.3772
ENSMUSG00000064138.8	Fam172a	ENSMUST00000163257.2	10090	mmu-miR-1a-3p	1	3741	3747	-0.055	67	-0.001	38	-4.0858
ENSMUSG00000027495.4	Fam210b	ENSMUST00000028995.4	10090	mmu-miR-1a-3p	1	925	931	-0.12	83	-0.109	88	-3.2734
ENSMUSG00000029270.5	Fam69a	ENSMUST00000031198.5	10090	mmu-miR-1a-3p	1	235	241	-0.2	92	-0.177	93	-3.756
ENSMUSG00000026858.13	Fam73b	ENSMUST00000077977.8	10090	mmu-miR-1a-3p	2	582	588	-0.105	81	-0.104	87	-3.7105
ENSMUSG00000026858.13	Fam73b	ENSMUST00000077977.8	10090	mmu-miR-1a-3p	3	1187	1194	-0.218	93	-0.216	95	-5.4871
ENSMUSG00000020607.6	Fam84a	ENSMUST00000020926.6	10090	mmu-miR-1a-3p	3	879	886	-0.31	97	-0.31	97	-5.7117
ENSMUSG00000064080.7	Fbln2	ENSMUST00000041544.7	10090	mmu-miR-1a-3p	3	265	272	-0.257	95	-0.257	96	-5.4871
ENSMUSG00000069805.5	Fbp1	ENSMUST00000092888.5	10090	mmu-miR-1a-3p	2	64	70	-0.334	97	-0.334	98	-5.1103
ENSMUSG00000035329.7	Fbxo33	ENSMUST00000043204.7	10090	mmu-miR-1a-3p	3	1156	1163	-0.342	97	-0.301	97	-5.6077
ENSMUSG00000028086.9	Fbxw7	ENSMUST00000107679.2	10090	mmu-miR-1a-3p	2	1088	1094	-0.227	93	-0.217	95	-4.6026
ENSMUSG00000050917.4	Fgf4	ENSMUST00000060336.4	10090	mmu-miR-1a-3p	2	1435	1441	-0.302	96	-0.296	97	-4.7832
ENSMUSG00000026193.10	Fn1	ENSMUST00000188894.1	10090	mmu-miR-1a-3p	3	683	690	-0.39	98	-0.385	98	-6.1588
ENSMUSG00000071984.5	Fndc1	ENSMUST00000097425.4	10090	mmu-miR-1a-3p	3	248	255	-0.148	87	-0.118	89	-5.272
ENSMUSG00000033487.9	Fndc3a	ENSMUST00000089017.6	10090	mmu-miR-1a-3p	3	2039	2046	-0.41	98	-0.383	98	-6.0509
ENSMUSG00000039286.7	Fndc3b	ENSMUST00000046157.4	10090	mmu-miR-1a-3p	3	2915	2922	-0.281	96	-0.261	96	-6.0008
ENSMUSG00000061175.6	Fnip2	ENSMUST00000076136.5	10090	mmu-miR-1a-3p	3	332	339	-0.089	77	-0.089	85	-5.6671
ENSMUSG00000003545.2	Fosb	ENSMUST00000003640.2	10090	mmu-miR-1a-3p	3	1437	1444	-0.203	92	-0.203	94	-5.9641
ENSMUSG00000038402.2	Foxf2	ENSMUST00000042054.2	10090	mmu-miR-1a-3p	2	1900	1906	-0.208	92	-0.015	59	-5.3562
ENSMUSG00000030067.12	Foxp1	ENSMUST00000113326.3	10090	mmu-miR-1a-3p	1	849	855	-0.15	87	-0.105	87	-4.3285
ENSMUSG00000030067.12	Foxp1	ENSMUST00000113326.3	10090	mmu-miR-1a-3p	2	910	916	-0.201	92	-0.137	90	-5.6533
ENSMUSG00000030067.12	Foxp1	ENSMUST00000113326.3	10090	mmu-miR-1a-3p	1	4627	4633	-0.124	84	-0.054	78	-4.1056
ENSMUSG00000034687.4	Fras1	ENSMUST00000036019.4	10090	mmu-miR-1a-3p	3	1274	1281	-0.113	82	-0.102	87	-5.6671
ENSMUSG00000024816.7	Frmd8	ENSMUST00000025728.7	10090	mmu-miR-1a-3p	3	417	424	-0.177	90	-0.177	93	-4.7042
ENSMUSG00000020170.3	Frs2	ENSMUST00000020381.3	10090	mmu-miR-1a-3p	3	3665	3672	-0.403	98	-0.401	99	-6.4252
ENSMUSG00000028034.10	Fubp1	ENSMUST00000166984.2	10090	mmu-miR-1a-3p	3	241	248	-0.306	96	-0.306	97	-4.8435
ENSMUSG00000026843.10	Fubp3	ENSMUST00000055244.7	10090	mmu-miR-1a-3p	2	1672	1678	-0.176	90	-0.118	89	-4.966
ENSMUSG00000041075.8	Fzd7	ENSMUST00000114246.3	10090	mmu-miR-1a-3p	2	1030	1036	-0.248	94	-0.248	96	-5.7947
ENSMUSG00000029405.11	G3bp2	ENSMUST00000169094.2	10090	mmu-miR-1a-3p	1	920	926	-0.111	82	-0.1	87	-4.7639
ENSMUSG00000031400.5	G6pdx	ENSMUST00000004327.5	10090	mmu-miR-1a-3p	2	210	216	-0.267	95	-0.267	96	-5.0744
ENSMUSG00000031400.5	G6pdx	ENSMUST00000004327.5	10090	mmu-miR-1a-3p	2	527	533	-0.251	94	-0.169	92	-4.2455
ENSMUSG00000024553.7	Galr1	ENSMUST00000065224.6	10090	mmu-miR-1a-3p	3	118	125	-0.298	96	-0.298	97	-5.6792
ENSMUSG00000034201.8	Gas2l1	ENSMUST00000056649.7	10090	mmu-miR-1a-3p	2	151	157	-0.129	84	-0.129	89	-4.456
ENSMUSG00000005836.8	Gata6	ENSMUST00000047762.7	10090	mmu-miR-1a-3p	2	99	105	-0.27	95	-0.27	96	-5.3402
ENSMUSG00000026893.4	Gca	ENSMUST00000028257.2	10090	mmu-miR-1a-3p	1	4797	4803	-0.132	85	-0.001	34	-4.6342
ENSMUSG00000037580.9	Gch1	ENSMUST00000089959.6	10090	mmu-miR-1a-3p	3	69	76	-0.473	99	-0.473	99	-5.6719
ENSMUSG00000032350.8	Gclc	ENSMUST00000034905.8	10090	mmu-miR-1a-3p	1	326	332	-0.204	92	-0.204	94	-2.8527
ENSMUSG00000017943.10	Gdap1l1	ENSMUST00000109420.4	10090	mmu-miR-1a-3p	3	143	150	-0.441	99	-0.198	94	-6.0292
ENSMUSG00000051279.2	Gdf6	ENSMUST00000057613.2	10090	mmu-miR-1a-3p	2	1127	1133	-0.233	94	-0.233	95	-4.3772
ENSMUSG00000011877.8	Git1	ENSMUST00000037285.4	10090	mmu-miR-1a-3p	3	203	210	-0.173	89	-0.173	93	-5.0804
ENSMUSG00000050953.9	Gja1	ENSMUST00000068581.7	10090	mmu-miR-1a-3p	3	477	484	-0.381	98	-0.381	98	-6.1481
ENSMUSG00000050953.9	Gja1	ENSMUST00000068581.7	10090	mmu-miR-1a-3p	3	1601	1608	-0.338	97	-0.332	98	-5.0226
ENSMUSG00000029638.12	Glcci1	ENSMUST00000064285.9	10090	mmu-miR-1a-3p	1	638	644	-0.172	89	-0.172	93	-4.7508
ENSMUSG00000029638.12	Glcci1	ENSMUST00000064285.9	10090	mmu-miR-1a-3p	1	643	649	-0.115	82	-0.115	88
ENSMUSG00000029638.12	Glcci1	ENSMUST00000064285.9	10090	mmu-miR-1a-3p	2	917	923	-0.182	90	-0.177	93	-4.5984
ENSMUSG00000032252.9	Glce	ENSMUST00000185675.1	10090	mmu-miR-1a-3p	1	152	158	-0.079	75	-0.079	84	-3.9805
ENSMUSG00000014303.8	Glis2	ENSMUST00000014447.7	10090	mmu-miR-1a-3p	3	1579	1586	-0.272	95	-0.27	96	-4.6113
ENSMUSG00000091228.1	Gm20390	ENSMUST00000170303.1	10090	mmu-miR-1a-3p	1	4632	4638	-0.167	89	-0.004	44	-5.0934
ENSMUSG00000092463.1	Gm20489	ENSMUST00000117736.1	10090	mmu-miR-1a-3p	2	762	768	-0.109	81	-0.101	87	-3.0959
ENSMUSG00000095464.1	Gm21987	ENSMUST00000119704.1	10090	mmu-miR-1a-3p	1	78	84	-0.25	94	-0.157	92	-4.9872
ENSMUSG00000093812.1	Gm5627	ENSMUST00000178539.1	10090	mmu-miR-1a-3p	3	618	625	-0.271	95	-0.126	89	-5.6671
ENSMUSG00000090141.1	Gm614	ENSMUST00000101358.2	10090	mmu-miR-1a-3p	2	762	768	-0.103	80	-0.057	79	-3.0959
ENSMUSG00000094790.1	Gm6625	ENSMUST00000177870.1	10090	mmu-miR-1a-3p	1	481	487	-0.18	90	-0.18	93	-3.8657
ENSMUSG00000063902.7	Gm7964	ENSMUST00000051522.9	10090	mmu-miR-1a-3p	2	66	72	-0.289	96	-0.289	97	-5.0405
ENSMUSG00000054178.1	Gm9938	ENSMUST00000067077.1	10090	mmu-miR-1a-3p	2	2544	2550	-0.182	90	-0.18	93	-4.7589
ENSMUSG00000024639.5	Gnaq	ENSMUST00000025541.5	10090	mmu-miR-1a-3p	2	2275	2281	-0.104	80	-0.094	86	-4.1042
ENSMUSG00000029209.10	Gnpda2	ENSMUST00000031117.7	10090	mmu-miR-1a-3p	3	160	167	-0.52	99	-0.52	99	-6.4252
ENSMUSG00000037722.7	Gnpnat1	ENSMUST00000046191.7	10090	mmu-miR-1a-3p	2	1544	1550	-0.251	94	-0.001	35	-4.8537
ENSMUSG00000035311.11	Gnptab	ENSMUST00000020251.8	10090	mmu-miR-1a-3p	1	351	357	-0.135	85	-0.135	90	-4.816
ENSMUSG00000022200.7	Golph3	ENSMUST00000059680.5	10090	mmu-miR-1a-3p	1	634	640	-0.073	73	-0.072	82	-4.1246
ENSMUSG00000026827.7	Gpd2	ENSMUST00000169687.2	10090	mmu-miR-1a-3p	3	183	190	-0.328	97	-0.327	98	-6.4027
ENSMUSG00000029090.8	Gpr125	ENSMUST00000030971.5	10090	mmu-miR-1a-3p	2	42	48	-0.355	97	-0.355	98	-4.7832
ENSMUSG00000045967.11	Gpr158	ENSMUST00000055946.7	10090	mmu-miR-1a-3p	1	534	540	-0.09	78	-0.09	85	-4.6342
ENSMUSG00000046922.6	Gpr6	ENSMUST00000061796.6	10090	mmu-miR-1a-3p	3	324	331	-0.472	99	-0.472	99	-5.6175
ENSMUSG00000048216.8	Gpr85	ENSMUST00000060442.8	10090	mmu-miR-1a-3p	1	560	566	-0.087	77	-0.087	85	-4.3155
ENSMUSG00000074886.5	Grk6	ENSMUST00000001115.9	10090	mmu-miR-1a-3p	3	728	735	-0.281	96	-0.28	97	-5.7117
ENSMUSG00000028271.8	Gtf2b	ENSMUST00000029938.8	10090	mmu-miR-1a-3p	1	108	114	-0.149	87	-0.149	91	-3.2393
ENSMUSG00000029208.11	Guf1	ENSMUST00000087228.5	10090	mmu-miR-1a-3p	1	3762	3768	-0.026	49	-0.001	33	-4.4758
ENSMUSG00000036197.10	Gxylt1	ENSMUST00000057896.4	10090	mmu-miR-1a-3p	1	219	225	-0.136	85	-0.135	90	-3.1753
ENSMUSG00000016559.9	H3f3b	ENSMUST00000106454.2	10090	mmu-miR-1a-3p	1	112	118	-0.333	97	-0.332	98	-4.0051
ENSMUSG00000038822.10	Hace1	ENSMUST00000037044.7	10090	mmu-miR-1a-3p	1	307	313	-0.185	90	-0.185	93	-3.7643
ENSMUSG00000038193.3	Hand2	ENSMUST00000040104.3	10090	mmu-miR-1a-3p	1	221	227	-0.232	94	-0.232	95	-5.1259
ENSMUSG00000026313.10	Hdac4	ENSMUST00000097644.3	10090	mmu-miR-1a-3p	2	3281	3287	-0.161	88	-0.145	91	-4.8679
ENSMUSG00000026313.10	Hdac4	ENSMUST00000097644.3	10090	mmu-miR-1a-3p	1	3314	3320	-0.06	69	-0.054	78	-3.3834
ENSMUSG00000025104.8	Hdgfrp3	ENSMUST00000107305.2	10090	mmu-miR-1a-3p	2	141	147	-0.266	95	-0.266	96	-4.4405
ENSMUSG00000039414.9	Heatr5b	ENSMUST00000097281.2	10090	mmu-miR-1a-3p	1	2308	2314	-0.115	82	-0.058	79	-3.9594
ENSMUSG00000021301.8	Hecw1	ENSMUST00000110516.2	10090	mmu-miR-1a-3p	1	363	369	-0.033	55	-0.033	70	-4.5685
ENSMUSG00000042807.10	Hecw2	ENSMUST00000120904.2	10090	mmu-miR-1a-3p	1	5687	5693	-0.057	68	-0.002	39	-3.5968
ENSMUSG00000027580.12	Helz2	ENSMUST00000108831.2	10090	mmu-miR-1a-3p	3	1047	1054	-0.284	96	-0.282	97	-6.0952
ENSMUSG00000089911.2	Hiat1	ENSMUST00000029570.6	10090	mmu-miR-1a-3p	3	69	76	-0.388	98	-0.388	98	-6.119
ENSMUSG00000050240.9	Hic2	ENSMUST00000090190.6	10090	mmu-miR-1a-3p	3	3600	3607	-0.03	52	-0.027	67	-4.5109
ENSMUSG00000027177.9	Hipk3	ENSMUST00000028600.8	10090	mmu-miR-1a-3p	2	1233	1239	-0.137	85	-0.126	89	-5.34
ENSMUSG00000015501.5	Hivep2	ENSMUST00000191138.1	10090	mmu-miR-1a-3p	2	894	900	-0.114	82	-0.096	86	-5.2939
ENSMUSG00000028634.11	Hivep3	ENSMUST00000106307.3	10090	mmu-miR-1a-3p	3	3275	3282	-0.158	88	-0.158	92	-6.5809
ENSMUSG00000066842.13	Hmcn1	ENSMUST00000074783.6	10090	mmu-miR-1a-3p	3	723	730	-0.42	98	-0.42	99	-6.4364
ENSMUSG00000021670.9	Hmgcr	ENSMUST00000022176.9	10090	mmu-miR-1a-3p	3	1307	1314	-0.235	94	-0.051	77	-5.2369
ENSMUSG00000040681.9	Hmgn1	ENSMUST00000050884.8	10090	mmu-miR-1a-3p	2	268	274	-0.316	97	-0.316	97	-5.3974
ENSMUSG00000046434.10	Hnrnpa1	ENSMUST00000036004.10	10090	mmu-miR-1a-3p	1	239	245	-0.096	79	-0.096	86	-4.6879
ENSMUSG00000059005.8	Hnrnpa3	ENSMUST00000111962.2	10090	mmu-miR-1a-3p	2	256	262	-0.253	95	-0.253	96	-5.0314
ENSMUSG00000059005.8	Hnrnpa3	ENSMUST00000111962.2	10090	mmu-miR-1a-3p	3	1729	1736	-0.226	93	-0.102	87	-5.9987
ENSMUSG00000021546.12	Hnrnpk	ENSMUST00000116403.3	10090	mmu-miR-1a-3p	2	120	126	-0.274	95	-0.274	96	-5.0405
ENSMUSG00000039630.9	Hnrnpu	ENSMUST00000037748.8	10090	mmu-miR-1a-3p	3	86	93	-0.55	99	-0.526	99	-5.9836
ENSMUSG00000079560.8	Hoxa3	ENSMUST00000114434.3	10090	mmu-miR-1a-3p	2	816	822	-0.334	97	-0.177	93	-5.5011
ENSMUSG00000038692.8	Hoxb4	ENSMUST00000049241.8	10090	mmu-miR-1a-3p	3	1184	1191	-0.396	98	-0.333	98	-5.4259
ENSMUSG00000028759.8	Hp1bp3	ENSMUST00000105827.2	10090	mmu-miR-1a-3p	1	1193	1199	-0.124	84	-0.123	89	-4.8142
ENSMUSG00000070407.5	Hs3st3b1	ENSMUST00000094103.3	10090	mmu-miR-1a-3p	3	153	160	-0.316	97	-0.316	97	-6.0401
ENSMUSG00000020048.8	Hsp90b1	ENSMUST00000020238.8	10090	mmu-miR-1a-3p	2	172	178	-0.369	98	-0.329	98	-5.1179
ENSMUSG00000025980.9	Hspd1	ENSMUST00000027123.9	10090	mmu-miR-1a-3p	2	231	237	-0.37	98	-0.257	96	-5.0314
ENSMUSG00000073676.4	Hspe1	ENSMUST00000075242.6	10090	mmu-miR-1a-3p	1	34	40	-0.262	95	-0.262	96	-3.5041
ENSMUSG00000026618.6	Iars2	ENSMUST00000027921.5	10090	mmu-miR-1a-3p	3	2054	2061	-0.115	82	-0.001	36	-5.7958
ENSMUSG00000001105.10	Ift20	ENSMUST00000128788.2	10090	mmu-miR-1a-3p	1	91	97	-0.189	91	-0.187	94	-4.2025
ENSMUSG00000017858.7	Ift52	ENSMUST00000018002.7	10090	mmu-miR-1a-3p	1	576	582	-0.141	86	-0.078	83	-2.9833
ENSMUSG00000027778.10	Ift80	ENSMUST00000107812.2	10090	mmu-miR-1a-3p	3	337	344	-0.359	97	-0.359	98	-5.6719
ENSMUSG00000020053.13	Igf1	ENSMUST00000105300.3	10090	mmu-miR-1a-3p	3	186	193	-0.541	99	-0.289	97	-6.1333
ENSMUSG00000026185.8	Igfbp5	ENSMUST00000027377.8	10090	mmu-miR-1a-3p	1	597	603	-0.124	84	-0.124	89	-4.5856
ENSMUSG00000052372.5	Il1rapl1	ENSMUST00000113966.2	10090	mmu-miR-1a-3p	2	2653	2659	-0.138	86	-0.138	90	-5.0901
ENSMUSG00000037157.8	Il22ra1	ENSMUST00000102546.3	10090	mmu-miR-1a-3p	3	607	614	-0.03	52	-0.03	68	-4.6386
ENSMUSG00000041324.8	Inhba	ENSMUST00000164993.1	10090	mmu-miR-1a-3p	1	4352	4358	-0.049	65	-0.047	76	-3.6657
ENSMUSG00000032599.7	Ip6k2	ENSMUST00000085018.4	10090	mmu-miR-1a-3p	3	216	223	-0.657	99	-0.657	99	-5.5993
ENSMUSG00000040029.9	Ipo8	ENSMUST00000048418.8	10090	mmu-miR-1a-3p	1	941	947	-0.01	26	-0.009	51	-4.4566
ENSMUSG00000062352.8	Itgb1bp1	ENSMUST00000076260.5	10090	mmu-miR-1a-3p	3	1674	1681	-0.239	94	-0.014	58	-5.3008
ENSMUSG00000038518.10	Jarid2	ENSMUST00000173246.2	10090	mmu-miR-1a-3p	3	877	884	-0.164	89	-0.108	88	-4.4543
ENSMUSG00000022426.5	Josd1	ENSMUST00000023061.5	10090	mmu-miR-1a-3p	3	1375	1382	-0.382	98	-0.381	98	-5.4358
ENSMUSG00000071076.5	Jund	ENSMUST00000095267.4	10090	mmu-miR-1a-3p	2	469	475	-0.285	96	-0.279	97	-4.1502
ENSMUSG00000061751.10	Kalrn	ENSMUST00000114963.2	10090	mmu-miR-1a-3p	2	647	653	-0.361	97	-0.352	98	-4.6051
ENSMUSG00000035407.8	Kank4	ENSMUST00000102790.3	10090	mmu-miR-1a-3p	2	114	120	-0.253	95	-0.253	96	-4.9991
ENSMUSG00000031540.8	Kat6a	ENSMUST00000110696.2	10090	mmu-miR-1a-3p	1	2228	2234	-0.132	85	-0.128	89	-4.7363
ENSMUSG00000021767.11	Kat6b	ENSMUST00000069648.8	10090	mmu-miR-1a-3p	1	905	911	-0.175	90	-0.175	93	-4.7363
ENSMUSG00000040896.11	Kcnd3	ENSMUST00000098761.4	10090	mmu-miR-1a-3p	3	4480	4487	-0.157	88	-0.157	92	-5.6175
ENSMUSG00000051726.6	Kcnf1	ENSMUST00000170580.2	10090	mmu-miR-1a-3p	3	463	470	-0.062	70	-0.02	63	-4.7082
ENSMUSG00000079056.7	Kcnip3	ENSMUST00000028850.9	10090	mmu-miR-1a-3p	3	1330	1337	-0.403	98	-0.221	95	-5.6467
ENSMUSG00000041695.2	Kcnj2	ENSMUST00000042970.2	10090	mmu-miR-1a-3p	3	1153	1160	-0.169	89	-0.169	92	-5.025
ENSMUSG00000009545.9	Kcnq1	ENSMUST00000185383.1	10090	mmu-miR-1a-3p	2	2662	2668	-0.035	57	-0.001	34	-3.9941
ENSMUSG00000001098.10	Kctd10	ENSMUST00000102581.5	10090	mmu-miR-1a-3p	3	1541	1548	-0.249	94	-0.067	81	-4.9921
ENSMUSG00000030685.5	Kctd13	ENSMUST00000032924.5	10090	mmu-miR-1a-3p	3	168	175	-0.375	98	-0.375	98	-5.1568
ENSMUSG00000025332.9	Kdm5c	ENSMUST00000112588.3	10090	mmu-miR-1a-3p	1	294	300	-0.01	26	-0.01	53	-3.9594
ENSMUSG00000025332.9	Kdm5c	ENSMUST00000112588.3	10090	mmu-miR-1a-3p	3	4626	4633	-0.03	52	-0.004	44	-5.3008
ENSMUSG00000009905.5	Kdsr	ENSMUST00000010049.5	10090	mmu-miR-1a-3p	3	829	836	-0.194	91	-0.15	91	-5.4768
ENSMUSG00000007670.9	Khsrp	ENSMUST00000007814.8	10090	mmu-miR-1a-3p	2	1385	1391	-0.214	93	-0.183	93	-4.9614
ENSMUSG00000021693.14	Kif2a	ENSMUST00000022204.10	10090	mmu-miR-1a-3p	2	542	548	-0.3	96	-0.013	56	-5.5011
ENSMUSG00000021693.14	Kif2a	ENSMUST00000022204.10	10090	mmu-miR-1a-3p	1	696	702	-0.072	73	-0.003	41	-3.9727
ENSMUSG00000041734.10	Kirrel	ENSMUST00000159976.2	10090	mmu-miR-1a-3p	2	1467	1473	-0.02	41	-0.02	62	-4.426
ENSMUSG00000052040.9	Klf13	ENSMUST00000063694.8	10090	mmu-miR-1a-3p	3	2115	2122	-0.256	95	-0.233	95	-5.0452
ENSMUSG00000052040.9	Klf13	ENSMUST00000063694.8	10090	mmu-miR-1a-3p	3	4017	4024	-0.03	52	-0.005	45	-5.272
ENSMUSG00000003032.8	Klf4	ENSMUST00000107619.2	10090	mmu-miR-1a-3p	1	286	292	-0.231	94	-0.231	95	-5.5238
ENSMUSG00000043929.11	Klhl15	ENSMUST00000113915.1	10090	mmu-miR-1a-3p	2	2506	2512	-0.208	92	-0.189	94	-5.391
ENSMUSG00000054920.7	Klhl5	ENSMUST00000101192.3	10090	mmu-miR-1a-3p	2	74	80	-0.132	85	-0.132	90	-4.1864
ENSMUSG00000029004.10	Kmt2e	ENSMUST00000094962.3	10090	mmu-miR-1a-3p	3	248	255	-0.356	97	-0.356	98	-5.6667
ENSMUSG00000030980.11	Knop1	ENSMUST00000106550.4	10090	mmu-miR-1a-3p	3	128	135	-0.295	96	-0.203	94	-5.681
ENSMUSG00000006777.7	Krt23	ENSMUST00000006969.7	10090	mmu-miR-1a-3p	1	4628	4634	-0.215	93	0	0	-3.3807
ENSMUSG00000023025.10	Larp4	ENSMUST00000057632.9	10090	mmu-miR-1a-3p	2	3192	3198	-0.237	94	-0.123	89	-4.7832
ENSMUSG00000038366.10	Lasp1	ENSMUST00000043843.6	10090	mmu-miR-1a-3p	1	31	37	-0.166	89	-0.166	92	-4.6625
ENSMUSG00000025019.10	Lcor	ENSMUST00000067795.6	10090	mmu-miR-1a-3p	2	7313	7319	-0.216	93	-0.155	91	-5.4357
ENSMUSG00000025019.10	Lcor	ENSMUST00000067795.6	10090	mmu-miR-1a-3p	2	8271	8277	-0.153	87	-0.11	88	-4.8524
ENSMUSG00000027985.9	Lef1	ENSMUST00000029611.8	10090	mmu-miR-1a-3p	1	1177	1183	-0.128	84	-0.128	89	-3.6841
ENSMUSG00000005299.5	Letm1	ENSMUST00000005431.5	10090	mmu-miR-1a-3p	1	165	171	-0.235	94	-0.016	59	-4.3712
ENSMUSG00000037353.8	Letmd1	ENSMUST00000037001.8	10090	mmu-miR-1a-3p	3	3253	3260	-0.083	76	0	25	-5.0843
ENSMUSG00000027162.7	Lin7c	ENSMUST00000028583.7	10090	mmu-miR-1a-3p	2	1323	1329	-0.21	92	-0.192	94	-5.3402
ENSMUSG00000010721.10	Lmbr1	ENSMUST00000055195.5	10090	mmu-miR-1a-3p	2	53	59	-0.284	96	-0.284	97	-4.364
ENSMUSG00000067714.8	Lpar5	ENSMUST00000088292.5	10090	mmu-miR-1a-3p	3	1580	1587	-0.138	86	-0.031	69	-5.651
ENSMUSG00000028003.6	Lrat	ENSMUST00000029632.6	10090	mmu-miR-1a-3p	3	3254	3261	-0.049	65	-0.04	73	-4.1826
ENSMUSG00000068015.6	Lrch1	ENSMUST00000088970.5	10090	mmu-miR-1a-3p	1	800	806	-0.107	81	-0.107	87	-4.0189
ENSMUSG00000068015.6	Lrch1	ENSMUST00000088970.5	10090	mmu-miR-1a-3p	3	818	825	-0.299	96	-0.299	97	-5.345
ENSMUSG00000007476.13	Lrrc8a	ENSMUST00000095078.2	10090	mmu-miR-1a-3p	2	350	356	-0.19	91	-0.19	94	-4.4293
ENSMUSG00000026305.10	Lrrfip1	ENSMUST00000097649.4	10090	mmu-miR-1a-3p	3	243	250	-0.224	93	-0.224	95	-5.9987
ENSMUSG00000001089.9	Luzp1	ENSMUST00000105849.3	10090	mmu-miR-1a-3p	2	3723	3729	-0.056	67	-0.054	78	-4.7261
ENSMUSG00000040370.8	Lyrm5	ENSMUST00000039729.3	10090	mmu-miR-1a-3p	2	1304	1310	-0.214	93	-0.028	67	-4.8312
ENSMUSG00000030787.3	Lyve1	ENSMUST00000033050.3	10090	mmu-miR-1a-3p	3	1229	1236	-0.261	95	-0.25	96	-5.4483
ENSMUSG00000056947.4	Mab21l1	ENSMUST00000075422.4	10090	mmu-miR-1a-3p	2	598	604	-0.361	97	-0.361	98	-5.3974
ENSMUSG00000055435.6	Maf	ENSMUST00000109104.1	10090	mmu-miR-1a-3p	1	4491	4497	-0.135	85	0	28	-5.5238
ENSMUSG00000040003.12	Magi2	ENSMUST00000101558.4	10090	mmu-miR-1a-3p	1	2431	2437	-0.175	90	-0.102	87	-4.0428
ENSMUSG00000024479.2	Mal2	ENSMUST00000025356.2	10090	mmu-miR-1a-3p	3	87	94	-0.484	99	-0.482	99	-6.3607
ENSMUSG00000040520.7	Manea	ENSMUST00000041374.7	10090	mmu-miR-1a-3p	2	202	208	-0.244	94	-0.242	96	-5.3568
ENSMUSG00000027254.8	Map1a	ENSMUST00000094639.4	10090	mmu-miR-1a-3p	3	883	890	-0.177	90	-0.169	93	-6.3767
ENSMUSG00000021754.12	Map3k1	ENSMUST00000109267.3	10090	mmu-miR-1a-3p	2	1593	1599	-0.219	93	-0.219	95	-5.8164
ENSMUSG00000024948.9	Map4k2	ENSMUST00000025897.7	10090	mmu-miR-1a-3p	1	222	228	-0.16	88	-0.16	92	-4.1482
ENSMUSG00000024242.9	Map4k3	ENSMUST00000112389.3	10090	mmu-miR-1a-3p	3	909	916	-0.134	85	-0.13	90	-5.0452
ENSMUSG00000033902.11	Mapkbp1	ENSMUST00000066058.7	10090	mmu-miR-1a-3p	3	595	602	-0.074	74	-0.073	82	-5.0629
ENSMUSG00000037236.9	Matr3	ENSMUST00000166793.2	10090	mmu-miR-1a-3p	3	401	408	-0.453	99	-0.194	94	-5.9836
ENSMUSG00000059474.8	Mbtd1	ENSMUST00000063718.5	10090	mmu-miR-1a-3p	2	1297	1303	-0.171	89	-0.154	91	-5.2187
ENSMUSG00000050164.10	Mchr1	ENSMUST00000166855.1	10090	mmu-miR-1a-3p	3	124	131	-0.195	91	-0.195	94	-4.3897
ENSMUSG00000021596.11	Mctp1	ENSMUST00000125209.2	10090	mmu-miR-1a-3p	1	672	678	-0.228	93	-0.228	95	-5.181
ENSMUSG00000002768.7	Mea1	ENSMUST00000002845.6	10090	mmu-miR-1a-3p	3	28	35	-0.617	99	-0.617	99	-5.7967
ENSMUSG00000027684.11	Mecom	ENSMUST00000166001.2	10090	mmu-miR-1a-3p	2	1059	1065	-0.301	96	-0.261	96	-5.3402
ENSMUSG00000018160.10	Med1	ENSMUST00000107545.3	10090	mmu-miR-1a-3p	2	399	405	-0.088	77	-0.088	85	-5.6723
ENSMUSG00000020160.13	Meis1	ENSMUST00000144988.2	10090	mmu-miR-1a-3p	1	2577	2583	-0.158	88	-0.158	92	-5.0899
ENSMUSG00000020160.13	Meis1	ENSMUST00000144988.2	10090	mmu-miR-1a-3p	2	3711	3717	-0.084	76	-0.084	84	-4.7107
ENSMUSG00000036144.6	Meox2	ENSMUST00000041183.6	10090	mmu-miR-1a-3p	3	371	378	-0.403	98	-0.322	98	-5.6184
ENSMUSG00000009376.10	Met	ENSMUST00000115443.2	10090	mmu-miR-1a-3p	2	537	543	-0.057	68	-0.057	79	-5.2571
ENSMUSG00000009376.10	Met	ENSMUST00000115443.2	10090	mmu-miR-1a-3p	2	563	569	-0.173	89	-0.173	93	-4.9097
ENSMUSG00000037253.8	Mex3c	ENSMUST00000091852.4	10090	mmu-miR-1a-3p	3	764	771	-0.266	95	-0.253	96	-5.9987
ENSMUSG00000041945.7	Mfsd9	ENSMUST00000039672.5	10090	mmu-miR-1a-3p	2	803	809	-0.142	86	-0.124	89	-4.3295
ENSMUSG00000026110.10	Mgat4a	ENSMUST00000151952.2	10090	mmu-miR-1a-3p	2	287	293	-0.334	97	-0.328	98	-5.7826
ENSMUSG00000036155.8	Mgat5	ENSMUST00000038361.5	10090	mmu-miR-1a-3p	3	4448	4455	-0.043	62	-0.041	73	-5.2468
ENSMUSG00000047022.13	Mipol1	ENSMUST00000123498.2	10090	mmu-miR-1a-3p	3	123	130	-0.415	98	-0.415	99	-4.7344
ENSMUSG00000042292.11	Mkl1	ENSMUST00000149582.2	10090	mmu-miR-1a-3p	2	781	787	-0.121	83	-0.108	88	-3.8104
ENSMUSG00000003948.11	Mmd	ENSMUST00000004050.6	10090	mmu-miR-1a-3p	1	223	229	-0.231	94	-0.228	95	-4.7508
ENSMUSG00000003948.11	Mmd	ENSMUST00000004050.6	10090	mmu-miR-1a-3p	1	228	234	-0.162	88	-0.16	92
ENSMUSG00000003948.11	Mmd	ENSMUST00000004050.6	10090	mmu-miR-1a-3p	3	610	617	-0.393	98	-0.388	98	-5.2003
ENSMUSG00000039533.7	Mmd2	ENSMUST00000037048.7	10090	mmu-miR-1a-3p	1	1174	1180	-0.14	86	-0.14	90	-3.6908
ENSMUSG00000031790.7	Mmp15	ENSMUST00000034243.5	10090	mmu-miR-1a-3p	2	5618	5624	-0.027	50	-0.001	33	-3.7264
ENSMUSG00000034602.8	Mon2	ENSMUST00000073792.4	10090	mmu-miR-1a-3p	3	426	433	-0.526	99	-0.507	99	-6.4223
ENSMUSG00000021112.8	Mpp5	ENSMUST00000082024.5	10090	mmu-miR-1a-3p	1	535	541	-0.147	87	-0.137	90	-5.5916
ENSMUSG00000057440.7	Mpp7	ENSMUST00000115869.2	10090	mmu-miR-1a-3p	3	1624	1631	-0.343	97	-0.343	98	-5.635
ENSMUSG00000056569.5	Mpz	ENSMUST00000070758.4	10090	mmu-miR-1a-3p	1	314	320	-0.147	87	-0.147	91	-4.813
ENSMUSG00000052962.2	Mrpl35	ENSMUST00000065103.2	10090	mmu-miR-1a-3p	2	135	141	-0.323	97	-0.322	98	-4.8524
ENSMUSG00000042138.6	Msantd2	ENSMUST00000048604.6	10090	mmu-miR-1a-3p	3	289	296	-0.444	99	-0.444	99	-6.0734
ENSMUSG00000049038.2	Mterfd3	ENSMUST00000050813.2	10090	mmu-miR-1a-3p	3	2005	2012	-0.279	95	-0.001	38	-6.006
ENSMUSG00000029840.5	Mtpn	ENSMUST00000031866.5	10090	mmu-miR-1a-3p	1	715	721	-0.113	82	-0.11	88	-5.1315
ENSMUSG00000022353.9	Mtss1	ENSMUST00000080371.6	10090	mmu-miR-1a-3p	1	75	81	-0.138	86	-0.117	88	-4.1591
ENSMUSG00000064068.8	Mtx1	ENSMUST00000073572.5	10090	mmu-miR-1a-3p	1	39	45	-0.234	94	-0.234	95	-3.2536
ENSMUSG00000001156.7	Mxd1	ENSMUST00000001184.7	10090	mmu-miR-1a-3p	3	187	194	-0.283	96	-0.283	97	-4.7763
ENSMUSG00000037235.8	Mxd4	ENSMUST00000042701.7	10090	mmu-miR-1a-3p	1	291	297	-0.187	91	-0.187	94	-5.1185
ENSMUSG00000024048.9	Myl12a	ENSMUST00000148960.2	10090	mmu-miR-1a-3p	2	853	859	-0.195	91	0	0	-4.6633
ENSMUSG00000022836.10	Mylk	ENSMUST00000023538.8	10090	mmu-miR-1a-3p	3	1370	1377	-0.15	87	-0.149	91	-6.3607
ENSMUSG00000032220.9	Myo1e	ENSMUST00000034745.7	10090	mmu-miR-1a-3p	2	415	421	-0.127	84	-0.127	89	-5.595
ENSMUSG00000039585.10	Myo9a	ENSMUST00000136740.2	10090	mmu-miR-1a-3p	2	3658	3664	-0.133	85	-0.083	84	-5.4951
ENSMUSG00000020542.13	Myocd	ENSMUST00000102635.4	10090	mmu-miR-1a-3p	1	1853	1859	-0.112	82	-0.078	83	-5.5916
ENSMUSG00000020542.13	Myocd	ENSMUST00000102635.4	10090	mmu-miR-1a-3p	2	2371	2377	-0.125	84	-0.08	84	-4.3937
ENSMUSG00000020542.13	Myocd	ENSMUST00000102635.4	10090	mmu-miR-1a-3p	3	2505	2512	-0.03	52	-0.02	62	-5.055
ENSMUSG00000029063.11	Nadk	ENSMUST00000105613.4	10090	mmu-miR-1a-3p	2	580	586	-0.209	92	-0.046	76	-4.3996
ENSMUSG00000020572.7	Nampt	ENSMUST00000020886.7	10090	mmu-miR-1a-3p	2	2693	2699	-0.309	97	-0.034	70	-5.8164
ENSMUSG00000026480.7	Ncf2	ENSMUST00000186568.1	10090	mmu-miR-1a-3p	3	1105	1112	-0.277	95	-0.007	48	-6.4027
ENSMUSG00000066877.6	Nck2	ENSMUST00000086421.5	10090	mmu-miR-1a-3p	2	1085	1091	-0.281	96	-0.279	97	-4.1743
ENSMUSG00000026234.7	Ncl	ENSMUST00000027438.7	10090	mmu-miR-1a-3p	3	93	100	-0.475	99	-0.475	99	-3.9818
ENSMUSG00000027678.12	Ncoa3	ENSMUST00000088095.5	10090	mmu-miR-1a-3p	2	651	657	-0.029	51	-0.029	67	-3.6938
ENSMUSG00000005125.7	Ndrg1	ENSMUST00000005256.7	10090	mmu-miR-1a-3p	3	1090	1097	-0.186	91	-0.185	93	-5.1939
ENSMUSG00000027634.9	Ndrg3	ENSMUST00000069600.7	10090	mmu-miR-1a-3p	3	196	203	-0.55	99	-0.537	99	-6.1105
ENSMUSG00000054008.8	Ndst1	ENSMUST00000169273.1	10090	mmu-miR-1a-3p	1	1873	1879	-0.01	26	-0.01	53	-2.5341
ENSMUSG00000040536.10	Necab1	ENSMUST00000041606.8	10090	mmu-miR-1a-3p	1	2912	2918	-0.15	87	-0.144	91	-4.504
ENSMUSG00000024589.10	Nedd4l	ENSMUST00000163516.2	10090	mmu-miR-1a-3p	1	4519	4525	-0.108	81	-0.006	47	-5.0934
ENSMUSG00000050321.2	Neto1	ENSMUST00000058829.2	10090	mmu-miR-1a-3p	1	96	102	-0.224	93	-0.224	95	-4.8142
ENSMUSG00000003847.11	Nfat5	ENSMUST00000169453.2	10090	mmu-miR-1a-3p	1	2133	2139	-0.01	26	-0.01	53	-3.6487
ENSMUSG00000031902.9	Nfatc3	ENSMUST00000109308.1	10090	mmu-miR-1a-3p	1	576	582	-0.067	72	-0.053	77	-3.9727
ENSMUSG00000031902.9	Nfatc3	ENSMUST00000109308.1	10090	mmu-miR-1a-3p	3	607	614	-0.283	96	-0.219	95	-6.2831
ENSMUSG00000027859.5	Ngf	ENSMUST00000106925.3	10090	mmu-miR-1a-3p	3	373	380	-0.035	57	0	25	-5.7958
ENSMUSG00000000120.6	Ngfr	ENSMUST00000000122.6	10090	mmu-miR-1a-3p	2	32	38	-0.08	75	-0.08	84	-4.0256
ENSMUSG00000037966.10	Ninj1	ENSMUST00000049022.9	10090	mmu-miR-1a-3p	3	328	335	-0.318	97	-0.318	97	-4.1222
ENSMUSG00000044149.6	Nkrf	ENSMUST00000057093.6	10090	mmu-miR-1a-3p	3	2694	2701	-0.046	63	-0.001	33	-5.651
ENSMUSG00000020857.6	Nme2	ENSMUST00000021217.5	10090	mmu-miR-1a-3p	1	4632	4638	-0.183	90	-0.005	45	-5.0934
ENSMUSG00000026643.11	Nmt2	ENSMUST00000081932.7	10090	mmu-miR-1a-3p	1	71	77	-0.183	90	-0.183	93	-4.2072
ENSMUSG00000061411.7	Nol4l	ENSMUST00000035346.8	10090	mmu-miR-1a-3p	3	502	509	-0.195	91	-0.156	92	-6.4223
ENSMUSG00000038146.7	Notch3	ENSMUST00000087723.3	10090	mmu-miR-1a-3p	1	637	643	-0.141	86	-0.141	91	-4.1439
ENSMUSG00000021010.7	Npas3	ENSMUST00000101432.2	10090	mmu-miR-1a-3p	2	2027	2033	-0.15	87	-0.15	91	-4.7753
ENSMUSG00000002108.5	Nr1h3	ENSMUST00000111356.2	10090	mmu-miR-1a-3p	2	85	91	-0.142	86	-0.141	91	-4.3624
ENSMUSG00000026826.8	Nr4a2	ENSMUST00000028166.3	10090	mmu-miR-1a-3p	2	902	908	-0.234	94	-0.219	95	-5.0373
ENSMUSG00000025810.8	Nrp1	ENSMUST00000026917.8	10090	mmu-miR-1a-3p	3	2615	2622	-0.326	97	-0.283	97	-5.5394
ENSMUSG00000025969.10	Nrp2	ENSMUST00000102822.3	10090	mmu-miR-1a-3p	1	31	37	-0.059	69	-0.059	79	-4.7146
ENSMUSG00000025041.11	Nt5c2	ENSMUST00000086961.8	10090	mmu-miR-1a-3p	3	2626	2633	-0.141	86	-0.037	72	-5.0785
ENSMUSG00000026434.7	Nucks1	ENSMUST00000062264.7	10090	mmu-miR-1a-3p	2	2024	2030	-0.204	92	-0.013	56	-5.5592
ENSMUSG00000042271.8	Nxt2	ENSMUST00000112916.3	10090	mmu-miR-1a-3p	3	221	228	-0.408	98	-0.408	99	-6.1996
ENSMUSG00000046618.7	Olfml2a	ENSMUST00000057279.5	10090	mmu-miR-1a-3p	3	504	511	-0.169	89	-0.169	92	-4.827
ENSMUSG00000038534.12	Osbpl7	ENSMUST00000090020.6	10090	mmu-miR-1a-3p	3	818	825	-0.441	99	-0.441	99	-6.1222
ENSMUSG00000043415.5	Otud1	ENSMUST00000052168.5	10090	mmu-miR-1a-3p	1	526	532	-0.071	73	-0.071	82	-3.2615
ENSMUSG00000031154.10	Otud5	ENSMUST00000033494.10	10090	mmu-miR-1a-3p	1	236	242	-0.125	84	-0.125	89	-4.2241
ENSMUSG00000021848.10	Otx2	ENSMUST00000118578.2	10090	mmu-miR-1a-3p	3	51	58	-0.344	97	-0.344	98	-5.6184
ENSMUSG00000020745.10	Pafah1b1	ENSMUST00000021091.9	10090	mmu-miR-1a-3p	3	2670	2677	-0.104	80	-0.067	81	-5.3008
ENSMUSG00000031284.11	Pak3	ENSMUST00000172330.2	10090	mmu-miR-1a-3p	3	3142	3149	-0.115	82	-0.115	88	-5.0843
ENSMUSG00000018846.8	Pank3	ENSMUST00000018990.7	10090	mmu-miR-1a-3p	2	5637	5643	-0.242	94	-0.228	95	-5.2571
ENSMUSG00000034575.7	Papd7	ENSMUST00000044081.7	10090	mmu-miR-1a-3p	1	1529	1535	-0.033	55	-0.03	68	-3.2734
ENSMUSG00000004872.10	Pax3	ENSMUST00000087086.6	10090	mmu-miR-1a-3p	2	826	832	-0.178	90	-0.178	93	-5.2282
ENSMUSG00000004872.10	Pax3	ENSMUST00000087086.6	10090	mmu-miR-1a-3p	2	1818	1824	-0.296	96	-0.295	97	-5.5618
ENSMUSG00000028736.8	Pax7	ENSMUST00000030508.8	10090	mmu-miR-1a-3p	2	1990	1996	-0.033	55	-0.033	70	-4.1284
ENSMUSG00000028736.8	Pax7	ENSMUST00000030508.8	10090	mmu-miR-1a-3p	3	2114	2121	-0.03	52	-0.03	68	-5.7151
ENSMUSG00000028736.8	Pax7	ENSMUST00000030508.8	10090	mmu-miR-1a-3p	2	3452	3458	-0.096	79	-0.096	86	-4.8679
ENSMUSG00000035566.6	Pcdh17	ENSMUST00000071370.5	10090	mmu-miR-1a-3p	1	579	585	-0.115	82	-0.115	88	-4.3102
ENSMUSG00000027835.6	Pdcd10	ENSMUST00000161137.2	10090	mmu-miR-1a-3p	2	271	277	-0.423	98	-0.376	98	-5.731
ENSMUSG00000024975.7	Pdcd4	ENSMUST00000074371.6	10090	mmu-miR-1a-3p	1	326	332	-0.187	91	-0.186	93	-4.5253
ENSMUSG00000028525.11	Pde4b	ENSMUST00000106908.3	10090	mmu-miR-1a-3p	3	26	33	-0.259	95	-0.259	96	-5.2199
ENSMUSG00000069094.7	Pde7a	ENSMUST00000099195.4	10090	mmu-miR-1a-3p	3	1327	1334	-0.374	98	-0.272	96	-6.0215
ENSMUSG00000025856.10	Pdgfa	ENSMUST00000046901.8	10090	mmu-miR-1a-3p	2	69	75	-0.222	93	-0.222	95	-4.3772
ENSMUSG00000050890.10	Pdik1l	ENSMUST00000105877.3	10090	mmu-miR-1a-3p	2	316	322	-0.291	96	-0.291	97	-4.6737
ENSMUSG00000050890.10	Pdik1l	ENSMUST00000105877.3	10090	mmu-miR-1a-3p	1	451	457	-0.121	83	-0.121	89	-4.4405
ENSMUSG00000028583.9	Pdpn	ENSMUST00000030317.8	10090	mmu-miR-1a-3p	3	437	444	-0.36	97	-0.36	98	-4.8435
ENSMUSG00000013698.7	Pea15a	ENSMUST00000013842.6	10090	mmu-miR-1a-3p	2	286	292	-0.196	91	-0.196	94	-3.7173
ENSMUSG00000074305.4	Peak1	ENSMUST00000188142.1	10090	mmu-miR-1a-3p	3	4044	4051	-0.03	52	-0.017	60	-6.1476
ENSMUSG00000028957.7	Per3	ENSMUST00000103204.5	10090	mmu-miR-1a-3p	3	547	554	-0.03	52	-0.03	68	-4.7969
ENSMUSG00000006412.5	Pfdn2	ENSMUST00000135941.2	10090	mmu-miR-1a-3p	1	871	877	-0.093	78	-0.001	38	-3.2508
ENSMUSG00000011752.6	Pgam1	ENSMUST00000011896.6	10090	mmu-miR-1a-3p	1	433	439	-0.102	80	-0.102	87	-3.9701
ENSMUSG00000006373.10	Pgrmc1	ENSMUST00000073339.6	10090	mmu-miR-1a-3p	3	50	57	-0.694	99	-0.691	99	-6.0128
ENSMUSG00000008301.6	Phax	ENSMUST00000008445.5	10090	mmu-miR-1a-3p	3	329	336	-0.629	99	-0.214	95	-5.651
ENSMUSG00000028796.12	Phc2	ENSMUST00000030588.7	10090	mmu-miR-1a-3p	2	91	97	-0.105	81	-0.105	87	-3.5195
ENSMUSG00000057457.6	Phex	ENSMUST00000079945.5	10090	mmu-miR-1a-3p	2	2172	2178	-0.02	41	-0.02	62	-4.168
ENSMUSG00000025626.11	Phf6	ENSMUST00000078944.7	10090	mmu-miR-1a-3p	2	2904	2910	-0.207	92	-0.196	94	-5.384
ENSMUSG00000032253.8	Phip	ENSMUST00000034787.6	10090	mmu-miR-1a-3p	3	3443	3450	-0.191	91	-0.178	93	-5.4871
ENSMUSG00000031732.7	Phlpp2	ENSMUST00000034175.4	10090	mmu-miR-1a-3p	2	1291	1297	-0.138	86	-0.138	90	-4.4405
ENSMUSG00000041720.7	Pi4ka	ENSMUST00000036161.6	10090	mmu-miR-1a-3p	2	130	136	-0.206	92	-0.182	93	-4.8376
ENSMUSG00000039361.9	Picalm	ENSMUST00000049537.7	10090	mmu-miR-1a-3p	2	504	510	-0.294	96	-0.293	97	-4.9645
ENSMUSG00000030660.8	Pik3c2a	ENSMUST00000170430.1	10090	mmu-miR-1a-3p	1	756	762	-0.201	92	-0.201	94	-5.6194
ENSMUSG00000030660.8	Pik3c2a	ENSMUST00000170430.1	10090	mmu-miR-1a-3p	1	1742	1748	-0.117	83	-0.11	88	-4.1057
ENSMUSG00000048070.4	Pirt	ENSMUST00000123434.2	10090	mmu-miR-1a-3p	3	498	505	-0.34	97	-0.34	98	-5.5394
ENSMUSG00000056220.9	Pla2g4a	ENSMUST00000070200.9	10090	mmu-miR-1a-3p	2	223	229	-0.364	98	-0.364	98	-5.384
ENSMUSG00000003282.4	Plag1	ENSMUST00000003369.4	10090	mmu-miR-1a-3p	1	4760	4766	-0.079	75	-0.072	82	-4.1439
ENSMUSG00000027695.11	Pld1	ENSMUST00000120834.2	10090	mmu-miR-1a-3p	1	1040	1046	-0.117	83	-0.112	88	-5.0866
ENSMUSG00000040268.11	Plekha1	ENSMUST00000120441.2	10090	mmu-miR-1a-3p	2	112	118	-0.069	72	-0.069	81	-3.6106
ENSMUSG00000050721.8	Plekho2	ENSMUST00000068944.7	10090	mmu-miR-1a-3p	2	315	321	-0.177	90	-0.177	93	-5.4951
ENSMUSG00000029765.11	Plxna4	ENSMUST00000115096.3	10090	mmu-miR-1a-3p	3	731	738	-0.03	52	-0.03	68	-5.6922
ENSMUSG00000042251.7	Pm20d1	ENSMUST00000112393.3	10090	mmu-miR-1a-3p	2	1283	1289	-0.192	91	-0.161	92	-4.3448
ENSMUSG00000038400.10	Pmepa1	ENSMUST00000036248.7	10090	mmu-miR-1a-3p	2	858	864	-0.219	93	-0.196	94	-4.0201
ENSMUSG00000040596.10	Pogk	ENSMUST00000131487.2	10090	mmu-miR-1a-3p	2	2860	2866	-0.314	97	-0.305	97	-5.3345
ENSMUSG00000001100.5	Poldip2	ENSMUST00000001127.5	10090	mmu-miR-1a-3p	3	1562	1569	-0.151	87	-0.001	33	-5.3653
ENSMUSG00000041815.8	Poldip3	ENSMUST00000100375.5	10090	mmu-miR-1a-3p	2	1557	1563	-0.137	85	-0.135	90	-4.6057
ENSMUSG00000032383.6	Ppib	ENSMUST00000034947.5	10090	mmu-miR-1a-3p	3	141	148	-0.564	99	-0.564	99	-4.9644
ENSMUSG00000027784.9	Ppm1l	ENSMUST00000029355.7	10090	mmu-miR-1a-3p	3	6697	6704	-0.161	88	-0.053	77	-5.2386
ENSMUSG00000046794.8	Ppp1r3b	ENSMUST00000070481.6	10090	mmu-miR-1a-3p	2	1952	1958	-0.168	89	-0.149	91	-4.2458
ENSMUSG00000026626.6	Ppp2r5a	ENSMUST00000067976.3	10090	mmu-miR-1a-3p	1	895	901	-0.149	87	-0.133	90	-3.7565
ENSMUSG00000052144.6	Ppp4r2	ENSMUST00000063854.4	10090	mmu-miR-1a-3p	3	699	706	-0.357	97	-0.353	98	-5.2386
ENSMUSG00000039621.8	Prex1	ENSMUST00000036719.6	10090	mmu-miR-1a-3p	3	397	404	-0.03	52	-0.03	68	-4.7082
ENSMUSG00000005034.10	Prkacb	ENSMUST00000102515.4	10090	mmu-miR-1a-3p	1	101	107	-0.136	85	-0.136	90	-3.9358
ENSMUSG00000045038.9	Prkce	ENSMUST00000097275.3	10090	mmu-miR-1a-3p	3	2482	2489	-0.054	67	-0.053	78	-4.8889
ENSMUSG00000005268.15	Prlr	ENSMUST00000124470.2	10090	mmu-miR-1a-3p	3	554	561	-0.084	76	-0.084	84	-6.0008
ENSMUSG00000024594.8	Prrc1	ENSMUST00000025490.8	10090	mmu-miR-1a-3p	1	159	165	-0.127	84	-0.126	89	-3.6841
ENSMUSG00000071451.4	Psmg4	ENSMUST00000124996.2	10090	mmu-miR-1a-3p	3	1566	1573	-0.194	91	0	30	-5.3354
ENSMUSG00000006498.11	Ptbp1	ENSMUST00000165704.2	10090	mmu-miR-1a-3p	1	29	35	-0.192	91	-0.192	94	-3.9594
ENSMUSG00000072946.7	Ptgr2	ENSMUST00000135001.2	10090	mmu-miR-1a-3p	1	51	57	-0.012	35	-0.012	56	-4.4671
ENSMUSG00000026238.9	Ptma	ENSMUST00000186255.1	10090	mmu-miR-1a-3p	1	536	542	-0.235	94	-0.233	95	-3.8657
ENSMUSG00000033629.5	Ptplad1	ENSMUST00000036615.5	10090	mmu-miR-1a-3p	2	122	128	-0.286	96	-0.279	97	-5.3568
ENSMUSG00000033629.5	Ptplad1	ENSMUST00000036615.5	10090	mmu-miR-1a-3p	3	1072	1079	-0.374	98	-0.346	98	-4.799
ENSMUSG00000027540.8	Ptpn1	ENSMUST00000029053.7	10090	mmu-miR-1a-3p	3	1881	1888	-0.181	90	-0.147	91	-5.187
ENSMUSG00000026604.12	Ptpn14	ENSMUST00000027898.5	10090	mmu-miR-1a-3p	1	6136	6142	-0.044	62	-0.042	74	-4.2539
ENSMUSG00000026604.12	Ptpn14	ENSMUST00000027898.5	10090	mmu-miR-1a-3p	2	6262	6268	-0.052	66	-0.049	76	-3.2886
ENSMUSG00000026384.8	Ptpn4	ENSMUST00000064091.6	10090	mmu-miR-1a-3p	2	986	992	-0.02	41	-0.019	61	-5.0255
ENSMUSG00000026384.8	Ptpn4	ENSMUST00000064091.6	10090	mmu-miR-1a-3p	3	1858	1865	-0.055	67	-0.05	77	-5.6689
ENSMUSG00000027303.12	Ptpra	ENSMUST00000028769.7	10090	mmu-miR-1a-3p	1	306	312	-0.192	91	-0.043	74	-3.5942
ENSMUSG00000028399.12	Ptprd	ENSMUST00000107289.3	10090	mmu-miR-1a-3p	1	2777	2783	-0.026	49	-0.007	49	-3.7963
ENSMUSG00000021745.8	Ptprg	ENSMUST00000022264.7	10090	mmu-miR-1a-3p	3	287	294	-0.181	90	-0.18	93	-5.0226
ENSMUSG00000094483.2	Purb	ENSMUST00000179343.2	10090	mmu-miR-1a-3p	3	5503	5510	-0.092	78	-0.048	76	-5.6175
ENSMUSG00000043587.10	Pxylp1	ENSMUST00000112951.3	10090	mmu-miR-1a-3p	1	1260	1266	-0.195	91	-0.195	94	-3.4915
ENSMUSG00000055069.3	Rab39	ENSMUST00000068449.3	10090	mmu-miR-1a-3p	3	4636	4643	-0.316	97	-0.076	83	-5.272
ENSMUSG00000030055.11	Rab43	ENSMUST00000078647.5	10090	mmu-miR-1a-3p	3	214	221	-0.277	95	-0.277	97	-4.8314
ENSMUSG00000040661.6	Rad54l2	ENSMUST00000046502.6	10090	mmu-miR-1a-3p	2	3429	3435	-0.02	41	-0.017	60	-5.5011
ENSMUSG00000027652.10	Ralgapb	ENSMUST00000109486.3	10090	mmu-miR-1a-3p	3	1744	1751	-0.175	90	-0.107	88	-6.0401
ENSMUSG00000068798.6	Rap1a	ENSMUST00000090678.6	10090	mmu-miR-1a-3p	1	72	78	-0.1	80	-0.1	87	-4.0636
ENSMUSG00000052681.7	Rap1b	ENSMUST00000064667.7	10090	mmu-miR-1a-3p	1	66	72	-0.21	92	-0.21	95	-4.139
ENSMUSG00000062232.9	Rapgef2	ENSMUST00000118100.2	10090	mmu-miR-1a-3p	1	272	278	-0.109	81	-0.109	88	-5.5078
ENSMUSG00000017491.8	Rarb	ENSMUST00000063750.6	10090	mmu-miR-1a-3p	2	21	27	-0.246	94	-0.246	96	-3.8397
ENSMUSG00000021549.8	Rasa1	ENSMUST00000109552.2	10090	mmu-miR-1a-3p	3	118	125	-0.315	97	-0.315	97	-4.8177
ENSMUSG00000008658.10	Rbfox1	ENSMUST00000056416.7	10090	mmu-miR-1a-3p	1	718	724	-0.101	80	-0.101	87	-4.8573
ENSMUSG00000022119.10	Rbm26	ENSMUST00000163545.2	10090	mmu-miR-1a-3p	1	750	756	-0.091	78	-0.053	78	-3.7845
ENSMUSG00000024491.10	Rbm27	ENSMUST00000046972.8	10090	mmu-miR-1a-3p	1	3039	3045	-0.101	80	-0.026	66	-4.7033
ENSMUSG00000031134.11	Rbmx	ENSMUST00000098470.3	10090	mmu-miR-1a-3p	1	1827	1833	-0.088	77	-0.068	81	-4.2241
ENSMUSG00000031134.11	Rbmx	ENSMUST00000098470.3	10090	mmu-miR-1a-3p	1	2601	2607	-0.067	72	-0.052	77	-3.5778
ENSMUSG00000039601.10	Rcan2	ENSMUST00000044895.6	10090	mmu-miR-1a-3p	2	487	493	-0.091	78	-0.078	84	-3.6502
ENSMUSG00000059713.7	Rcan3	ENSMUST00000030606.8	10090	mmu-miR-1a-3p	2	3996	4002	-0.263	95	-0.182	93	-4.9614
ENSMUSG00000039852.11	Rere	ENSMUST00000105682.3	10090	mmu-miR-1a-3p	1	1711	1717	-0.175	90	-0.137	90	-4.1544
ENSMUSG00000043190.8	Rfesd	ENSMUST00000167271.2	10090	mmu-miR-1a-3p	3	414	421	-0.333	97	-0.044	75	-6.6034
ENSMUSG00000040929.11	Rfx3	ENSMUST00000165566.2	10090	mmu-miR-1a-3p	1	909	915	-0.02	41	-0.019	61	-4.8349
ENSMUSG00000028468.10	Rgp1	ENSMUST00000107886.3	10090	mmu-miR-1a-3p	1	1582	1588	-0.01	26	-0.01	53	-4.6052
ENSMUSG00000050310.8	Rictor	ENSMUST00000061656.6	10090	mmu-miR-1a-3p	3	877	884	-0.085	77	-0.085	85	-5.2732
ENSMUSG00000035226.5	Rims4	ENSMUST00000044734.2	10090	mmu-miR-1a-3p	3	1418	1425	-0.167	89	-0.041	74	-5.7096
ENSMUSG00000057455.7	Rit2	ENSMUST00000153060.2	10090	mmu-miR-1a-3p	3	283	290	-0.614	99	-0.614	99	-6.3767
ENSMUSG00000032217.7	Rnf111	ENSMUST00000034739.6	10090	mmu-miR-1a-3p	2	523	529	-0.211	92	-0.204	94	-4.9645
ENSMUSG00000024317.9	Rnf138	ENSMUST00000072847.6	10090	mmu-miR-1a-3p	3	1180	1187	-0.389	98	-0.218	95	-5.0067
ENSMUSG00000019189.8	Rnf145	ENSMUST00000019333.4	10090	mmu-miR-1a-3p	2	106	112	-0.045	63	-0.045	75	-3.9676
ENSMUSG00000047747.9	Rnf150	ENSMUST00000078525.5	10090	mmu-miR-1a-3p	3	6545	6552	-0.197	91	-0.105	87	-6.0268
ENSMUSG00000025427.9	Rnf165	ENSMUST00000026494.8	10090	mmu-miR-1a-3p	3	4050	4057	-0.149	87	-0.071	82	-6.6034
ENSMUSG00000070327.8	Rnf213	ENSMUST00000131035.3	10090	mmu-miR-1a-3p	3	236	243	-0.062	70	-0.062	80	-5.6671
ENSMUSG00000035696.10	Rnf38	ENSMUST00000098098.3	10090	mmu-miR-1a-3p	2	251	257	-0.202	92	-0.162	92	-4.7538
ENSMUSG00000030816.7	Rnf40	ENSMUST00000033088.6	10090	mmu-miR-1a-3p	1	736	742	-0.114	82	-0.114	88	-2.9488
ENSMUSG00000028274.12	Rngtt	ENSMUST00000108153.3	10090	mmu-miR-1a-3p	2	2157	2163	-0.099	80	-0.047	76	-3.2886
ENSMUSG00000032238.12	Rora	ENSMUST00000034766.8	10090	mmu-miR-1a-3p	3	4068	4075	-0.071	73	-0.07	82	-5.1756
ENSMUSG00000060938.9	Rpl26	ENSMUST00000073471.7	10090	mmu-miR-1a-3p	3	1505	1512	-0.139	86	0	25	-4.7288
ENSMUSG00000044098.9	Rsbn1	ENSMUST00000106806.1	10090	mmu-miR-1a-3p	3	124	131	-0.274	95	-0.273	96	-5.0067
ENSMUSG00000039968.5	Rsbn1l	ENSMUST00000036489.5	10090	mmu-miR-1a-3p	2	122	128	-0.226	93	-0.221	95	-4.3996
ENSMUSG00000035623.9	Rsf1	ENSMUST00000042399.8	10090	mmu-miR-1a-3p	1	339	345	-0.105	81	-0.093	86	-4.9872
ENSMUSG00000019880.9	Rspo3	ENSMUST00000092623.3	10090	mmu-miR-1a-3p	2	122	128	-0.394	98	-0.394	98	-5.3999
ENSMUSG00000020070.13	Rufy2	ENSMUST00000119567.2	10090	mmu-miR-1a-3p	2	3799	3805	-0.208	92	-0.014	58	-4.5189
ENSMUSG00000020070.13	Rufy2	ENSMUST00000119567.2	10090	mmu-miR-1a-3p	1	4348	4354	-0.028	50	-0.002	40	-3.4158
ENSMUSG00000020070.13	Rufy2	ENSMUST00000119567.2	10090	mmu-miR-1a-3p	1	4372	4378	-0.01	26	-0.001	34	-3.0302
ENSMUSG00000020070.13	Rufy2	ENSMUST00000119567.2	10090	mmu-miR-1a-3p	1	4387	4393	-0.01	26	-0.001	34	-3.0302
ENSMUSG00000072872.2	Rybp	ENSMUST00000101118.2	10090	mmu-miR-1a-3p	2	2011	2017	-0.222	93	-0.072	82	-4.5381
ENSMUSG00000068739.8	Sars	ENSMUST00000090553.6	10090	mmu-miR-1a-3p	2	1315	1321	-0.123	83	0	25	-4.2387
ENSMUSG00000015305.5	Sash1	ENSMUST00000015449.5	10090	mmu-miR-1a-3p	2	2679	2685	-0.187	91	-0.181	93	-5.0654
ENSMUSG00000033228.7	Scaf11	ENSMUST00000047835.6	10090	mmu-miR-1a-3p	3	2429	2436	-0.229	93	-0.072	82	-6.0401
ENSMUSG00000028249.10	Sdcbp	ENSMUST00000029912.5	10090	mmu-miR-1a-3p	1	497	503	-0.214	93	-0.214	95	-4.6898
ENSMUSG00000027879.4	Sec22b	ENSMUST00000029476.3	10090	mmu-miR-1a-3p	2	414	420	-0.299	96	-0.299	97	-4.1876
ENSMUSG00000030082.9	Sec61a1	ENSMUST00000032168.5	10090	mmu-miR-1a-3p	1	141	147	-0.225	93	-0.225	95	-4.7307
ENSMUSG00000027706.7	Sec62	ENSMUST00000029256.7	10090	mmu-miR-1a-3p	3	911	918	-0.44	99	-0.168	92	-5.635
ENSMUSG00000019802.8	Sec63	ENSMUST00000019937.4	10090	mmu-miR-1a-3p	3	541	548	-0.317	97	-0.146	91	-5.1425
ENSMUSG00000027200.12	Sema6d	ENSMUST00000103239.4	10090	mmu-miR-1a-3p	3	1563	1570	-0.192	91	-0.188	94	-6.006
ENSMUSG00000027808.7	Serp1	ENSMUST00000029385.7	10090	mmu-miR-1a-3p	1	138	144	-0.262	95	-0.254	96	-3.6958
ENSMUSG00000027808.7	Serp1	ENSMUST00000029385.7	10090	mmu-miR-1a-3p	1	161	167	-0.261	95	-0.253	96	-3.7621
ENSMUSG00000027808.7	Serp1	ENSMUST00000029385.7	10090	mmu-miR-1a-3p	1	1578	1584	-0.213	93	-0.191	94	-5.544
ENSMUSG00000024548.10	Setbp1	ENSMUST00000025430.9	10090	mmu-miR-1a-3p	3	403	410	-0.037	58	-0.037	72	-6.1111
ENSMUSG00000031548.7	Sfrp1	ENSMUST00000033952.7	10090	mmu-miR-1a-3p	2	2996	3002	-0.312	97	-0.272	96	-5.3562
ENSMUSG00000033720.7	Sfxn5	ENSMUST00000045846.6	10090	mmu-miR-1a-3p	2	2265	2271	-0.255	95	-0.253	96	-4.8385
ENSMUSG00000028524.16	Sgip1	ENSMUST00000106882.3	10090	mmu-miR-1a-3p	1	250	256	-0.145	86	-0.145	91	-4.3729
ENSMUSG00000028843.8	Sh3bgrl3	ENSMUST00000030651.8	10090	mmu-miR-1a-3p	2	128	134	-0.266	95	-0.266	96	-5.3356
ENSMUSG00000045629.7	Sh3tc2	ENSMUST00000051720.5	10090	mmu-miR-1a-3p	2	2387	2393	-0.146	86	0	32	-5.4733
ENSMUSG00000054115.6	Skp2	ENSMUST00000110585.3	10090	mmu-miR-1a-3p	3	1645	1652	-0.105	81	-0.105	87	-5.7958
ENSMUSG00000031684.10	Slc10a7	ENSMUST00000034111.8	10090	mmu-miR-1a-3p	3	838	845	-0.136	85	-0.124	89	-4.9644
ENSMUSG00000009378.3	Slc16a12	ENSMUST00000009522.3	10090	mmu-miR-1a-3p	2	782	788	-0.191	91	-0.191	94	-4.9574
ENSMUSG00000025161.11	Slc16a3	ENSMUST00000168579.2	10090	mmu-miR-1a-3p	1	174	180	-0.07	73	-0.07	82	-3.9333
ENSMUSG00000003528.9	Slc25a1	ENSMUST00000003622.9	10090	mmu-miR-1a-3p	1	450	456	-0.181	90	-0.092	86	-3.1143
ENSMUSG00000019082.12	Slc25a22	ENSMUST00000106007.4	10090	mmu-miR-1a-3p	2	225	231	-0.273	95	-0.272	96	-5.0332
ENSMUSG00000046329.9	Slc25a23	ENSMUST00000040280.8	10090	mmu-miR-1a-3p	3	750	757	-0.174	89	-0.163	92	-5.7967
ENSMUSG00000026819.10	Slc25a25	ENSMUST00000052119.8	10090	mmu-miR-1a-3p	3	979	986	-0.227	93	-0.227	95	-4.6411
ENSMUSG00000023912.9	Slc25a27	ENSMUST00000024705.4	10090	mmu-miR-1a-3p	3	759	766	-0.12	83	-0.062	80	-5.651
ENSMUSG00000022003.6	Slc25a30	ENSMUST00000022580.6	10090	mmu-miR-1a-3p	2	1500	1506	-0.202	92	-0.201	94	-4.966
ENSMUSG00000032449.8	Slc25a36	ENSMUST00000085206.5	10090	mmu-miR-1a-3p	2	3075	3081	-0.285	96	-0.158	92	-5.3999
ENSMUSG00000020100.10	Slc29a3	ENSMUST00000119595.2	10090	mmu-miR-1a-3p	3	836	843	-0.117	83	-0.117	88	-5.6061
ENSMUSG00000020100.10	Slc29a3	ENSMUST00000119595.2	10090	mmu-miR-1a-3p	3	983	990	-0.144	86	-0.138	90	-5.6061
ENSMUSG00000024069.7	Slc30a6	ENSMUST00000179074.2	10090	mmu-miR-1a-3p	3	2742	2749	-0.427	98	-0.011	55	-6.6034
ENSMUSG00000029221.10	Slc30a9	ENSMUST00000162372.2	10090	mmu-miR-1a-3p	1	491	497	-0.078	75	-0.078	83	-3.8426
ENSMUSG00000066150.7	Slc31a1	ENSMUST00000122092.1	10090	mmu-miR-1a-3p	1	1847	1853	-0.202	92	-0.078	83	-5.1345
ENSMUSG00000018999.9	Slc35b4	ENSMUST00000019143.8	10090	mmu-miR-1a-3p	3	3865	3872	-0.042	61	-0.003	42	-5.0089
ENSMUSG00000038602.7	Slc35f1	ENSMUST00000105473.2	10090	mmu-miR-1a-3p	2	1967	1973	-0.286	96	-0.272	96	-5.3562
ENSMUSG00000029924.9	Slc37a3	ENSMUST00000090243.4	10090	mmu-miR-1a-3p	3	643	650	-0.319	97	-0.319	97	-5.3008
ENSMUSG00000022462.6	Slc38a2	ENSMUST00000023099.6	10090	mmu-miR-1a-3p	1	273	279	-0.068	72	-0.068	81	-4.0309
ENSMUSG00000010064.10	Slc38a3	ENSMUST00000167868.2	10090	mmu-miR-1a-3p	3	655	662	-0.333	97	-0.179	93	-6.0326
ENSMUSG00000025986.6	Slc39a10	ENSMUST00000027131.5	10090	mmu-miR-1a-3p	1	1721	1727	-0.01	26	-0.004	43	-3.2536
ENSMUSG00000025986.6	Slc39a10	ENSMUST00000027131.5	10090	mmu-miR-1a-3p	3	2006	2013	-0.232	94	-0.082	84	-5.6147
ENSMUSG00000048833.8	Slc39a9	ENSMUST00000085245.5	10090	mmu-miR-1a-3p	1	3521	3527	-0.173	89	-0.113	88	-3.9302
ENSMUSG00000028412.12	Slc44a1	ENSMUST00000107651.3	10090	mmu-miR-1a-3p	3	30	37	-0.447	99	-0.447	99	-5.4259
ENSMUSG00000028412.12	Slc44a1	ENSMUST00000107651.3	10090	mmu-miR-1a-3p	3	2092	2099	-0.064	71	-0.064	80	-5.0089
ENSMUSG00000031596.10	Slc7a2	ENSMUST00000057784.9	10090	mmu-miR-1a-3p	3	1887	1894	-0.174	89	-0.149	91	-5.4259
ENSMUSG00000054640.9	Slc8a1	ENSMUST00000163680.3	10090	mmu-miR-1a-3p	3	1800	1807	-0.14	86	-0.137	90	-5.9779
ENSMUSG00000030376.7	Slc8a2	ENSMUST00000168693.1	10090	mmu-miR-1a-3p	3	582	589	-0.219	93	-0.219	95	-4.5109
ENSMUSG00000036790.5	Slitrk2	ENSMUST00000166241.1	10090	mmu-miR-1a-3p	3	3352	3359	-0.109	81	-0.05	77	-5.272
ENSMUSG00000027796.2	Smad9	ENSMUST00000029371.2	10090	mmu-miR-1a-3p	1	2894	2900	-0.079	75	-0.057	79	-4.6075
ENSMUSG00000026155.8	Smap1	ENSMUST00000027339.8	10090	mmu-miR-1a-3p	2	37	43	-0.316	97	-0.316	97	-4.6032
ENSMUSG00000000902.8	Smarcb1	ENSMUST00000000925.4	10090	mmu-miR-1a-3p	3	138	145	-0.461	99	-0.461	99	-5.651
ENSMUSG00000032481.11	Smarcc1	ENSMUST00000035057.8	10090	mmu-miR-1a-3p	3	1301	1308	-0.113	82	-0.112	88	-5.0384
ENSMUSG00000020463.10	Smek2	ENSMUST00000020755.6	10090	mmu-miR-1a-3p	3	966	973	-0.263	95	-0.257	96	-4.769
ENSMUSG00000037822.7	Smim14	ENSMUST00000139122.2	10090	mmu-miR-1a-3p	3	244	251	-0.575	99	-0.56	99	-6.0215
ENSMUSG00000018809.2	Smyd4	ENSMUST00000044530.2	10090	mmu-miR-1a-3p	2	537	543	-0.182	90	-0.176	93	-5.3694
ENSMUSG00000022676.6	Snai2	ENSMUST00000023356.6	10090	mmu-miR-1a-3p	2	724	730	-0.365	98	-0.358	98	-5.1781
ENSMUSG00000027273.8	Snap25	ENSMUST00000028727.5	10090	mmu-miR-1a-3p	3	413	420	-0.355	97	-0.355	98	-5.0067
ENSMUSG00000046032.11	Snx12	ENSMUST00000077876.3	10090	mmu-miR-1a-3p	3	2249	2256	-0.222	93	-0.043	74	-5.3653
ENSMUSG00000034484.7	Snx2	ENSMUST00000037850.5	10090	mmu-miR-1a-3p	2	351	357	-0.478	99	-0.477	99	-5.6748
ENSMUSG00000038291.11	Snx25	ENSMUST00000110378.3	10090	mmu-miR-1a-3p	2	335	341	-0.38	98	-0.357	98	-4.9277
ENSMUSG00000032733.5	Snx33	ENSMUST00000050916.5	10090	mmu-miR-1a-3p	2	4201	4207	-0.02	41	0	28	-4.9277
ENSMUSG00000055485.6	Soga1	ENSMUST00000069098.6	10090	mmu-miR-1a-3p	2	2579	2585	-0.078	75	-0.045	75	-5.1795
ENSMUSG00000098188.1	Sowahc	ENSMUST00000182161.1	10090	mmu-miR-1a-3p	3	1277	1284	-0.244	94	-0.236	95	-6.482
ENSMUSG00000025902.8	Sox17	ENSMUST00000027035.4	10090	mmu-miR-1a-3p	3	533	540	-0.469	99	-0.278	97	-6.0509
ENSMUSG00000051910.8	Sox6	ENSMUST00000166877.2	10090	mmu-miR-1a-3p	1	939	945	-0.151	87	-0.132	90	-4.8759
ENSMUSG00000001280.7	Sp1	ENSMUST00000001326.6	10090	mmu-miR-1a-3p	2	2784	2790	-0.02	41	-0.018	60	-5.0834
ENSMUSG00000018678.7	Sp2	ENSMUST00000107626.2	10090	mmu-miR-1a-3p	3	536	543	-0.369	98	-0.369	98	-6.1333
ENSMUSG00000038305.9	Spats2l	ENSMUST00000167085.2	10090	mmu-miR-1a-3p	3	1395	1402	-0.114	82	-0.032	69	-4.8314
ENSMUSG00000027351.9	Spred1	ENSMUST00000028829.7	10090	mmu-miR-1a-3p	3	584	591	-0.199	92	-0.195	94	-5.0804
ENSMUSG00000021468.7	Sptlc1	ENSMUST00000021920.6	10090	mmu-miR-1a-3p	2	1124	1130	-0.285	96	-0.013	56	-5.4951
ENSMUSG00000027646.10	Src	ENSMUST00000029175.8	10090	mmu-miR-1a-3p	3	1791	1798	-0.081	76	-0.08	84	-4.799
ENSMUSG00000026425.10	Srgap2	ENSMUST00000097588.3	10090	mmu-miR-1a-3p	2	1905	1911	-0.122	83	-0.119	89	-5.0874
ENSMUSG00000003161.10	Sri	ENSMUST00000088786.5	10090	mmu-miR-1a-3p	3	30	37	-0.641	99	-0.641	99	-5.7151
ENSMUSG00000036323.9	Srp72	ENSMUST00000101087.4	10090	mmu-miR-1a-3p	1	359	365	-0.12	83	-0.113	88	-3.7892
ENSMUSG00000018379.12	Srsf1	ENSMUST00000079866.5	10090	mmu-miR-1a-3p	2	490	496	-0.29	96	-0.289	97	-4.4441
ENSMUSG00000071172.7	Srsf3	ENSMUST00000130216.1	10090	mmu-miR-1a-3p	2	761	767	-0.29	96	-0.175	93	-5.8359
ENSMUSG00000029538.8	Srsf9	ENSMUST00000031513.8	10090	mmu-miR-1a-3p	3	66	73	-0.638	99	-0.638	99	-5.7958
ENSMUSG00000037013.10	Ss18	ENSMUST00000040964.7	10090	mmu-miR-1a-3p	1	91	97	-0.098	79	-0.098	87	-3.6657
ENSMUSG00000025862.9	Stag2	ENSMUST00000115073.3	10090	mmu-miR-1a-3p	1	1384	1390	-0.179	90	-0.169	93	-5.1933
ENSMUSG00000027367.11	Stard7	ENSMUST00000110375.3	10090	mmu-miR-1a-3p	3	322	329	-0.254	95	-0.254	96	-5.4259
ENSMUSG00000020303.2	Stc2	ENSMUST00000020546.2	10090	mmu-miR-1a-3p	3	57	64	-0.383	98	-0.357	98	-4.4567
ENSMUSG00000027030.10	Stk39	ENSMUST00000102715.3	10090	mmu-miR-1a-3p	1	1394	1400	-0.117	83	-0.023	65	-4.504
ENSMUSG00000027500.9	Stmn2	ENSMUST00000029002.7	10090	mmu-miR-1a-3p	1	382	388	-0.142	86	-0.137	90	-4.813
ENSMUSG00000026470.9	Stx6	ENSMUST00000027743.7	10090	mmu-miR-1a-3p	2	73	79	-0.224	93	-0.224	95	-5.1095
ENSMUSG00000016918.10	Sulf1	ENSMUST00000177608.2	10090	mmu-miR-1a-3p	3	387	394	-0.105	81	-0.105	87	-5.0683
ENSMUSG00000017548.10	Suz12	ENSMUST00000017692.9	10090	mmu-miR-1a-3p	1	1147	1153	-0.109	81	-0.109	88	-4.4127
ENSMUSG00000052748.9	Swt1	ENSMUST00000064771.6	10090	mmu-miR-1a-3p	3	361	368	-0.136	85	-0.128	89	-4.6889
ENSMUSG00000059602.9	Syn3	ENSMUST00000120638.2	10090	mmu-miR-1a-3p	3	160	167	-0.16	88	-0.16	92	-5.4358
ENSMUSG00000032423.7	Syncrip	ENSMUST00000174391.2	10090	mmu-miR-1a-3p	1	563	569	-0.094	79	-0.086	85	-3.2734
ENSMUSG00000035864.9	Syt1	ENSMUST00000105276.2	10090	mmu-miR-1a-3p	1	445	451	-0.098	79	-0.098	87	-3.5373
ENSMUSG00000035864.9	Syt1	ENSMUST00000105276.2	10090	mmu-miR-1a-3p	1	1425	1431	-0.131	85	-0.131	90	-4.3609
ENSMUSG00000030043.9	Tacr1	ENSMUST00000032122.8	10090	mmu-miR-1a-3p	3	136	143	-0.233	94	-0.233	95	-6.1476
ENSMUSG00000029196.9	Tada2b	ENSMUST00000031097.7	10090	mmu-miR-1a-3p	3	2226	2233	-0.148	87	-0.017	60	-5.6018
ENSMUSG00000026547.10	Tagln2	ENSMUST00000111230.2	10090	mmu-miR-1a-3p	2	69	75	-0.303	96	-0.303	97	-4.0244
ENSMUSG00000061288.8	Taok3	ENSMUST00000092889.6	10090	mmu-miR-1a-3p	2	74	80	-0.232	94	-0.232	95	-4.4198
ENSMUSG00000004535.7	Tax1bp1	ENSMUST00000080723.5	10090	mmu-miR-1a-3p	1	3984	3990	-0.211	92	0	28	-5.1124
ENSMUSG00000020130.8	Tbc1d15	ENSMUST00000020339.8	10090	mmu-miR-1a-3p	2	204	210	-0.416	98	-0.206	94	-5.731
ENSMUSG00000014767.11	Tbp	ENSMUST00000162505.2	10090	mmu-miR-1a-3p	2	445	451	-0.238	94	-0.23	95	-5.508
ENSMUSG00000018604.13	Tbx3	ENSMUST00000121021.2	10090	mmu-miR-1a-3p	1	42	48	-0.066	71	-0.066	81	-3.6475
ENSMUSG00000041852.9	Tcf20	ENSMUST00000109510.3	10090	mmu-miR-1a-3p	3	915	922	-0.057	68	-0.045	75	-4.769
ENSMUSG00000024985.13	Tcf7l2	ENSMUST00000111656.2	10090	mmu-miR-1a-3p	2	367	373	-0.214	93	-0.214	95	-5.0833
ENSMUSG00000021275.10	Tecpr2	ENSMUST00000169597.2	10090	mmu-miR-1a-3p	3	492	499	-0.03	52	-0.03	68	-3.7833
ENSMUSG00000000134.12	Tfe3	ENSMUST00000077680.4	10090	mmu-miR-1a-3p	1	639	645	-0.063	70	-0.063	80	-5.0899
ENSMUSG00000029553.7	Tfec	ENSMUST00000031533.7	10090	mmu-miR-1a-3p	2	5105	5111	-0.191	91	-0.016	59	-5.785
ENSMUSG00000029287.9	Tgfbr3	ENSMUST00000031224.9	10090	mmu-miR-1a-3p	2	579	585	-0.175	90	-0.175	93	-5.4359
ENSMUSG00000047407.12	Tgif1	ENSMUST00000186358.1	10090	mmu-miR-1a-3p	1	688	694	-0.158	88	-0.158	92	-3.9741
ENSMUSG00000062175.8	Tgif2	ENSMUST00000081335.7	10090	mmu-miR-1a-3p	3	359	366	-0.209	92	-0.209	94	-4.7523
ENSMUSG00000040152.8	Thbs1	ENSMUST00000039559.8	10090	mmu-miR-1a-3p	2	898	904	-0.298	96	-0.298	97	-5.7947
ENSMUSG00000037475.10	Thoc2	ENSMUST00000047037.9	10090	mmu-miR-1a-3p	3	186	193	-0.2	92	-0.2	94	-5.6061
ENSMUSG00000021779.11	Thrb	ENSMUST00000091471.5	10090	mmu-miR-1a-3p	1	51	57	-0.093	78	-0.093	86	-4.16
ENSMUSG00000020044.8	Timp3	ENSMUST00000020234.8	10090	mmu-miR-1a-3p	3	1091	1098	-0.351	97	-0.349	98	-4.9782
ENSMUSG00000020044.8	Timp3	ENSMUST00000020234.8	10090	mmu-miR-1a-3p	1	1683	1689	-0.154	87	-0.123	89	-4.7307
ENSMUSG00000038623.4	Tm6sf1	ENSMUST00000041890.2	10090	mmu-miR-1a-3p	3	1613	1620	-0.537	99	-0.003	42	-5.5554
ENSMUSG00000030126.12	Tmcc1	ENSMUST00000088896.4	10090	mmu-miR-1a-3p	3	418	425	-0.162	88	-0.162	92	-4.7082
ENSMUSG00000039428.5	Tmem135	ENSMUST00000041968.4	10090	mmu-miR-1a-3p	1	336	342	-0.222	93	-0.219	95	-4.6079
ENSMUSG00000024245.4	Tmem178	ENSMUST00000025092.4	10090	mmu-miR-1a-3p	3	113	120	-0.471	99	-0.471	99	-6.155
ENSMUSG00000043061.9	Tmem18	ENSMUST00000057151.8	10090	mmu-miR-1a-3p	3	2400	2407	-0.475	99	-0.447	99	-6.3214
ENSMUSG00000079659.1	Tmem243	ENSMUST00000115365.1	10090	mmu-miR-1a-3p	3	187	194	-0.526	99	-0.524	99	-4.8435
ENSMUSG00000038457.11	Tmem255b	ENSMUST00000167071.2	10090	mmu-miR-1a-3p	3	3244	3251	-0.114	82	-0.006	46	-5.6077
ENSMUSG00000038457.11	Tmem255b	ENSMUST00000167071.2	10090	mmu-miR-1a-3p	3	3257	3264	-0.17	89	-0.009	50	-5.6671
ENSMUSG00000035953.8	Tmem55b	ENSMUST00000160835.2	10090	mmu-miR-1a-3p	3	308	315	-0.416	98	-0.416	99	-6.0008
ENSMUSG00000032186.9	Tmod2	ENSMUST00000064433.4	10090	mmu-miR-1a-3p	2	868	874	-0.195	91	-0.069	81	-4.7213
ENSMUSG00000049775.11	Tmsb4x	ENSMUST00000112172.3	10090	mmu-miR-1a-3p	3	29	36	-0.78	99	-0.733	99	-5.1939
ENSMUSG00000024811.6	Tnks2	ENSMUST00000025729.6	10090	mmu-miR-1a-3p	1	204	210	-0.068	72	-0.068	81	-2.9664
ENSMUSG00000024811.6	Tnks2	ENSMUST00000025729.6	10090	mmu-miR-1a-3p	3	2034	2041	-0.278	95	-0.246	96	-5.0785
ENSMUSG00000091898.3	Tnnc1	ENSMUST00000169169.2	10090	mmu-miR-1a-3p	3	1190	1197	-0.146	86	0	0	-4.7716
ENSMUSG00000009470.11	Tnpo1	ENSMUST00000109399.3	10090	mmu-miR-1a-3p	3	2915	2922	-0.1	80	-0.097	87	-6.1071
ENSMUSG00000031691.8	Tnpo2	ENSMUST00000093360.5	10090	mmu-miR-1a-3p	3	1474	1481	-0.179	90	-0.176	93	-5.0504
ENSMUSG00000020422.8	Tns3	ENSMUST00000020695.7	10090	mmu-miR-1a-3p	3	97	104	-0.133	85	-0.133	90	-5.0452
ENSMUSG00000022752.8	Tomm70a	ENSMUST00000166897.1	10090	mmu-miR-1a-3p	1	1667	1673	-0.174	89	-0.027	66	-3.7282
ENSMUSG00000058126.6	Tpm3-rs7	ENSMUST00000072359.6	10090	mmu-miR-1a-3p	3	311	318	-0.466	99	-0.466	99	-5.9794
ENSMUSG00000031799.9	Tpm4	ENSMUST00000003575.9	10090	mmu-miR-1a-3p	3	1067	1074	-0.43	98	-0.421	99	-5.9836
ENSMUSG00000021573.9	Tppp	ENSMUST00000022057.8	10090	mmu-miR-1a-3p	2	68	74	-0.373	98	-0.373	98	-5.8577
ENSMUSG00000022858.10	Tra2b	ENSMUST00000161286.2	10090	mmu-miR-1a-3p	3	749	756	-0.455	99	-0.454	99	-5.8592
ENSMUSG00000017386.5	Traf4	ENSMUST00000017530.3	10090	mmu-miR-1a-3p	2	3360	3366	-0.088	77	-0.001	33	-3.4007
ENSMUSG00000026028.7	Trak2	ENSMUST00000174120.1	10090	mmu-miR-1a-3p	2	300	306	-0.082	76	-0.082	84	-5.0448
ENSMUSG00000062296.4	Trank1	ENSMUST00000078626.3	10090	mmu-miR-1a-3p	1	40	46	-0.081	76	-0.081	84	-3.9727
ENSMUSG00000032112.9	Trappc4	ENSMUST00000034623.6	10090	mmu-miR-1a-3p	2	245	251	-0.424	98	-0.42	99	-5.7947
ENSMUSG00000050663.7	Trhde	ENSMUST00000061632.7	10090	mmu-miR-1a-3p	2	241	247	-0.105	81	-0.095	86	-4.9606
ENSMUSG00000027993.11	Trim2	ENSMUST00000107692.2	10090	mmu-miR-1a-3p	2	1202	1208	-0.068	72	-0.065	81	-4.5804
ENSMUSG00000027993.11	Trim2	ENSMUST00000107692.2	10090	mmu-miR-1a-3p	3	4329	4336	-0.296	96	-0.268	96	-5.3292
ENSMUSG00000027189.11	Trim44	ENSMUST00000102573.2	10090	mmu-miR-1a-3p	2	4145	4151	-0.053	66	-0.036	72	-3.8607
ENSMUSG00000021188.9	Trip11	ENSMUST00000021605.8	10090	mmu-miR-1a-3p	2	2802	2808	-0.223	93	-0.175	93	-5.3999
ENSMUSG00000038679.11	Trps1	ENSMUST00000165201.3	10090	mmu-miR-1a-3p	1	1826	1832	-0.132	85	-0.126	89	-4.8425
ENSMUSG00000025511.9	Tspan4	ENSMUST00000026585.8	10090	mmu-miR-1a-3p	3	378	385	-0.432	98	-0.432	99	-4.799
ENSMUSG00000030352.9	Tspan9	ENSMUST00000112173.2	10090	mmu-miR-1a-3p	2	1001	1007	-0.193	91	-0.116	88	-4.168
ENSMUSG00000039485.7	Tspyl4	ENSMUST00000047935.7	10090	mmu-miR-1a-3p	3	493	500	-0.135	85	-0.135	90	-3.7833
ENSMUSG00000033530.7	Ttc7b	ENSMUST00000062957.6	10090	mmu-miR-1a-3p	2	706	712	-0.29	96	-0.256	96	-4.5413
ENSMUSG00000022451.7	Twf1	ENSMUST00000023087.7	10090	mmu-miR-1a-3p	1	71	77	-0.188	91	-0.18	93	-5.1933
ENSMUSG00000022451.7	Twf1	ENSMUST00000023087.7	10090	mmu-miR-1a-3p	3	1643	1650	-0.335	97	-0.293	97	-4.7716
ENSMUSG00000047583.4	Tyw3	ENSMUST00000170461.2	10090	mmu-miR-1a-3p	3	43	50	-0.481	99	-0.481	99	-5.0118
ENSMUSG00000039159.11	Ube2h	ENSMUST00000102993.4	10090	mmu-miR-1a-3p	3	206	213	-0.368	98	-0.368	98	-5.1261
ENSMUSG00000059890.10	Ube4a	ENSMUST00000117506.2	10090	mmu-miR-1a-3p	3	2620	2627	-0.159	88	-0.044	75	-5.0089
ENSMUSG00000039473.7	Ubn1	ENSMUST00000052449.5	10090	mmu-miR-1a-3p	3	1029	1036	-0.054	67	-0.054	78	-5.2146
ENSMUSG00000005312.9	Ubqln1	ENSMUST00000058735.6	10090	mmu-miR-1a-3p	2	1248	1254	-0.081	76	-0.043	75	-5.9876
ENSMUSG00000037487.6	Ubr5	ENSMUST00000110336.2	10090	mmu-miR-1a-3p	2	151	157	-0.265	95	-0.26	96	-5.4782
ENSMUSG00000026667.9	Uhmk1	ENSMUST00000123399.1	10090	mmu-miR-1a-3p	2	5411	5417	-0.171	89	-0.131	90	-5.5632
ENSMUSG00000026667.9	Uhmk1	ENSMUST00000123399.1	10090	mmu-miR-1a-3p	2	5797	5803	-0.332	97	-0.252	96	-5.731
ENSMUSG00000019951.9	Uhrf1bp1l	ENSMUST00000020112.5	10090	mmu-miR-1a-3p	3	658	665	-0.165	89	-0.137	90	-6.119
ENSMUSG00000040936.9	Ulk4	ENSMUST00000171923.2	10090	mmu-miR-1a-3p	3	1012	1019	-0.03	52	-0.001	34	-5.6798
ENSMUSG00000046562.5	Unc119b	ENSMUST00000060798.5	10090	mmu-miR-1a-3p	3	2576	2583	-0.205	92	-0.1	87	-4.799
ENSMUSG00000026111.10	Unc50	ENSMUST00000027285.7	10090	mmu-miR-1a-3p	2	116	122	-0.526	99	-0.524	99	-5.2943
ENSMUSG00000015127.9	Unkl	ENSMUST00000039734.6	10090	mmu-miR-1a-3p	3	1575	1582	-0.151	87	-0.151	91	-5.5993
ENSMUSG00000015127.9	Unkl	ENSMUST00000039734.6	10090	mmu-miR-1a-3p	3	1890	1897	-0.03	52	-0.03	68	-4.7288
ENSMUSG00000025437.10	Usp33	ENSMUST00000026507.7	10090	mmu-miR-1a-3p	2	60	66	-0.274	95	-0.274	96	-5.6743
ENSMUSG00000047712.7	Ust	ENSMUST00000061601.7	10090	mmu-miR-1a-3p	2	116	122	-0.242	94	-0.236	95	-5.5553
ENSMUSG00000047712.7	Ust	ENSMUST00000061601.7	10090	mmu-miR-1a-3p	3	2261	2268	-0.309	97	-0.275	97	-4.7344
ENSMUSG00000019820.9	Utrn	ENSMUST00000076817.4	10090	mmu-miR-1a-3p	2	397	403	-0.251	94	-0.251	96	-5.3562
ENSMUSG00000020894.11	Vamp2	ENSMUST00000117780.1	10090	mmu-miR-1a-3p	2	1412	1418	-0.188	91	-0.156	92	-4.7261
ENSMUSG00000020894.11	Vamp2	ENSMUST00000117780.1	10090	mmu-miR-1a-3p	2	1452	1458	-0.126	84	-0.105	87	-3.9404
ENSMUSG00000026696.10	Vamp4	ENSMUST00000150040.2	10090	mmu-miR-1a-3p	3	551	558	-0.627	99	-0.461	99	-6.1481
ENSMUSG00000023951.11	Vegfa	ENSMUST00000024747.8	10090	mmu-miR-1a-3p	2	1445	1451	-0.272	95	-0.231	95	-4.9574
ENSMUSG00000018377.5	Vezf1	ENSMUST00000018521.5	10090	mmu-miR-1a-3p	2	1796	1802	-0.124	84	-0.123	89	-4.6976
ENSMUSG00000030315.10	Vgll4	ENSMUST00000032459.8	10090	mmu-miR-1a-3p	2	1119	1125	-0.199	92	-0.198	94	-4.6146
ENSMUSG00000066735.5	Vkorc1l1	ENSMUST00000073945.4	10090	mmu-miR-1a-3p	2	2117	2123	-0.237	94	-0.234	95	-5.5037
ENSMUSG00000028868.8	Wasf2	ENSMUST00000084241.6	10090	mmu-miR-1a-3p	1	2780	2786	-0.01	26	-0.01	52	-4.4769
ENSMUSG00000029684.9	Wasl	ENSMUST00000031695.9	10090	mmu-miR-1a-3p	1	257	263	-0.14	86	-0.136	90	-4.7363
ENSMUSG00000047731.12	Wbp1l	ENSMUST00000138302.3	10090	mmu-miR-1a-3p	2	1291	1297	-0.105	81	-0.097	86	-4.1088
ENSMUSG00000047731.12	Wbp1l	ENSMUST00000138302.3	10090	mmu-miR-1a-3p	2	2483	2489	-0.17	89	-0.141	91	-4.6051
ENSMUSG00000034341.12	Wbp2	ENSMUST00000074628.7	10090	mmu-miR-1a-3p	2	424	430	-0.184	90	-0.174	93	-4.7356
ENSMUSG00000005103.9	Wdr1	ENSMUST00000005234.9	10090	mmu-miR-1a-3p	3	278	285	-0.245	94	-0.2	94	-5.6671
ENSMUSG00000032512.6	Wdr48	ENSMUST00000036561.6	10090	mmu-miR-1a-3p	3	380	387	-0.337	97	-0.337	98	-5.6696
ENSMUSG00000061559.10	Wdr61	ENSMUST00000130368.2	10090	mmu-miR-1a-3p	2	51	57	-0.322	97	-0.321	98	-4.4082
ENSMUSG00000054823.10	Whsc1l1	ENSMUST00000142395.2	10090	mmu-miR-1a-3p	1	5202	5208	-0.043	62	-0.017	60	-3.3003
ENSMUSG00000038013.9	Wipf2	ENSMUST00000037480.8	10090	mmu-miR-1a-3p	3	3461	3468	-0.144	86	-0.097	86	-4.8314
ENSMUSG00000041245.8	Wnk3	ENSMUST00000096285.4	10090	mmu-miR-1a-3p	2	3863	3869	-0.106	81	-0.096	86	-5.0314
ENSMUSG00000000125.5	Wnt3	ENSMUST00000000127.5	10090	mmu-miR-1a-3p	3	427	434	-0.176	90	-0.176	93	-4.9782
ENSMUSG00000022401.6	Xpnpep3	ENSMUST00000041609.5	10090	mmu-miR-1a-3p	1	420	426	-0.097	79	-0.094	86	-4.0801
ENSMUSG00000000131.10	Xpo6	ENSMUST00000168189.2	10090	mmu-miR-1a-3p	1	358	364	-0.155	87	-0.154	91	-3.8727
ENSMUSG00000000131.10	Xpo6	ENSMUST00000168189.2	10090	mmu-miR-1a-3p	1	508	514	-0.195	91	-0.193	94	-5.224
ENSMUSG00000014932.10	Yes1	ENSMUST00000072311.7	10090	mmu-miR-1a-3p	1	397	403	-0.093	78	-0.093	86	-4.0438
ENSMUSG00000024487.4	Yipf5	ENSMUST00000025364.4	10090	mmu-miR-1a-3p	2	518	524	-0.301	96	-0.301	97	-4.8537
ENSMUSG00000026775.4	Yme1l1	ENSMUST00000028117.3	10090	mmu-miR-1a-3p	3	2232	2239	-0.196	91	0	28	-5.1151
ENSMUSG00000018427.7	Ypel2	ENSMUST00000018571.4	10090	mmu-miR-1a-3p	2	1919	1925	-0.181	90	-0.105	87	-4.7736
ENSMUSG00000076432.7	Ywhaq	ENSMUST00000103002.2	10090	mmu-miR-1a-3p	2	403	409	-0.411	98	-0.411	99	-5.476
ENSMUSG00000022285.11	Ywhaz	ENSMUST00000022894.8	10090	mmu-miR-1a-3p	3	573	580	-0.369	98	-0.369	98	-5.4768
ENSMUSG00000018750.9	Zbtb4	ENSMUST00000108639.2	10090	mmu-miR-1a-3p	3	443	450	-0.103	80	-0.102	87	-4.6332
ENSMUSG00000066798.3	Zbtb6	ENSMUST00000053098.5	10090	mmu-miR-1a-3p	2	2845	2851	-0.289	96	-0.251	96	-5.1781
ENSMUSG00000035011.10	Zbtb7a	ENSMUST00000048128.9	10090	mmu-miR-1a-3p	3	3568	3575	-0.187	91	-0.085	85	-5.2146
ENSMUSG00000028042.10	Zbtb7b	ENSMUST00000107433.2	10090	mmu-miR-1a-3p	1	141	147	-0.16	88	-0.156	91	-4.6553
ENSMUSG00000022390.10	Zc3h7b	ENSMUST00000109554.1	10090	mmu-miR-1a-3p	3	1274	1281	-0.161	88	-0.16	92	-5.3354
ENSMUSG00000038872.9	Zfhx3	ENSMUST00000043896.9	10090	mmu-miR-1a-3p	1	2294	2300	-0.01	26	-0.01	52	-3.7892
ENSMUSG00000025255.13	Zfhx4	ENSMUST00000176383.2	10090	mmu-miR-1a-3p	1	1556	1562	-0.133	85	-0.126	89	-5.1466
ENSMUSG00000022811.11	Zfp148	ENSMUST00000165418.2	10090	mmu-miR-1a-3p	2	811	817	-0.194	91	-0.192	94	-5.356
ENSMUSG00000022811.11	Zfp148	ENSMUST00000165418.2	10090	mmu-miR-1a-3p	1	3543	3549	-0.054	67	-0.046	75	-5.0464
ENSMUSG00000052056.9	Zfp217	ENSMUST00000063710.7	10090	mmu-miR-1a-3p	1	1909	1915	-0.131	85	-0.12	89	-4.7146
ENSMUSG00000041258.11	Zfp236	ENSMUST00000171071.3	10090	mmu-miR-1a-3p	1	867	873	-0.102	80	-0.102	87	-4.522
ENSMUSG00000041258.11	Zfp236	ENSMUST00000171071.3	10090	mmu-miR-1a-3p	2	1957	1963	-0.131	85	-0.125	89	-5.0373
ENSMUSG00000038535.12	Zfp280d	ENSMUST00000183410.2	10090	mmu-miR-1a-3p	3	1032	1039	-0.289	96	-0.289	97	-6.3767
ENSMUSG00000041483.9	Zfp281	ENSMUST00000047734.9	10090	mmu-miR-1a-3p	1	686	692	-0.188	91	-0.184	93	-4.8759
ENSMUSG00000041483.9	Zfp281	ENSMUST00000047734.9	10090	mmu-miR-1a-3p	2	5157	5163	-0.109	81	-0.001	38	-5.0355
ENSMUSG00000029290.7	Zfp326	ENSMUST00000031227.5	10090	mmu-miR-1a-3p	1	93	99	-0.207	92	-0.205	94	-4.6075
ENSMUSG00000044786.5	Zfp36	ENSMUST00000051241.5	10090	mmu-miR-1a-3p	3	114	121	-0.298	96	-0.298	97	-3.9818
ENSMUSG00000021127.6	Zfp36l1	ENSMUST00000021552.1	10090	mmu-miR-1a-3p	1	939	945	-0.075	74	-0.075	83	-4.1156
ENSMUSG00000021127.6	Zfp36l1	ENSMUST00000021552.1	10090	mmu-miR-1a-3p	2	1605	1611	-0.164	89	-0.163	92	-4.66
ENSMUSG00000045817.8	Zfp36l2	ENSMUST00000060366.6	10090	mmu-miR-1a-3p	1	628	634	-0.055	67	-0.048	76	-4.816
ENSMUSG00000058881.7	Zfp516	ENSMUST00000171238.2	10090	mmu-miR-1a-3p	2	1941	1947	-0.093	78	-0.09	85	-5.595
ENSMUSG00000055633.5	Zfp580	ENSMUST00000069324.5	10090	mmu-miR-1a-3p	2	374	380	-0.353	97	-0.31	97	-5.6743
ENSMUSG00000039789.7	Zfp597	ENSMUST00000090522.4	10090	mmu-miR-1a-3p	3	94	101	-0.29	96	-0.282	97	-5.2732
ENSMUSG00000039841.9	Zfp800	ENSMUST00000115320.2	10090	mmu-miR-1a-3p	2	670	676	-0.283	96	-0.283	97	-4.6226
ENSMUSG00000071064.8	Zfp827	ENSMUST00000119254.2	10090	mmu-miR-1a-3p	3	747	754	-0.03	52	-0.03	68	-4.7148
ENSMUSG00000024695.10	Zfp91	ENSMUST00000038627.8	10090	mmu-miR-1a-3p	1	1236	1242	-0.01	26	-0.009	51	-2.3509
ENSMUSG00000018820.8	Zfyve27	ENSMUST00000169536.2	10090	mmu-miR-1a-3p	3	3038	3045	-0.088	77	-0.023	65	-5.0843
ENSMUSG00000018820.8	Zfyve27	ENSMUST00000169536.2	10090	mmu-miR-1a-3p	3	3154	3161	-0.09	78	-0.024	65	-4.8435
ENSMUSG00000036972.9	Zic4	ENSMUST00000066384.6	10090	mmu-miR-1a-3p	2	1373	1379	-0.054	67	-0.054	78	-4.0915
ENSMUSG00000027663.7	Zmat3	ENSMUST00000029199.5	10090	mmu-miR-1a-3p	2	78	84	-0.204	92	-0.204	94	-5.0332
ENSMUSG00000021156.11	Zmynd11	ENSMUST00000110637.2	10090	mmu-miR-1a-3p	1	1618	1624	-0.111	82	-0.037	72	-5.1185
ENSMUSG00000073062.3	Zxdb	ENSMUST00000101388.3	10090	mmu-miR-1a-3p	3	1962	1969	-0.03	52	-0.013	57	-4.6386
ENSMUSG00000029860.11	Zyx	ENSMUST00000164375.1	10090	mmu-miR-1a-3p	1	764	770	-0.083	76	-0.023	64	-4.0636
ENSMUSG00000039068.11	Zzz3	ENSMUST00000106100.3	10090	mmu-miR-1a-3p	2	156	162	-0.182	90	-0.182	93	-4.5913
ENSMUSG00000050705.10	2310061I04Rik	ENSMUST00000148482.2	10090	mmu-miR-210-3p	3	37	44	-0.889	99	-0.866	99	-5.2569
ENSMUSG00000000532.10	Acvr1b	ENSMUST00000000544.10	10090	mmu-miR-210-3p	2	1573	1579	-0.335	93	-0.33	95	-5.2738
ENSMUSG00000005580.6	Adcy9	ENSMUST00000117801.2	10090	mmu-miR-210-3p	2	512	518	-0.245	82	-0.242	89	-4.387
ENSMUSG00000045215.11	Asxl3	ENSMUST00000097655.3	10090	mmu-miR-210-3p	1	3257	3263	-0.138	62	-0.111	76	-3.3425
ENSMUSG00000030314.11	Atg7	ENSMUST00000032457.11	10090	mmu-miR-210-3p	2	1537	1543	-0.318	92	-0.052	55	-4.5881
ENSMUSG00000017929.8	B4galt5	ENSMUST00000109221.3	10090	mmu-miR-210-3p	3	140	147	-0.454	97	-0.454	98	-4.7175
ENSMUSG00000048482.9	Bdnf	ENSMUST00000053317.6	10090	mmu-miR-210-3p	1	189	195	-0.319	92	-0.31	94	-3.9829
ENSMUSG00000047021.9	Ccdc108	ENSMUST00000094844.3	10090	mmu-miR-210-3p	1	1431	1437	-0.098	53	-0.001	19	-2.7117
ENSMUSG00000002608.3	Ccdc97	ENSMUST00000002683.2	10090	mmu-miR-210-3p	2	974	980	-0.26	85	-0.248	90	-4.1709
ENSMUSG00000039782.9	Cpeb2	ENSMUST00000169035.2	10090	mmu-miR-210-3p	1	3411	3417	-0.211	76	-0.208	86	-3.8931
ENSMUSG00000020810.5	Cygb	ENSMUST00000021166.5	10090	mmu-miR-210-3p	2	393	399	-0.365	94	-0.361	96	-4.1527
ENSMUSG00000040818.7	Dennd6a	ENSMUST00000037585.7	10090	mmu-miR-210-3p	2	64	70	-0.279	88	-0.279	92	-4.9203
ENSMUSG00000028039.7	Efna3	ENSMUST00000029673.5	10090	mmu-miR-210-3p	2	765	771	-0.371	95	-0.371	97	-4.7987
ENSMUSG00000043460.6	Elfn2	ENSMUST00000088592.4	10090	mmu-miR-210-3p	2	136	142	-0.129	60	-0.129	78
ENSMUSG00000043460.6	Elfn2	ENSMUST00000088592.4	10090	mmu-miR-210-3p	2	142	148	-0.184	71	-0.184	84	-4.1727
ENSMUSG00000050627.8	Gpd1l	ENSMUST00000146623.2	10090	mmu-miR-210-3p	2	1600	1606	-0.291	89	-0.28	93	-5.1807
ENSMUSG00000004328.10	Hif3a	ENSMUST00000108492.3	10090	mmu-miR-210-3p	2	3977	3983	-0.131	61	-0.109	75	-3.598
ENSMUSG00000055239.8	Kcmf1	ENSMUST00000068697.8	10090	mmu-miR-210-3p	3	569	576	-0.452	97	-0.064	61	-5.1291
ENSMUSG00000048154.11	Kmt2d	ENSMUST00000178486.3	10090	mmu-miR-210-3p	3	1559	1566	-0.243	82	-0.206	86	-5.2338
ENSMUSG00000030557.11	Mef2a	ENSMUST00000156690.2	10090	mmu-miR-210-3p	1	3221	3227	-0.204	75	-0.193	85	-4.3789
ENSMUSG00000029632.5	Ndufa4	ENSMUST00000031637.5	10090	mmu-miR-210-3p	1	54	60	-0.373	95	-0.371	97	-3.6063
ENSMUSG00000038255.6	Neurod2	ENSMUST00000041685.6	10090	mmu-miR-210-3p	2	1156	1162	-0.222	78	-0.222	87	-4.1727
ENSMUSG00000038582.10	Pptc7	ENSMUST00000053426.9	10090	mmu-miR-210-3p	1	2609	2615	-0.254	84	-0.231	88	-4.2408
ENSMUSG00000048109.9	Rbm15	ENSMUST00000061772.9	10090	mmu-miR-210-3p	2	1056	1062	-0.198	73	-0.001	19	-4.0612
ENSMUSG00000018398.13	Sept8	ENSMUST00000117061.2	10090	mmu-miR-210-3p	2	178	184	-0.264	86	-0.264	91	-3.686
ENSMUSG00000048304.7	Slitrk3	ENSMUST00000059407.7	10090	mmu-miR-210-3p	2	653	659	-0.117	58	0	8
ENSMUSG00000048304.7	Slitrk3	ENSMUST00000059407.7	10090	mmu-miR-210-3p	2	659	665	-0.119	59	0	8	-4.1727
ENSMUSG00000048304.7	Slitrk3	ENSMUST00000059407.7	10090	mmu-miR-210-3p	2	671	677	-0.137	62	0	10
ENSMUSG00000026797.10	Stxbp1	ENSMUST00000077458.4	10090	mmu-miR-210-3p	2	22	28	-0.26	85	-0.26	91	-4.1244
ENSMUSG00000067629.5	Syngap1	ENSMUST00000081285.4	10090	mmu-miR-210-3p	3	530	537	-0.353	94	-0.353	96	-4.121
ENSMUSG00000040943.8	Tet2	ENSMUST00000098603.3	10090	mmu-miR-210-3p	2	2737	2743	-0.229	79	-0.229	88	-4.6948
ENSMUSG00000096847.1	Tmem151b	ENSMUST00000180252.1	10090	mmu-miR-210-3p	2	2111	2117	-0.256	84	-0.256	91	-4.3351
ENSMUSG00000049090.2	Zadh2	ENSMUST00000060223.2	10090	mmu-miR-210-3p	3	1406	1413	-0.482	98	-0.374	97	-4.3342
ENSMUSG00000068551.7	Zfp467	ENSMUST00000114559.2	10090	mmu-miR-210-3p	2	276	282	-0.209	75	-0.209	86	-3.7723

## Sheet: SDG
Gene ID	Gene Symbol	Transcript ID	Gene Tax ID	miRNA	Site Type	UTR_start	UTR end	context++ score	context++ score percentile	weighted context++ score	weighted context++ score percentile	Predicted relative KD
ENSMUSG00000040720.10	1110037F02Rik	ENSMUST00000059914.7	10090	mmu-miR-142a-5p	3	870	877	-0.122	94	-0.004	61	-4.3081
ENSMUSG00000045414.7	1190002N15Rik	ENSMUST00000113028.1	10090	mmu-miR-142a-5p	1	2386	2392	-0.04	83	-0.036	88	-2.4653
ENSMUSG00000051319.6	1500011K16Rik	ENSMUST00000135091.1	10090	mmu-miR-142a-5p	2	212	218	-0.224	98	-0.205	98	-3.6895
ENSMUSG00000078784.3	1810022K09Rik	ENSMUST00000186870.1	10090	mmu-miR-142a-5p	3	1052	1059	-0.226	98	-0.002	58	-3.9327
ENSMUSG00000020441.6	2310033P09Rik	ENSMUST00000020719.6	10090	mmu-miR-142a-5p	2	1082	1088	-0.093	92	-0.022	83	-3.4525
ENSMUSG00000071632.5	2510002D24Rik	ENSMUST00000055413.7	10090	mmu-miR-142a-5p	3	940	947	-0.115	94	0	47	-3.9483
ENSMUSG00000033111.10	3830406C13Rik	ENSMUST00000112669.4	10090	mmu-miR-142a-5p	2	2197	2203	-0.02	62	0	0	-3.357
ENSMUSG00000066571.8	4931406P16Rik	ENSMUST00000108074.2	10090	mmu-miR-142a-5p	1	1088	1094	-0.054	86	-0.054	91	-2.959
ENSMUSG00000047490.1	4932411E22Rik	ENSMUST00000050983.1	10090	mmu-miR-142a-5p	2	2452	2458	-0.02	62	-0.016	77	-3.5521
ENSMUSG00000027229.5	4933406J08Rik	ENSMUST00000028661.5	10090	mmu-miR-142a-5p	2	1250	1256	-0.079	90	-0.05	91	-3.2812
ENSMUSG00000033960.5	9430020K01Rik	ENSMUST00000037029.5	10090	mmu-miR-142a-5p	1	593	599	-0.016	60	-0.016	76	-3.2714
ENSMUSG00000040139.9	9430038I01Rik	ENSMUST00000068996.7	10090	mmu-miR-142a-5p	3	1271	1278	-0.164	96	-0.002	58	-3.7312
ENSMUSG00000057228.5	Aadat	ENSMUST00000079472.2	10090	mmu-miR-142a-5p	1	253	259	-0.133	95	-0.074	93	-3.3322
ENSMUSG00000015243.4	Abca1	ENSMUST00000030010.3	10090	mmu-miR-142a-5p	2	2933	2939	-0.02	62	-0.02	80	-3.2431
ENSMUSG00000015243.4	Abca1	ENSMUST00000030010.3	10090	mmu-miR-142a-5p	3	3076	3083	-0.03	77	-0.027	85	-4.3394
ENSMUSG00000022822.10	Abcc5	ENSMUST00000079158.7	10090	mmu-miR-142a-5p	1	278	284	-0.024	75	-0.024	84	-3.1266
ENSMUSG00000032131.10	Abcg4	ENSMUST00000034648.10	10090	mmu-miR-142a-5p	2	718	724	-0.02	62	-0.02	80	-3.1757
ENSMUSG00000039202.7	Abhd2	ENSMUST00000037315.7	10090	mmu-miR-142a-5p	2	1784	1790	-0.02	62	-0.017	77	-2.8614
ENSMUSG00000032540.10	Abhd5	ENSMUST00000156520.2	10090	mmu-miR-142a-5p	2	400	406	-0.029	77	-0.013	74	-2.8878
ENSMUSG00000030861.9	Acadsb	ENSMUST00000015829.8	10090	mmu-miR-142a-5p	3	360	367	-0.159	96	-0.158	97	-5.0489
ENSMUSG00000049076.9	Acap2	ENSMUST00000058033.7	10090	mmu-miR-142a-5p	1	3822	3828	-0.067	89	-0.041	89	-3.5933
ENSMUSG00000038007.9	Acer2	ENSMUST00000045224.8	10090	mmu-miR-142a-5p	2	3205	3211	-0.02	62	-0.019	79	-3.2431
ENSMUSG00000022185.13	Acin1	ENSMUST00000126166.2	10090	mmu-miR-142a-5p	3	461	468	-0.093	92	-0.093	95	-3.6415
ENSMUSG00000044337.5	Ackr3	ENSMUST00000065587.4	10090	mmu-miR-142a-5p	2	394	400	-0.149	96	-0.149	97	-3.212
ENSMUSG00000021620.4	Acot12	ENSMUST00000022120.4	10090	mmu-miR-142a-5p	2	628	634	-0.058	87	-0.039	88	-3.7018
ENSMUSG00000020333.12	Acsl6	ENSMUST00000093106.6	10090	mmu-miR-142a-5p	2	176	182	-0.105	93	-0.105	95	-3.3476
ENSMUSG00000068614.7	Actc1	ENSMUST00000090269.6	10090	mmu-miR-142a-5p	1	145	151	-0.186	97	-0.186	98	-3.3454
ENSMUSG00000054808.8	Actn4	ENSMUST00000068045.8	10090	mmu-miR-142a-5p	2	658	664	-0.177	97	-0.175	98	-4.4027
ENSMUSG00000027259.10	Adal	ENSMUST00000028702.4	10090	mmu-miR-142a-5p	2	2742	2748	-0.02	62	-0.002	58	-2.849
ENSMUSG00000054555.6	Adam12	ENSMUST00000067680.5	10090	mmu-miR-142a-5p	2	2834	2840	-0.02	62	-0.017	77	-4.0011
ENSMUSG00000022893.9	Adamts1	ENSMUST00000023610.9	10090	mmu-miR-142a-5p	3	1023	1030	-0.06	88	-0.059	92	-4.6429
ENSMUSG00000022894.5	Adamts5	ENSMUST00000023611.5	10090	mmu-miR-142a-5p	3	405	412	-0.03	77	-0.03	86	-4.2596
ENSMUSG00000049470.8	Aff4	ENSMUST00000060945.6	10090	mmu-miR-142a-5p	3	3434	3441	-0.03	77	-0.011	73	-3.9628
ENSMUSG00000019256.12	Ahr	ENSMUST00000116436.3	10090	mmu-miR-142a-5p	3	1164	1171	-0.03	77	-0.03	86	-4.0583
ENSMUSG00000045165.5	AI467606	ENSMUST00000056288.5	10090	mmu-miR-142a-5p	3	995	1002	-0.398	99	-0.398	99	-4.4365
ENSMUSG00000032786.9	Alas1	ENSMUST00000112524.3	10090	mmu-miR-142a-5p	1	63	69	-0.178	97	-0.176	98	-2.4983
ENSMUSG00000022636.8	Alcam	ENSMUST00000023312.8	10090	mmu-miR-142a-5p	3	1170	1177	-0.147	96	-0.075	93	-4.7073
ENSMUSG00000042650.3	Alkbh5	ENSMUST00000044250.3	10090	mmu-miR-142a-5p	3	4025	4032	-0.169	97	-0.116	96	-4.297
ENSMUSG00000026024.9	Als2	ENSMUST00000027178.7	10090	mmu-miR-142a-5p	3	1153	1160	-0.08	91	-0.075	93	-4.9345
ENSMUSG00000042225.3	Ammecr1	ENSMUST00000041317.2	10090	mmu-miR-142a-5p	1	3746	3752	-0.01	46	-0.01	69	-2.8716
ENSMUSG00000040351.7	Ankib1	ENSMUST00000043551.6	10090	mmu-miR-142a-5p	2	859	865	-0.02	62	-0.02	80	-3.1881
ENSMUSG00000040351.7	Ankib1	ENSMUST00000043551.6	10090	mmu-miR-142a-5p	3	2240	2247	-0.03	77	-0.026	85	-3.6412
ENSMUSG00000055204.9	Ankrd17	ENSMUST00000014421.9	10090	mmu-miR-142a-5p	2	453	459	-0.02	62	-0.015	75	-4.29
ENSMUSG00000014496.7	Ankrd28	ENSMUST00000014640.7	10090	mmu-miR-142a-5p	2	1774	1780	-0.02	62	-0.02	80	-4.0589
ENSMUSG00000022237.11	Ankrd33b	ENSMUST00000110410.3	10090	mmu-miR-142a-5p	3	1164	1171	-0.03	77	-0.008	66	-4.261
ENSMUSG00000022237.11	Ankrd33b	ENSMUST00000110410.3	10090	mmu-miR-142a-5p	2	1310	1316	-0.02	62	-0.005	63	-2.9266
ENSMUSG00000021824.7	Ap3m1	ENSMUST00000154460.2	10090	mmu-miR-142a-5p	2	2943	2949	-0.02	62	-0.002	57	-4.1031
ENSMUSG00000015750.10	Aph1a	ENSMUST00000015894.6	10090	mmu-miR-142a-5p	3	1082	1089	-0.069	89	-0.069	93	-3.6964
ENSMUSG00000037010.7	Apln	ENSMUST00000039026.7	10090	mmu-miR-142a-5p	1	1994	2000	-0.08	91	-0.08	94	-2.9888
ENSMUSG00000018481.9	Appbp2	ENSMUST00000018625.9	10090	mmu-miR-142a-5p	1	450	456	-0.01	46	-0.01	69	-2.4556
ENSMUSG00000020263.9	Appl2	ENSMUST00000020500.8	10090	mmu-miR-142a-5p	2	284	290	-0.063	88	-0.063	92	-3.349
ENSMUSG00000027255.9	Arfgap2	ENSMUST00000080008.7	10090	mmu-miR-142a-5p	2	2474	2480	-0.02	62	0	47	-2.9116
ENSMUSG00000058230.7	Arhgap35	ENSMUST00000075845.5	10090	mmu-miR-142a-5p	1	2671	2677	-0.03	77	-0.009	67	-3.0827
ENSMUSG00000050730.11	Arhgap42	ENSMUST00000093893.6	10090	mmu-miR-142a-5p	3	3197	3204	-0.037	82	-0.006	64	-4.7184
ENSMUSG00000035133.8	Arhgap5	ENSMUST00000110725.1	10090	mmu-miR-142a-5p	2	3852	3858	-0.02	62	-0.001	53	-4.1211
ENSMUSG00000004562.11	Arhgef40	ENSMUST00000093813.6	10090	mmu-miR-142a-5p	3	232	239	-0.154	96	-0.154	97	-3.8479
ENSMUSG00000031133.7	Arhgef6	ENSMUST00000033468.5	10090	mmu-miR-142a-5p	1	2015	2021	-0.081	91	-0.078	94	-3.0633
ENSMUSG00000007880.11	Arid1a	ENSMUST00000145664.3	10090	mmu-miR-142a-5p	1	897	903	-0.01	46	-0.01	70	-1.8933
ENSMUSG00000007880.11	Arid1a	ENSMUST00000145664.3	10090	mmu-miR-142a-5p	1	1270	1276	-0.024	75	-0.023	83	-3.4698
ENSMUSG00000069729.8	Arid1b	ENSMUST00000115797.3	10090	mmu-miR-142a-5p	1	1385	1391	-0.039	83	-0.022	83	-3.4324
ENSMUSG00000033237.13	Arid2	ENSMUST00000096250.4	10090	mmu-miR-142a-5p	3	2831	2838	-0.03	77	-0.002	57	-4.5654
ENSMUSG00000047446.13	Arl4a	ENSMUST00000146905.1	10090	mmu-miR-142a-5p	1	994	1000	-0.019	62	0	51	-3.6231
ENSMUSG00000032468.6	Armc8	ENSMUST00000035043.6	10090	mmu-miR-142a-5p	2	2269	2275	-0.064	88	-0.044	89	-3.364
ENSMUSG00000049804.9	Armcx4	ENSMUST00000124226.2	10090	mmu-miR-142a-5p	2	295	301	-0.096	92	-0.095	95	-3.212
ENSMUSG00000007656.8	Arpp19	ENSMUST00000169492.2	10090	mmu-miR-142a-5p	3	1363	1370	-0.057	87	-0.002	58	-4.5307
ENSMUSG00000074794.4	Arrdc3	ENSMUST00000099356.3	10090	mmu-miR-142a-5p	1	2455	2461	-0.01	46	-0.009	68	-3.1967
ENSMUSG00000021898.9	Asb14	ENSMUST00000090337.5	10090	mmu-miR-142a-5p	2	3855	3861	-0.02	62	0	50	-3.1089
ENSMUSG00000046378.6	Asphd1	ENSMUST00000106340.2	10090	mmu-miR-142a-5p	2	484	490	-0.215	98	-0.178	98	-3.7944
ENSMUSG00000037486.12	Asxl2	ENSMUST00000111215.4	10090	mmu-miR-142a-5p	2	3890	3896	-0.028	76	-0.021	83	-4.0713
ENSMUSG00000023027.7	Atf1	ENSMUST00000023769.5	10090	mmu-miR-142a-5p	1	982	988	-0.114	94	-0.114	96	-3.8003
ENSMUSG00000026663.6	Atf6	ENSMUST00000027974.6	10090	mmu-miR-142a-5p	1	5146	5152	-0.01	46	-0.009	67	-3.1194
ENSMUSG00000026289.10	Atg16l1	ENSMUST00000027512.7	10090	mmu-miR-142a-5p	2	872	878	-0.093	92	-0.092	94	-2.8878
ENSMUSG00000030314.11	Atg7	ENSMUST00000032457.11	10090	mmu-miR-142a-5p	2	879	885	-0.02	62	-0.004	62	-3.4065
ENSMUSG00000022533.8	Atp13a3	ENSMUST00000061350.7	10090	mmu-miR-142a-5p	3	3106	3113	-0.056	87	-0.009	68	-4.3804
ENSMUSG00000022533.8	Atp13a3	ENSMUST00000061350.7	10090	mmu-miR-142a-5p	1	3131	3137	-0.011	58	-0.002	57	-3.0556
ENSMUSG00000026576.7	Atp1b1	ENSMUST00000027863.7	10090	mmu-miR-142a-5p	3	1005	1012	-0.337	99	-0.318	99	-4.4021
ENSMUSG00000026463.12	Atp2b4	ENSMUST00000143567.2	10090	mmu-miR-142a-5p	1	2303	2309	-0.01	46	-0.01	70	-3.0556
ENSMUSG00000033792.7	Atp7a	ENSMUST00000055941.6	10090	mmu-miR-142a-5p	3	3231	3238	-0.071	89	-0.06	92	-4.5379
ENSMUSG00000048997.12	Atxn7l2	ENSMUST00000117409.2	10090	mmu-miR-142a-5p	3	86	93	-0.541	99	-0.541	99	-4.297
ENSMUSG00000003604.9	Aven	ENSMUST00000099588.3	10090	mmu-miR-142a-5p	2	490	496	-0.084	91	0	47	-3.9855
ENSMUSG00000020123.5	Avpr1a	ENSMUST00000020323.5	10090	mmu-miR-142a-5p	3	277	284	-0.166	96	-0.149	97	-3.648
ENSMUSG00000037316.8	Bag4	ENSMUST00000038498.8	10090	mmu-miR-142a-5p	2	318	324	-0.02	62	-0.02	80	-3.689
ENSMUSG00000033569.12	Bai3	ENSMUST00000126626.2	10090	mmu-miR-142a-5p	1	239	245	-0.023	74	-0.023	83	-3.6521
ENSMUSG00000033569.12	Bai3	ENSMUST00000126626.2	10090	mmu-miR-142a-5p	3	387	394	-0.34	99	-0.34	99	-5.0477
ENSMUSG00000040054.10	Baz2a	ENSMUST00000170054.3	10090	mmu-miR-142a-5p	3	1833	1840	-0.03	77	-0.006	63	-3.648
ENSMUSG00000035919.11	Bbs9	ENSMUST00000039798.10	10090	mmu-miR-142a-5p	3	276	283	-0.16	96	-0.16	97	-4.3175
ENSMUSG00000022641.10	Bbx	ENSMUST00000138166.2	10090	mmu-miR-142a-5p	1	2522	2528	-0.01	46	-0.005	63	-3.324
ENSMUSG00000046096.6	BC030336	ENSMUST00000060175.6	10090	mmu-miR-142a-5p	2	3446	3452	-0.115	94	-0.05	90	-4.1856
ENSMUSG00000027792.6	Bche	ENSMUST00000029367.5	10090	mmu-miR-142a-5p	1	15	21	-0.028	76	-0.028	85	-2.3171
ENSMUSG00000040363.9	Bcor	ENSMUST00000115513.3	10090	mmu-miR-142a-5p	1	121	127	-0.049	85	-0.049	90	-2.8887
ENSMUSG00000035086.8	Becn1	ENSMUST00000130916.2	10090	mmu-miR-142a-5p	2	123	129	-0.209	98	-0.19	98	-3.9581
ENSMUSG00000030256.6	Bhlhe41	ENSMUST00000111703.1	10090	mmu-miR-142a-5p	2	1625	1631	-0.057	87	-0.051	91	-3.0286
ENSMUSG00000030256.6	Bhlhe41	ENSMUST00000111703.1	10090	mmu-miR-142a-5p	1	2493	2499	-0.076	90	-0.063	92	-3.3536
ENSMUSG00000014329.9	Bicc1	ENSMUST00000143791.2	10090	mmu-miR-142a-5p	2	1002	1008	-0.02	62	-0.02	80	-3.4488
ENSMUSG00000067787.5	Blcap	ENSMUST00000109528.3	10090	mmu-miR-142a-5p	1	1515	1521	-0.109	93	-0.051	91	-3.4945
ENSMUSG00000026739.8	Bmi1	ENSMUST00000028071.7	10090	mmu-miR-142a-5p	1	58	64	-0.034	81	-0.034	87	-2.7755
ENSMUSG00000027358.6	Bmp2	ENSMUST00000028836.6	10090	mmu-miR-142a-5p	2	112	118	-0.109	93	-0.109	96	-3.2999
ENSMUSG00000011958.12	Bnip2	ENSMUST00000034754.6	10090	mmu-miR-142a-5p	3	239	246	-0.295	99	-0.295	99	-4.2897
ENSMUSG00000061755.7	Bod1l	ENSMUST00000050556.7	10090	mmu-miR-142a-5p	2	407	413	-0.069	89	-0.068	93	-3.4248
ENSMUSG00000022387.11	Brd1	ENSMUST00000109381.2	10090	mmu-miR-142a-5p	1	636	642	-0.013	59	-0.013	74	-3.474
ENSMUSG00000026918.11	Brd3	ENSMUST00000028282.9	10090	mmu-miR-142a-5p	2	815	821	-0.101	93	-0.04	89	-4.4239
ENSMUSG00000063952.10	Brpf3	ENSMUST00000004985.9	10090	mmu-miR-142a-5p	2	1697	1703	-0.02	62	-0.02	80	-3.1163
ENSMUSG00000063663.6	Brwd3	ENSMUST00000150434.2	10090	mmu-miR-142a-5p	2	773	779	-0.02	62	-0.02	80	-4.1797
ENSMUSG00000040565.7	Btaf1	ENSMUST00000099494.3	10090	mmu-miR-142a-5p	1	849	855	-0.01	46	-0.008	67	-2.265
ENSMUSG00000025103.7	Btbd1	ENSMUST00000026093.7	10090	mmu-miR-142a-5p	3	399	406	-0.067	89	-0.053	91	-3.648
ENSMUSG00000038187.9	Btbd10	ENSMUST00000047091.8	10090	mmu-miR-142a-5p	3	365	372	-0.251	98	-0.248	99	-3.7204
ENSMUSG00000041702.6	Btbd7	ENSMUST00000045652.6	10090	mmu-miR-142a-5p	2	311	317	-0.068	89	-0.068	93	-3.8562
ENSMUSG00000041702.6	Btbd7	ENSMUST00000045652.6	10090	mmu-miR-142a-5p	2	4266	4272	-0.02	62	-0.018	78	-3.0426
ENSMUSG00000036478.7	Btg1	ENSMUST00000038377.7	10090	mmu-miR-142a-5p	2	252	258	-0.02	62	-0.02	80	-3.349
ENSMUSG00000022863.9	Btg3	ENSMUST00000023570.8	10090	mmu-miR-142a-5p	2	192	198	-0.192	97	-0.192	98	-4.1856
ENSMUSG00000022863.9	Btg3	ENSMUST00000023570.8	10090	mmu-miR-142a-5p	2	323	329	-0.109	93	-0.109	96	-4.3652
ENSMUSG00000071317.3	Bves	ENSMUST00000095715.3	10090	mmu-miR-142a-5p	3	3081	3088	-0.039	83	-0.003	60	-3.9503
ENSMUSG00000051223.9	Bzw1	ENSMUST00000050552.9	10090	mmu-miR-142a-5p	2	312	318	-0.026	76	-0.026	85	-3.6643
ENSMUSG00000045975.7	C2cd2	ENSMUST00000170757.1	10090	mmu-miR-142a-5p	2	3355	3361	-0.02	62	-0.015	76	-2.8878
ENSMUSG00000046449.10	C77370	ENSMUST00000118314.2	10090	mmu-miR-142a-5p	3	1441	1448	-0.03	77	-0.024	84	-4.6221
ENSMUSG00000046449.10	C77370	ENSMUST00000118314.2	10090	mmu-miR-142a-5p	1	5909	5915	-0.012	58	-0.008	66	-3.4945
ENSMUSG00000004110.9	Cacna1e	ENSMUST00000187541.1	10090	mmu-miR-142a-5p	3	4932	4939	-0.03	77	-0.03	86	-4.3175
ENSMUSG00000069806.4	Cacng7	ENSMUST00000092891.4	10090	mmu-miR-142a-5p	2	1259	1265	-0.234	98	-0.234	99	-3.7627
ENSMUSG00000064115.8	Cadm2	ENSMUST00000114292.2	10090	mmu-miR-142a-5p	1	1337	1343	-0.085	91	-0.069	93	-3.2291
ENSMUSG00000005338.8	Cadm3	ENSMUST00000111220.2	10090	mmu-miR-142a-5p	1	2096	2102	-0.01	46	-0.004	60	-3.8924
ENSMUSG00000060371.7	Caln1	ENSMUST00000111288.2	10090	mmu-miR-142a-5p	1	7755	7761	-0.01	46	0	51	-3.2573
ENSMUSG00000024617.11	Camk2a	ENSMUST00000102888.4	10090	mmu-miR-142a-5p	3	1599	1606	-0.044	84	-0.043	89	-3.6904
ENSMUSG00000014592.14	Camta1	ENSMUST00000097774.3	10090	mmu-miR-142a-5p	2	1309	1315	-0.02	62	-0.02	80	-3.7627
ENSMUSG00000014592.14	Camta1	ENSMUST00000097774.3	10090	mmu-miR-142a-5p	2	1330	1336	-0.02	62	-0.02	80	-3.9203
ENSMUSG00000014592.14	Camta1	ENSMUST00000097774.3	10090	mmu-miR-142a-5p	1	3249	3255	-0.023	74	-0.021	83	-3.2171
ENSMUSG00000026270.6	Capn10	ENSMUST00000027488.5	10090	mmu-miR-142a-5p	3	377	384	-0.348	99	-0.346	99	-4.0583
ENSMUSG00000021893.8	Capn7	ENSMUST00000022451.8	10090	mmu-miR-142a-5p	3	897	904	-0.238	98	-0.209	98	-4.9345
ENSMUSG00000030309.11	Caprin2	ENSMUST00000111569.3	10090	mmu-miR-142a-5p	3	180	187	-0.301	99	-0.301	99	-4.7073
ENSMUSG00000041261.9	Car8	ENSMUST00000066674.7	10090	mmu-miR-142a-5p	3	587	594	-0.303	99	-0.255	99	-4.8018
ENSMUSG00000056228.9	Cars2	ENSMUST00000049461.5	10090	mmu-miR-142a-5p	3	57	64	-0.483	99	-0.483	99	-4.3335
ENSMUSG00000031012.12	Cask	ENSMUST00000115438.4	10090	mmu-miR-142a-5p	3	796	803	-0.133	95	-0.115	96	-4.4093
ENSMUSG00000028914.8	Casp9	ENSMUST00000097805.5	10090	mmu-miR-142a-5p	2	1324	1330	-0.103	93	-0.093	95	-4.2567
ENSMUSG00000021585.8	Cast	ENSMUST00000065629.4	10090	mmu-miR-142a-5p	1	249	255	-0.01	46	-0.009	67	-3.0843
ENSMUSG00000022637.10	Cblb	ENSMUST00000114471.1	10090	mmu-miR-142a-5p	2	3309	3315	-0.022	74	-0.011	73	-3.8683
ENSMUSG00000067578.3	Cbln4	ENSMUST00000087950.3	10090	mmu-miR-142a-5p	2	842	848	-0.144	96	-0.144	97	-4.2895
ENSMUSG00000067578.3	Cbln4	ENSMUST00000087950.3	10090	mmu-miR-142a-5p	2	886	892	-0.106	93	-0.106	95	-3.3773
ENSMUSG00000029836.10	Cbx3	ENSMUST00000114445.2	10090	mmu-miR-142a-5p	2	1214	1220	-0.179	97	-0.163	97	-4.1414
ENSMUSG00000052407.11	Ccdc171	ENSMUST00000053414.7	10090	mmu-miR-142a-5p	3	745	752	-0.03	77	-0.024	84	-3.7363
ENSMUSG00000038903.8	Ccdc68	ENSMUST00000043929.5	10090	mmu-miR-142a-5p	2	2501	2507	-0.02	62	-0.002	57	-3.4108
ENSMUSG00000090946.3	Ccdc71l	ENSMUST00000172332.3	10090	mmu-miR-142a-5p	2	1777	1783	-0.02	62	-0.001	55	-3.4108
ENSMUSG00000032878.11	Ccdc85a	ENSMUST00000093253.4	10090	mmu-miR-142a-5p	2	832	838	-0.079	90	-0.079	94	-4.2008
ENSMUSG00000032740.11	Ccdc88a	ENSMUST00000040182.7	10090	mmu-miR-142a-5p	1	980	986	-0.01	46	-0.009	67	-2.9735
ENSMUSG00000028212.11	Ccne2	ENSMUST00000029866.10	10090	mmu-miR-142a-5p	2	853	859	-0.022	74	-0.014	75	-3.2438
ENSMUSG00000029385.9	Ccng2	ENSMUST00000031331.7	10090	mmu-miR-142a-5p	3	976	983	-0.293	99	-0.287	99	-4.7073
ENSMUSG00000026349.9	Ccnt2	ENSMUST00000112570.1	10090	mmu-miR-142a-5p	2	614	620	-0.072	89	-0.072	93	-3.8483
ENSMUSG00000025804.4	Ccr1	ENSMUST00000026911.4	10090	mmu-miR-142a-5p	3	1164	1171	-0.129	95	-0.035	88	-5.1728
ENSMUSG00000030156.3	Cd69	ENSMUST00000032259.3	10090	mmu-miR-142a-5p	2	257	263	-0.117	94	-0.117	96	-2.8878
ENSMUSG00000024780.6	Cdc37l1	ENSMUST00000050148.3	10090	mmu-miR-142a-5p	2	87	93	-0.157	96	-0.153	97	-2.8878
ENSMUSG00000040452.8	Cdh12	ENSMUST00000075132.6	10090	mmu-miR-142a-5p	1	795	801	-0.01	46	-0.01	70	-2.5019
ENSMUSG00000059674.6	Cdh24	ENSMUST00000067784.6	10090	mmu-miR-142a-5p	2	868	874	-0.116	94	-0.06	92	-3.3476
ENSMUSG00000025370.6	Cdh9	ENSMUST00000026432.6	10090	mmu-miR-142a-5p	3	302	309	-0.178	97	-0.178	98	-4.4021
ENSMUSG00000020015.9	Cdk17	ENSMUST00000069965.7	10090	mmu-miR-142a-5p	2	1390	1396	-0.118	94	-0.106	95	-3.8256
ENSMUSG00000028969.6	Cdk5	ENSMUST00000030814.6	10090	mmu-miR-142a-5p	2	155	161	-0.128	95	-0.128	96	-2.728
ENSMUSG00000038119.9	Cdon	ENSMUST00000119129.3	10090	mmu-miR-142a-5p	1	2335	2341	-0.01	46	-0.01	69	-2.0927
ENSMUSG00000016028.9	Celsr1	ENSMUST00000016172.7	10090	mmu-miR-142a-5p	3	1653	1660	-0.03	77	-0.03	86	-4.0407
ENSMUSG00000036403.10	Cep135	ENSMUST00000121979.2	10090	mmu-miR-142a-5p	2	2497	2503	-0.052	86	-0.004	61	-4.1159
ENSMUSG00000057335.6	Cep170	ENSMUST00000057037.7	10090	mmu-miR-142a-5p	2	2013	2019	-0.02	62	0	49	-3.979
ENSMUSG00000022604.13	Cep97	ENSMUST00000023270.8	10090	mmu-miR-142a-5p	2	206	212	-0.02	62	-0.019	79	-2.7964
ENSMUSG00000027035.5	Cers6	ENSMUST00000028426.3	10090	mmu-miR-142a-5p	2	964	970	-0.02	62	-0.019	79	-2.8775
ENSMUSG00000056608.8	Chd9	ENSMUST00000109614.3	10090	mmu-miR-142a-5p	2	318	324	-0.02	62	-0.02	80	-4.8904
ENSMUSG00000025512.9	Chid1	ENSMUST00000153191.2	10090	mmu-miR-142a-5p	2	2673	2679	-0.049	85	-0.003	59	-3.699
ENSMUSG00000025531.9	Chm	ENSMUST00000026607.9	10090	mmu-miR-142a-5p	3	1573	1580	-0.03	77	-0.029	85	-4.107
ENSMUSG00000034190.8	Chmp7	ENSMUST00000036381.8	10090	mmu-miR-142a-5p	1	223	229	-0.066	89	-0.065	92	-2.5084
ENSMUSG00000057337.8	Chst3	ENSMUST00000135158.3	10090	mmu-miR-142a-5p	2	2164	2170	-0.02	62	-0.013	74	-3.1573
ENSMUSG00000058152.7	Chsy3	ENSMUST00000080721.4	10090	mmu-miR-142a-5p	2	709	715	-0.094	92	-0.094	95	-3.4354
ENSMUSG00000005442.8	Cic	ENSMUST00000169266.2	10090	mmu-miR-142a-5p	2	266	272	-0.02	62	-0.02	80	-4.3194
ENSMUSG00000021276.9	Cinp	ENSMUST00000043716.8	10090	mmu-miR-142a-5p	1	4329	4335	-0.064	88	0	0	-3.6394
ENSMUSG00000041777.11	Cir1	ENSMUST00000058615.9	10090	mmu-miR-142a-5p	3	1651	1658	-0.051	86	-0.017	77	-4.3175
ENSMUSG00000028165.8	Cisd2	ENSMUST00000029815.7	10090	mmu-miR-142a-5p	3	146	153	-0.364	99	-0.362	99	-4.4483
ENSMUSG00000029516.14	Cit	ENSMUST00000051704.9	10090	mmu-miR-142a-5p	3	2222	2229	-0.03	77	-0.021	83	-4.3335
ENSMUSG00000064302.8	Clasp1	ENSMUST00000188710.1	10090	mmu-miR-142a-5p	3	2188	2195	-0.03	77	-0.007	66	-4.2538
ENSMUSG00000004319.10	Clcn3	ENSMUST00000093490.3	10090	mmu-miR-142a-5p	2	828	834	-0.02	62	-0.02	80	-3.5755
ENSMUSG00000004317.9	Clcn5	ENSMUST00000004428.8	10090	mmu-miR-142a-5p	1	5850	5856	-0.01	46	-0.009	68	-3.208
ENSMUSG00000029238.8	Clock	ENSMUST00000075159.1	10090	mmu-miR-142a-5p	2	3843	3849	-0.02	62	-0.02	80	-2.8775
ENSMUSG00000034390.10	Cmip	ENSMUST00000166750.2	10090	mmu-miR-142a-5p	2	1587	1593	-0.02	62	-0.02	80	-4.0396
ENSMUSG00000032434.8	Cmtm6	ENSMUST00000035007.8	10090	mmu-miR-142a-5p	1	3573	3579	-0.01	46	0	0	-3.2882
ENSMUSG00000036810.11	Cnep1r1	ENSMUST00000095214.4	10090	mmu-miR-142a-5p	3	1269	1276	-0.493	99	-0.441	99	-4.8018
ENSMUSG00000003135.10	Cnot11	ENSMUST00000161515.2	10090	mmu-miR-142a-5p	2	101	107	-0.186	97	-0.184	98	-3.1573
ENSMUSG00000020362.8	Cnot6	ENSMUST00000145353.2	10090	mmu-miR-142a-5p	3	179	186	-0.036	82	-0.036	88	-4.4483
ENSMUSG00000020362.8	Cnot6	ENSMUST00000145353.2	10090	mmu-miR-142a-5p	2	641	647	-0.083	91	-0.083	94	-3.9581
ENSMUSG00000055022.9	Cntn1	ENSMUST00000169825.2	10090	mmu-miR-142a-5p	3	2158	2165	-0.168	97	-0.131	97	-4.4168
ENSMUSG00000039419.11	Cntnap2	ENSMUST00000114641.2	10090	mmu-miR-142a-5p	1	178	184	-0.03	77	-0.03	86	-3.0308
ENSMUSG00000034893.7	Cog3	ENSMUST00000049168.7	10090	mmu-miR-142a-5p	1	1606	1612	-0.063	88	-0.046	90	-3.2171
ENSMUSG00000079465.3	Col4a3	ENSMUST00000113457.3	10090	mmu-miR-142a-5p	2	810	816	-0.02	62	-0.019	79	-2.866
ENSMUSG00000019494.9	Cops6	ENSMUST00000019638.9	10090	mmu-miR-142a-5p	2	736	742	-0.094	92	0	49	-3.1881
ENSMUSG00000039782.9	Cpeb2	ENSMUST00000169035.2	10090	mmu-miR-142a-5p	2	2234	2240	-0.109	93	-0.108	95	-3.8541
ENSMUSG00000039652.11	Cpeb3	ENSMUST00000079754.5	10090	mmu-miR-142a-5p	2	2307	2313	-0.037	82	-0.037	88	-3.8483
ENSMUSG00000039652.11	Cpeb3	ENSMUST00000079754.5	10090	mmu-miR-142a-5p	1	2359	2365	-0.01	46	-0.01	70	-2.7259
ENSMUSG00000039652.11	Cpeb3	ENSMUST00000079754.5	10090	mmu-miR-142a-5p	3	5054	5061	-0.03	77	-0.001	55	-3.7168
ENSMUSG00000025991.8	Cps1	ENSMUST00000027144.7	10090	mmu-miR-142a-5p	2	104	110	-0.083	91	-0.083	94	-3.8541
ENSMUSG00000055531.7	Cpsf6	ENSMUST00000176686.2	10090	mmu-miR-142a-5p	2	286	292	-0.132	95	-0.102	95	-3.6872
ENSMUSG00000017776.10	Crk	ENSMUST00000108425.2	10090	mmu-miR-142a-5p	2	792	798	-0.02	62	-0.02	80	-3.364
ENSMUSG00000024621.10	Csf1r	ENSMUST00000115268.3	10090	mmu-miR-142a-5p	2	823	829	-0.062	88	0	50	-4.1421
ENSMUSG00000022311.10	Csmd3	ENSMUST00000160658.2	10090	mmu-miR-142a-5p	1	319	325	-0.048	85	-0.048	90	-3.0633
ENSMUSG00000032384.10	Csnk1g1	ENSMUST00000034949.4	10090	mmu-miR-142a-5p	2	745	751	-0.02	62	-0.02	80	-3.055
ENSMUSG00000074698.5	Csnk2a1	ENSMUST00000099224.4	10090	mmu-miR-142a-5p	2	1855	1861	-0.023	74	-0.021	83	-3.9596
ENSMUSG00000006932.11	Ctnnb1	ENSMUST00000007130.9	10090	mmu-miR-142a-5p	2	817	823	-0.02	62	-0.02	80	-3.531
ENSMUSG00000024231.9	Cul2	ENSMUST00000162301.2	10090	mmu-miR-142a-5p	2	206	212	-0.194	97	-0.194	98	-4.1856
ENSMUSG00000031446.9	Cul4a	ENSMUST00000016680.8	10090	mmu-miR-142a-5p	3	920	927	-0.195	97	-0.19	98	-4.365
ENSMUSG00000018541.5	Cwc25	ENSMUST00000018685.3	10090	mmu-miR-142a-5p	1	65	71	-0.073	89	-0.073	93	-2.6611
ENSMUSG00000021508.10	Cxcl14	ENSMUST00000021970.9	10090	mmu-miR-142a-5p	1	325	331	-0.032	81	-0.007	65	-2.7649
ENSMUSG00000063694.5	Cycs	ENSMUST00000161401.1	10090	mmu-miR-142a-5p	1	562	568	-0.107	93	-0.107	95	-3.0463
ENSMUSG00000073001.2	Cylc1	ENSMUST00000101282.2	10090	mmu-miR-142a-5p	2	1934	1940	-0.083	91	-0.083	94	-3.7897
ENSMUSG00000063415.7	Cyp26b1	ENSMUST00000168003.3	10090	mmu-miR-142a-5p	1	2497	2503	-0.051	86	-0.05	91	-2.8602
ENSMUSG00000028713.12	Cyp4b1	ENSMUST00000102707.4	10090	mmu-miR-142a-5p	2	2555	2561	-0.02	62	0	0	-3.4579
ENSMUSG00000039519.6	Cyp7b1	ENSMUST00000035625.6	10090	mmu-miR-142a-5p	2	10429	10435	-0.02	62	-0.001	52	-2.5913
ENSMUSG00000039519.6	Cyp7b1	ENSMUST00000035625.6	10090	mmu-miR-142a-5p	1	10465	10471	-0.068	89	-0.002	56	-3.0185
ENSMUSG00000037119.3	D15Ertd621e	ENSMUST00000037270.3	10090	mmu-miR-142a-5p	3	258	265	-0.03	77	-0.03	86	-3.8951
ENSMUSG00000022864.8	D16Ertd472e	ENSMUST00000114220.2	10090	mmu-miR-142a-5p	1	460	466	-0.062	88	-0.036	88	-2.7279
ENSMUSG00000049106.6	Dcaf5	ENSMUST00000054145.6	10090	mmu-miR-142a-5p	1	1812	1818	-0.022	74	-0.017	77	-2.8716
ENSMUSG00000037697.13	Ddhd1	ENSMUST00000051310.7	10090	mmu-miR-142a-5p	2	111	117	-0.133	95	-0.132	97	-2.8878
ENSMUSG00000020719.9	Ddx5	ENSMUST00000021062.6	10090	mmu-miR-142a-5p	1	43	49	-0.121	94	-0.121	96	-1.9922
ENSMUSG00000020719.9	Ddx5	ENSMUST00000021062.6	10090	mmu-miR-142a-5p	2	319	325	-0.117	94	-0.111	96	-3.9203
ENSMUSG00000032097.9	Ddx6	ENSMUST00000170489.1	10090	mmu-miR-142a-5p	3	3593	3600	-0.032	81	-0.031	87	-4.3081
ENSMUSG00000038633.5	Degs1	ENSMUST00000035295.5	10090	mmu-miR-142a-5p	2	314	320	-0.19	97	-0.19	98	-4.4027
ENSMUSG00000000276.6	Dgke	ENSMUST00000107894.2	10090	mmu-miR-142a-5p	3	2750	2757	-0.03	77	-0.005	63	-3.4584
ENSMUSG00000018425.13	Dhx40	ENSMUST00000018569.8	10090	mmu-miR-142a-5p	1	504	510	-0.056	87	-0.024	84	-2.2804
ENSMUSG00000022021.8	Diap3	ENSMUST00000022599.8	10090	mmu-miR-142a-5p	3	91	98	-0.168	97	-0.168	98	-3.7314
ENSMUSG00000038914.10	Dido1	ENSMUST00000087517.4	10090	mmu-miR-142a-5p	3	1045	1052	-0.03	77	-0.014	75	-3.933
ENSMUSG00000007682.5	Dio2	ENSMUST00000082432.3	10090	mmu-miR-142a-5p	3	4406	4413	-0.03	77	-0.027	85	-4.613
ENSMUSG00000022770.11	Dlg1	ENSMUST00000100001.4	10090	mmu-miR-142a-5p	1	304	310	-0.09	92	-0.09	94	-3.1676
ENSMUSG00000022770.11	Dlg1	ENSMUST00000100001.4	10090	mmu-miR-142a-5p	2	1552	1558	-0.186	97	-0.183	98	-3.9667
ENSMUSG00000052572.10	Dlg2	ENSMUST00000107196.3	10090	mmu-miR-142a-5p	3	4614	4621	-0.176	97	0	47	-4.5654
ENSMUSG00000003279.11	Dlgap1	ENSMUST00000133983.2	10090	mmu-miR-142a-5p	2	2346	2352	-0.02	62	-0.017	77	-3.699
ENSMUSG00000001510.8	Dlx3	ENSMUST00000092768.6	10090	mmu-miR-142a-5p	1	1489	1495	-0.072	89	-0.072	93	-2.6639
ENSMUSG00000045103.12	Dmd	ENSMUST00000114000.2	10090	mmu-miR-142a-5p	1	338	344	-0.01	46	-0.009	67	-2.9895
ENSMUSG00000045103.12	Dmd	ENSMUST00000114000.2	10090	mmu-miR-142a-5p	1	412	418	-0.01	46	-0.009	67	-3.0633
ENSMUSG00000045103.12	Dmd	ENSMUST00000114000.2	10090	mmu-miR-142a-5p	1	2278	2284	-0.01	46	-0.009	67	-3.1333
ENSMUSG00000070972.8	Dnajc25	ENSMUST00000095070.3	10090	mmu-miR-142a-5p	3	151	158	-0.333	99	-0.317	99	-4.6211
ENSMUSG00000014195.10	Dnajc7	ENSMUST00000014339.9	10090	mmu-miR-142a-5p	2	241	247	-0.261	98	-0.225	99	-4.1797
ENSMUSG00000042523.7	Dnal1	ENSMUST00000123491.2	10090	mmu-miR-142a-5p	2	5008	5014	-0.04	83	-0.027	85	-3.6931
ENSMUSG00000035954.9	Dock4	ENSMUST00000037488.6	10090	mmu-miR-142a-5p	2	1578	1584	-0.02	62	-0.019	79	-4.688
ENSMUSG00000027900.10	Dram2	ENSMUST00000067630.7	10090	mmu-miR-142a-5p	2	264	270	-0.079	90	-0.059	92	-4.0694
ENSMUSG00000042046.10	Dstyk	ENSMUST00000045110.8	10090	mmu-miR-142a-5p	2	2511	2517	-0.02	62	-0.019	79	-3.8295
ENSMUSG00000037474.8	Dtl	ENSMUST00000027933.5	10090	mmu-miR-142a-5p	2	1085	1091	-0.11	93	-0.106	95	-3.7627
ENSMUSG00000027368.6	Dusp2	ENSMUST00000028846.6	10090	mmu-miR-142a-5p	3	514	521	-0.278	99	-0.278	99	-3.4584
ENSMUSG00000092074.1	Dynlt1a	ENSMUST00000169415.1	10090	mmu-miR-142a-5p	2	289	295	-0.325	99	-0.325	99	-4.6347
ENSMUSG00000096255.1	Dynlt1b	ENSMUST00000179569.1	10090	mmu-miR-142a-5p	2	289	295	-0.324	99	-0.324	99	-4.6347
ENSMUSG00000000579.9	Dynlt1c	ENSMUST00000092966.4	10090	mmu-miR-142a-5p	2	289	295	-0.188	97	-0.188	98	-4.6347
ENSMUSG00000095677.1	Dynlt1f	ENSMUST00000179554.1	10090	mmu-miR-142a-5p	2	289	295	-0.324	99	-0.324	99	-4.6347
ENSMUSG00000048581.7	E130311K13Rik	ENSMUST00000061706.6	10090	mmu-miR-142a-5p	3	627	634	-0.349	99	-0.344	99	-4.5379
ENSMUSG00000010476.8	Ebf3	ENSMUST00000106118.3	10090	mmu-miR-142a-5p	2	1076	1082	-0.045	84	-0.045	90	-2.7058
ENSMUSG00000038957.8	Edc3	ENSMUST00000043990.8	10090	mmu-miR-142a-5p	2	2142	2148	-0.026	76	-0.001	53	-3.5982
ENSMUSG00000038957.8	Edc3	ENSMUST00000043990.8	10090	mmu-miR-142a-5p	2	2232	2238	-0.043	84	-0.001	55	-3.8295
ENSMUSG00000048915.7	Efna5	ENSMUST00000076840.6	10090	mmu-miR-142a-5p	2	1400	1406	-0.02	62	-0.018	78	-4.7021
ENSMUSG00000035105.5	Egln3	ENSMUST00000039516.3	10090	mmu-miR-142a-5p	2	294	300	-0.094	92	-0.094	95	-3.3258
ENSMUSG00000033730.3	Egr3	ENSMUST00000035908.1	10090	mmu-miR-142a-5p	2	1744	1750	-0.02	62	-0.019	79	-3.6775
ENSMUSG00000027236.8	Eif3j1	ENSMUST00000028668.7	10090	mmu-miR-142a-5p	1	797	803	-0.042	83	-0.042	89	-3.3574
ENSMUSG00000093661.1	Eif4e3	ENSMUST00000032151.2	10090	mmu-miR-142a-5p	2	1787	1793	-0.152	96	-0.107	95	-3.5126
ENSMUSG00000026083.7	Eif5b	ENSMUST00000027252.7	10090	mmu-miR-142a-5p	3	1137	1144	-0.122	94	-0.069	93	-4.7437
ENSMUSG00000008489.13	Elavl2	ENSMUST00000107110.2	10090	mmu-miR-142a-5p	3	63	70	-0.203	98	-0.203	98	-4.6211
ENSMUSG00000028546.12	Elavl4	ENSMUST00000106598.2	10090	mmu-miR-142a-5p	3	116	123	-0.03	77	-0.03	86	-3.3779
ENSMUSG00000027131.3	Emc4	ENSMUST00000028551.3	10090	mmu-miR-142a-5p	2	180	186	-0.246	98	-0.234	99	-3.9313
ENSMUSG00000023960.8	Enpp5	ENSMUST00000154166.2	10090	mmu-miR-142a-5p	3	347	354	-0.111	93	-0.102	95	-3.8686
ENSMUSG00000055024.7	Ep300	ENSMUST00000068387.5	10090	mmu-miR-142a-5p	2	407	413	-0.02	62	-0.02	80	-4.1371
ENSMUSG00000024140.9	Epas1	ENSMUST00000024954.9	10090	mmu-miR-142a-5p	2	174	180	-0.04	83	-0.04	89	-3.8535
ENSMUSG00000024140.9	Epas1	ENSMUST00000024954.9	10090	mmu-miR-142a-5p	3	2253	2260	-0.125	95	-0.125	96	-4.5749
ENSMUSG00000055540.10	Epha6	ENSMUST00000068860.7	10090	mmu-miR-142a-5p	3	669	676	-0.03	77	0	47	-3.6636
ENSMUSG00000038776.8	Ephx1	ENSMUST00000036928.6	10090	mmu-miR-142a-5p	3	1290	1297	-0.03	77	-0.004	60	-3.8917
ENSMUSG00000001036.12	Epn2	ENSMUST00000108711.2	10090	mmu-miR-142a-5p	1	780	786	-0.067	89	-0.064	92	-3.2447
ENSMUSG00000021583.6	Erap1	ENSMUST00000169114.1	10090	mmu-miR-142a-5p	3	1496	1503	-0.03	77	-0.012	73	-3.3621
ENSMUSG00000027809.9	Etfdh	ENSMUST00000029386.8	10090	mmu-miR-142a-5p	3	186	193	-0.485	99	-0.477	99	-4.7437
ENSMUSG00000004151.11	Etv1	ENSMUST00000095767.4	10090	mmu-miR-142a-5p	2	183	189	-0.02	62	-0.02	80	-2.9266
ENSMUSG00000061244.8	Exoc5	ENSMUST00000162175.2	10090	mmu-miR-142a-5p	3	5426	5433	-0.069	89	0	47	-5.0477
ENSMUSG00000061244.8	Exoc5	ENSMUST00000162175.2	10090	mmu-miR-142a-5p	3	5918	5925	-0.077	90	0	47	-5.0267
ENSMUSG00000010461.9	Eya4	ENSMUST00000092665.5	10090	mmu-miR-142a-5p	2	535	541	-0.02	62	-0.019	79	-3.3352
ENSMUSG00000039109.10	F13a1	ENSMUST00000164727.2	10090	mmu-miR-142a-5p	3	4732	4739	-0.122	94	-0.001	55	-4.2596
ENSMUSG00000021678.8	F2rl1	ENSMUST00000022185.8	10090	mmu-miR-142a-5p	3	1358	1365	-0.191	97	-0.191	98	-4.5199
ENSMUSG00000026655.9	Fam107b	ENSMUST00000027965.5	10090	mmu-miR-142a-5p	2	2315	2321	-0.079	90	-0.075	93	-3.357
ENSMUSG00000028995.9	Fam126a	ENSMUST00000030849.7	10090	mmu-miR-142a-5p	3	3796	3803	-0.05	86	-0.012	74	-4.6249
ENSMUSG00000026796.11	Fam129b	ENSMUST00000028135.9	10090	mmu-miR-142a-5p	2	156	162	-0.02	62	-0.02	80	-3.3622
ENSMUSG00000029861.12	Fam131b	ENSMUST00000031891.9	10090	mmu-miR-142a-5p	2	2415	2421	-0.088	91	-0.041	89	-3.4675
ENSMUSG00000049339.11	Fam134a	ENSMUST00000097694.5	10090	mmu-miR-142a-5p	3	407	414	-0.068	89	-0.068	93	-3.9972
ENSMUSG00000022270.10	Fam134b	ENSMUST00000022881.8	10090	mmu-miR-142a-5p	3	229	236	-0.15	96	-0.15	97	-4.2481
ENSMUSG00000079157.3	Fam155a	ENSMUST00000110969.3	10090	mmu-miR-142a-5p	3	1564	1571	-0.104	93	-0.104	95	-4.3807
ENSMUSG00000029461.10	Fam168a	ENSMUST00000049053.7	10090	mmu-miR-142a-5p	2	124	130	-0.02	62	-0.02	80	-3.9152
ENSMUSG00000048388.3	Fam171b	ENSMUST00000051454.3	10090	mmu-miR-142a-5p	3	2519	2526	-0.045	84	-0.043	89	-4.7437
ENSMUSG00000030518.12	Fam189a1	ENSMUST00000119118.2	10090	mmu-miR-142a-5p	2	1648	1654	-0.02	62	-0.02	80	-3.364
ENSMUSG00000042595.7	Fam199x	ENSMUST00000047852.7	10090	mmu-miR-142a-5p	3	6172	6179	-0.114	94	-0.034	88	-4.4269
ENSMUSG00000059187.7	Fam19a1	ENSMUST00000122120.2	10090	mmu-miR-142a-5p	3	662	669	-0.278	99	-0.278	99	-4.7184
ENSMUSG00000070476.5	Fam217b	ENSMUST00000094251.5	10090	mmu-miR-142a-5p	2	1526	1532	-0.02	62	-0.02	80	-2.7058
ENSMUSG00000032305.9	Fam219b	ENSMUST00000093833.4	10090	mmu-miR-142a-5p	2	535	541	-0.02	62	-0.02	80	-3.0604
ENSMUSG00000024993.10	Fam45a	ENSMUST00000119633.2	10090	mmu-miR-142a-5p	3	1219	1226	-0.282	99	-0.158	97	-3.8686
ENSMUSG00000057068.10	Fam47e	ENSMUST00000175974.1	10090	mmu-miR-142a-5p	1	2800	2806	-0.028	76	-0.001	54	-3.4791
ENSMUSG00000026858.13	Fam73b	ENSMUST00000077977.8	10090	mmu-miR-142a-5p	2	970	976	-0.078	90	-0.077	93	-4.3329
ENSMUSG00000020607.6	Fam84a	ENSMUST00000020926.6	10090	mmu-miR-142a-5p	2	11111	11117	-0.02	62	0	0	-3.6127
ENSMUSG00000022124.9	Fbxl3	ENSMUST00000022720.9	10090	mmu-miR-142a-5p	3	1740	1747	-0.214	98	-0.206	98	-4.1273
ENSMUSG00000032898.6	Fbxo21	ENSMUST00000035579.6	10090	mmu-miR-142a-5p	3	1743	1750	-0.106	93	-0.097	95	-3.4584
ENSMUSG00000027180.7	Fbxo3	ENSMUST00000111136.2	10090	mmu-miR-142a-5p	1	959	965	-0.077	90	-0.075	93	-3.2818
ENSMUSG00000047648.8	Fbxo30	ENSMUST00000129456.2	10090	mmu-miR-142a-5p	2	66	72	-0.127	95	-0.127	96	-4.6782
ENSMUSG00000042211.6	Fbxo38	ENSMUST00000048688.6	10090	mmu-miR-142a-5p	1	182	188	-0.085	91	-0.084	94	-2.9593
ENSMUSG00000042211.6	Fbxo38	ENSMUST00000048688.6	10090	mmu-miR-142a-5p	2	1689	1695	-0.081	91	0	47	-3.9313
ENSMUSG00000035764.5	Fbxo45	ENSMUST00000042732.5	10090	mmu-miR-142a-5p	3	983	990	-0.16	96	-0.143	97	-4.8359
ENSMUSG00000041685.10	Fcho2	ENSMUST00000099277.5	10090	mmu-miR-142a-5p	3	673	680	-0.114	94	-0.105	95	-4.559
ENSMUSG00000022523.9	Fgf12	ENSMUST00000100024.1	10090	mmu-miR-142a-5p	3	3829	3836	-0.106	93	0	47	-4.4168
ENSMUSG00000022523.9	Fgf12	ENSMUST00000100024.1	10090	mmu-miR-142a-5p	3	3873	3880	-0.082	91	0	0	-4.8359
ENSMUSG00000031137.12	Fgf13	ENSMUST00000033473.6	10090	mmu-miR-142a-5p	2	513	519	-0.063	88	-0.063	92	-4.4176
ENSMUSG00000031137.12	Fgf13	ENSMUST00000033473.6	10090	mmu-miR-142a-5p	1	1367	1373	-0.086	91	-0.082	94	-2.4133
ENSMUSG00000031073.5	Fgf15	ENSMUST00000033389.5	10090	mmu-miR-142a-5p	2	929	935	-0.229	98	-0.229	99	-4.1485
ENSMUSG00000031230.3	Fgf16	ENSMUST00000033581.3	10090	mmu-miR-142a-5p	1	745	751	-0.154	96	-0.139	97	-2.45
ENSMUSG00000050917.4	Fgf4	ENSMUST00000060336.4	10090	mmu-miR-142a-5p	3	567	574	-0.136	95	-0.133	97	-4.4093
ENSMUSG00000050917.4	Fgf4	ENSMUST00000060336.4	10090	mmu-miR-142a-5p	1	1152	1158	-0.069	89	-0.068	93	-3.0305
ENSMUSG00000050917.4	Fgf4	ENSMUST00000060336.4	10090	mmu-miR-142a-5p	2	1369	1375	-0.02	62	-0.02	80	-3.7268
ENSMUSG00000033860.8	Fgg	ENSMUST00000048486.7	10090	mmu-miR-142a-5p	2	35	41	-0.179	97	-0.179	98	-2.6014
ENSMUSG00000075324.8	Fign	ENSMUST00000131615.3	10090	mmu-miR-142a-5p	3	734	741	-0.03	77	-0.03	86	-4.4365
ENSMUSG00000029227.10	Fip1l1	ENSMUST00000080164.6	10090	mmu-miR-142a-5p	3	208	215	-0.065	88	-0.011	73	-3.5517
ENSMUSG00000047414.6	Flrt2	ENSMUST00000057324.3	10090	mmu-miR-142a-5p	1	1908	1914	-0.023	74	-0.015	75	-3.1869
ENSMUSG00000029648.8	Flt1	ENSMUST00000031653.6	10090	mmu-miR-142a-5p	2	1134	1140	-0.02	62	-0.02	80	-3.2431
ENSMUSG00000100934.1	FMN1	ENSMUST00000081349.7	10090	mmu-miR-142a-5p	2	6339	6345	-0.02	62	-0.012	74	-4.2895
ENSMUSG00000044042.13	Fmn1	ENSMUST00000099576.3	10090	mmu-miR-142a-5p	2	6339	6345	-0.02	62	-0.013	74	-4.2895
ENSMUSG00000021250.8	Fos	ENSMUST00000021674.6	10090	mmu-miR-142a-5p	2	494	500	-0.075	90	-0.075	93	-2.7058
ENSMUSG00000035451.6	Foxa1	ENSMUST00000044380.6	10090	mmu-miR-142a-5p	2	180	186	-0.089	92	-0.088	94	-4.5532
ENSMUSG00000041075.8	Fzd7	ENSMUST00000114246.3	10090	mmu-miR-142a-5p	2	2234	2240	-0.02	62	-0.017	77	-2.9955
ENSMUSG00000049551.2	Fzd9	ENSMUST00000062572.2	10090	mmu-miR-142a-5p	1	3124	3130	-0.024	75	-0.004	62	-3.2276
ENSMUSG00000049551.2	Fzd9	ENSMUST00000062572.2	10090	mmu-miR-142a-5p	1	3888	3894	-0.017	61	-0.003	59	-3.1485
ENSMUSG00000055026.8	Gabrg3	ENSMUST00000068911.7	10090	mmu-miR-142a-5p	2	702	708	-0.02	62	-0.017	77	-3.055
ENSMUSG00000033751.5	Gadd45gip1	ENSMUST00000036734.5	10090	mmu-miR-142a-5p	2	519	525	-0.163	96	-0.001	52	-4.3304
ENSMUSG00000089704.4	Galnt2	ENSMUST00000034458.8	10090	mmu-miR-142a-5p	3	2252	2259	-0.271	99	-0.243	99	-5.0489
ENSMUSG00000026994.4	Galnt3	ENSMUST00000028378.3	10090	mmu-miR-142a-5p	3	714	721	-0.348	99	-0.339	99	-4.7437
ENSMUSG00000096914.1	Galntl6	ENSMUST00000098757.3	10090	mmu-miR-142a-5p	3	3102	3109	-0.114	94	0	49	-4.2647
ENSMUSG00000033066.10	Gas7	ENSMUST00000108682.3	10090	mmu-miR-142a-5p	3	5228	5235	-0.042	83	-0.036	88	-4.1523
ENSMUSG00000015619.10	Gata3	ENSMUST00000102976.3	10090	mmu-miR-142a-5p	2	335	341	-0.027	76	-0.027	85	-3.4248
ENSMUSG00000058624.7	Gda	ENSMUST00000087600.4	10090	mmu-miR-142a-5p	2	2341	2347	-0.02	62	-0.004	62	-3.6333
ENSMUSG00000025352.6	Gdf11	ENSMUST00000026408.6	10090	mmu-miR-142a-5p	2	1587	1593	-0.02	62	-0.018	78	-3.2534
ENSMUSG00000022144.3	Gdnf	ENSMUST00000022744.3	10090	mmu-miR-142a-5p	3	1145	1152	-0.084	91	-0.076	93	-4.7187
ENSMUSG00000022144.3	Gdnf	ENSMUST00000022744.3	10090	mmu-miR-142a-5p	2	2687	2693	-0.138	95	-0.124	96	-3.8541
ENSMUSG00000037275.9	Gemin5	ENSMUST00000172035.2	10090	mmu-miR-142a-5p	1	308	314	-0.018	61	-0.018	78	-2.3899
ENSMUSG00000025858.7	Get4	ENSMUST00000026976.6	10090	mmu-miR-142a-5p	2	829	835	-0.068	89	-0.068	93	-3.3476
ENSMUSG00000040006.8	Ginm1	ENSMUST00000039763.8	10090	mmu-miR-142a-5p	2	316	322	-0.093	92	-0.092	95	-3.6895
ENSMUSG00000041440.13	Gk5	ENSMUST00000122383.2	10090	mmu-miR-142a-5p	3	2580	2587	-0.053	86	-0.052	91	-4.8018
ENSMUSG00000032252.9	Glce	ENSMUST00000185675.1	10090	mmu-miR-142a-5p	1	2722	2728	-0.025	75	-0.023	83	-3.2036
ENSMUSG00000018589.8	Glra2	ENSMUST00000058787.8	10090	mmu-miR-142a-5p	1	67	73	-0.056	87	-0.056	91	-2.3556
ENSMUSG00000091604.2	Gm17349	ENSMUST00000163472.2	10090	mmu-miR-142a-5p	1	1964	1970	-0.01	46	-0.002	56	-2.0915
ENSMUSG00000092329.1	Gm20388	ENSMUST00000127664.1	10090	mmu-miR-142a-5p	3	2252	2259	-0.276	99	-0.247	99	-5.0489
ENSMUSG00000051081.7	Gm4847	ENSMUST00000046662.7	10090	mmu-miR-142a-5p	3	154	161	-0.115	94	-0.115	96	-3.926
ENSMUSG00000047227.4	Gm527	ENSMUST00000058135.4	10090	mmu-miR-142a-5p	2	1552	1558	-0.047	85	-0.036	88	-2.9676
ENSMUSG00000090451.1	Gm6133	ENSMUST00000164064.1	10090	mmu-miR-142a-5p	1	1531	1537	-0.042	83	-0.007	66	-3.1641
ENSMUSG00000055099.3	Gm9966	ENSMUST00000068485.3	10090	mmu-miR-142a-5p	3	1120	1127	-0.051	86	-0.051	91	-3.648
ENSMUSG00000001157.8	Gmcl1	ENSMUST00000001185.8	10090	mmu-miR-142a-5p	3	848	855	-0.047	85	-0.014	75	-3.0656
ENSMUSG00000025739.8	Gng13	ENSMUST00000172002.2	10090	mmu-miR-142a-5p	3	29	36	-0.596	99	-0.596	99	-4.0583
ENSMUSG00000029209.10	Gnpda2	ENSMUST00000031117.7	10090	mmu-miR-142a-5p	1	681	687	-0.033	81	-0.033	87	-2.5134
ENSMUSG00000034109.10	Golim4	ENSMUST00000117242.2	10090	mmu-miR-142a-5p	2	4015	4021	-0.02	62	-0.001	55	-4.2008
ENSMUSG00000019861.9	Gopc	ENSMUST00000105475.3	10090	mmu-miR-142a-5p	2	1321	1327	-0.125	95	-0.122	96	-4.3468
ENSMUSG00000046922.6	Gpr6	ENSMUST00000061796.6	10090	mmu-miR-142a-5p	2	350	356	-0.12	94	-0.12	96	-2.8878
ENSMUSG00000030209.9	Grin2b	ENSMUST00000053880.7	10090	mmu-miR-142a-5p	3	18821	18828	-0.03	77	-0.03	86	-3.8493
ENSMUSG00000044221.9	Grsf1	ENSMUST00000078945.6	10090	mmu-miR-142a-5p	2	1008	1014	-0.138	95	-0.137	97	-4.1802
ENSMUSG00000022812.8	Gsk3b	ENSMUST00000023507.7	10090	mmu-miR-142a-5p	3	1276	1283	-0.03	77	-0.027	85	-3.6636
ENSMUSG00000027610.12	Gss	ENSMUST00000079691.7	10090	mmu-miR-142a-5p	2	870	876	-0.125	95	0	47	-4.1467
ENSMUSG00000028018.10	Gstcd	ENSMUST00000029651.5	10090	mmu-miR-142a-5p	3	320	327	-0.075	90	-0.075	93	-4.1869
ENSMUSG00000029144.11	Gtf3c2	ENSMUST00000088010.6	10090	mmu-miR-142a-5p	1	788	794	-0.057	87	-0.013	74	-2.709
ENSMUSG00000028005.8	Gucy1b3	ENSMUST00000029635.8	10090	mmu-miR-142a-5p	1	1069	1075	-0.082	91	-0.082	94	-3.7639
ENSMUSG00000029208.11	Guf1	ENSMUST00000087228.5	10090	mmu-miR-142a-5p	3	3930	3937	-0.109	93	-0.002	58	-5.3232
ENSMUSG00000027439.9	Gzf1	ENSMUST00000028928.7	10090	mmu-miR-142a-5p	2	2952	2958	-0.02	62	0	50	-3.1074
ENSMUSG00000096210.1	H1f0	ENSMUST00000180086.1	10090	mmu-miR-142a-5p	2	97	103	-0.155	96	-0.154	97	-3.4675
ENSMUSG00000060743.7	H3f3a	ENSMUST00000161308.2	10090	mmu-miR-142a-5p	3	262	269	-0.328	99	-0.328	99	-4.2567
ENSMUSG00000031910.9	Has3	ENSMUST00000034385.6	10090	mmu-miR-142a-5p	1	2249	2255	-0.01	46	-0.009	68	-2.4325
ENSMUSG00000026313.10	Hdac4	ENSMUST00000097644.3	10090	mmu-miR-142a-5p	1	3456	3462	-0.01	46	-0.009	68	-2.45
ENSMUSG00000034088.10	Hdlbp	ENSMUST00000170883.2	10090	mmu-miR-142a-5p	3	394	401	-0.099	93	-0.094	95	-4.0583
ENSMUSG00000042807.10	Hecw2	ENSMUST00000120904.2	10090	mmu-miR-142a-5p	1	679	685	-0.012	58	-0.012	74	-3.7559
ENSMUSG00000031770.10	Herpud1	ENSMUST00000161576.2	10090	mmu-miR-142a-5p	3	430	437	-0.36	99	-0.36	99	-4.3853
ENSMUSG00000038403.9	Hfe2	ENSMUST00000049208.9	10090	mmu-miR-142a-5p	2	2584	2590	-0.02	62	0	0	-3.7944
ENSMUSG00000064325.3	Hhip	ENSMUST00000079038.2	10090	mmu-miR-142a-5p	2	6464	6470	-0.111	93	-0.004	62	-3.7878
ENSMUSG00000089911.2	Hiat1	ENSMUST00000029570.6	10090	mmu-miR-142a-5p	1	862	868	-0.036	82	-0.034	87	-2.7519
ENSMUSG00000008730.12	Hipk1	ENSMUST00000118317.2	10090	mmu-miR-142a-5p	3	3631	3638	-0.049	85	-0.046	90	-4.4168
ENSMUSG00000008730.12	Hipk1	ENSMUST00000118317.2	10090	mmu-miR-142a-5p	2	3766	3772	-0.021	73	-0.02	80	-4.2895
ENSMUSG00000061436.10	Hipk2	ENSMUST00000161779.2	10090	mmu-miR-142a-5p	2	377	383	-0.02	62	-0.02	80	-4.2229
ENSMUSG00000015501.5	Hivep2	ENSMUST00000191138.1	10090	mmu-miR-142a-5p	1	806	812	-0.01	46	-0.009	68	-3.4945
ENSMUSG00000002428.7	Hltf	ENSMUST00000002502.6	10090	mmu-miR-142a-5p	3	760	767	-0.03	77	-0.03	86	-4.4093
ENSMUSG00000007908.9	Hmgcll1	ENSMUST00000008052.7	10090	mmu-miR-142a-5p	2	550	556	-0.069	89	-0.069	93	-3.2164
ENSMUSG00000020737.7	Hn1	ENSMUST00000021083.6	10090	mmu-miR-142a-5p	2	115	121	-0.02	62	0	47	-3.3258
ENSMUSG00000020069.11	Hnrnph3	ENSMUST00000020263.8	10090	mmu-miR-142a-5p	3	83	90	-0.479	99	-0.479	99	-4.2495
ENSMUSG00000007617.12	Homer1	ENSMUST00000079086.6	10090	mmu-miR-142a-5p	1	1218	1224	-0.085	91	-0.085	94	-2.9895
ENSMUSG00000029844.9	Hoxa1	ENSMUST00000120363.1	10090	mmu-miR-142a-5p	1	924	930	-0.055	87	-0.055	91	-3.6443
ENSMUSG00000000938.11	Hoxa10	ENSMUST00000125581.1	10090	mmu-miR-142a-5p	1	1038	1044	-0.01	46	-0.01	70	-2.7148
ENSMUSG00000075588.6	Hoxb2	ENSMUST00000100523.6	10090	mmu-miR-142a-5p	1	372	378	-0.157	96	-0.155	97	-2.9888
ENSMUSG00000027102.4	Hoxd8	ENSMUST00000019749.3	10090	mmu-miR-142a-5p	2	467	473	-0.22	98	-0.214	98	-4.5532
ENSMUSG00000029445.8	Hpd	ENSMUST00000031398.8	10090	mmu-miR-142a-5p	1	3378	3384	-0.061	88	0	0	-3.3454
ENSMUSG00000040151.8	Hs2st1	ENSMUST00000043325.7	10090	mmu-miR-142a-5p	1	888	894	-0.01	46	-0.009	68	-3.3753
ENSMUSG00000047759.6	Hs3st3a1	ENSMUST00000058652.5	10090	mmu-miR-142a-5p	2	1121	1127	-0.02	62	-0.02	80	-3.5335
ENSMUSG00000025757.8	Hspa4l	ENSMUST00000077083.7	10090	mmu-miR-142a-5p	1	1348	1354	-0.011	58	-0.003	60	-3.4698
ENSMUSG00000034997.4	Htr2a	ENSMUST00000036653.3	10090	mmu-miR-142a-5p	2	2315	2321	-0.02	62	0	0	-3.364
ENSMUSG00000020644.8	Id2	ENSMUST00000020974.6	10090	mmu-miR-142a-5p	1	258	264	-0.094	92	-0.094	95	-3.0305
ENSMUSG00000089762.3	Ier5l	ENSMUST00000065134.3	10090	mmu-miR-142a-5p	2	175	181	-0.1	93	-0.095	95	-2.7058
ENSMUSG00000041025.10	Iffo2	ENSMUST00000174078.1	10090	mmu-miR-142a-5p	1	3897	3903	-0.01	46	-0.01	70	-1.7386
ENSMUSG00000010048.5	Ifrd2	ENSMUST00000010192.5	10090	mmu-miR-142a-5p	2	89	95	-0.193	97	-0.177	98	-3.3717
ENSMUSG00000020053.13	Igf1	ENSMUST00000105300.3	10090	mmu-miR-142a-5p	3	4507	4514	-0.17	97	-0.059	92	-4.8382
ENSMUSG00000029814.8	Igf2bp3	ENSMUST00000031838.7	10090	mmu-miR-142a-5p	3	611	618	-0.225	98	-0.196	98	-5.1728
ENSMUSG00000036334.7	Igsf10	ENSMUST00000039419.6	10090	mmu-miR-142a-5p	1	2652	2658	-0.037	82	-0.002	57	-3.4912
ENSMUSG00000025997.8	Ikzf2	ENSMUST00000027146.3	10090	mmu-miR-142a-5p	2	929	935	-0.02	62	-0.02	80	-3.3044
ENSMUSG00000039217.7	Il18	ENSMUST00000059081.7	10090	mmu-miR-142a-5p	3	1173	1180	-0.134	95	-0.003	59	-3.2804
ENSMUSG00000027718.3	Il21	ENSMUST00000161015.1	10090	mmu-miR-142a-5p	3	2513	2520	-0.285	99	0	0	-4.613
ENSMUSG00000090461.2	Iltifb	ENSMUST00000163808.1	10090	mmu-miR-142a-5p	3	340	347	-0.426	99	-0.426	99	-4.8018
ENSMUSG00000029670.7	Ing3	ENSMUST00000031680.4	10090	mmu-miR-142a-5p	1	516	522	-0.01	46	-0.009	68	-2.4653
ENSMUSG00000060733.8	Ipmk	ENSMUST00000079252.7	10090	mmu-miR-142a-5p	1	116	122	-0.054	86	-0.054	91	-2.5297
ENSMUSG00000066232.3	Ipo7	ENSMUST00000084731.3	10090	mmu-miR-142a-5p	1	436	442	-0.01	46	-0.01	69	-2.8353
ENSMUSG00000034312.8	Iqsec1	ENSMUST00000101151.4	10090	mmu-miR-142a-5p	3	453	460	-0.134	95	-0.134	97	-4.4168
ENSMUSG00000044030.3	Irf2bp1	ENSMUST00000053713.3	10090	mmu-miR-142a-5p	1	311	317	-0.073	89	-0.073	93	-2.4024
ENSMUSG00000051495.7	Irf2bp2	ENSMUST00000054960.7	10090	mmu-miR-142a-5p	2	1954	1960	-0.02	62	-0.008	66	-3.4065
ENSMUSG00000002325.9	Irf9	ENSMUST00000134863.2	10090	mmu-miR-142a-5p	3	350	357	-0.234	98	-0.232	99	-3.5418
ENSMUSG00000050671.7	Ism2	ENSMUST00000125733.2	10090	mmu-miR-142a-5p	2	1027	1033	-0.075	90	-0.075	93	-2.8878
ENSMUSG00000027111.10	Itga6	ENSMUST00000028522.4	10090	mmu-miR-142a-5p	1	941	947	-0.01	46	-0.01	70	-3.4587
ENSMUSG00000026768.5	Itga8	ENSMUST00000028106.5	10090	mmu-miR-142a-5p	2	1560	1566	-0.02	62	-0.018	78	-3.3477
ENSMUSG00000039115.8	Itga9	ENSMUST00000044165.8	10090	mmu-miR-142a-5p	1	362	368	-0.059	87	-0.058	91	-2.45
ENSMUSG00000095115.1	Itpripl2	ENSMUST00000178344.1	10090	mmu-miR-142a-5p	2	642	648	-0.02	62	-0.016	77	-3.1461
ENSMUSG00000028530.9	Jak1	ENSMUST00000102781.4	10090	mmu-miR-142a-5p	1	1099	1105	-0.074	90	-0.071	93	-2.6861
ENSMUSG00000038518.10	Jarid2	ENSMUST00000173246.2	10090	mmu-miR-142a-5p	2	762	768	-0.044	84	-0.029	86	-4.0694
ENSMUSG00000037876.11	Jmjd1c	ENSMUST00000051446.10	10090	mmu-miR-142a-5p	2	771	777	-0.028	76	-0.022	83	-3.3109
ENSMUSG00000021767.11	Kat6b	ENSMUST00000069648.8	10090	mmu-miR-142a-5p	1	929	935	-0.077	90	-0.077	93	-3.7639
ENSMUSG00000033182.7	Kbtbd12	ENSMUST00000184878.2	10090	mmu-miR-142a-5p	3	2547	2554	-0.041	83	-0.041	89	-4.1869
ENSMUSG00000042604.5	Kcna4	ENSMUST00000037012.2	10090	mmu-miR-142a-5p	1	216	222	-0.067	89	-0.05	90	-3.3536
ENSMUSG00000050556.8	Kcnb1	ENSMUST00000059826.8	10090	mmu-miR-142a-5p	2	978	984	-0.02	62	-0.019	79	-3.2424
ENSMUSG00000034402.2	Kcnh5	ENSMUST00000042299.2	10090	mmu-miR-142a-5p	2	9932	9938	-0.058	87	-0.009	69	-3.4248
ENSMUSG00000059742.5	Kcnh7	ENSMUST00000075052.4	10090	mmu-miR-142a-5p	3	6388	6395	-0.03	77	-0.03	86	-3.8155
ENSMUSG00000026824.6	Kcnj3	ENSMUST00000112632.1	10090	mmu-miR-142a-5p	2	1131	1137	-0.109	93	-0.088	94	-4.2241
ENSMUSG00000033998.8	Kcnk1	ENSMUST00000046765.8	10090	mmu-miR-142a-5p	1	587	593	-0.106	93	-0.106	95	-2.4629
ENSMUSG00000056258.8	Kcnq3	ENSMUST00000070256.7	10090	mmu-miR-142a-5p	1	8591	8597	-0.089	92	-0.089	94	-2.531
ENSMUSG00000043673.5	Kcns3	ENSMUST00000164495.2	10090	mmu-miR-142a-5p	1	56	62	-0.091	92	-0.091	94	-3.0676
ENSMUSG00000021752.7	Kctd6	ENSMUST00000022272.7	10090	mmu-miR-142a-5p	3	829	836	-0.115	94	-0.005	63	-4.7752
ENSMUSG00000021375.9	Kif13a	ENSMUST00000056978.7	10090	mmu-miR-142a-5p	2	280	286	-0.054	86	-0.054	91	-4.1421
ENSMUSG00000021375.9	Kif13a	ENSMUST00000056978.7	10090	mmu-miR-142a-5p	1	581	587	-0.01	46	-0.01	70	-3.1333
ENSMUSG00000021375.9	Kif13a	ENSMUST00000056978.7	10090	mmu-miR-142a-5p	2	1449	1455	-0.067	89	-0.067	92	-3.5682
ENSMUSG00000026764.10	Kif5c	ENSMUST00000028102.8	10090	mmu-miR-142a-5p	3	403	410	-0.035	81	-0.035	88	-4.4365
ENSMUSG00000005672.7	Kit	ENSMUST00000144270.2	10090	mmu-miR-142a-5p	2	2049	2055	-0.02	62	-0.02	80	-4.1234
ENSMUSG00000019966.12	Kitl	ENSMUST00000105283.2	10090	mmu-miR-142a-5p	2	4394	4400	-0.108	93	-0.1	95	-4.4821
ENSMUSG00000037465.9	Klf10	ENSMUST00000074043.5	10090	mmu-miR-142a-5p	3	1452	1459	-0.209	98	-0.207	98	-4.0606
ENSMUSG00000020653.6	Klf11	ENSMUST00000020982.5	10090	mmu-miR-142a-5p	2	2129	2135	-0.02	62	-0.015	75	-2.6513
ENSMUSG00000042514.6	Klhl14	ENSMUST00000049105.5	10090	mmu-miR-142a-5p	2	2105	2111	-0.143	96	-0.128	96	-4.2008
ENSMUSG00000027782.5	Kpna4	ENSMUST00000029353.3	10090	mmu-miR-142a-5p	1	1506	1512	-0.068	89	-0.05	91	-2.6912
ENSMUSG00000030265.9	Kras	ENSMUST00000111710.2	10090	mmu-miR-142a-5p	3	2485	2492	-0.159	96	-0.15	97	-4.3853
ENSMUSG00000000600.10	Krit1	ENSMUST00000171023.2	10090	mmu-miR-142a-5p	1	267	273	-0.064	88	-0.064	92	-3.6273
ENSMUSG00000043485.2	Krt34	ENSMUST00000056362.2	10090	mmu-miR-142a-5p	2	349	355	-0.208	98	-0.208	98	-3.7627
ENSMUSG00000091039.1	Krtap20-2	ENSMUST00000169954.1	10090	mmu-miR-142a-5p	3	106	113	-0.612	99	-0.612	99	-4.8359
ENSMUSG00000004880.6	Lbr	ENSMUST00000005003.6	10090	mmu-miR-142a-5p	1	733	739	-0.012	58	-0.012	73	-2.3899
ENSMUSG00000039706.7	Ldb2	ENSMUST00000070748.5	10090	mmu-miR-142a-5p	3	992	999	-0.243	98	-0.242	99	-4.6114
ENSMUSG00000018698.10	Lhx1	ENSMUST00000018842.8	10090	mmu-miR-142a-5p	1	1422	1428	-0.145	96	-0.11	96	-3.0305
ENSMUSG00000096225.3	Lhx8	ENSMUST00000177846.3	10090	mmu-miR-142a-5p	3	459	466	-0.21	98	-0.209	98	-4.0851
ENSMUSG00000019230.9	Lhx9	ENSMUST00000019374.8	10090	mmu-miR-142a-5p	2	662	668	-0.02	62	-0.002	57	-4.103
ENSMUSG00000019920.12	Lims1	ENSMUST00000020077.5	10090	mmu-miR-142a-5p	3	1596	1603	-0.057	87	-0.057	91	-4.7841
ENSMUSG00000073725.3	Lmbrd1	ENSMUST00000095062.4	10090	mmu-miR-142a-5p	3	2674	2681	-0.03	77	-0.012	74	-3.2285
ENSMUSG00000026686.9	Lmx1a	ENSMUST00000111377.2	10090	mmu-miR-142a-5p	2	450	456	-0.075	90	-0.075	93	-4.6085
ENSMUSG00000026686.9	Lmx1a	ENSMUST00000111377.2	10090	mmu-miR-142a-5p	2	508	514	-0.109	93	-0.109	96	-3.8483
ENSMUSG00000026686.9	Lmx1a	ENSMUST00000111377.2	10090	mmu-miR-142a-5p	2	588	594	-0.106	93	-0.106	95	-3.8541
ENSMUSG00000000693.5	Loxl3	ENSMUST00000000707.3	10090	mmu-miR-142a-5p	2	893	899	-0.02	62	-0.001	56	-4.6137
ENSMUSG00000037605.11	Lphn3	ENSMUST00000120128.2	10090	mmu-miR-142a-5p	3	1673	1680	-0.03	77	-0.027	85	-4.1273
ENSMUSG00000028003.6	Lrat	ENSMUST00000029632.6	10090	mmu-miR-142a-5p	2	3448	3454	-0.02	62	-0.016	77	-2.6502
ENSMUSG00000022305.7	Lrp12	ENSMUST00000022916.6	10090	mmu-miR-142a-5p	3	752	759	-0.178	97	-0.173	98	-4.4021
ENSMUSG00000049252.12	Lrp1b	ENSMUST00000052550.7	10090	mmu-miR-142a-5p	1	1469	1475	-0.01	46	-0.01	70	-1.8879
ENSMUSG00000049252.12	Lrp1b	ENSMUST00000052550.7	10090	mmu-miR-142a-5p	3	1639	1646	-0.043	84	-0.043	89	-5.1728
ENSMUSG00000027070.9	Lrp2	ENSMUST00000080953.6	10090	mmu-miR-142a-5p	3	88	95	-0.113	94	-0.113	96	-5.1728
ENSMUSG00000028613.9	Lrp8	ENSMUST00000030356.4	10090	mmu-miR-142a-5p	3	3392	3399	-0.03	77	-0.003	60	-3.8686
ENSMUSG00000031683.11	Lsm6	ENSMUST00000130325.2	10090	mmu-miR-142a-5p	2	1119	1125	-0.073	89	-0.013	74	-3.3212
ENSMUSG00000063297.6	Luzp2	ENSMUST00000082373.6	10090	mmu-miR-142a-5p	3	111	118	-0.205	98	-0.205	98	-4.8359
ENSMUSG00000034041.4	Lyl1	ENSMUST00000037165.4	10090	mmu-miR-142a-5p	2	1003	1009	-0.054	86	-0.002	57	-3.7205
ENSMUSG00000034041.4	Lyl1	ENSMUST00000037165.4	10090	mmu-miR-142a-5p	3	1731	1738	-0.24	98	-0.008	67	-4.9038
ENSMUSG00000025903.9	Lypla1	ENSMUST00000119612.3	10090	mmu-miR-142a-5p	1	1526	1532	-0.01	46	-0.01	70	-3.0163
ENSMUSG00000028990.8	Lzic	ENSMUST00000030842.7	10090	mmu-miR-142a-5p	3	1240	1247	-0.131	95	-0.047	90	-3.7312
ENSMUSG00000028649.12	Macf1	ENSMUST00000097897.5	10090	mmu-miR-142a-5p	1	359	365	-0.092	92	-0.089	94	-3.2276
ENSMUSG00000040003.12	Magi2	ENSMUST00000101558.4	10090	mmu-miR-142a-5p	3	853	860	-0.03	77	-0.03	86	-4.2372
ENSMUSG00000052539.10	Magi3	ENSMUST00000064371.8	10090	mmu-miR-142a-5p	1	2742	2748	-0.051	86	-0.043	89	-3.0009
ENSMUSG00000021363.8	Mak	ENSMUST00000165087.2	10090	mmu-miR-142a-5p	3	1382	1389	-0.298	99	-0.265	99	-4.3335
ENSMUSG00000024479.2	Mal2	ENSMUST00000025356.2	10090	mmu-miR-142a-5p	3	44	51	-0.289	99	-0.288	99	-4.337
ENSMUSG00000050567.11	Maml1	ENSMUST00000059458.4	10090	mmu-miR-142a-5p	1	2021	2027	-0.01	46	-0.008	66	-2.8353
ENSMUSG00000003746.10	Man1a	ENSMUST00000003843.9	10090	mmu-miR-142a-5p	3	2541	2548	-0.163	96	-0.157	97	-4.0824
ENSMUSG00000021754.12	Map3k1	ENSMUST00000109267.3	10090	mmu-miR-142a-5p	1	2437	2443	-0.054	86	-0.038	88	-2.6897
ENSMUSG00000033618.6	Map3k13	ENSMUST00000042065.6	10090	mmu-miR-142a-5p	3	242	249	-0.03	77	-0.03	86	-3.8795
ENSMUSG00000033618.6	Map3k13	ENSMUST00000042065.6	10090	mmu-miR-142a-5p	2	1691	1697	-0.02	62	-0.02	80	-3.6635
ENSMUSG00000024242.9	Map4k3	ENSMUST00000112389.3	10090	mmu-miR-142a-5p	1	1197	1203	-0.045	84	-0.043	89	-2.8756
ENSMUSG00000042688.11	Mapk6	ENSMUST00000168937.2	10090	mmu-miR-142a-5p	1	655	661	-0.041	83	-0.041	89	-3.4688
ENSMUSG00000018411.12	Mapt	ENSMUST00000106992.4	10090	mmu-miR-142a-5p	2	3040	3046	-0.02	62	-0.02	80	-3.483
ENSMUSG00000039100.9	March6	ENSMUST00000090227.4	10090	mmu-miR-142a-5p	2	308	314	-0.043	84	-0.019	78	-3.3717
ENSMUSG00000026977.12	March7	ENSMUST00000102748.5	10090	mmu-miR-142a-5p	1	909	915	-0.07	89	-0.07	93	-3.1037
ENSMUSG00000046994.9	Mars2	ENSMUST00000061334.9	10090	mmu-miR-142a-5p	3	5586	5593	-0.048	85	-0.005	63	-4.4168
ENSMUSG00000021636.9	Marveld2	ENSMUST00000022137.8	10090	mmu-miR-142a-5p	2	1218	1224	-0.076	90	-0.074	93	-3.212
ENSMUSG00000026779.6	Mastl	ENSMUST00000028119.6	10090	mmu-miR-142a-5p	2	248	254	-0.051	86	-0.047	90	-3.6895
ENSMUSG00000053907.9	Mat2a	ENSMUST00000059472.8	10090	mmu-miR-142a-5p	1	895	901	-0.085	91	-0.081	94	-3.2251
ENSMUSG00000042032.8	Mat2b	ENSMUST00000040167.5	10090	mmu-miR-142a-5p	2	436	442	-0.13	95	-0.098	95	-3.8541
ENSMUSG00000051065.8	Mb21d2	ENSMUST00000100023.1	10090	mmu-miR-142a-5p	1	963	969	-0.01	46	-0.008	66	-3.1041
ENSMUSG00000024513.11	Mbd2	ENSMUST00000074058.5	10090	mmu-miR-142a-5p	2	406	412	-0.199	97	-0.196	98	-4.4983
ENSMUSG00000021028.7	Mbip	ENSMUST00000021416.7	10090	mmu-miR-142a-5p	3	261	268	-0.375	99	-0.375	99	-3.2285
ENSMUSG00000037780.2	Mbl1	ENSMUST00000047095.2	10090	mmu-miR-142a-5p	2	8693	8699	-0.02	62	0	0	-3.6408
ENSMUSG00000038612.11	Mcl1	ENSMUST00000037947.9	10090	mmu-miR-142a-5p	2	1822	1828	-0.02	62	-0.016	76	-3.3258
ENSMUSG00000034912.11	Mdga2	ENSMUST00000037181.9	10090	mmu-miR-142a-5p	3	4122	4129	-0.039	83	-0.014	75	-5.3232
ENSMUSG00000002768.7	Mea1	ENSMUST00000002845.6	10090	mmu-miR-142a-5p	2	133	139	-0.101	93	-0.095	95	-3.5064
ENSMUSG00000056476.8	Med12l	ENSMUST00000040325.8	10090	mmu-miR-142a-5p	3	483	490	-0.03	77	-0.029	86	-3.8686
ENSMUSG00000034297.9	Med13	ENSMUST00000043624.8	10090	mmu-miR-142a-5p	2	3714	3720	-0.02	62	-0.011	72	-4.1371
ENSMUSG00000064127.8	Med14	ENSMUST00000096495.5	10090	mmu-miR-142a-5p	3	420	427	-0.076	90	-0.076	93	-4.3335
ENSMUSG00000031935.8	Med17	ENSMUST00000034411.8	10090	mmu-miR-142a-5p	3	173	180	-0.228	98	-0.226	99	-4.1273
ENSMUSG00000015804.9	Med28	ENSMUST00000118833.1	10090	mmu-miR-142a-5p	3	376	383	-0.53	99	-0.528	99	-5.1728
ENSMUSG00000020160.13	Meis1	ENSMUST00000144988.2	10090	mmu-miR-142a-5p	2	278	284	-0.08	91	-0.08	94	-4.0396
ENSMUSG00000027210.15	Meis2	ENSMUST00000110907.2	10090	mmu-miR-142a-5p	1	908	914	-0.035	81	-0.035	88	-3.2882
ENSMUSG00000005813.8	Metap1	ENSMUST00000029804.8	10090	mmu-miR-142a-5p	2	1221	1227	-0.107	93	-0.097	95	-3.0739
ENSMUSG00000074480.4	Mex3a	ENSMUST00000172699.1	10090	mmu-miR-142a-5p	1	1980	1986	-0.052	86	-0.051	91	-3.4145
ENSMUSG00000027668.8	Mfn1	ENSMUST00000091257.5	10090	mmu-miR-142a-5p	2	3204	3210	-0.02	62	0	49	-3.0286
ENSMUSG00000041945.7	Mfsd9	ENSMUST00000039672.5	10090	mmu-miR-142a-5p	2	1312	1318	-0.061	88	-0.05	91	-2.8878
ENSMUSG00000036155.8	Mgat5	ENSMUST00000038361.5	10090	mmu-miR-142a-5p	2	5578	5584	-0.02	62	-0.002	58	-3.4354
ENSMUSG00000033174.12	Mgll	ENSMUST00000113585.3	10090	mmu-miR-142a-5p	2	205	211	-0.02	62	-0.02	80	-3.6895
ENSMUSG00000032727.8	Mier3	ENSMUST00000109272.3	10090	mmu-miR-142a-5p	2	2375	2381	-0.02	62	-0.019	79	-3.2309
ENSMUSG00000021245.9	Mlh3	ENSMUST00000166821.2	10090	mmu-miR-142a-5p	3	1130	1137	-0.211	98	-0.103	95	-4.7752
ENSMUSG00000028226.10	Mmp16	ENSMUST00000029881.4	10090	mmu-miR-142a-5p	1	3695	3701	-0.01	46	-0.001	53	-3.6394
ENSMUSG00000027612.7	Mmp24	ENSMUST00000029141.5	10090	mmu-miR-142a-5p	2	1700	1706	-0.02	62	-0.02	80	-3.1456
ENSMUSG00000021103.7	Mnat1	ENSMUST00000021523.6	10090	mmu-miR-142a-5p	2	308	314	-0.144	96	-0.125	96	-3.3919
ENSMUSG00000043131.9	Mob1a	ENSMUST00000055261.5	10090	mmu-miR-142a-5p	2	686	692	-0.029	77	-0.026	85	-3.0739
ENSMUSG00000061778.5	Mospd2	ENSMUST00000004715.1	10090	mmu-miR-142a-5p	2	2173	2179	-0.045	84	-0.034	87	-3.0389
ENSMUSG00000016386.10	Mpped2	ENSMUST00000111063.2	10090	mmu-miR-142a-5p	1	1257	1263	-0.047	85	-0.047	90	-1.8568
ENSMUSG00000047502.9	Mroh7	ENSMUST00000106770.2	10090	mmu-miR-142a-5p	3	247	254	-0.085	91	-0.011	73	-3.9327
ENSMUSG00000058267.8	Mrps14	ENSMUST00000135680.2	10090	mmu-miR-142a-5p	2	3328	3334	-0.133	95	0	47	-3.5844
ENSMUSG00000005370.3	Msh6	ENSMUST00000005503.3	10090	mmu-miR-142a-5p	2	68	74	-0.306	99	-0.281	99	-3.8541
ENSMUSG00000051236.8	Msrb3	ENSMUST00000092143.6	10090	mmu-miR-142a-5p	1	2958	2964	-0.115	94	-0.113	96	-3.3574
ENSMUSG00000026273.8	Mterfd2	ENSMUST00000027492.8	10090	mmu-miR-142a-5p	2	407	413	-0.02	62	0	49	-2.9676
ENSMUSG00000045636.11	Mtus1	ENSMUST00000059115.7	10090	mmu-miR-142a-5p	1	346	352	-0.01	46	-0.01	69	-3.4396
ENSMUSG00000057280.10	Musk	ENSMUST00000102893.4	10090	mmu-miR-142a-5p	3	3887	3894	-0.03	77	-0.028	85	-3.8686
ENSMUSG00000037169.9	Mycn	ENSMUST00000043396.8	10090	mmu-miR-142a-5p	2	671	677	-0.083	91	-0.079	94	-4.0366
ENSMUSG00000000435.1	Myf5	ENSMUST00000000445.1	10090	mmu-miR-142a-5p	2	124	130	-0.05	86	-0.05	90	-3.6566
ENSMUSG00000017774.14	Myo1c	ENSMUST00000102505.4	10090	mmu-miR-142a-5p	1	311	317	-0.024	75	-0.024	84	-3.1321
ENSMUSG00000035441.9	Myo1d	ENSMUST00000041065.8	10090	mmu-miR-142a-5p	2	2042	2048	-0.111	93	-0.107	95	-3.7569
ENSMUSG00000039585.10	Myo9a	ENSMUST00000136740.2	10090	mmu-miR-142a-5p	3	2093	2100	-0.043	84	-0.04	89	-4.3175
ENSMUSG00000062627.4	Mysm1	ENSMUST00000075872.3	10090	mmu-miR-142a-5p	3	1204	1211	-0.03	77	-0.025	84	-4.2521
ENSMUSG00000061911.9	Myt1l	ENSMUST00000049784.10	10090	mmu-miR-142a-5p	3	1912	1919	-0.03	77	-0.03	86	-3.5381
ENSMUSG00000042029.6	Ncapg2	ENSMUST00000084828.3	10090	mmu-miR-142a-5p	3	2850	2857	-0.136	95	-0.132	97	-5.3232
ENSMUSG00000032475.10	Nck1	ENSMUST00000116522.2	10090	mmu-miR-142a-5p	1	295	301	-0.098	92	-0.093	95	-3.4324
ENSMUSG00000066877.6	Nck2	ENSMUST00000086421.5	10090	mmu-miR-142a-5p	3	889	896	-0.223	98	-0.222	98	-5.1137
ENSMUSG00000066877.6	Nck2	ENSMUST00000086421.5	10090	mmu-miR-142a-5p	1	1052	1058	-0.07	89	-0.07	93	-3.0463
ENSMUSG00000027002.8	Nckap1	ENSMUST00000028386.6	10090	mmu-miR-142a-5p	2	452	458	-0.123	94	-0.122	96	-4.2128
ENSMUSG00000056234.9	Ncoa4	ENSMUST00000163336.2	10090	mmu-miR-142a-5p	3	2043	2050	-0.03	77	-0.001	54	-3.9503
ENSMUSG00000040536.10	Necab1	ENSMUST00000041606.8	10090	mmu-miR-142a-5p	3	2877	2884	-0.153	96	-0.147	97	-4.7184
ENSMUSG00000040536.10	Necab1	ENSMUST00000041606.8	10090	mmu-miR-142a-5p	1	3068	3074	-0.06	88	-0.058	91	-3.3689
ENSMUSG00000024589.10	Nedd4l	ENSMUST00000163516.2	10090	mmu-miR-142a-5p	2	1022	1028	-0.02	62	-0.001	56	-3.2534
ENSMUSG00000021918.9	Nek4	ENSMUST00000050171.8	10090	mmu-miR-142a-5p	3	279	286	-0.227	98	-0.217	98	-3.999
ENSMUSG00000036902.9	Neto2	ENSMUST00000109686.3	10090	mmu-miR-142a-5p	2	1158	1164	-0.066	89	-0.063	92	-4.0207
ENSMUSG00000006435.10	Neurl1a	ENSMUST00000111808.4	10090	mmu-miR-142a-5p	2	2539	2545	-0.072	89	0	47	-3.9313
ENSMUSG00000003847.11	Nfat5	ENSMUST00000169453.2	10090	mmu-miR-142a-5p	3	2439	2446	-0.03	77	-0.03	86	-4.7841
ENSMUSG00000031902.9	Nfatc3	ENSMUST00000109308.1	10090	mmu-miR-142a-5p	1	540	546	-0.037	82	-0.037	88	-2.8235
ENSMUSG00000015839.6	Nfe2l2	ENSMUST00000102672.4	10090	mmu-miR-142a-5p	3	83	90	-0.326	99	-0.326	99	-4.1574
ENSMUSG00000028565.13	Nfia	ENSMUST00000092532.7	10090	mmu-miR-142a-5p	2	3004	3010	-0.02	62	-0.009	67	-4.9734
ENSMUSG00000048540.7	Nhlh2	ENSMUST00000066187.4	10090	mmu-miR-142a-5p	1	1538	1544	-0.064	88	-0.064	92	-3.0185
ENSMUSG00000025078.8	Nhlrc2	ENSMUST00000071423.5	10090	mmu-miR-142a-5p	3	585	592	-0.169	97	-0.082	94	-4.3804
ENSMUSG00000079481.6	Nhsl2	ENSMUST00000101339.5	10090	mmu-miR-142a-5p	1	9067	9073	-0.01	46	-0.008	67	-3.4924
ENSMUSG00000048616.4	Nog	ENSMUST00000061728.4	10090	mmu-miR-142a-5p	1	615	621	-0.175	97	-0.128	96	-3.7679
ENSMUSG00000045903.8	Npas4	ENSMUST00000056129.7	10090	mmu-miR-142a-5p	3	682	689	-0.186	97	-0.186	98	-4.5379
ENSMUSG00000033054.7	Npat	ENSMUST00000035850.7	10090	mmu-miR-142a-5p	3	122	129	-0.075	90	-0.075	93	-3.753
ENSMUSG00000024413.8	Npc1	ENSMUST00000025279.5	10090	mmu-miR-142a-5p	2	935	941	-0.098	92	-0.053	91	-4.0731
ENSMUSG00000039703.10	Nploc4	ENSMUST00000044271.9	10090	mmu-miR-142a-5p	2	1710	1716	-0.02	62	-0.002	59	-2.8878
ENSMUSG00000024431.9	Nr3c1	ENSMUST00000115567.2	10090	mmu-miR-142a-5p	1	505	511	-0.01	46	-0.01	70	-2.5146
ENSMUSG00000028341.4	Nr4a3	ENSMUST00000030025.4	10090	mmu-miR-142a-5p	1	1724	1730	-0.026	76	-0.026	85	-2.5806
ENSMUSG00000062991.6	Nrg1	ENSMUST00000073884.4	10090	mmu-miR-142a-5p	2	33	39	-0.089	92	-0.087	94	-3.8541
ENSMUSG00000034825.8	Nrip3	ENSMUST00000041460.7	10090	mmu-miR-142a-5p	2	3039	3045	-0.02	62	-0.02	80	-2.8135
ENSMUSG00000025810.8	Nrp1	ENSMUST00000026917.8	10090	mmu-miR-142a-5p	2	1273	1279	-0.02	62	-0.02	80	-3.6192
ENSMUSG00000021488.7	Nsd1	ENSMUST00000099490.2	10090	mmu-miR-142a-5p	1	1685	1691	-0.01	46	-0.008	67	-2.0952
ENSMUSG00000050312.6	Nsun3	ENSMUST00000063089.6	10090	mmu-miR-142a-5p	3	768	775	-0.078	90	-0.078	93	-3.3331
ENSMUSG00000050312.6	Nsun3	ENSMUST00000063089.6	10090	mmu-miR-142a-5p	2	2601	2607	-0.048	85	-0.044	90	-3.441
ENSMUSG00000026434.7	Nucks1	ENSMUST00000062264.7	10090	mmu-miR-142a-5p	2	4654	4660	-0.02	62	-0.001	55	-3.1074
ENSMUSG00000026434.7	Nucks1	ENSMUST00000062264.7	10090	mmu-miR-142a-5p	1	5090	5096	-0.044	84	-0.002	59	-2.3818
ENSMUSG00000026999.9	Nup35	ENSMUST00000028382.7	10090	mmu-miR-142a-5p	3	1158	1165	-0.147	96	-0.01	69	-4.8018
ENSMUSG00000043013.10	Onecut1	ENSMUST00000056006.10	10090	mmu-miR-142a-5p	1	4505	4511	-0.01	46	-0.005	62	-3.4396
ENSMUSG00000045991.13	Onecut2	ENSMUST00000175965.3	10090	mmu-miR-142a-5p	1	9894	9900	-0.01	46	-0.008	66	-3.3441
ENSMUSG00000058831.8	Opn1sw	ENSMUST00000080428.7	10090	mmu-miR-142a-5p	3	635	642	-0.121	94	-0.06	92	-4.6546
ENSMUSG00000042359.13	Osbpl6	ENSMUST00000111929.2	10090	mmu-miR-142a-5p	1	129	135	-0.041	83	-0.038	88	-3.5945
ENSMUSG00000048387.7	Osr1	ENSMUST00000057021.7	10090	mmu-miR-142a-5p	2	790	796	-0.02	62	-0.02	80	-3.2431
ENSMUSG00000021685.11	Otp	ENSMUST00000022195.11	10090	mmu-miR-142a-5p	2	3094	3100	-0.02	62	-0.002	57	-4.7592
ENSMUSG00000041161.8	Otud3	ENSMUST00000097830.3	10090	mmu-miR-142a-5p	2	4622	4628	-0.02	62	-0.017	77	-2.8724
ENSMUSG00000036990.8	Otud4	ENSMUST00000173078.2	10090	mmu-miR-142a-5p	3	3499	3506	-0.03	77	-0.029	86	-4.365
ENSMUSG00000021848.10	Otx2	ENSMUST00000118578.2	10090	mmu-miR-142a-5p	2	512	518	-0.172	97	-0.172	98	-4.0353
ENSMUSG00000029470.10	P2rx4	ENSMUST00000031429.8	10090	mmu-miR-142a-5p	3	557	564	-0.057	87	-0.056	91	-3.7363
ENSMUSG00000025451.10	Paip1	ENSMUST00000026520.8	10090	mmu-miR-142a-5p	2	187	193	-0.198	97	-0.197	98	-4.1467
ENSMUSG00000025451.10	Paip1	ENSMUST00000026520.8	10090	mmu-miR-142a-5p	1	823	829	-0.067	89	-0.019	79	-3.3322
ENSMUSG00000014301.7	Pam16	ENSMUST00000014445.6	10090	mmu-miR-142a-5p	2	617	623	-0.204	98	-0.003	59	-3.3944
ENSMUSG00000018846.8	Pank3	ENSMUST00000018990.7	10090	mmu-miR-142a-5p	2	3446	3452	-0.02	62	-0.019	79	-2.8214
ENSMUSG00000028370.7	Pappa	ENSMUST00000084501.3	10090	mmu-miR-142a-5p	2	5492	5498	-0.02	62	-0.017	77	-3.9255
ENSMUSG00000052534.10	Pbx1	ENSMUST00000176540.2	10090	mmu-miR-142a-5p	1	178	184	-0.011	58	-0.011	73	-2.9803
ENSMUSG00000038718.10	Pbx3	ENSMUST00000113132.3	10090	mmu-miR-142a-5p	2	323	329	-0.02	62	-0.02	80	-3.0497
ENSMUSG00000051695.6	Pcbp1	ENSMUST00000053015.6	10090	mmu-miR-142a-5p	2	113	119	-0.158	96	-0.158	97	-3.6094
ENSMUSG00000056851.8	Pcbp2	ENSMUST00000077037.6	10090	mmu-miR-142a-5p	2	118	124	-0.13	95	-0.13	96	-3.6094
ENSMUSG00000007440.9	Pcdha10	ENSMUST00000115659.4	10090	mmu-miR-142a-5p	2	870	876	-0.02	62	-0.02	80	-3.7269
ENSMUSG00000033623.8	Pcgf3	ENSMUST00000046975.6	10090	mmu-miR-142a-5p	3	2418	2425	-0.251	98	-0.189	98	-4.7073
ENSMUSG00000051285.12	Pcmtd1	ENSMUST00000061280.11	10090	mmu-miR-142a-5p	2	2058	2064	-0.02	62	-0.02	79	-3.3919
ENSMUSG00000014771.7	Pdcd2	ENSMUST00000054450.6	10090	mmu-miR-142a-5p	2	92	98	-0.124	94	-0.01	72	-2.4823
ENSMUSG00000029231.10	Pdgfra	ENSMUST00000000476.9	10090	mmu-miR-142a-5p	1	3068	3074	-0.01	46	-0.007	65	-3.0484
ENSMUSG00000034021.10	Pds5b	ENSMUST00000016569.5	10090	mmu-miR-142a-5p	1	1012	1018	-0.054	86	-0.04	89	-3.7639
ENSMUSG00000021196.8	Pfkp	ENSMUST00000138703.2	10090	mmu-miR-142a-5p	2	83	89	-0.106	93	-0.106	95	-3.2534
ENSMUSG00000027805.11	Pfn2	ENSMUST00000066882.8	10090	mmu-miR-142a-5p	1	239	245	-0.052	86	-0.052	91	-2.4789
ENSMUSG00000032253.8	Phip	ENSMUST00000034787.6	10090	mmu-miR-142a-5p	3	1180	1187	-0.03	77	-0.03	86	-4.9915
ENSMUSG00000027088.5	Phospho2	ENSMUST00000028494.3	10090	mmu-miR-142a-5p	1	2843	2849	-0.049	85	0	47	-3.8003
ENSMUSG00000022064.9	Pibf1	ENSMUST00000022650.7	10090	mmu-miR-142a-5p	3	228	235	-0.265	99	-0.265	99	-4.7608
ENSMUSG00000039936.13	Pik3cd	ENSMUST00000038859.8	10090	mmu-miR-142a-5p	2	1757	1763	-0.02	62	-0.001	53	-3.9399
ENSMUSG00000024867.9	Pip5k1b	ENSMUST00000025800.9	10090	mmu-miR-142a-5p	3	535	542	-0.202	97	-0.193	98	-4.7734
ENSMUSG00000051413.12	Plagl2	ENSMUST00000056924.8	10090	mmu-miR-142a-5p	1	3563	3569	-0.042	83	-0.039	89	-2.0927
ENSMUSG00000002733.8	Plekha3	ENSMUST00000111920.1	10090	mmu-miR-142a-5p	3	190	197	-0.204	98	-0.197	98	-3.7204
ENSMUSG00000045659.12	Plekha7	ENSMUST00000182834.2	10090	mmu-miR-142a-5p	1	1184	1190	-0.014	59	-0.014	75	-2.2436
ENSMUSG00000002831.8	Plin4	ENSMUST00000190703.1	10090	mmu-miR-142a-5p	1	1423	1429	-0.089	92	-0.001	52	-3.4145
ENSMUSG00000026748.8	Plxdc2	ENSMUST00000028081.7	10090	mmu-miR-142a-5p	3	3823	3830	-0.03	77	-0.015	75	-4.1889
ENSMUSG00000026640.7	Plxna2	ENSMUST00000027952.6	10090	mmu-miR-142a-5p	2	348	354	-0.03	77	-0.03	86	-3.5126
ENSMUSG00000030123.10	Plxnd1	ENSMUST00000015511.9	10090	mmu-miR-142a-5p	1	899	905	-0.049	85	-0.028	85	-3.7679
ENSMUSG00000022711.10	Pmm2	ENSMUST00000023396.9	10090	mmu-miR-142a-5p	2	2079	2085	-0.053	86	-0.001	54	-3.9829
ENSMUSG00000028318.9	Polr1e	ENSMUST00000133157.2	10090	mmu-miR-142a-5p	2	2164	2170	-0.139	95	0	51	-3.4354
ENSMUSG00000099515.1	POU2F1	ENSMUST00000111427.3	10090	mmu-miR-142a-5p	1	5298	5304	-0.01	46	-0.007	66	-3.8003
ENSMUSG00000026565.13	Pou2f1	ENSMUST00000111429.5	10090	mmu-miR-142a-5p	1	5298	5304	-0.01	46	-0.005	62	-3.8003
ENSMUSG00000090125.3	Pou3f1	ENSMUST00000053491.8	10090	mmu-miR-142a-5p	1	1544	1550	-0.01	46	-0.007	65	-1.9866
ENSMUSG00000045515.3	Pou3f3	ENSMUST00000054883.3	10090	mmu-miR-142a-5p	1	1317	1323	-0.032	81	-0.032	87	-2.9352
ENSMUSG00000056854.4	Pou3f4	ENSMUST00000078229.4	10090	mmu-miR-142a-5p	3	2221	2228	-0.08	91	0	49	-4.0318
ENSMUSG00000044957.3	Pp2d1	ENSMUST00000056198.3	10090	mmu-miR-142a-5p	2	166	172	-0.165	96	-0.165	97	-3.6643
ENSMUSG00000036167.10	Pphln1	ENSMUST00000049122.9	10090	mmu-miR-142a-5p	2	92	98	-0.081	91	-0.081	94	-5.2576
ENSMUSG00000040648.9	Ppip5k2	ENSMUST00000042509.7	10090	mmu-miR-142a-5p	1	678	684	-0.05	86	-0.05	90	-3.2818
ENSMUSG00000039457.3	Ppl	ENSMUST00000035672.3	10090	mmu-miR-142a-5p	1	908	914	-0.01	46	0	47	-3.208
ENSMUSG00000029147.7	Ppm1g	ENSMUST00000031032.7	10090	mmu-miR-142a-5p	2	294	300	-0.154	96	-0.152	97	-3.4248
ENSMUSG00000009630.9	Ppp2cb	ENSMUST00000009774.9	10090	mmu-miR-142a-5p	3	656	663	-0.363	99	-0.004	62	-4.6211
ENSMUSG00000022052.8	Ppp2r2a	ENSMUST00000089230.5	10090	mmu-miR-142a-5p	2	1438	1444	-0.02	62	-0.013	74	-2.7058
ENSMUSG00000028161.12	Ppp3ca	ENSMUST00000070198.8	10090	mmu-miR-142a-5p	1	1109	1115	-0.01	46	-0.01	70	-2.7829
ENSMUSG00000028657.9	Ppt1	ENSMUST00000030412.5	10090	mmu-miR-142a-5p	2	1437	1443	-0.189	97	-0.001	54	-4.1362
ENSMUSG00000075028.6	Prdm11	ENSMUST00000111274.2	10090	mmu-miR-142a-5p	1	3915	3921	-0.01	46	-0.009	67	-3.5945
ENSMUSG00000028518.8	Prkaa2	ENSMUST00000030243.7	10090	mmu-miR-142a-5p	3	1926	1933	-0.03	77	-0.028	85	-4.4788
ENSMUSG00000052920.9	Prkg1	ENSMUST00000065067.7	10090	mmu-miR-142a-5p	3	4712	4719	-0.041	83	-0.024	84	-5.0489
ENSMUSG00000049504.11	Proser1	ENSMUST00000058577.4	10090	mmu-miR-142a-5p	1	305	311	-0.01	46	-0.01	70	-2.6642
ENSMUSG00000010175.8	Prox1	ENSMUST00000175916.2	10090	mmu-miR-142a-5p	2	2767	2773	-0.02	62	-0.018	78	-3.2803
ENSMUSG00000010175.8	Prox1	ENSMUST00000175916.2	10090	mmu-miR-142a-5p	1	4566	4572	-0.01	46	-0.008	67	-2.094
ENSMUSG00000061136.8	Prpf40a	ENSMUST00000076313.7	10090	mmu-miR-142a-5p	3	134	141	-0.03	77	-0.029	86	-3.5502
ENSMUSG00000021413.8	Prpf4b	ENSMUST00000077853.3	10090	mmu-miR-142a-5p	3	799	806	-0.123	94	-0.12	96	-4.0515
ENSMUSG00000027171.5	Prrg4	ENSMUST00000028593.5	10090	mmu-miR-142a-5p	3	5342	5349	-0.251	98	-0.202	98	-4.3335
ENSMUSG00000030800.9	Prss8	ENSMUST00000032988.8	10090	mmu-miR-142a-5p	2	584	590	-0.159	96	-0.007	65	-4.8367
ENSMUSG00000036030.9	Prtg	ENSMUST00000055535.8	10090	mmu-miR-142a-5p	3	2915	2922	-0.03	77	-0.03	86	-4.2686
ENSMUSG00000028134.7	Ptbp2	ENSMUST00000029780.7	10090	mmu-miR-142a-5p	1	1549	1555	-0.01	46	-0.002	57	-1.9062
ENSMUSG00000013663.7	Pten	ENSMUST00000013807.7	10090	mmu-miR-142a-5p	2	2427	2433	-0.043	84	-0.022	83	-3.9799
ENSMUSG00000027864.8	Ptgfrn	ENSMUST00000102694.3	10090	mmu-miR-142a-5p	3	2360	2367	-0.03	77	-0.023	83	-4.5955
ENSMUSG00000024539.12	Ptpn2	ENSMUST00000122412.1	10090	mmu-miR-142a-5p	3	446	453	-0.08	91	-0.08	94	-4.0824
ENSMUSG00000026384.8	Ptpn4	ENSMUST00000064091.6	10090	mmu-miR-142a-5p	2	136	142	-0.02	62	-0.019	79	-3.2424
ENSMUSG00000026384.8	Ptpn4	ENSMUST00000064091.6	10090	mmu-miR-142a-5p	2	6052	6058	-0.02	62	-0.016	77	-2.7964
ENSMUSG00000020154.9	Ptprb	ENSMUST00000092167.5	10090	mmu-miR-142a-5p	1	260	266	-0.01	46	-0.01	69	-3.1676
ENSMUSG00000028399.12	Ptprd	ENSMUST00000107289.3	10090	mmu-miR-142a-5p	2	2989	2995	-0.041	83	-0.01	70	-3.4354
ENSMUSG00000041836.9	Ptpre	ENSMUST00000073961.6	10090	mmu-miR-142a-5p	1	2813	2819	-0.045	84	-0.045	90	-3.9289
ENSMUSG00000028580.10	Pum1	ENSMUST00000030315.7	10090	mmu-miR-142a-5p	1	1112	1118	-0.01	46	-0.01	70	-3.1485
ENSMUSG00000020594.9	Pum2	ENSMUST00000178015.2	10090	mmu-miR-142a-5p	1	1302	1308	-0.03	77	-0.029	86	-3.3959
ENSMUSG00000043991.3	Pura	ENSMUST00000051301.3	10090	mmu-miR-142a-5p	2	214	220	-0.02	62	-0.02	80	-3.192
ENSMUSG00000043991.3	Pura	ENSMUST00000051301.3	10090	mmu-miR-142a-5p	2	12454	12460	-0.103	93	-0.046	90	-4.1797
ENSMUSG00000022656.10	Pvrl3	ENSMUST00000023334.9	10090	mmu-miR-142a-5p	2	236	242	-0.02	62	-0.02	80	-3.8297
ENSMUSG00000062078.9	Qk	ENSMUST00000097414.4	10090	mmu-miR-142a-5p	2	2883	2889	-0.042	83	-0.027	85	-4.3763
ENSMUSG00000074994.4	Qser1	ENSMUST00000117237.1	10090	mmu-miR-142a-5p	1	802	808	-0.01	46	-0.009	68	-3.4071
ENSMUSG00000077450.7	Rab11b	ENSMUST00000057373.8	10090	mmu-miR-142a-5p	1	954	960	-0.089	92	-0.089	94	-3.5572
ENSMUSG00000051343.9	Rab11fip5	ENSMUST00000060837.7	10090	mmu-miR-142a-5p	2	2025	2031	-0.02	62	-0.018	78	-3.6895
ENSMUSG00000029518.10	Rab35	ENSMUST00000031492.9	10090	mmu-miR-142a-5p	1	2491	2497	-0.01	46	0	0	-2.2108
ENSMUSG00000039318.7	Rab3gap2	ENSMUST00000069652.6	10090	mmu-miR-142a-5p	2	744	750	-0.037	82	-0.012	74	-3.5018
ENSMUSG00000032549.7	Rab6b	ENSMUST00000035155.7	10090	mmu-miR-142a-5p	2	230	236	-0.175	97	-0.175	98	-4.2259
ENSMUSG00000036943.8	Rab8b	ENSMUST00000041139.7	10090	mmu-miR-142a-5p	2	2597	2603	-0.02	62	-0.014	75	-3.4065
ENSMUSG00000074704.4	Rad21l	ENSMUST00000180195.2	10090	mmu-miR-142a-5p	3	1033	1040	-0.278	99	-0.278	99	-4.5547
ENSMUSG00000038569.8	Rad9b	ENSMUST00000117263.2	10090	mmu-miR-142a-5p	1	915	921	-0.065	88	-0.022	83	-3.3454
ENSMUSG00000024096.11	Ralbp1	ENSMUST00000166543.3	10090	mmu-miR-142a-5p	3	1344	1351	-0.042	83	-0.015	75	-3.5578
ENSMUSG00000005732.9	Ranbp1	ENSMUST00000115645.4	10090	mmu-miR-142a-5p	3	87	94	-0.52	99	-0.5	99	-3.5502
ENSMUSG00000068798.6	Rap1a	ENSMUST00000090678.6	10090	mmu-miR-142a-5p	3	395	402	-0.292	99	-0.292	99	-4.6221
ENSMUSG00000028292.9	Rars2	ENSMUST00000029968.8	10090	mmu-miR-142a-5p	3	3285	3292	-0.046	85	0	47	-5.1728
ENSMUSG00000043003.8	Rasef	ENSMUST00000058292.7	10090	mmu-miR-142a-5p	1	2675	2681	-0.061	88	-0.059	92	-3.0023
ENSMUSG00000027339.10	Rassf2	ENSMUST00000028814.9	10090	mmu-miR-142a-5p	3	5575	5582	-0.032	81	-0.007	65	-5.1728
ENSMUSG00000025907.9	Rb1cc1	ENSMUST00000027040.7	10090	mmu-miR-142a-5p	1	427	433	-0.124	94	-0.071	93	-3.2859
ENSMUSG00000030779.10	Rbbp6	ENSMUST00000052135.8	10090	mmu-miR-142a-5p	1	154	160	-0.014	59	-0.014	75	-2.7259
ENSMUSG00000038132.5	Rbm24	ENSMUST00000037923.3	10090	mmu-miR-142a-5p	1	1720	1726	-0.091	92	-0.063	92	-2.9489
ENSMUSG00000026970.11	Rbms1	ENSMUST00000028347.7	10090	mmu-miR-142a-5p	1	1113	1119	-0.01	46	-0.01	69	-2.5379
ENSMUSG00000040423.5	Rc3h1	ENSMUST00000161609.2	10090	mmu-miR-142a-5p	2	257	263	-0.056	87	-0.054	91	-3.4354
ENSMUSG00000075376.5	Rc3h2	ENSMUST00000100143.4	10090	mmu-miR-142a-5p	3	4302	4309	-0.03	77	-0.02	80	-4.107
ENSMUSG00000032320.7	Rcn2	ENSMUST00000114276.2	10090	mmu-miR-142a-5p	3	544	551	-0.308	99	-0.308	99	-3.9919
ENSMUSG00000040855.10	Reps2	ENSMUST00000112334.2	10090	mmu-miR-142a-5p	2	1948	1954	-0.02	62	-0.019	78	-2.73
ENSMUSG00000030222.8	Rerg	ENSMUST00000032347.5	10090	mmu-miR-142a-5p	2	1137	1143	-0.086	91	-0.086	94	-3.0302
ENSMUSG00000020696.13	Rffl	ENSMUST00000074515.5	10090	mmu-miR-142a-5p	1	2157	2163	-0.083	91	-0.08	94	-3.3322
ENSMUSG00000070509.10	Rgma	ENSMUST00000094312.6	10090	mmu-miR-142a-5p	2	1700	1706	-0.038	82	-0.029	86	-2.8878
ENSMUSG00000048027.7	Rgmb	ENSMUST00000170578.1	10090	mmu-miR-142a-5p	2	289	295	-0.091	92	-0.089	94	-2.8878
ENSMUSG00000019775.12	Rgs17	ENSMUST00000131996.2	10090	mmu-miR-142a-5p	2	2441	2447	-0.02	62	-0.016	77	-3.7267
ENSMUSG00000007815.8	Rhoa	ENSMUST00000007959.8	10090	mmu-miR-142a-5p	3	320	327	-0.268	99	-0.249	99	-4.6381
ENSMUSG00000019944.9	Rhobtb1	ENSMUST00000020101.6	10090	mmu-miR-142a-5p	2	397	403	-0.076	90	-0.034	87	-4.0713
ENSMUSG00000021589.7	Rhobtb3	ENSMUST00000022078.6	10090	mmu-miR-142a-5p	2	2655	2661	-0.105	93	-0.089	94	-4.0713
ENSMUSG00000002233.8	Rhoc	ENSMUST00000176347.1	10090	mmu-miR-142a-5p	3	379	386	-0.303	99	-0.299	99	-3.5418
ENSMUSG00000024143.9	Rhoq	ENSMUST00000024956.9	10090	mmu-miR-142a-5p	2	208	214	-0.175	97	-0.175	98	-4.2554
ENSMUSG00000017686.11	Rhot1	ENSMUST00000055056.10	10090	mmu-miR-142a-5p	2	99	105	-0.134	95	-0.134	97	-4.4027
ENSMUSG00000035620.9	Ric8b	ENSMUST00000038523.8	10090	mmu-miR-142a-5p	2	980	986	-0.127	95	-0.125	96	-3.9255
ENSMUSG00000041670.10	Rims1	ENSMUST00000115273.3	10090	mmu-miR-142a-5p	2	1739	1745	-0.02	62	-0.02	80	-2.7058
ENSMUSG00000031438.6	Rnf128	ENSMUST00000113026.1	10090	mmu-miR-142a-5p	2	1055	1061	-0.032	81	-0.032	87	-2.7964
ENSMUSG00000024317.9	Rnf138	ENSMUST00000072847.6	10090	mmu-miR-142a-5p	2	1419	1425	-0.074	90	-0.025	84	-3.1573
ENSMUSG00000038876.6	Rnf146	ENSMUST00000037548.5	10090	mmu-miR-142a-5p	3	602	609	-0.384	99	-0.352	99	-4.8723
ENSMUSG00000038876.6	Rnf146	ENSMUST00000037548.5	10090	mmu-miR-142a-5p	3	968	975	-0.03	77	-0.005	63	-3.6002
ENSMUSG00000047747.9	Rnf150	ENSMUST00000078525.5	10090	mmu-miR-142a-5p	3	7328	7335	-0.03	77	-0.016	77	-3.3621
ENSMUSG00000025427.9	Rnf165	ENSMUST00000026494.8	10090	mmu-miR-142a-5p	2	3979	3985	-0.02	62	-0.01	69	-3.4354
ENSMUSG00000025427.9	Rnf165	ENSMUST00000026494.8	10090	mmu-miR-142a-5p	2	6179	6185	-0.123	94	-0.058	92	-4.0021
ENSMUSG00000058761.4	Rnf169	ENSMUST00000080817.4	10090	mmu-miR-142a-5p	3	1654	1661	-0.03	77	-0.027	85	-4.6499
ENSMUSG00000063760.9	Rnf217	ENSMUST00000081989.7	10090	mmu-miR-142a-5p	2	8192	8198	-0.02	62	-0.002	57	-2.9777
ENSMUSG00000038650.9	Rnh1	ENSMUST00000167493.2	10090	mmu-miR-142a-5p	3	121	128	-0.376	99	-0.275	99	-4.1372
ENSMUSG00000022883.10	Robo1	ENSMUST00000023600.7	10090	mmu-miR-142a-5p	2	624	630	-0.02	62	-0.019	79	-3.9203
ENSMUSG00000022883.10	Robo1	ENSMUST00000023600.7	10090	mmu-miR-142a-5p	2	1001	1007	-0.071	89	-0.068	93	-3.8315
ENSMUSG00000022883.10	Robo1	ENSMUST00000023600.7	10090	mmu-miR-142a-5p	2	1145	1151	-0.02	62	-0.019	79	-3.1986
ENSMUSG00000022883.10	Robo1	ENSMUST00000023600.7	10090	mmu-miR-142a-5p	3	1352	1359	-0.031	80	-0.03	86	-4.1869
ENSMUSG00000020580.9	Rock2	ENSMUST00000020904.6	10090	mmu-miR-142a-5p	2	1870	1876	-0.042	83	-0.031	87	-4.1856
ENSMUSG00000030062.6	Rpn1	ENSMUST00000032143.6	10090	mmu-miR-142a-5p	2	1722	1728	-0.051	86	0	47	-3.8479
ENSMUSG00000027651.11	Rprd1b	ENSMUST00000109518.2	10090	mmu-miR-142a-5p	2	2331	2337	-0.099	93	-0.098	95	-2.728
ENSMUSG00000031309.10	Rps6ka3	ENSMUST00000033671.7	10090	mmu-miR-142a-5p	1	4408	4414	-0.01	46	-0.006	64	-2.7148
ENSMUSG00000024952.7	Rps6ka4	ENSMUST00000025903.5	10090	mmu-miR-142a-5p	2	420	426	-0.02	62	-0.02	80	-3.6502
ENSMUSG00000021180.8	Rps6ka5	ENSMUST00000043599.6	10090	mmu-miR-142a-5p	3	707	714	-0.03	77	-0.03	86	-3.8686
ENSMUSG00000035623.9	Rsf1	ENSMUST00000042399.8	10090	mmu-miR-142a-5p	3	287	294	-0.086	91	-0.077	93	-3.648
ENSMUSG00000029422.9	Rsrc2	ENSMUST00000050827.8	10090	mmu-miR-142a-5p	3	18	25	-0.216	98	-0.216	98	-3.3331
ENSMUSG00000021087.12	Rtn1	ENSMUST00000078505.8	10090	mmu-miR-142a-5p	2	667	673	-0.046	85	-0.04	89	-3.315
ENSMUSG00000024758.9	Rtn3	ENSMUST00000065304.6	10090	mmu-miR-142a-5p	2	1943	1949	-0.02	62	0	0	-3.9189
ENSMUSG00000006586.10	Runx1t1	ENSMUST00000006761.4	10090	mmu-miR-142a-5p	1	419	425	-0.028	76	-0.028	85	-2.959
ENSMUSG00000072872.2	Rybp	ENSMUST00000101118.2	10090	mmu-miR-142a-5p	2	3524	3530	-0.02	62	-0.007	65	-3.2919
ENSMUSG00000045092.7	S1pr1	ENSMUST00000055676.2	10090	mmu-miR-142a-5p	1	471	477	-0.055	87	-0.055	91	-2.709
ENSMUSG00000048279.12	Sacs	ENSMUST00000119943.2	10090	mmu-miR-142a-5p	2	251	257	-0.02	62	-0.02	80	-3.3258
ENSMUSG00000058656.7	Samd12	ENSMUST00000078673.7	10090	mmu-miR-142a-5p	3	524	531	-0.03	77	-0.029	86	-3.5418
ENSMUSG00000027959.9	Sass6	ENSMUST00000029571.8	10090	mmu-miR-142a-5p	2	2500	2506	-0.06	88	-0.002	58	-4.688
ENSMUSG00000046480.5	Scn4b	ENSMUST00000060125.5	10090	mmu-miR-142a-5p	3	3468	3475	-0.076	90	-0.073	93	-4.2952
ENSMUSG00000063253.5	Scoc	ENSMUST00000081506.4	10090	mmu-miR-142a-5p	3	209	216	-0.247	98	-0.247	99	-3.7787
ENSMUSG00000026584.9	Scyl3	ENSMUST00000027876.5	10090	mmu-miR-142a-5p	3	1378	1385	-0.106	93	-0.073	93	-4.0752
ENSMUSG00000020986.8	Sec23a	ENSMUST00000021375.6	10090	mmu-miR-142a-5p	3	518	525	-0.117	94	-0.117	96	-3.8878
ENSMUSG00000029189.6	Sel1l3	ENSMUST00000031090.6	10090	mmu-miR-142a-5p	2	910	916	-0.095	92	-0.037	88	-4.0353
ENSMUSG00000042682.8	Selk	ENSMUST00000112268.1	10090	mmu-miR-142a-5p	1	297	303	-0.174	97	-0.174	98	-2.3372
ENSMUSG00000075700.9	Selt	ENSMUST00000107924.1	10090	mmu-miR-142a-5p	1	742	748	-0.054	86	-0.045	90	-1.7498
ENSMUSG00000022772.6	Senp5	ENSMUST00000023457.6	10090	mmu-miR-142a-5p	1	3747	3753	-0.06	88	-0.037	88	-3.2887
ENSMUSG00000001833.11	Sept7	ENSMUST00000115272.3	10090	mmu-miR-142a-5p	2	773	779	-0.053	86	-0.052	91	-3.6262
ENSMUSG00000036371.4	Serbp1	ENSMUST00000042990.4	10090	mmu-miR-142a-5p	1	613	619	-0.083	91	-0.008	67	-3.6629
ENSMUSG00000016262.9	Sertad4	ENSMUST00000155579.2	10090	mmu-miR-142a-5p	2	851	857	-0.02	62	-0.014	75	-4.0049
ENSMUSG00000054766.8	Set	ENSMUST00000102866.4	10090	mmu-miR-142a-5p	3	1477	1484	-0.258	98	-0.257	99	-4.7437
ENSMUSG00000042308.9	Setd1a	ENSMUST00000047075.8	10090	mmu-miR-142a-5p	2	627	633	-0.148	96	-0.148	97	-3.9667
ENSMUSG00000044791.11	Setd2	ENSMUST00000153838.3	10090	mmu-miR-142a-5p	2	574	580	-0.135	95	-0.135	97	-4.2331
ENSMUSG00000056770.10	Setd3	ENSMUST00000071095.8	10090	mmu-miR-142a-5p	1	107	113	-0.118	94	-0.117	96	-2.8686
ENSMUSG00000020354.10	Sgcd	ENSMUST00000077221.5	10090	mmu-miR-142a-5p	2	8088	8094	-0.137	95	-0.068	93	-4.0337
ENSMUSG00000004631.10	Sgce	ENSMUST00000101677.4	10090	mmu-miR-142a-5p	3	260	267	-0.364	99	-0.347	99	-3.493
ENSMUSG00000028524.16	Sgip1	ENSMUST00000106882.3	10090	mmu-miR-142a-5p	3	1079	1086	-0.107	93	-0.105	95	-4.7437
ENSMUSG00000040451.12	Sgms1	ENSMUST00000099514.4	10090	mmu-miR-142a-5p	2	618	624	-0.122	94	-0.083	94	-3.8483
ENSMUSG00000040990.12	Sh3kbp1	ENSMUST00000112456.3	10090	mmu-miR-142a-5p	1	357	363	-0.046	85	-0.046	90	-2.6601
ENSMUSG00000037990.13	Sh3rf3	ENSMUST00000153031.1	10090	mmu-miR-142a-5p	3	653	660	-0.03	77	-0.03	86	-3.862
ENSMUSG00000038738.10	Shank1	ENSMUST00000107938.2	10090	mmu-miR-142a-5p	1	2723	2729	-0.01	46	-0.005	63	-3.7679
ENSMUSG00000021448.6	Shc3	ENSMUST00000021898.5	10090	mmu-miR-142a-5p	3	5462	5469	-0.03	77	-0.014	75	-4.0804
ENSMUSG00000035109.9	Shc4	ENSMUST00000042246.8	10090	mmu-miR-142a-5p	2	484	490	-0.05	86	-0.044	89	-3.315
ENSMUSG00000025138.9	Sirt7	ENSMUST00000080202.6	10090	mmu-miR-142a-5p	3	379	386	-0.2	97	-0.163	97	-4.1113
ENSMUSG00000034460.9	Six4	ENSMUST00000043208.7	10090	mmu-miR-142a-5p	3	3816	3823	-0.289	99	-0.272	99	-4.3335
ENSMUSG00000054115.6	Skp2	ENSMUST00000110585.3	10090	mmu-miR-142a-5p	3	3963	3970	-0.124	94	-0.124	96	-4.8723
ENSMUSG00000055717.8	Slain1	ENSMUST00000069443.8	10090	mmu-miR-142a-5p	2	794	800	-0.15	96	-0.15	97	-4.5322
ENSMUSG00000009378.3	Slc16a12	ENSMUST00000009522.3	10090	mmu-miR-142a-5p	3	1829	1836	-0.187	97	-0.184	98	-3.9209
ENSMUSG00000037762.6	Slc16a9	ENSMUST00000046807.6	10090	mmu-miR-142a-5p	3	37	44	-0.222	98	-0.196	98	-4.5414
ENSMUSG00000037762.6	Slc16a9	ENSMUST00000046807.6	10090	mmu-miR-142a-5p	2	1509	1515	-0.02	62	-0.013	74	-3.1253
ENSMUSG00000070570.4	Slc17a7	ENSMUST00000085374.5	10090	mmu-miR-142a-5p	2	796	802	-0.02	62	-0.02	80	-3.1757
ENSMUSG00000025094.7	Slc18a2	ENSMUST00000026084.3	10090	mmu-miR-142a-5p	2	206	212	-0.184	97	-0.184	98	-3.8541
ENSMUSG00000038267.9	Slc22a23	ENSMUST00000040336.6	10090	mmu-miR-142a-5p	2	271	277	-0.02	62	-0.02	80	-2.866
ENSMUSG00000027340.10	Slc23a2	ENSMUST00000028815.9	10090	mmu-miR-142a-5p	2	3120	3126	-0.021	73	-0.02	80	-4.4239
ENSMUSG00000037996.12	Slc24a2	ENSMUST00000107157.3	10090	mmu-miR-142a-5p	3	6212	6219	-0.03	77	-0.03	86	-3.6981
ENSMUSG00000037996.12	Slc24a2	ENSMUST00000107157.3	10090	mmu-miR-142a-5p	2	8158	8164	-0.02	62	-0.02	80	-3.7468
ENSMUSG00000023912.9	Slc25a27	ENSMUST00000024705.4	10090	mmu-miR-142a-5p	2	123	129	-0.02	62	-0.02	80	-2.73
ENSMUSG00000034248.7	Slc25a37	ENSMUST00000037064.4	10090	mmu-miR-142a-5p	2	2744	2750	-0.089	92	-0.028	85	-3.9255
ENSMUSG00000054099.6	Slc25a40	ENSMUST00000066921.4	10090	mmu-miR-142a-5p	2	1270	1276	-0.058	87	-0.052	91	-2.8531
ENSMUSG00000024259.8	Slc25a46	ENSMUST00000060396.6	10090	mmu-miR-142a-5p	3	7346	7353	-0.03	77	0	0	-4.8723
ENSMUSG00000026614.6	Slc30a10	ENSMUST00000061093.6	10090	mmu-miR-142a-5p	3	1781	1788	-0.03	77	-0.007	65	-3.7363
ENSMUSG00000027822.11	Slc33a1	ENSMUST00000029402.9	10090	mmu-miR-142a-5p	2	1060	1066	-0.058	87	-0.001	53	-4.4313
ENSMUSG00000020261.10	Slc36a1	ENSMUST00000108872.3	10090	mmu-miR-142a-5p	2	328	334	-0.032	81	-0.032	87	-3.4488
ENSMUSG00000053897.10	Slc39a8	ENSMUST00000180196.2	10090	mmu-miR-142a-5p	2	1379	1385	-0.095	92	-0.095	95	-3.991
ENSMUSG00000027075.11	Slc43a1	ENSMUST00000111625.1	10090	mmu-miR-142a-5p	2	3574	3580	-0.02	62	-0.001	54	-3.979
ENSMUSG00000060961.9	Slc4a4	ENSMUST00000148750.2	10090	mmu-miR-142a-5p	2	4167	4173	-0.022	74	-0.022	83	-4.3919
ENSMUSG00000089774.2	Slc5a3	ENSMUST00000113975.2	10090	mmu-miR-142a-5p	2	2409	2415	-0.02	62	-0.02	80	-3.4488
ENSMUSG00000039728.9	Slc6a5	ENSMUST00000056442.6	10090	mmu-miR-142a-5p	2	4039	4045	-0.02	62	-0.02	80	-3.1253
ENSMUSG00000030096.7	Slc6a6	ENSMUST00000032185.7	10090	mmu-miR-142a-5p	1	77	83	-0.01	46	-0.01	70	-2.7086
ENSMUSG00000025020.6	Slit1	ENSMUST00000169141.2	10090	mmu-miR-142a-5p	1	3357	3363	-0.01	46	-0.007	65	-2.656
ENSMUSG00000036790.5	Slitrk2	ENSMUST00000166241.1	10090	mmu-miR-142a-5p	3	729	736	-0.03	77	-0.03	86	-3.3331
ENSMUSG00000046699.9	Slitrk4	ENSMUST00000069926.8	10090	mmu-miR-142a-5p	1	244	250	-0.011	58	-0.011	73	-3.6273
ENSMUSG00000046699.9	Slitrk4	ENSMUST00000069926.8	10090	mmu-miR-142a-5p	3	2192	2199	-0.03	77	-0.03	86	-4.3758
ENSMUSG00000025060.9	Slk	ENSMUST00000026043.6	10090	mmu-miR-142a-5p	1	1646	1652	-0.01	46	-0.009	67	-3.7639
ENSMUSG00000024563.10	Smad2	ENSMUST00000168423.2	10090	mmu-miR-142a-5p	1	385	391	-0.016	60	-0.016	76	-2.5804
ENSMUSG00000024515.8	Smad4	ENSMUST00000025393.8	10090	mmu-miR-142a-5p	2	4818	4824	-0.02	62	-0.006	64	-3.0302
ENSMUSG00000006058.5	Snf8	ENSMUST00000006217.4	10090	mmu-miR-142a-5p	2	1175	1181	-0.169	97	-0.001	52	-3.8108
ENSMUSG00000027534.11	Snx16	ENSMUST00000099223.5	10090	mmu-miR-142a-5p	2	946	952	-0.127	95	-0.122	96	-3.818
ENSMUSG00000019804.7	Snx3	ENSMUST00000105499.1	10090	mmu-miR-142a-5p	1	522	528	-0.145	96	-0.133	97	-3.3901
ENSMUSG00000005656.8	Snx6	ENSMUST00000005798.8	10090	mmu-miR-142a-5p	2	472	478	-0.035	81	-0.034	87	-3.689
ENSMUSG00000005656.8	Snx6	ENSMUST00000005798.8	10090	mmu-miR-142a-5p	1	484	490	-0.061	88	-0.059	92
ENSMUSG00000029560.8	Snx8	ENSMUST00000031539.7	10090	mmu-miR-142a-5p	2	1171	1177	-0.02	62	-0.013	74	-3.2534
ENSMUSG00000026600.7	Soat1	ENSMUST00000189661.1	10090	mmu-miR-142a-5p	3	1223	1230	-0.178	97	-0.17	98	-4.7184
ENSMUSG00000038037.4	Socs1	ENSMUST00000038099.4	10090	mmu-miR-142a-5p	2	390	396	-0.253	98	-0.238	99	-4.336
ENSMUSG00000055485.6	Soga1	ENSMUST00000069098.6	10090	mmu-miR-142a-5p	2	995	1001	-0.02	62	-0.016	76	-4.0713
ENSMUSG00000022961.12	Son	ENSMUST00000122302.2	10090	mmu-miR-142a-5p	2	983	989	-0.167	97	-0.14	97	-3.8541
ENSMUSG00000025006.10	Sorbs1	ENSMUST00000099467.4	10090	mmu-miR-142a-5p	2	2987	2993	-0.026	76	-0.001	55	-4.0926
ENSMUSG00000068747.9	Sort1	ENSMUST00000102632.5	10090	mmu-miR-142a-5p	1	3648	3654	-0.01	46	-0.009	68	-3.0009
ENSMUSG00000041540.11	Sox5	ENSMUST00000111748.2	10090	mmu-miR-142a-5p	2	330	336	-0.02	62	-0.02	80	-4.0185
ENSMUSG00000018678.7	Sp2	ENSMUST00000107626.2	10090	mmu-miR-142a-5p	2	993	999	-0.115	94	-0.057	91	-3.5018
ENSMUSG00000068859.5	Sp9	ENSMUST00000090813.5	10090	mmu-miR-142a-5p	2	1651	1657	-0.02	62	-0.02	80	-3.344
ENSMUSG00000037617.6	Spag1	ENSMUST00000047348.4	10090	mmu-miR-142a-5p	1	182	188	-0.074	90	-0.074	93	-2.6295
ENSMUSG00000020859.11	Spag9	ENSMUST00000041956.8	10090	mmu-miR-142a-5p	1	133	139	-0.01	46	-0.01	70	-2.9019
ENSMUSG00000035227.6	Spcs2	ENSMUST00000036274.6	10090	mmu-miR-142a-5p	2	263	269	-0.115	94	-0.108	96	-4.3194
ENSMUSG00000040761.11	Spen	ENSMUST00000078886.4	10090	mmu-miR-142a-5p	2	994	1000	-0.08	91	-0.046	90	-4.1856
ENSMUSG00000024533.10	Spire1	ENSMUST00000045105.7	10090	mmu-miR-142a-5p	3	836	843	-0.052	86	-0.051	91	-4.5367
ENSMUSG00000058297.11	Spock2	ENSMUST00000121820.3	10090	mmu-miR-142a-5p	3	3703	3710	-0.252	98	-0.205	98	-4.7437
ENSMUSG00000026771.9	Spopl	ENSMUST00000132484.1	10090	mmu-miR-142a-5p	2	1231	1237	-0.02	62	-0.015	76	-3.5844
ENSMUSG00000039911.8	Spsb1	ENSMUST00000038562.3	10090	mmu-miR-142a-5p	2	1434	1440	-0.052	86	-0.049	90	-3.1163
ENSMUSG00000020538.10	Srebf1	ENSMUST00000020846.2	10090	mmu-miR-142a-5p	2	265	271	-0.161	96	-0.159	97	-3.8541
ENSMUSG00000015605.5	Srf	ENSMUST00000015749.5	10090	mmu-miR-142a-5p	2	1339	1345	-0.02	62	-0.009	68	-3.0739
ENSMUSG00000020121.10	Srgap1	ENSMUST00000020322.6	10090	mmu-miR-142a-5p	1	4381	4387	-0.01	46	-0.006	63	-3.5867
ENSMUSG00000003992.9	Ssbp2	ENSMUST00000004094.9	10090	mmu-miR-142a-5p	1	452	458	-0.025	75	-0.025	84	-2.8686
ENSMUSG00000037926.10	Ssh2	ENSMUST00000037912.6	10090	mmu-miR-142a-5p	2	73	79	-0.02	62	-0.02	80	-2.849
ENSMUSG00000026811.13	St6galnac6	ENSMUST00000095044.4	10090	mmu-miR-142a-5p	2	1065	1071	-0.074	90	-0.074	93	-3.2779
ENSMUSG00000025789.4	St8sia2	ENSMUST00000026896.4	10090	mmu-miR-142a-5p	2	3865	3871	-0.02	62	-0.017	77	-2.7964
ENSMUSG00000037286.10	Stag1	ENSMUST00000129269.2	10090	mmu-miR-142a-5p	2	376	382	-0.128	95	-0.112	96	-3.8483
ENSMUSG00000039536.11	Stau1	ENSMUST00000049412.6	10090	mmu-miR-142a-5p	3	1224	1231	-0.311	99	-0.033	87	-3.9919
ENSMUSG00000022329.9	Stk3	ENSMUST00000018476.8	10090	mmu-miR-142a-5p	3	1936	1943	-0.03	77	-0.002	58	-4.9301
ENSMUSG00000037885.13	Stk35	ENSMUST00000165413.3	10090	mmu-miR-142a-5p	3	4368	4375	-0.033	81	-0.02	80	-4.0177
ENSMUSG00000001630.8	Stk38l	ENSMUST00000001675.8	10090	mmu-miR-142a-5p	2	191	197	-0.14	95	-0.14	97	-4.3302
ENSMUSG00000038143.9	Stox2	ENSMUST00000110367.3	10090	mmu-miR-142a-5p	2	3058	3064	-0.02	62	-0.019	78	-4.349
ENSMUSG00000026915.11	Strbp	ENSMUST00000028279.4	10090	mmu-miR-142a-5p	2	3261	3267	-0.02	62	-0.005	62	-3.6596
ENSMUSG00000020954.10	Strn3	ENSMUST00000013130.9	10090	mmu-miR-142a-5p	1	951	957	-0.061	88	-0.061	92	-1.9005
ENSMUSG00000032437.9	Stt3b	ENSMUST00000035010.8	10090	mmu-miR-142a-5p	3	1105	1112	-0.058	87	-0.039	88	-4.2719
ENSMUSG00000039232.6	Stx11	ENSMUST00000163425.2	10090	mmu-miR-142a-5p	2	924	930	-0.097	92	-0.078	94	-3.8483
ENSMUSG00000041488.10	Stx3	ENSMUST00000069285.4	10090	mmu-miR-142a-5p	3	1698	1705	-0.265	99	-0.237	99	-3.7278
ENSMUSG00000020738.11	Sumo2	ENSMUST00000121185.2	10090	mmu-miR-142a-5p	1	328	334	-0.212	98	-0.212	98	-3.3536
ENSMUSG00000036817.9	Sun1	ENSMUST00000058716.8	10090	mmu-miR-142a-5p	3	795	802	-0.056	87	-0.048	90	-4.0363
ENSMUSG00000014867.4	Surf4	ENSMUST00000015011.4	10090	mmu-miR-142a-5p	2	132	138	-0.139	95	-0.138	97	-3.5051
ENSMUSG00000032423.7	Syncrip	ENSMUST00000174391.2	10090	mmu-miR-142a-5p	1	955	961	-0.01	46	-0.009	68	-2.3553
ENSMUSG00000022973.12	Synj1	ENSMUST00000170853.2	10090	mmu-miR-142a-5p	3	2843	2850	-0.074	90	-0.067	93	-5.0489
ENSMUSG00000026452.10	Syt2	ENSMUST00000121990.1	10090	mmu-miR-142a-5p	2	3768	3774	-0.02	62	-0.02	80	-4.3468
ENSMUSG00000024743.9	Syt7	ENSMUST00000169121.2	10090	mmu-miR-142a-5p	2	57	63	-0.02	62	-0.02	80	-3.5738
ENSMUSG00000054453.6	Sytl5	ENSMUST00000067529.3	10090	mmu-miR-142a-5p	3	3655	3662	-0.03	77	-0.026	85	-4.0054
ENSMUSG00000054453.6	Sytl5	ENSMUST00000067529.3	10090	mmu-miR-142a-5p	3	9987	9994	-0.03	77	-0.026	85	-4.9254
ENSMUSG00000025782.7	Taf3	ENSMUST00000026888.5	10090	mmu-miR-142a-5p	2	1181	1187	-0.083	91	-0.004	61	-4.336
ENSMUSG00000025782.7	Taf3	ENSMUST00000026888.5	10090	mmu-miR-142a-5p	3	1695	1702	-0.126	95	-0.005	63	-5.1137
ENSMUSG00000039117.11	Taf4a	ENSMUST00000041618.8	10090	mmu-miR-142a-5p	1	951	957	-0.04	83	-0.04	89	-2.8756
ENSMUSG00000035168.11	Tanc1	ENSMUST00000037526.5	10090	mmu-miR-142a-5p	2	1073	1079	-0.02	62	-0.019	79	-2.73
ENSMUSG00000046985.7	Tapt1	ENSMUST00000055128.7	10090	mmu-miR-142a-5p	3	603	610	-0.146	96	-0.145	97	-4.8973
ENSMUSG00000046985.7	Tapt1	ENSMUST00000055128.7	10090	mmu-miR-142a-5p	2	1131	1137	-0.02	62	-0.019	78	-3.8917
ENSMUSG00000003134.5	Tbc1d8	ENSMUST00000054462.5	10090	mmu-miR-142a-5p	3	399	406	-0.172	97	-0.171	98	-3.8917
ENSMUSG00000042473.8	Tbc1d8b	ENSMUST00000096313.3	10090	mmu-miR-142a-5p	2	1016	1022	-0.02	62	-0.02	80	-4.7021
ENSMUSG00000042473.8	Tbc1d8b	ENSMUST00000096313.3	10090	mmu-miR-142a-5p	1	2336	2342	-0.094	92	-0.073	93	-2.8602
ENSMUSG00000031709.10	Tbc1d9	ENSMUST00000093393.4	10090	mmu-miR-142a-5p	2	962	968	-0.02	62	-0.02	79	-3.4488
ENSMUSG00000009097.9	Tbx1	ENSMUST00000009241.5	10090	mmu-miR-142a-5p	2	744	750	-0.04	83	-0.009	67	-3.5453
ENSMUSG00000028619.10	Tceanc2	ENSMUST00000057043.4	10090	mmu-miR-142a-5p	2	320	326	-0.055	87	-0.055	91	-2.9388
ENSMUSG00000032228.11	Tcf12	ENSMUST00000183404.2	10090	mmu-miR-142a-5p	2	1936	1942	-0.11	93	-0.086	94	-4.0713
ENSMUSG00000045680.7	Tcf21	ENSMUST00000049930.7	10090	mmu-miR-142a-5p	1	449	455	-0.178	97	-0.154	97	-2.9472
ENSMUSG00000053477.10	Tcf4	ENSMUST00000078486.7	10090	mmu-miR-142a-5p	2	4373	4379	-0.024	75	-0.022	83	-4.0713
ENSMUSG00000028011.11	Tdo2	ENSMUST00000029645.8	10090	mmu-miR-142a-5p	3	311	318	-0.341	99	-0.325	99	-5.1728
ENSMUSG00000031561.10	Tenm3	ENSMUST00000190840.1	10090	mmu-miR-142a-5p	3	2692	2699	-0.03	77	-0.022	83	-4.3394
ENSMUSG00000048078.11	Tenm4	ENSMUST00000107162.2	10090	mmu-miR-142a-5p	1	1762	1768	-0.01	46	-0.009	68	-2.6543
ENSMUSG00000025927.8	Tfap2b	ENSMUST00000027059.5	10090	mmu-miR-142a-5p	1	4133	4139	-0.01	46	-0.008	66	-3.1144
ENSMUSG00000032440.7	Tgfbr2	ENSMUST00000061101.5	10090	mmu-miR-142a-5p	2	300	306	-0.022	74	-0.022	83	-3.2779
ENSMUSG00000002489.10	Tiam1	ENSMUST00000114122.2	10090	mmu-miR-142a-5p	3	844	851	-0.03	77	-0.03	86	-3.648
ENSMUSG00000002489.10	Tiam1	ENSMUST00000114122.2	10090	mmu-miR-142a-5p	3	1496	1503	-0.03	77	-0.027	85	-3.648
ENSMUSG00000049625.5	Tifab	ENSMUST00000169652.1	10090	mmu-miR-142a-5p	2	457	463	-0.02	62	-0.02	80	-4.326
ENSMUSG00000024642.11	Tle4	ENSMUST00000052011.8	10090	mmu-miR-142a-5p	2	1291	1297	-0.123	94	-0.117	96	-3.9667
ENSMUSG00000042757.10	Tmem108	ENSMUST00000049452.9	10090	mmu-miR-142a-5p	1	196	202	-0.011	58	-0.011	73	-2.3818
ENSMUSG00000039886.3	Tmem120a	ENSMUST00000043378.3	10090	mmu-miR-142a-5p	2	377	383	-0.225	98	-0.001	53	-3.7944
ENSMUSG00000054434.9	Tmem120b	ENSMUST00000067505.9	10090	mmu-miR-142a-5p	2	1438	1444	-0.174	97	-0.029	85	-3.9313
ENSMUSG00000009035.8	Tmem184b	ENSMUST00000074991.3	10090	mmu-miR-142a-5p	2	3588	3594	-0.02	62	0	0	-3.5453
ENSMUSG00000026627.7	Tmem206	ENSMUST00000027940.5	10090	mmu-miR-142a-5p	2	2146	2152	-0.054	86	0	0	-3.5982
ENSMUSG00000055296.9	Tmem245	ENSMUST00000068792.7	10090	mmu-miR-142a-5p	3	12687	12694	-0.03	77	-0.027	85	-3.9972
ENSMUSG00000028786.10	Tmem54	ENSMUST00000030575.9	10090	mmu-miR-142a-5p	2	324	330	-0.235	98	-0.235	99	-3.212
ENSMUSG00000030059.10	Tmf1	ENSMUST00000095664.3	10090	mmu-miR-142a-5p	2	343	349	-0.032	81	-0.029	86	-4.2331
ENSMUSG00000030306.9	Tmtc1	ENSMUST00000060095.9	10090	mmu-miR-142a-5p	2	848	854	-0.02	62	-0.017	78	-4.246
ENSMUSG00000028362.2	Tnfsf8	ENSMUST00000030047.2	10090	mmu-miR-142a-5p	3	2791	2798	-0.294	99	-0.294	99	-4.8018
ENSMUSG00000035678.7	Tnfsf9	ENSMUST00000039490.7	10090	mmu-miR-142a-5p	3	139	146	-0.366	99	-0.366	99	-3.862
ENSMUSG00000027692.11	Tnik	ENSMUST00000159236.3	10090	mmu-miR-142a-5p	1	2248	2254	-0.01	46	-0.006	64	-1.9922
ENSMUSG00000027692.11	Tnik	ENSMUST00000159236.3	10090	mmu-miR-142a-5p	2	4488	4494	-0.02	62	-0.004	61	-3.728
ENSMUSG00000025571.8	Tnrc6c	ENSMUST00000106344.2	10090	mmu-miR-142a-5p	1	1870	1876	-0.01	46	-0.009	67	-2.7641
ENSMUSG00000055322.9	Tns1	ENSMUST00000169786.2	10090	mmu-miR-142a-5p	3	4123	4130	-0.03	77	-0.027	85	-4.7184
ENSMUSG00000055322.9	Tns1	ENSMUST00000169786.2	10090	mmu-miR-142a-5p	1	4269	4275	-0.01	46	-0.009	68	-2.3818
ENSMUSG00000028688.8	Toe1	ENSMUST00000030451.4	10090	mmu-miR-142a-5p	2	347	353	-0.247	98	-0.234	99	-3.9836
ENSMUSG00000020541.7	Tom1l1	ENSMUST00000020849.3	10090	mmu-miR-142a-5p	1	2622	2628	-0.01	46	-0.003	60	-3.4071
ENSMUSG00000021573.9	Tppp	ENSMUST00000022057.8	10090	mmu-miR-142a-5p	2	4053	4059	-0.02	62	-0.019	78	-3.3044
ENSMUSG00000050663.7	Trhde	ENSMUST00000061632.7	10090	mmu-miR-142a-5p	3	829	836	-0.051	86	-0.046	90	-4.0824
ENSMUSG00000036989.10	Trim3	ENSMUST00000057525.8	10090	mmu-miR-142a-5p	2	160	166	-0.07	89	-0.07	93	-2.9676
ENSMUSG00000033949.6	Trim36	ENSMUST00000167364.2	10090	mmu-miR-142a-5p	2	1730	1736	-0.02	62	-0.014	75	-3.5369
ENSMUSG00000019487.10	Trip10	ENSMUST00000019631.9	10090	mmu-miR-142a-5p	2	78	84	-0.099	93	-0.098	95	-3.1804
ENSMUSG00000021188.9	Trip11	ENSMUST00000021605.8	10090	mmu-miR-142a-5p	2	64	70	-0.02	62	-0.02	80	-3.4007
ENSMUSG00000028211.6	Trp53inp1	ENSMUST00000029865.3	10090	mmu-miR-142a-5p	2	406	412	-0.057	87	-0.056	91	-4.4983
ENSMUSG00000038324.8	Trpc4ap	ENSMUST00000041059.6	10090	mmu-miR-142a-5p	2	708	714	-0.148	96	-0.141	97	-3.4354
ENSMUSG00000024727.8	Trpm6	ENSMUST00000040489.7	10090	mmu-miR-142a-5p	2	1813	1819	-0.02	62	-0.002	57	-3.5571
ENSMUSG00000027365.9	Trpm7	ENSMUST00000103224.4	10090	mmu-miR-142a-5p	2	932	938	-0.022	74	-0.022	83	-3.8617
ENSMUSG00000027806.5	Tsc22d2	ENSMUST00000099090.2	10090	mmu-miR-142a-5p	3	70	77	-0.088	91	-0.088	94	-3.8198
ENSMUSG00000037824.5	Tspan14	ENSMUST00000047652.5	10090	mmu-miR-142a-5p	1	1529	1535	-0.095	92	-0.093	95	-3.3536
ENSMUSG00000032324.10	Tspan3	ENSMUST00000034876.8	10090	mmu-miR-142a-5p	1	554	560	-0.05	86	-0.047	90	-1.6818
ENSMUSG00000073988.8	Ttpa	ENSMUST00000117632.2	10090	mmu-miR-142a-5p	1	1237	1243	-0.07	89	-0.069	93	-3.2251
ENSMUSG00000026202.8	Tuba4a	ENSMUST00000186213.1	10090	mmu-miR-142a-5p	2	1394	1400	-0.117	94	0	0	-4.3592
ENSMUSG00000020561.7	Twistnb	ENSMUST00000020877.7	10090	mmu-miR-142a-5p	3	268	275	-0.251	98	-0.25	99	-4.5307
ENSMUSG00000005354.10	Txn2	ENSMUST00000005487.6	10090	mmu-miR-142a-5p	2	522	528	-0.109	93	-0.109	96	-3.9153
ENSMUSG00000032407.8	U2surp	ENSMUST00000079659.6	10090	mmu-miR-142a-5p	3	3730	3737	-0.03	77	-0.002	58	-3.6981
ENSMUSG00000030061.11	Uba3	ENSMUST00000164744.2	10090	mmu-miR-142a-5p	3	202	209	-0.318	99	-0.314	99	-4.5749
ENSMUSG00000016308.9	Ube2a	ENSMUST00000016452.7	10090	mmu-miR-142a-5p	2	86	92	-0.337	99	-0.334	99	-4.4027
ENSMUSG00000019927.6	Ube2d1	ENSMUST00000020085.6	10090	mmu-miR-142a-5p	3	410	417	-0.31	99	-0.31	99	-4.3882
ENSMUSG00000078578.4	Ube2d3	ENSMUST00000166033.1	10090	mmu-miR-142a-5p	2	471	477	-0.076	90	-0.076	93	-4.7021
ENSMUSG00000027011.9	Ube2e3	ENSMUST00000028398.8	10090	mmu-miR-142a-5p	1	61	67	-0.15	96	-0.15	97	-3.0513
ENSMUSG00000014349.7	Ube2z	ENSMUST00000100528.4	10090	mmu-miR-142a-5p	1	1678	1684	-0.032	81	-0.031	87	-2.3556
ENSMUSG00000039000.4	Ube3c	ENSMUST00000049453.4	10090	mmu-miR-142a-5p	2	960	966	-0.02	62	-0.015	76	-2.8583
ENSMUSG00000001687.10	Ubl3	ENSMUST00000079324.8	10090	mmu-miR-142a-5p	1	1332	1338	-0.036	82	-0.026	85	-2.218
ENSMUSG00000027272.5	Ubr1	ENSMUST00000028728.5	10090	mmu-miR-142a-5p	2	1973	1979	-0.02	62	-0.018	78	-3.7167
ENSMUSG00000044308.12	Ubr3	ENSMUST00000055758.10	10090	mmu-miR-142a-5p	1	2255	2261	-0.156	96	-0.096	95	-3.4396
ENSMUSG00000053774.8	Ubxn7	ENSMUST00000115151.3	10090	mmu-miR-142a-5p	1	8580	8586	-0.01	46	-0.001	54	-2.9352
ENSMUSG00000029512.7	Ulk1	ENSMUST00000031490.6	10090	mmu-miR-142a-5p	2	488	494	-0.02	62	-0.02	80	-3.4314
ENSMUSG00000055567.11	Unc80	ENSMUST00000061620.10	10090	mmu-miR-142a-5p	3	85	92	-0.03	77	-0.03	86	-3.5421
ENSMUSG00000015127.9	Unkl	ENSMUST00000039734.6	10090	mmu-miR-142a-5p	1	392	398	-0.01	46	-0.01	70	-3.3622
ENSMUSG00000031826.14	Usp10	ENSMUST00000108988.3	10090	mmu-miR-142a-5p	2	584	590	-0.089	92	-0.054	91	-4.0337
ENSMUSG00000020124.9	Usp15	ENSMUST00000020334.7	10090	mmu-miR-142a-5p	1	1508	1514	-0.061	88	-0.033	87	-2.8388
ENSMUSG00000054814.9	Usp46	ENSMUST00000119154.2	10090	mmu-miR-142a-5p	2	1540	1546	-0.02	62	-0.014	75	-2.8986
ENSMUSG00000031010.12	Usp9x	ENSMUST00000089302.5	10090	mmu-miR-142a-5p	3	3830	3837	-0.084	91	-0.084	94	-4.7437
ENSMUSG00000027860.10	Vangl1	ENSMUST00000029453.7	10090	mmu-miR-142a-5p	2	404	410	-0.027	76	-0.025	84	-2.9266
ENSMUSG00000018171.4	Vmp1	ENSMUST00000018315.4	10090	mmu-miR-142a-5p	3	584	591	-0.364	99	-0.361	99	-4.7437
ENSMUSG00000046230.9	Vps13a	ENSMUST00000068156.6	10090	mmu-miR-142a-5p	2	3517	3523	-0.02	62	-0.002	57	-3.8562
ENSMUSG00000020128.10	Vps54	ENSMUST00000006221.8	10090	mmu-miR-142a-5p	3	321	328	-0.261	98	-0.261	99	-4.7184
ENSMUSG00000038733.8	Wdr26	ENSMUST00000162819.2	10090	mmu-miR-142a-5p	2	377	383	-0.085	91	-0.084	94	-3.9313
ENSMUSG00000015957.6	Wnt11	ENSMUST00000067495.3	10090	mmu-miR-142a-5p	1	481	487	-0.101	93	-0.077	93	-2.175
ENSMUSG00000027840.4	Wnt2b	ENSMUST00000029429.4	10090	mmu-miR-142a-5p	2	2416	2422	-0.02	62	-0.015	76	-3.728
ENSMUSG00000030093.6	Wnt7a	ENSMUST00000032180.6	10090	mmu-miR-142a-5p	1	538	544	-0.01	46	-0.007	66	-2.0809
ENSMUSG00000041058.10	Wwp1	ENSMUST00000108246.3	10090	mmu-miR-142a-5p	2	167	173	-0.168	97	-0.158	97	-4.0353
ENSMUSG00000037752.4	Xkr8	ENSMUST00000045550.4	10090	mmu-miR-142a-5p	2	3104	3110	-0.166	96	-0.004	62	-3.8541
ENSMUSG00000022471.8	Xrcc6	ENSMUST00000100399.5	10090	mmu-miR-142a-5p	3	162	169	-0.302	99	0	49	-4.4269
ENSMUSG00000046404.5	Yod1	ENSMUST00000049813.5	10090	mmu-miR-142a-5p	3	497	504	-0.03	77	-0.029	85	-4.0566
ENSMUSG00000047213.9	Ythdf3	ENSMUST00000108345.3	10090	mmu-miR-142a-5p	1	797	803	-0.011	58	-0.011	73	-2.9143
ENSMUSG00000020849.8	Ywhae	ENSMUST00000067664.4	10090	mmu-miR-142a-5p	1	924	930	-0.099	93	-0.022	83	-2.9902
ENSMUSG00000021264.11	Yy1	ENSMUST00000021692.7	10090	mmu-miR-142a-5p	1	290	296	-0.051	86	-0.051	91	-3.5572
ENSMUSG00000091736.3	Yy2	ENSMUST00000065806.4	10090	mmu-miR-142a-5p	1	1048	1054	-0.063	88	-0.063	92	-3.2818
ENSMUSG00000022708.11	Zbtb20	ENSMUST00000114694.3	10090	mmu-miR-142a-5p	3	23633	23640	-0.03	77	-0.018	78	-5.1137
ENSMUSG00000068966.5	Zbtb34	ENSMUST00000113158.2	10090	mmu-miR-142a-5p	1	4063	4069	-0.01	46	-0.01	69	-2.6861
ENSMUSG00000043467.14	Zbtb37	ENSMUST00000171748.2	10090	mmu-miR-142a-5p	3	732	739	-0.208	98	-0.208	98	-4.5547
ENSMUSG00000027583.8	Zbtb46	ENSMUST00000029106.7	10090	mmu-miR-142a-5p	3	3029	3036	-0.109	93	-0.104	95	-3.648
ENSMUSG00000035011.10	Zbtb7a	ENSMUST00000048128.9	10090	mmu-miR-142a-5p	1	3594	3600	-0.026	76	-0.012	74	-3.8003
ENSMUSG00000035164.7	Zc3h12c	ENSMUST00000165519.1	10090	mmu-miR-142a-5p	3	560	567	-0.03	77	-0.03	86	-3.648
ENSMUSG00000034610.9	Zcchc11	ENSMUST00000097925.3	10090	mmu-miR-142a-5p	3	376	383	-0.168	97	-0.168	98	-3.862
ENSMUSG00000061410.6	Zcchc14	ENSMUST00000046386.4	10090	mmu-miR-142a-5p	3	3369	3376	-0.118	94	-0.104	95	-4.7073
ENSMUSG00000038866.10	Zcchc2	ENSMUST00000119166.2	10090	mmu-miR-142a-5p	2	2599	2605	-0.02	62	-0.011	73	-4.073
ENSMUSG00000021969.7	Zdhhc20	ENSMUST00000089473.3	10090	mmu-miR-142a-5p	2	3886	3892	-0.117	94	-0.086	94	-4.4027
ENSMUSG00000039795.9	Zfand1	ENSMUST00000108377.2	10090	mmu-miR-142a-5p	1	94	100	-0.027	76	-0.027	85	-1.8707
ENSMUSG00000044477.10	Zfand3	ENSMUST00000057897.7	10090	mmu-miR-142a-5p	2	1798	1804	-0.188	97	-0.167	97	-4.1362
ENSMUSG00000022811.11	Zfp148	ENSMUST00000165418.2	10090	mmu-miR-142a-5p	2	1290	1296	-0.02	62	-0.019	78	-3.1382
ENSMUSG00000051469.9	Zfp191	ENSMUST00000066497.6	10090	mmu-miR-142a-5p	1	1715	1721	-0.01	46	-0.009	69	-2.7632
ENSMUSG00000031365.8	Zfp275	ENSMUST00000114499.2	10090	mmu-miR-142a-5p	3	1291	1298	-0.074	90	-0.074	93	-3.7314
ENSMUSG00000025821.9	Zfp282	ENSMUST00000061890.7	10090	mmu-miR-142a-5p	1	485	491	-0.01	46	-0.01	70	-2.0988
ENSMUSG00000044786.5	Zfp36	ENSMUST00000051241.5	10090	mmu-miR-142a-5p	2	586	592	-0.142	96	-0.142	97	-3.0022
ENSMUSG00000060206.6	Zfp462	ENSMUST00000098070.4	10090	mmu-miR-142a-5p	2	2190	2196	-0.04	83	-0.037	88	-3.9581
ENSMUSG00000039081.9	Zfp503	ENSMUST00000043409.7	10090	mmu-miR-142a-5p	3	216	223	-0.241	98	-0.241	99	-4.7437
ENSMUSG00000058881.7	Zfp516	ENSMUST00000171238.2	10090	mmu-miR-142a-5p	1	1043	1049	-0.01	46	-0.01	70	-1.7553
ENSMUSG00000069476.8	Zfp616	ENSMUST00000074813.6	10090	mmu-miR-142a-5p	3	1397	1404	-0.105	93	-0.105	95	-4.4021
ENSMUSG00000013419.6	Zfp651	ENSMUST00000093772.3	10090	mmu-miR-142a-5p	2	1273	1279	-0.02	62	-0.02	80	-3.1757
ENSMUSG00000079215.3	Zfp664	ENSMUST00000111417.3	10090	mmu-miR-142a-5p	3	2288	2295	-0.174	97	-0.09	94	-4.107
ENSMUSG00000040321.3	Zfp770	ENSMUST00000050668.3	10090	mmu-miR-142a-5p	3	1984	1991	-0.241	98	-0.209	98	-4.7437
ENSMUSG00000071064.8	Zfp827	ENSMUST00000119254.2	10090	mmu-miR-142a-5p	3	2287	2294	-0.03	77	-0.028	85	-3.7278
ENSMUSG00000071064.8	Zfp827	ENSMUST00000119254.2	10090	mmu-miR-142a-5p	2	2347	2353	-0.02	62	-0.018	78	-2.8775
ENSMUSG00000024792.3	Zfpl1	ENSMUST00000025707.3	10090	mmu-miR-142a-5p	2	256	262	-0.17	97	-0.098	95	-3.5982
ENSMUSG00000022306.8	Zfpm2	ENSMUST00000053467.4	10090	mmu-miR-142a-5p	3	263	270	-0.349	99	-0.349	99	-4.3335
ENSMUSG00000022306.8	Zfpm2	ENSMUST00000053467.4	10090	mmu-miR-142a-5p	3	535	542	-0.174	97	-0.174	98	-3.4584
ENSMUSG00000022306.8	Zfpm2	ENSMUST00000053467.4	10090	mmu-miR-142a-5p	3	731	738	-0.304	99	-0.304	99	-5.1728
ENSMUSG00000022201.10	Zfr	ENSMUST00000122941.2	10090	mmu-miR-142a-5p	2	919	925	-0.044	84	-0.039	89	-3.6972
ENSMUSG00000079509.5	Zfx	ENSMUST00000088102.6	10090	mmu-miR-142a-5p	3	851	858	-0.037	82	-0.037	88	-4.0824
ENSMUSG00000074182.4	Znhit6	ENSMUST00000098534.4	10090	mmu-miR-142a-5p	3	4082	4089	-0.03	77	-0.005	63	-3.6376

## Sheet: FSO
Gene ID	Gene Symbol	Transcript ID	Gene Tax ID	miRNA	Site Type	UTR_start	UTR end	context++ score	context++ score percentile	weighted context++ score	weighted context++ score percentile	Predicted relative KD
ENSMUSG00000060512.3	0610040J01Rik	ENSMUST00000081747.3	10090	mmu-miR-30b-5p	3	105	112	-0.299	96	-0.299	97	-4.6781
ENSMUSG00000090066.2	1110002E22Rik	ENSMUST00000163080.2	10090	mmu-miR-30b-5p	1	3196	3202	-0.091	66	-0.068	71	-2.9166
ENSMUSG00000024726.9	2410127L17Rik	ENSMUST00000025632.9	10090	mmu-miR-30b-5p	3	710	717	-0.2	89	-0.195	91	-4.7151
ENSMUSG00000094958.1	3110021N24Rik	ENSMUST00000178992.1	10090	mmu-miR-30b-5p	3	629	636	-0.255	94	-0.164	88	-4.5539
ENSMUSG00000028300.9	3110043O21Rik	ENSMUST00000084724.4	10090	mmu-miR-30b-5p	3	499	506	-0.361	98	-0.361	98	-4.6178
ENSMUSG00000036934.8	4921524J17Rik	ENSMUST00000047749.5	10090	mmu-miR-30b-5p	2	187	193	-0.182	87	-0.182	90	-3.1715
ENSMUSG00000066571.8	4931406P16Rik	ENSMUST00000108074.2	10090	mmu-miR-30b-5p	3	1582	1589	-0.091	66	-0.081	75	-4.1989
ENSMUSG00000021133.8	4933426M11Rik	ENSMUST00000068519.5	10090	mmu-miR-30b-5p	2	348	354	-0.089	65	-0.089	77	-3.1024
ENSMUSG00000034959.7	5031414D18Rik	ENSMUST00000036072.7	10090	mmu-miR-30b-5p	3	192	199	-0.266	94	-0.266	96	-4.6642
ENSMUSG00000037977.5	6430571L13Rik	ENSMUST00000042581.2	10090	mmu-miR-30b-5p	3	1654	1661	-0.264	94	-0.033	60	-4.4483
ENSMUSG00000039901.9	9130011E15Rik	ENSMUST00000045396.7	10090	mmu-miR-30b-5p	3	859	866	-0.112	72	-0.106	80	-4.9742
ENSMUSG00000004360.8	9330159F19Rik	ENSMUST00000092627.4	10090	mmu-miR-30b-5p	3	75	82	-0.252	94	-0.252	95	-4.5413
ENSMUSG00000046138.9	9930021J03Rik	ENSMUST00000177155.2	10090	mmu-miR-30b-5p	3	592	599	-0.338	97	-0.275	96	-4.6022
ENSMUSG00000034560.5	A230046K03Rik	ENSMUST00000038388.5	10090	mmu-miR-30b-5p	1	569	575	-0.157	82	-0.156	87	-4.3462
ENSMUSG00000035173.9	A630007B06Rik	ENSMUST00000118592.2	10090	mmu-miR-30b-5p	2	3473	3479	-0.076	61	0	15	-2.7018
ENSMUSG00000092210.1	A930009A15Rik	ENSMUST00000173620.1	10090	mmu-miR-30b-5p	3	365	372	-0.453	99	-0.453	99	-4.6706
ENSMUSG00000057880.7	Abat	ENSMUST00000065987.8	10090	mmu-miR-30b-5p	3	2800	2807	-0.259	94	-0.243	95	-4.4659
ENSMUSG00000024130.10	Abca3	ENSMUST00000039013.9	10090	mmu-miR-30b-5p	3	355	362	-0.046	48	-0.043	64	-4.5457
ENSMUSG00000031333.7	Abcb7	ENSMUST00000033695.5	10090	mmu-miR-30b-5p	1	2663	2669	-0.141	79	-0.137	85	-2.9684
ENSMUSG00000020865.11	Abcc3	ENSMUST00000178136.2	10090	mmu-miR-30b-5p	3	1903	1910	-0.03	33	0	15	-4.3365
ENSMUSG00000055782.8	Abcd2	ENSMUST00000069511.6	10090	mmu-miR-30b-5p	3	3028	3035	-0.067	58	-0.001	23	-4.3052
ENSMUSG00000040505.8	Abcg5	ENSMUST00000066175.4	10090	mmu-miR-30b-5p	3	310	317	-0.472	99	-0.091	77	-4.6837
ENSMUSG00000026782.10	Abi2	ENSMUST00000052332.9	10090	mmu-miR-30b-5p	1	3992	3998	-0.129	76	-0.044	64	-3.7514
ENSMUSG00000026842.11	Abl1	ENSMUST00000028190.7	10090	mmu-miR-30b-5p	3	1623	1630	-0.215	91	-0.214	93	-4.4815
ENSMUSG00000026596.8	Abl2	ENSMUST00000166172.3	10090	mmu-miR-30b-5p	1	144	150	-0.118	73	-0.116	81	-2.5428
ENSMUSG00000042895.5	Abra	ENSMUST00000054742.5	10090	mmu-miR-30b-5p	3	860	867	-0.186	87	-0.105	80	-4.4344
ENSMUSG00000049076.9	Acap2	ENSMUST00000058033.7	10090	mmu-miR-30b-5p	3	3383	3390	-0.03	33	-0.018	47	-4.2398
ENSMUSG00000049076.9	Acap2	ENSMUST00000058033.7	10090	mmu-miR-30b-5p	2	3617	3623	-0.144	79	-0.087	76	-3.5006
ENSMUSG00000056938.11	Acbd4	ENSMUST00000024492.9	10090	mmu-miR-30b-5p	2	3908	3914	-0.201	89	0	17	-3.6743
ENSMUSG00000002103.10	Acp2	ENSMUST00000002172.8	10090	mmu-miR-30b-5p	2	178	184	-0.083	63	-0.082	75	-3.6186
ENSMUSG00000068614.7	Actc1	ENSMUST00000090269.6	10090	mmu-miR-30b-5p	3	102	109	-0.599	99	-0.598	99	-4.3216
ENSMUSG00000015143.9	Actn1	ENSMUST00000021554.9	10090	mmu-miR-30b-5p	1	180	186	-0.257	94	-0.257	95	-3.3935
ENSMUSG00000025228.4	Actr1a	ENSMUST00000040270.4	10090	mmu-miR-30b-5p	3	819	826	-0.215	91	-0.138	85	-4.1542
ENSMUSG00000026836.10	Acvr1	ENSMUST00000112599.2	10090	mmu-miR-30b-5p	3	598	605	-0.222	91	-0.222	94	-4.409
ENSMUSG00000054693.9	Adam10	ENSMUST00000067880.7	10090	mmu-miR-30b-5p	1	1471	1477	-0.157	82	-0.154	87	-3.1743
ENSMUSG00000020926.11	Adam11	ENSMUST00000068150.5	10090	mmu-miR-30b-5p	1	1628	1634	-0.144	79	-0.119	82	-3.4188
ENSMUSG00000054555.6	Adam12	ENSMUST00000067680.5	10090	mmu-miR-30b-5p	2	3034	3040	-0.02	19	-0.017	45	-3.8197
ENSMUSG00000011256.11	Adam19	ENSMUST00000011400.7	10090	mmu-miR-30b-5p	3	3376	3383	-0.207	90	-0.207	92	-5.0367
ENSMUSG00000040537.12	Adam22	ENSMUST00000088761.5	10090	mmu-miR-30b-5p	2	32	38	-0.169	84	-0.169	89	-3.4813
ENSMUSG00000031555.8	Adam9	ENSMUST00000084032.5	10090	mmu-miR-30b-5p	3	972	979	-0.241	93	-0.232	94	-4.7151
ENSMUSG00000043635.7	Adamts3	ENSMUST00000163159.2	10090	mmu-miR-30b-5p	2	651	657	-0.145	80	-0.145	86	-4.3695
ENSMUSG00000046169.9	Adamts6	ENSMUST00000065766.6	10090	mmu-miR-30b-5p	2	299	305	-0.046	48	-0.046	65	-2.5673
ENSMUSG00000046169.9	Adamts6	ENSMUST00000065766.6	10090	mmu-miR-30b-5p	3	894	901	-0.03	33	-0.027	55	-3.6963
ENSMUSG00000030022.9	Adamts9	ENSMUST00000113438.2	10090	mmu-miR-30b-5p	2	849	855	-0.14	78	-0.138	85	-4.2119
ENSMUSG00000057134.4	Ado	ENSMUST00000075686.4	10090	mmu-miR-30b-5p	3	1629	1636	-0.102	69	-0.076	74	-4.1989
ENSMUSG00000027335.9	Adra1d	ENSMUST00000103184.3	10090	mmu-miR-30b-5p	3	565	572	-0.198	89	-0.191	91	-4.0608
ENSMUSG00000033717.5	Adra2a	ENSMUST00000036700.5	10090	mmu-miR-30b-5p	3	1208	1215	-0.151	81	-0.14	85	-3.8652
ENSMUSG00000033717.5	Adra2a	ENSMUST00000036700.5	10090	mmu-miR-30b-5p	1	1331	1337	-0.178	86	-0.165	88	-3.4701
ENSMUSG00000058620.5	Adra2b	ENSMUST00000104934.1	10090	mmu-miR-30b-5p	2	1134	1140	-0.1	69	-0.1	79	-2.7166
ENSMUSG00000035283.4	Adrb1	ENSMUST00000038949.4	10090	mmu-miR-30b-5p	2	132	138	-0.043	47	-0.043	64	-3.419
ENSMUSG00000045730.3	Adrb2	ENSMUST00000053640.3	10090	mmu-miR-30b-5p	1	651	657	-0.256	94	-0.092	77	-3.5664
ENSMUSG00000025083.12	Afap1l2	ENSMUST00000122359.2	10090	mmu-miR-30b-5p	3	105	112	-0.045	48	-0.045	64	-3.9543
ENSMUSG00000025083.12	Afap1l2	ENSMUST00000122359.2	10090	mmu-miR-30b-5p	3	628	635	-0.03	33	-0.03	57	-3.8576
ENSMUSG00000049470.8	Aff4	ENSMUST00000060945.6	10090	mmu-miR-30b-5p	3	1486	1493	-0.089	65	-0.034	60	-4.9018
ENSMUSG00000041530.11	Ago1	ENSMUST00000097888.4	10090	mmu-miR-30b-5p	3	1569	1576	-0.03	33	-0.03	57	-3.9877
ENSMUSG00000036698.10	Ago2	ENSMUST00000044113.10	10090	mmu-miR-30b-5p	2	613	619	-0.02	19	-0.02	49	-2.9757
ENSMUSG00000036698.10	Ago2	ENSMUST00000044113.10	10090	mmu-miR-30b-5p	2	3676	3682	-0.051	51	-0.046	65	-3.1218
ENSMUSG00000036698.10	Ago2	ENSMUST00000044113.10	10090	mmu-miR-30b-5p	1	9628	9634	-0.167	84	-0.05	66	-3.3132
ENSMUSG00000069833.7	Ahnak	ENSMUST00000092956.2	10090	mmu-miR-30b-5p	2	330	336	-0.023	29	-0.023	53	-3.1464
ENSMUSG00000074873.3	AI606181	ENSMUST00000099454.3	10090	mmu-miR-30b-5p	3	1991	1998	-0.352	98	-0.35	98	-4.577
ENSMUSG00000023075.9	Akirin1	ENSMUST00000102636.3	10090	mmu-miR-30b-5p	2	1492	1498	-0.211	90	-0.211	93	-3.5545
ENSMUSG00000038763.11	Alpk3	ENSMUST00000107348.1	10090	mmu-miR-30b-5p	1	267	273	-0.113	72	-0.113	81	-3.3064
ENSMUSG00000050332.7	Amer1	ENSMUST00000084535.5	10090	mmu-miR-30b-5p	3	3565	3572	-0.03	33	-0.029	56	-4.1907
ENSMUSG00000013076.10	Amotl1	ENSMUST00000160770.2	10090	mmu-miR-30b-5p	2	5306	5312	-0.078	62	-0.045	64	-2.8849
ENSMUSG00000032531.10	Amotl2	ENSMUST00000035121.8	10090	mmu-miR-30b-5p	3	1409	1416	-0.295	96	-0.291	97	-4.7955
ENSMUSG00000024483.13	Ankhd1	ENSMUST00000155329.3	10090	mmu-miR-30b-5p	3	330	337	-0.377	98	-0.377	98	-4.9747
ENSMUSG00000034647.9	Ankrd12	ENSMUST00000038116.6	10090	mmu-miR-30b-5p	3	4399	4406	-0.074	60	-0.025	53	-4.6101
ENSMUSG00000055204.9	Ankrd17	ENSMUST00000014421.9	10090	mmu-miR-30b-5p	3	391	398	-0.284	95	-0.283	96	-4.9747
ENSMUSG00000014498.4	Ankrd52	ENSMUST00000014642.4	10090	mmu-miR-30b-5p	1	1546	1552	-0.014	16	-0.014	44	-3.2508
ENSMUSG00000030909.5	Anks4b	ENSMUST00000033201.5	10090	mmu-miR-30b-5p	3	2512	2519	-0.139	78	-0.04	63	-4.3813
ENSMUSG00000035189.11	Ano4	ENSMUST00000182341.2	10090	mmu-miR-30b-5p	2	40	46	-0.216	91	-0.216	93	-3.6743
ENSMUSG00000035189.11	Ano4	ENSMUST00000182341.2	10090	mmu-miR-30b-5p	3	457	464	-0.177	86	-0.177	90	-3.9229
ENSMUSG00000060279.8	Ap2a1	ENSMUST00000166972.2	10090	mmu-miR-30b-5p	3	172	179	-0.323	97	-0.323	98	-4.308
ENSMUSG00000021824.7	Ap3m1	ENSMUST00000154460.2	10090	mmu-miR-30b-5p	1	449	455	-0.164	83	-0.164	88	-3.5705
ENSMUSG00000024480.7	Ap3s1	ENSMUST00000025357.7	10090	mmu-miR-30b-5p	2	64	70	-0.291	95	-0.291	97	-3.7005
ENSMUSG00000001998.10	Ap4e1	ENSMUST00000002063.9	10090	mmu-miR-30b-5p	1	38	44	-0.168	84	-0.168	89	-3.6565
ENSMUSG00000001998.10	Ap4e1	ENSMUST00000002063.9	10090	mmu-miR-30b-5p	3	1890	1897	-0.243	93	-0.232	94	-4.6492
ENSMUSG00000024897.8	Apba1	ENSMUST00000025830.7	10090	mmu-miR-30b-5p	3	3234	3241	-0.054	52	-0.052	67	-4.5115
ENSMUSG00000021877.6	Arf4	ENSMUST00000022429.3	10090	mmu-miR-30b-5p	2	152	158	-0.292	96	-0.261	95	-3.7005
ENSMUSG00000067851.6	Arfgef1	ENSMUST00000088615.5	10090	mmu-miR-30b-5p	3	25	32	-0.11	71	-0.11	80	-4.0292
ENSMUSG00000074513.4	Arfip1	ENSMUST00000098990.4	10090	mmu-miR-30b-5p	1	374	380	-0.207	90	-0.207	92	-3.2347
ENSMUSG00000021895.9	Arhgef3	ENSMUST00000049206.5	10090	mmu-miR-30b-5p	3	1007	1014	-0.03	33	-0.03	57	-4.2157
ENSMUSG00000021895.9	Arhgef3	ENSMUST00000049206.5	10090	mmu-miR-30b-5p	1	1456	1462	-0.151	81	-0.151	87	-3.1494
ENSMUSG00000031133.7	Arhgef6	ENSMUST00000033468.5	10090	mmu-miR-30b-5p	3	1860	1867	-0.16	83	-0.159	88	-4.9057
ENSMUSG00000007880.11	Arid1a	ENSMUST00000145664.3	10090	mmu-miR-30b-5p	3	286	293	-0.03	33	-0.03	57	-4.8708
ENSMUSG00000019564.7	Arid3a	ENSMUST00000019708.6	10090	mmu-miR-30b-5p	2	400	406	-0.037	43	-0.037	61	-2.9282
ENSMUSG00000019564.7	Arid3a	ENSMUST00000019708.6	10090	mmu-miR-30b-5p	1	2970	2976	-0.151	81	-0.148	86	-3.7639
ENSMUSG00000048118.12	Arid4a	ENSMUST00000046305.6	10090	mmu-miR-30b-5p	3	706	713	-0.258	94	-0.253	95	-4.5873
ENSMUSG00000039219.12	Arid4b	ENSMUST00000039538.9	10090	mmu-miR-30b-5p	3	596	603	-0.172	85	-0.171	89	-4.0087
ENSMUSG00000019947.9	Arid5b	ENSMUST00000020106.7	10090	mmu-miR-30b-5p	3	851	858	-0.111	72	-0.105	79	-4.9264
ENSMUSG00000025234.6	Arih1	ENSMUST00000171975.2	10090	mmu-miR-30b-5p	2	1675	1681	-0.02	19	-0.018	46	-2.9217
ENSMUSG00000025870.5	Arl10	ENSMUST00000026988.5	10090	mmu-miR-30b-5p	3	731	738	-0.167	84	-0.16	88	-4.0539
ENSMUSG00000035199.6	Arl6ip5	ENSMUST00000044681.6	10090	mmu-miR-30b-5p	2	533	539	-0.296	96	-0.296	97	-3.9756
ENSMUSG00000026960.6	Arl6ip6	ENSMUST00000028336.6	10090	mmu-miR-30b-5p	2	155	161	-0.363	98	-0.363	98	-3.7155
ENSMUSG00000030105.6	Arl8b	ENSMUST00000032196.6	10090	mmu-miR-30b-5p	2	1946	1952	-0.29	95	-0.219	93	-3.0094
ENSMUSG00000000325.10	Arvcf	ENSMUST00000115614.3	10090	mmu-miR-30b-5p	2	211	217	-0.054	52	-0.054	67	-3.2899
ENSMUSG00000022377.11	Asap1	ENSMUST00000177371.2	10090	mmu-miR-30b-5p	1	483	489	-0.16	83	-0.155	87	-2.9747
ENSMUSG00000020305.8	Asb3	ENSMUST00000020551.7	10090	mmu-miR-30b-5p	3	75	82	-0.31	96	-0.31	97	-4.3046
ENSMUSG00000042607.10	Asb4	ENSMUST00000043294.6	10090	mmu-miR-30b-5p	1	372	378	-0.172	85	-0.172	89	-2.8999
ENSMUSG00000038774.8	Ascc3	ENSMUST00000035606.8	10090	mmu-miR-30b-5p	3	315	322	-0.175	86	-0.175	90	-4.0442
ENSMUSG00000045215.11	Asxl3	ENSMUST00000097655.3	10090	mmu-miR-30b-5p	3	3862	3869	-0.03	33	-0.024	53	-4.0868
ENSMUSG00000052812.4	Atad2b	ENSMUST00000045664.5	10090	mmu-miR-30b-5p	2	1525	1531	-0.02	19	-0.019	48	-2.6527
ENSMUSG00000052812.4	Atad2b	ENSMUST00000045664.5	10090	mmu-miR-30b-5p	2	2535	2541	-0.126	75	-0.12	82	-3.5545
ENSMUSG00000017550.9	Atad5	ENSMUST00000108239.2	10090	mmu-miR-30b-5p	3	1318	1325	-0.097	68	-0.075	73	-3.8703
ENSMUSG00000023027.7	Atf1	ENSMUST00000023769.5	10090	mmu-miR-30b-5p	3	780	787	-0.332	97	-0.332	98	-4.0969
ENSMUSG00000039200.10	Atf7ip2	ENSMUST00000044005.8	10090	mmu-miR-30b-5p	3	56	63	-0.261	94	-0.261	95	-4.6293
ENSMUSG00000038160.6	Atg5	ENSMUST00000039286.4	10090	mmu-miR-30b-5p	3	487	494	-0.291	95	-0.285	96	-3.9482
ENSMUSG00000059811.7	Atl2	ENSMUST00000112437.2	10090	mmu-miR-30b-5p	1	79	85	-0.238	93	-0.237	94	-3.7049
ENSMUSG00000024759.8	Atl3	ENSMUST00000170373.2	10090	mmu-miR-30b-5p	1	443	449	-0.124	75	-0.114	81	-3.1136
ENSMUSG00000019943.9	Atp2b1	ENSMUST00000020107.7	10090	mmu-miR-30b-5p	3	440	447	-0.166	84	-0.155	87	-3.9543
ENSMUSG00000030302.11	Atp2b2	ENSMUST00000089003.6	10090	mmu-miR-30b-5p	3	813	820	-0.178	86	-0.178	90	-4.5539
ENSMUSG00000013160.7	Atp6v0d1	ENSMUST00000013304.7	10090	mmu-miR-30b-5p	3	230	237	-0.304	96	-0.299	97	-4.1229
ENSMUSG00000022295.7	Atp6v1c1	ENSMUST00000022904.6	10090	mmu-miR-30b-5p	3	307	314	-0.275	95	-0.221	93	-4.2684
ENSMUSG00000037685.10	Atp8a1	ENSMUST00000037380.9	10090	mmu-miR-30b-5p	3	4576	4583	-0.032	41	0	0	-4.1229
ENSMUSG00000021983.10	Atp8a2	ENSMUST00000080368.6	10090	mmu-miR-30b-5p	2	228	234	-0.166	84	-0.166	89	-3.4242
ENSMUSG00000039529.8	Atp8b1	ENSMUST00000025482.8	10090	mmu-miR-30b-5p	1	2056	2062	-0.165	84	-0.165	88	-3.6071
ENSMUSG00000060671.7	Atp8b2	ENSMUST00000069805.8	10090	mmu-miR-30b-5p	1	1350	1356	-0.128	76	-0.126	83	-3.069
ENSMUSG00000046876.10	Atxn1	ENSMUST00000180110.2	10090	mmu-miR-30b-5p	3	6342	6349	-0.03	33	-0.029	56	-4.2553
ENSMUSG00000029787.8	Avl9	ENSMUST00000031805.8	10090	mmu-miR-30b-5p	3	121	128	-0.14	78	-0.14	85	-4.0442
ENSMUSG00000029787.8	Avl9	ENSMUST00000031805.8	10090	mmu-miR-30b-5p	2	306	312	-0.233	92	-0.231	94	-3.84
ENSMUSG00000037458.9	Azin1	ENSMUST00000110328.2	10090	mmu-miR-30b-5p	1	336	342	-0.216	91	-0.216	93	-3.9039
ENSMUSG00000045994.11	B3gat1	ENSMUST00000160899.2	10090	mmu-miR-30b-5p	3	560	567	-0.091	66	-0.091	77	-4.0087
ENSMUSG00000026156.8	B3gat2	ENSMUST00000063663.5	10090	mmu-miR-30b-5p	2	3803	3809	-0.136	78	-0.082	75	-3.7839
ENSMUSG00000022686.9	B3gnt5	ENSMUST00000164397.2	10090	mmu-miR-30b-5p	3	1523	1530	-0.276	95	-0.172	89	-4.4815
ENSMUSG00000017929.8	B4galt5	ENSMUST00000109221.3	10090	mmu-miR-30b-5p	1	1565	1571	-0.103	70	-0.103	79	-3.6307
ENSMUSG00000056124.5	B4galt6	ENSMUST00000070080.5	10090	mmu-miR-30b-5p	3	135	142	-0.309	96	-0.309	97	-4.1542
ENSMUSG00000042742.5	B630005N14Rik	ENSMUST00000045235.5	10090	mmu-miR-30b-5p	1	115	121	-0.076	61	-0.076	73	-3.0671
ENSMUSG00000025612.5	Bach1	ENSMUST00000026703.5	10090	mmu-miR-30b-5p	1	2089	2095	-0.124	75	-0.123	82	-3.3295
ENSMUSG00000040270.11	Bach2	ENSMUST00000171600.1	10090	mmu-miR-30b-5p	3	1752	1759	-0.03	33	-0.027	55	-4.0087
ENSMUSG00000040007.8	Bahd1	ENSMUST00000036578.6	10090	mmu-miR-30b-5p	3	1850	1857	-0.155	82	-0.153	87	-3.7696
ENSMUSG00000035021.8	Baz1a	ENSMUST00000038926.7	10090	mmu-miR-30b-5p	1	246	252	-0.112	72	-0.112	80	-3.2625
ENSMUSG00000026987.11	Baz2b	ENSMUST00000112550.2	10090	mmu-miR-30b-5p	3	615	622	-0.167	84	-0.143	85	-4.0608
ENSMUSG00000022641.10	Bbx	ENSMUST00000138166.2	10090	mmu-miR-30b-5p	1	1580	1586	-0.123	75	-0.12	82	-3.1563
ENSMUSG00000031853.4	BC021891	ENSMUST00000034316.4	10090	mmu-miR-30b-5p	3	2409	2416	-0.276	95	-0.143	85	-4.577
ENSMUSG00000046096.6	BC030336	ENSMUST00000060175.6	10090	mmu-miR-30b-5p	2	2204	2210	-0.114	73	-0.069	72	-3.4813
ENSMUSG00000091964.2	BC037034	ENSMUST00000167840.2	10090	mmu-miR-30b-5p	1	289	295	-0.207	90	-0.207	92	-2.8971
ENSMUSG00000091964.2	BC037034	ENSMUST00000167840.2	10090	mmu-miR-30b-5p	2	455	461	-0.13	76	-0.13	83	-3.8264
ENSMUSG00000048251.10	Bcl11b	ENSMUST00000066060.5	10090	mmu-miR-30b-5p	1	2078	2084	-0.084	64	-0.061	69	-3.1015
ENSMUSG00000057329.7	Bcl2	ENSMUST00000112751.1	10090	mmu-miR-30b-5p	1	2417	2423	-0.172	85	-0.108	80	-3.6098
ENSMUSG00000027381.11	Bcl2l11	ENSMUST00000110341.3	10090	mmu-miR-30b-5p	3	292	299	-0.218	91	-0.186	91	-3.6515
ENSMUSG00000009112.2	Bcl2l13	ENSMUST00000009256.2	10090	mmu-miR-30b-5p	3	4349	4356	-0.03	33	-0.007	35	-4.0539
ENSMUSG00000022508.5	Bcl6	ENSMUST00000023151.5	10090	mmu-miR-30b-5p	1	704	710	-0.193	88	-0.193	91	-3.4482
ENSMUSG00000038256.10	Bcl9	ENSMUST00000046521.8	10090	mmu-miR-30b-5p	2	322	328	-0.098	68	-0.094	78	-3.2488
ENSMUSG00000038256.10	Bcl9	ENSMUST00000046521.8	10090	mmu-miR-30b-5p	2	490	496	-0.083	63	-0.08	75	-3.5457
ENSMUSG00000040363.9	Bcor	ENSMUST00000115513.3	10090	mmu-miR-30b-5p	3	470	477	-0.282	95	-0.27	96	-4.5487
ENSMUSG00000036959.10	Bcorl1	ENSMUST00000136348.2	10090	mmu-miR-30b-5p	2	821	827	-0.02	19	-0.01	40	-3.0125
ENSMUSG00000048482.9	Bdnf	ENSMUST00000053317.6	10090	mmu-miR-30b-5p	1	414	420	-0.131	76	-0.112	80	-3.1687
ENSMUSG00000049658.8	Bdp1	ENSMUST00000038104.6	10090	mmu-miR-30b-5p	3	244	251	-0.084	64	-0.084	76	-4.56
ENSMUSG00000031872.8	Bean1	ENSMUST00000171018.2	10090	mmu-miR-30b-5p	3	1548	1555	-0.092	66	-0.092	77	-4.1713
ENSMUSG00000035086.8	Becn1	ENSMUST00000130916.2	10090	mmu-miR-30b-5p	3	94	101	-0.504	99	-0.498	99	-4.3404
ENSMUSG00000038214.9	Bend3	ENSMUST00000167488.2	10090	mmu-miR-30b-5p	2	1104	1110	-0.02	19	-0.02	49	-3.4813
ENSMUSG00000008999.7	Bmp7	ENSMUST00000009143.7	10090	mmu-miR-30b-5p	2	584	590	-0.02	19	-0.019	48	-2.4369
ENSMUSG00000025105.8	Bnc1	ENSMUST00000026096.7	10090	mmu-miR-30b-5p	3	262	269	-0.207	90	-0.207	92	-4.4386
ENSMUSG00000028487.13	Bnc2	ENSMUST00000176612.2	10090	mmu-miR-30b-5p	3	2323	2330	-0.085	64	-0.065	71	-4.4483
ENSMUSG00000028487.13	Bnc2	ENSMUST00000176612.2	10090	mmu-miR-30b-5p	2	3022	3028	-0.02	19	-0.015	45	-4.105
ENSMUSG00000022051.10	Bnip3l	ENSMUST00000111115.2	10090	mmu-miR-30b-5p	3	2283	2290	-0.295	96	-0.28	96	-3.9762
ENSMUSG00000022051.10	Bnip3l	ENSMUST00000111115.2	10090	mmu-miR-30b-5p	1	2505	2511	-0.283	95	-0.268	96	-3.2664
ENSMUSG00000002413.10	Braf	ENSMUST00000002487.9	10090	mmu-miR-30b-5p	3	5636	5643	-0.03	33	-0.027	55	-3.8576
ENSMUSG00000029458.9	Brap	ENSMUST00000031414.9	10090	mmu-miR-30b-5p	3	768	775	-0.03	33	-0.024	53	-3.9586
ENSMUSG00000022387.11	Brd1	ENSMUST00000109381.2	10090	mmu-miR-30b-5p	3	788	795	-0.226	92	-0.221	94	-4.6642
ENSMUSG00000022914.10	Brwd1	ENSMUST00000113829.2	10090	mmu-miR-30b-5p	3	382	389	-0.133	77	-0.113	81	-4.4502
ENSMUSG00000022914.10	Brwd1	ENSMUST00000113829.2	10090	mmu-miR-30b-5p	3	2002	2009	-0.03	33	-0.014	43	-4.2578
ENSMUSG00000063663.6	Brwd3	ENSMUST00000150434.2	10090	mmu-miR-30b-5p	3	539	546	-0.128	76	-0.126	83	-4.5873
ENSMUSG00000063663.6	Brwd3	ENSMUST00000150434.2	10090	mmu-miR-30b-5p	3	1475	1482	-0.03	33	-0.027	55	-4.1502
ENSMUSG00000063663.6	Brwd3	ENSMUST00000150434.2	10090	mmu-miR-30b-5p	3	4899	4906	-0.03	33	-0.025	54	-4.7151
ENSMUSG00000032589.9	Bsn	ENSMUST00000035208.8	10090	mmu-miR-30b-5p	2	1167	1173	-0.02	19	-0.02	49	-3.1306
ENSMUSG00000032589.9	Bsn	ENSMUST00000035208.8	10090	mmu-miR-30b-5p	1	3816	3822	-0.063	56	-0.043	63	-3.3589
ENSMUSG00000040565.7	Btaf1	ENSMUST00000099494.3	10090	mmu-miR-30b-5p	2	812	818	-0.02	19	-0.017	46	-3.4579
ENSMUSG00000038187.9	Btbd10	ENSMUST00000047091.8	10090	mmu-miR-30b-5p	2	205	211	-0.272	95	-0.272	96	-3.0878
ENSMUSG00000041702.6	Btbd7	ENSMUST00000045652.6	10090	mmu-miR-30b-5p	2	4075	4081	-0.187	87	-0.164	88	-3.6394
ENSMUSG00000036377.13	C530008M17Rik	ENSMUST00000163347.2	10090	mmu-miR-30b-5p	2	2541	2547	-0.168	84	-0.117	81	-3.9704
ENSMUSG00000050390.7	C77080	ENSMUST00000106051.2	10090	mmu-miR-30b-5p	3	446	453	-0.03	33	-0.028	56	-3.3138
ENSMUSG00000015968.11	Cacna1d	ENSMUST00000112249.2	10090	mmu-miR-30b-5p	1	545	551	-0.133	77	-0.133	84	-3.0167
ENSMUSG00000057914.10	Cacnb2	ENSMUST00000114723.3	10090	mmu-miR-30b-5p	3	1296	1303	-0.15	81	-0.122	82	-4.3365
ENSMUSG00000064115.8	Cadm2	ENSMUST00000114292.2	10090	mmu-miR-30b-5p	1	463	469	-0.137	78	-0.137	84	-3.5951
ENSMUSG00000064115.8	Cadm2	ENSMUST00000114292.2	10090	mmu-miR-30b-5p	3	2944	2951	-0.031	40	-0.021	52	-4.5873
ENSMUSG00000054423.8	Cadps	ENSMUST00000067491.7	10090	mmu-miR-30b-5p	3	191	198	-0.152	81	-0.152	87	-4.2531
ENSMUSG00000003657.8	Calb2	ENSMUST00000003754.6	10090	mmu-miR-30b-5p	2	494	500	-0.257	94	-0.257	95	-3.1715
ENSMUSG00000003657.8	Calb2	ENSMUST00000003754.6	10090	mmu-miR-30b-5p	1	510	516	-0.171	85	-0.171	89	-3.3224
ENSMUSG00000023964.10	Calcr	ENSMUST00000171613.2	10090	mmu-miR-30b-5p	3	1458	1465	-0.223	91	-0.223	94	-4.3216
ENSMUSG00000029767.11	Calu	ENSMUST00000031779.11	10090	mmu-miR-30b-5p	3	2154	2161	-0.271	95	-0.027	55	-4.4344
ENSMUSG00000053819.11	Camk2d	ENSMUST00000106402.2	10090	mmu-miR-30b-5p	3	185	192	-0.264	94	-0.264	96	-4.7161
ENSMUSG00000046447.3	Camk2n1	ENSMUST00000050918.3	10090	mmu-miR-30b-5p	3	522	529	-0.501	99	-0.482	99	-4.577
ENSMUSG00000051146.2	Camk2n2	ENSMUST00000052939.2	10090	mmu-miR-30b-5p	2	562	568	-0.239	93	-0.238	95	-3.5257
ENSMUSG00000029471.9	Camkk2	ENSMUST00000111668.3	10090	mmu-miR-30b-5p	3	2039	2046	-0.03	33	-0.029	56	-3.7101
ENSMUSG00000026933.12	Camsap1	ENSMUST00000114167.3	10090	mmu-miR-30b-5p	1	646	652	-0.041	45	-0.028	56	-3.2512
ENSMUSG00000014592.14	Camta1	ENSMUST00000097774.3	10090	mmu-miR-30b-5p	3	1463	1470	-0.142	79	-0.14	85	-4.6837
ENSMUSG00000020114.7	Cand1	ENSMUST00000020315.7	10090	mmu-miR-30b-5p	1	585	591	-0.118	73	-0.014	44	-3.0433
ENSMUSG00000020114.7	Cand1	ENSMUST00000020315.7	10090	mmu-miR-30b-5p	1	1232	1238	-0.098	68	-0.01	41	-3.9349
ENSMUSG00000025575.9	Cant1	ENSMUST00000017620.4	10090	mmu-miR-30b-5p	3	529	536	-0.137	78	-0.107	80	-4.3846
ENSMUSG00000035547.9	Capn5	ENSMUST00000040971.8	10090	mmu-miR-30b-5p	3	318	325	-0.157	82	-0.129	83	-3.9989
ENSMUSG00000021893.8	Capn7	ENSMUST00000022451.8	10090	mmu-miR-30b-5p	3	186	193	-0.166	84	-0.147	86	-4.0442
ENSMUSG00000021893.8	Capn7	ENSMUST00000022451.8	10090	mmu-miR-30b-5p	3	815	822	-0.232	92	-0.204	92	-4.121
ENSMUSG00000027184.9	Caprin1	ENSMUST00000028607.7	10090	mmu-miR-30b-5p	2	1827	1833	-0.111	72	-0.039	62	-3.6401
ENSMUSG00000070372.7	Capza1	ENSMUST00000094028.5	10090	mmu-miR-30b-5p	3	1752	1759	-0.339	97	-0.339	98	-4.7161
ENSMUSG00000056158.9	Car10	ENSMUST00000107863.2	10090	mmu-miR-30b-5p	2	665	671	-0.149	81	-0.149	86	-3.419
ENSMUSG00000026017.8	Carf	ENSMUST00000187978.1	10090	mmu-miR-30b-5p	3	2638	2645	-0.213	90	-0.172	89	-4.5457
ENSMUSG00000010755.11	Cars	ENSMUST00000010899.8	10090	mmu-miR-30b-5p	3	86	93	-0.245	93	-0.245	95	-3.8715
ENSMUSG00000031885.8	Cbfb	ENSMUST00000109392.2	10090	mmu-miR-30b-5p	3	1603	1610	-0.131	76	-0.126	83	-4.0921
ENSMUSG00000022637.10	Cblb	ENSMUST00000114471.1	10090	mmu-miR-30b-5p	3	280	287	-0.171	85	-0.166	89	-3.8667
ENSMUSG00000025577.7	Cbx2	ENSMUST00000026662.7	10090	mmu-miR-30b-5p	2	2069	2075	-0.113	72	-0.111	80	-2.6587
ENSMUSG00000053411.11	Cbx7	ENSMUST00000089293.5	10090	mmu-miR-30b-5p	3	153	160	-0.13	76	-0.129	83	-4.7955
ENSMUSG00000025578.9	Cbx8	ENSMUST00000026663.7	10090	mmu-miR-30b-5p	3	841	848	-0.241	93	-0.065	71	-4.7326
ENSMUSG00000020462.9	Ccdc104	ENSMUST00000020754.4	10090	mmu-miR-30b-5p	3	1134	1141	-0.118	73	-0.004	31	-4.1989
ENSMUSG00000020482.4	Ccdc117	ENSMUST00000020776.4	10090	mmu-miR-30b-5p	3	561	568	-0.206	90	-0.206	92	-4.0721
ENSMUSG00000031150.7	Ccdc120	ENSMUST00000033490.7	10090	mmu-miR-30b-5p	3	775	782	-0.129	76	-0.129	83	-4.2442
ENSMUSG00000024306.7	Ccdc178	ENSMUST00000025160.3	10090	mmu-miR-30b-5p	2	463	469	-0.224	91	-0.197	92	-2.6957
ENSMUSG00000020925.11	Ccdc43	ENSMUST00000092569.7	10090	mmu-miR-30b-5p	3	103	110	-0.35	98	-0.35	98	-4.6662
ENSMUSG00000048701.8	Ccdc6	ENSMUST00000147545.2	10090	mmu-miR-30b-5p	3	1941	1948	-0.122	74	-0.121	82	-3.9847
ENSMUSG00000090946.3	Ccdc71l	ENSMUST00000172332.3	10090	mmu-miR-30b-5p	3	83	90	-0.381	98	-0.381	98	-4.4815
ENSMUSG00000002608.3	Ccdc97	ENSMUST00000002683.2	10090	mmu-miR-30b-5p	3	956	963	-0.108	71	-0.103	79	-3.6863
ENSMUSG00000028212.11	Ccne2	ENSMUST00000029866.10	10090	mmu-miR-30b-5p	3	250	257	-0.29	95	-0.287	97	-4.3813
ENSMUSG00000072082.6	Ccnf	ENSMUST00000115390.3	10090	mmu-miR-30b-5p	2	34	40	-0.159	82	-0.159	88	-3.7374
ENSMUSG00000044707.7	Ccnjl	ENSMUST00000050574.6	10090	mmu-miR-30b-5p	3	593	600	-0.326	97	-0.326	98	-4.4296
ENSMUSG00000021258.9	Ccnk	ENSMUST00000101055.4	10090	mmu-miR-30b-5p	3	518	525	-0.337	97	-0.337	98	-4.3382
ENSMUSG00000026349.9	Ccnt2	ENSMUST00000112570.1	10090	mmu-miR-30b-5p	3	507	514	-0.146	80	-0.146	86	-3.9008
ENSMUSG00000026349.9	Ccnt2	ENSMUST00000112570.1	10090	mmu-miR-30b-5p	1	865	871	-0.203	89	-0.202	92	-3.6271
ENSMUSG00000027435.8	Cd93	ENSMUST00000099269.3	10090	mmu-miR-30b-5p	3	12207	12214	-0.03	33	-0.002	26	-4.6837
ENSMUSG00000024780.6	Cdc37l1	ENSMUST00000050148.3	10090	mmu-miR-30b-5p	3	319	326	-0.334	97	-0.317	97	-4.2844
ENSMUSG00000055612.10	Cdca7	ENSMUST00000102691.5	10090	mmu-miR-30b-5p	3	378	385	-0.186	87	-0.186	91	-4.149
ENSMUSG00000050840.8	Cdh20	ENSMUST00000062528.8	10090	mmu-miR-30b-5p	3	917	924	-0.19	88	-0.19	91	-4.6706
ENSMUSG00000003119.9	Cdk12	ENSMUST00000107539.2	10090	mmu-miR-30b-5p	3	1153	1160	-0.054	52	-0.047	65	-4.1019
ENSMUSG00000031758.9	Cdyl2	ENSMUST00000109102.2	10090	mmu-miR-30b-5p	1	4736	4742	-0.156	82	-0.068	71	-3.6271
ENSMUSG00000074272.5	Ceacam1	ENSMUST00000098666.3	10090	mmu-miR-30b-5p	3	1761	1768	-0.03	33	-0.03	57	-3.6781
ENSMUSG00000054385.9	Ceacam2	ENSMUST00000064862.7	10090	mmu-miR-30b-5p	3	1727	1734	-0.062	55	-0.062	70	-3.6781
ENSMUSG00000071226.6	Cecr2	ENSMUST00000112686.2	10090	mmu-miR-30b-5p	1	432	438	-0.135	77	-0.135	84	-2.8971
ENSMUSG00000094626.1	Cecr6	ENSMUST00000178687.1	10090	mmu-miR-30b-5p	3	1870	1877	-0.03	33	-0.03	57	-3.8626
ENSMUSG00000005506.11	Celf1	ENSMUST00000068726.7	10090	mmu-miR-30b-5p	1	1201	1207	-0.075	61	-0.075	73	-2.9401
ENSMUSG00000005506.11	Celf1	ENSMUST00000068726.7	10090	mmu-miR-30b-5p	3	4588	4595	-0.03	33	-0.029	56	-3.8547
ENSMUSG00000002107.13	Celf2	ENSMUST00000170438.2	10090	mmu-miR-30b-5p	2	3733	3739	-0.02	19	-0.02	49	-3.0054
ENSMUSG00000028137.5	Celf3	ENSMUST00000029784.5	10090	mmu-miR-30b-5p	3	676	683	-0.293	96	-0.293	97	-4.556
ENSMUSG00000024268.10	Celf4	ENSMUST00000025117.7	10090	mmu-miR-30b-5p	3	1490	1497	-0.256	94	-0.211	93	-3.9544
ENSMUSG00000034818.11	Celf5	ENSMUST00000118763.2	10090	mmu-miR-30b-5p	2	2794	2800	-0.092	66	-0.092	77	-3.6433
ENSMUSG00000023473.6	Celsr3	ENSMUST00000024238.5	10090	mmu-miR-30b-5p	3	662	669	-0.03	33	-0.03	57	-4.1989
ENSMUSG00000023473.6	Celsr3	ENSMUST00000024238.5	10090	mmu-miR-30b-5p	3	1052	1059	-0.075	61	-0.075	73	-4.5487
ENSMUSG00000023473.6	Celsr3	ENSMUST00000024238.5	10090	mmu-miR-30b-5p	3	1100	1107	-0.03	33	-0.03	57	-4.6101
ENSMUSG00000023473.6	Celsr3	ENSMUST00000024238.5	10090	mmu-miR-30b-5p	3	1165	1172	-0.03	33	-0.03	57	-4.3358
ENSMUSG00000057335.6	Cep170	ENSMUST00000057037.7	10090	mmu-miR-30b-5p	3	1859	1866	-0.189	87	-0.186	91	-4.3216
ENSMUSG00000072825.5	Cep170b	ENSMUST00000101018.4	10090	mmu-miR-30b-5p	3	1178	1185	-0.03	33	-0.03	57	-3.6863
ENSMUSG00000072825.5	Cep170b	ENSMUST00000101018.4	10090	mmu-miR-30b-5p	2	1240	1246	-0.02	19	-0.02	49	-3.9837
ENSMUSG00000033671.12	Cep350	ENSMUST00000138762.2	10090	mmu-miR-30b-5p	3	3144	3151	-0.051	51	-0.043	64	-4.236
ENSMUSG00000029790.11	Cep41	ENSMUST00000031810.9	10090	mmu-miR-30b-5p	3	219	226	-0.192	88	-0.08	75	-4.9018
ENSMUSG00000038594.8	Cep85l	ENSMUST00000095691.5	10090	mmu-miR-30b-5p	1	4491	4497	-0.204	89	-0.192	91	-2.1977
ENSMUSG00000062929.7	Cfl2	ENSMUST00000078124.7	10090	mmu-miR-30b-5p	2	673	679	-0.296	96	-0.29	97	-3.4755
ENSMUSG00000005045.11	Chd5	ENSMUST00000030775.6	10090	mmu-miR-30b-5p	1	2812	2818	-0.048	49	-0.024	53	-3.2131
ENSMUSG00000041235.6	Chd7	ENSMUST00000051558.4	10090	mmu-miR-30b-5p	3	57	64	-0.13	76	-0.13	83	-4.0608
ENSMUSG00000041235.6	Chd7	ENSMUST00000051558.4	10090	mmu-miR-30b-5p	1	848	854	-0.12	74	-0.112	81	-3.5705
ENSMUSG00000056608.8	Chd9	ENSMUST00000109614.3	10090	mmu-miR-30b-5p	1	604	610	-0.198	89	-0.194	91	-3.7474
ENSMUSG00000014668.10	Chfr	ENSMUST00000112519.3	10090	mmu-miR-30b-5p	1	432	438	-0.113	72	-0.113	81	-2.7183
ENSMUSG00000031327.10	Chic1	ENSMUST00000116547.2	10090	mmu-miR-30b-5p	1	585	591	-0.086	64	-0.071	72	-3.7293
ENSMUSG00000024843.10	Chka	ENSMUST00000072055.7	10090	mmu-miR-30b-5p	3	175	182	-0.237	93	-0.228	94	-4.3436
ENSMUSG00000030077.9	Chl1	ENSMUST00000066905.6	10090	mmu-miR-30b-5p	3	3326	3333	-0.156	82	-0.124	83	-4.3533
ENSMUSG00000004843.6	Chmp2b	ENSMUST00000004965.6	10090	mmu-miR-30b-5p	3	1478	1485	-0.393	98	0	19	-4.6022
ENSMUSG00000056486.12	Chn1	ENSMUST00000112024.4	10090	mmu-miR-30b-5p	3	1561	1568	-0.03	33	-0.017	46	-4.4344
ENSMUSG00000031283.10	Chrdl1	ENSMUST00000074660.6	10090	mmu-miR-30b-5p	3	2512	2519	-0.176	86	-0.173	89	-4.4815
ENSMUSG00000046159.10	Chrm3	ENSMUST00000187510.1	10090	mmu-miR-30b-5p	3	1635	1642	-0.098	68	-0.098	78	-3.4494
ENSMUSG00000027221.5	Chst1	ENSMUST00000065797.6	10090	mmu-miR-30b-5p	3	342	349	-0.163	83	-0.163	88	-4.416
ENSMUSG00000036599.10	Chst12	ENSMUST00000043050.8	10090	mmu-miR-30b-5p	2	238	244	-0.265	94	-0.265	96	-3.562
ENSMUSG00000033350.7	Chst2	ENSMUST00000036267.7	10090	mmu-miR-30b-5p	3	403	410	-0.309	96	-0.282	96	-4.3813
ENSMUSG00000029516.14	Cit	ENSMUST00000051704.9	10090	mmu-miR-30b-5p	2	725	731	-0.02	19	-0.014	44	-3.5365
ENSMUSG00000040663.8	Clcf1	ENSMUST00000046506.6	10090	mmu-miR-30b-5p	1	741	747	-0.192	88	-0.192	91	-3.7639
ENSMUSG00000066058.6	Cldn19	ENSMUST00000094823.3	10090	mmu-miR-30b-5p	2	2875	2881	-0.084	64	-0.015	44	-3.3713
ENSMUSG00000022744.7	Cldn25	ENSMUST00000023426.6	10090	mmu-miR-30b-5p	2	574	580	-0.305	96	-0.251	95	-3.8497
ENSMUSG00000045930.2	Clec14a	ENSMUST00000062254.2	10090	mmu-miR-30b-5p	2	739	745	-0.118	73	-0.085	76	-3.2511
ENSMUSG00000029238.8	Clock	ENSMUST00000075159.1	10090	mmu-miR-30b-5p	3	654	661	-0.138	78	-0.138	85	-4.6495
ENSMUSG00000043850.10	Clrn1	ENSMUST00000055636.7	10090	mmu-miR-30b-5p	3	118	125	-0.214	91	-0.214	93	-4.4502
ENSMUSG00000020638.7	Cmpk2	ENSMUST00000020969.3	10090	mmu-miR-30b-5p	3	668	675	-0.097	68	-0.097	78	-4.4682
ENSMUSG00000096188.1	Cmtm4	ENSMUST00000179802.1	10090	mmu-miR-30b-5p	3	1270	1277	-0.157	82	-0.074	73	-4.6062
ENSMUSG00000020362.8	Cnot6	ENSMUST00000145353.2	10090	mmu-miR-30b-5p	2	3421	3427	-0.157	82	-0.065	70	-3.2774
ENSMUSG00000038949.8	Cnst	ENSMUST00000040706.8	10090	mmu-miR-30b-5p	1	273	279	-0.11	71	-0.11	80	-3.3324
ENSMUSG00000053024.9	Cntn2	ENSMUST00000086521.5	10090	mmu-miR-30b-5p	1	1808	1814	-0.1	69	-0.1	79	-4.1118
ENSMUSG00000064293.9	Cntn4	ENSMUST00000089208.3	10090	mmu-miR-30b-5p	1	245	251	-0.142	79	-0.142	85	-3.2831
ENSMUSG00000031979.12	Cog2	ENSMUST00000034460.5	10090	mmu-miR-30b-5p	1	173	179	-0.216	91	-0.215	93	-3.6256
ENSMUSG00000034893.7	Cog3	ENSMUST00000049168.7	10090	mmu-miR-30b-5p	2	1557	1563	-0.165	84	-0.123	82	-3.0997
ENSMUSG00000058806.9	Col13a1	ENSMUST00000105453.2	10090	mmu-miR-30b-5p	3	168	175	-0.369	98	-0.367	98	-4.3358
ENSMUSG00000058897.12	Col25a1	ENSMUST00000080335.5	10090	mmu-miR-30b-5p	1	336	342	-0.193	88	-0.145	86	-4.0336
ENSMUSG00000058897.12	Col25a1	ENSMUST00000080335.5	10090	mmu-miR-30b-5p	1	829	835	-0.1	69	-0.076	73	-3.4482
ENSMUSG00000043719.9	Col6a6	ENSMUST00000098441.4	10090	mmu-miR-30b-5p	3	1901	1908	-0.142	79	-0.003	29	-4.0739
ENSMUSG00000027570.10	Col9a3	ENSMUST00000132527.3	10090	mmu-miR-30b-5p	3	317	324	-0.329	97	-0.329	98	-4.4296
ENSMUSG00000026240.7	Cops7b	ENSMUST00000121534.2	10090	mmu-miR-30b-5p	2	539	545	-0.188	87	-0.188	91	-3.8693
ENSMUSG00000028247.2	Coq3	ENSMUST00000029909.2	10090	mmu-miR-30b-5p	3	42	49	-0.403	98	-0.402	99	-4.7955
ENSMUSG00000039782.9	Cpeb2	ENSMUST00000169035.2	10090	mmu-miR-30b-5p	2	734	740	-0.076	61	-0.075	73	-3.5711
ENSMUSG00000039652.11	Cpeb3	ENSMUST00000079754.5	10090	mmu-miR-30b-5p	2	863	869	-0.085	64	-0.085	76	-3.5711
ENSMUSG00000039652.11	Cpeb3	ENSMUST00000079754.5	10090	mmu-miR-30b-5p	1	3472	3478	-0.115	73	-0.094	78	-3.6934
ENSMUSG00000020300.9	Cpeb4	ENSMUST00000109412.3	10090	mmu-miR-30b-5p	3	2785	2792	-0.03	33	-0.03	57	-3.7578
ENSMUSG00000020300.9	Cpeb4	ENSMUST00000109412.3	10090	mmu-miR-30b-5p	1	2933	2939	-0.132	77	-0.132	84	-3.4878
ENSMUSG00000024008.10	Cpne5	ENSMUST00000024805.8	10090	mmu-miR-30b-5p	2	2430	2436	-0.02	19	-0.003	29	-3.5017
ENSMUSG00000052560.10	Cpne8	ENSMUST00000064391.6	10090	mmu-miR-30b-5p	3	389	396	-0.227	92	-0.227	94	-4.0982
ENSMUSG00000055531.7	Cpsf6	ENSMUST00000176686.2	10090	mmu-miR-30b-5p	3	494	501	-0.211	90	-0.043	64	-4.1251
ENSMUSG00000038648.5	Creb3l2	ENSMUST00000041093.5	10090	mmu-miR-30b-5p	3	3098	3105	-0.03	33	-0.027	55	-4.9264
ENSMUSG00000017776.10	Crk	ENSMUST00000108425.2	10090	mmu-miR-30b-5p	1	1243	1249	-0.189	87	-0.187	91	-3.8905
ENSMUSG00000006134.3	Crkl	ENSMUST00000006293.3	10090	mmu-miR-30b-5p	3	2971	2978	-0.082	63	-0.08	75	-4.0899
ENSMUSG00000068742.6	Cry2	ENSMUST00000090559.6	10090	mmu-miR-30b-5p	3	161	168	-0.045	48	-0.045	64	-4.0213
ENSMUSG00000022311.10	Csmd3	ENSMUST00000160658.2	10090	mmu-miR-30b-5p	2	171	177	-0.02	19	-0.02	49	-3.1983
ENSMUSG00000024576.9	Csnk1a1	ENSMUST00000165123.2	10090	mmu-miR-30b-5p	3	834	841	-0.308	96	-0.291	97	-4.3358
ENSMUSG00000032384.10	Csnk1g1	ENSMUST00000034949.4	10090	mmu-miR-30b-5p	3	273	280	-0.085	64	-0.085	76	-4.9933
ENSMUSG00000074698.5	Csnk2a1	ENSMUST00000099224.4	10090	mmu-miR-30b-5p	1	2429	2435	-0.092	66	-0.083	75	-2.4895
ENSMUSG00000033411.11	Ctdspl2	ENSMUST00000036647.7	10090	mmu-miR-30b-5p	2	1475	1481	-0.175	86	-0.156	87	-3.0791
ENSMUSG00000028179.11	Cth	ENSMUST00000118539.1	10090	mmu-miR-30b-5p	3	326	333	-0.455	99	-0.452	99	-4.3404
ENSMUSG00000054196.6	Cthrc1	ENSMUST00000067072.3	10090	mmu-miR-30b-5p	3	129	136	-0.505	99	-0.505	99	-4.4502
ENSMUSG00000022240.9	Ctnnd2	ENSMUST00000081728.5	10090	mmu-miR-30b-5p	2	416	422	-0.03	33	-0.03	57	-3.7873
ENSMUSG00000024231.9	Cul2	ENSMUST00000162301.2	10090	mmu-miR-30b-5p	3	117	124	-0.281	95	-0.281	96	-4.1932
ENSMUSG00000019590.11	Cyb561	ENSMUST00000184086.2	10090	mmu-miR-30b-5p	3	1626	1633	-0.145	80	-0.138	85	-3.9498
ENSMUSG00000031924.3	Cyb5b	ENSMUST00000034400.3	10090	mmu-miR-30b-5p	2	3678	3684	-0.127	76	-0.097	78	-3.424
ENSMUSG00000038567.5	Cyp24a1	ENSMUST00000038824.5	10090	mmu-miR-30b-5p	3	1066	1073	-0.286	95	-0.286	97	-4.577
ENSMUSG00000052821.3	Cysltr1	ENSMUST00000113480.1	10090	mmu-miR-30b-5p	3	996	1003	-0.335	97	-0.322	98	-4.6293
ENSMUSG00000019852.6	D10Bwg1379e	ENSMUST00000019999.5	10090	mmu-miR-30b-5p	2	7456	7462	-0.046	48	-0.037	62	-3.562
ENSMUSG00000037119.3	D15Ertd621e	ENSMUST00000037270.3	10090	mmu-miR-30b-5p	3	2780	2787	-0.337	97	-0.221	93	-4.236
ENSMUSG00000044667.8	D3Bwg0562e	ENSMUST00000061071.8	10090	mmu-miR-30b-5p	3	2404	2411	-0.242	93	-0.242	95	-4.7326
ENSMUSG00000063455.11	D630045J12Rik	ENSMUST00000117556.2	10090	mmu-miR-30b-5p	3	5075	5082	-0.232	92	-0.058	68	-4.3404
ENSMUSG00000044548.6	Dact1	ENSMUST00000061273.6	10090	mmu-miR-30b-5p	3	1186	1193	-0.232	92	-0.23	94	-4.1251
ENSMUSG00000039952.10	Dag1	ENSMUST00000166905.2	10090	mmu-miR-30b-5p	2	505	511	-0.053	52	-0.053	67	-2.9993
ENSMUSG00000035735.5	Dagla	ENSMUST00000039327.5	10090	mmu-miR-30b-5p	3	514	521	-0.03	33	-0.03	57	-3.8576
ENSMUSG00000019891.8	Dcbld1	ENSMUST00000105476.2	10090	mmu-miR-30b-5p	3	117	124	-0.29	95	-0.29	97	-4.1515
ENSMUSG00000021962.8	Dcp1a	ENSMUST00000022535.7	10090	mmu-miR-30b-5p	3	2232	2239	-0.03	33	-0.021	51	-4.3046
ENSMUSG00000024472.8	Dcp2	ENSMUST00000025350.8	10090	mmu-miR-30b-5p	1	2507	2513	-0.171	85	-0.036	61	-3.4176
ENSMUSG00000027708.9	Dcun1d1	ENSMUST00000178098.2	10090	mmu-miR-30b-5p	3	2772	2779	-0.28	95	-0.096	78	-4.6492
ENSMUSG00000048787.7	Dcun1d3	ENSMUST00000059851.7	10090	mmu-miR-30b-5p	3	460	467	-0.203	89	-0.169	89	-3.9796
ENSMUSG00000048787.7	Dcun1d3	ENSMUST00000059851.7	10090	mmu-miR-30b-5p	1	1252	1258	-0.121	74	-0.093	77	-3.1546
ENSMUSG00000048787.7	Dcun1d3	ENSMUST00000059851.7	10090	mmu-miR-30b-5p	2	4400	4406	-0.24	93	-0.122	82	-3.424
ENSMUSG00000031285.9	Dcx	ENSMUST00000033642.4	10090	mmu-miR-30b-5p	3	325	332	-0.03	33	-0.03	57	-4.1775
ENSMUSG00000028194.10	Ddah1	ENSMUST00000029845.9	10090	mmu-miR-30b-5p	3	114	121	-0.392	98	-0.392	98	-4.3813
ENSMUSG00000020108.3	Ddit4	ENSMUST00000020308.3	10090	mmu-miR-30b-5p	3	766	773	-0.247	93	-0.241	95	-3.7371
ENSMUSG00000033658.11	Ddx19b	ENSMUST00000040241.9	10090	mmu-miR-30b-5p	3	184	191	-0.208	90	-0.208	93	-3.7101
ENSMUSG00000021500.10	Ddx46	ENSMUST00000172272.2	10090	mmu-miR-30b-5p	1	37	43	-0.188	87	-0.188	91	-3.2532
ENSMUSG00000007379.10	Dennd2c	ENSMUST00000173206.2	10090	mmu-miR-30b-5p	3	1908	1915	-0.296	96	-0.136	84	-4.4815
ENSMUSG00000030313.10	Dennd5b	ENSMUST00000111557.2	10090	mmu-miR-30b-5p	1	4181	4187	-0.05	50	-0.033	60	-3.5705
ENSMUSG00000026502.8	Desi2	ENSMUST00000027783.8	10090	mmu-miR-30b-5p	1	297	303	-0.171	85	-0.17	89	-3.1015
ENSMUSG00000026502.8	Desi2	ENSMUST00000027783.8	10090	mmu-miR-30b-5p	3	318	325	-0.313	96	-0.307	97	-4.266
ENSMUSG00000038055.7	Dexi	ENSMUST00000038281.5	10090	mmu-miR-30b-5p	3	303	310	-0.224	91	-0.224	94	-4.416
ENSMUSG00000038665.10	Dgki	ENSMUST00000101532.4	10090	mmu-miR-30b-5p	3	8839	8846	-0.03	33	0	0	-3.9796
ENSMUSG00000004815.7	Dgkq	ENSMUST00000053913.7	10090	mmu-miR-30b-5p	3	1416	1423	-0.077	61	-0.077	74	-4.0868
ENSMUSG00000040479.6	Dgkz	ENSMUST00000099709.4	10090	mmu-miR-30b-5p	3	541	548	-0.273	95	-0.268	96	-4.1502
ENSMUSG00000018425.13	Dhx40	ENSMUST00000018569.8	10090	mmu-miR-30b-5p	2	1093	1099	-0.142	79	-0.054	67	-3.2387
ENSMUSG00000021692.8	Dimt1	ENSMUST00000022203.8	10090	mmu-miR-30b-5p	3	1955	1962	-0.206	90	-0.007	36	-4.1989
ENSMUSG00000007682.5	Dio2	ENSMUST00000082432.3	10090	mmu-miR-30b-5p	3	2676	2683	-0.152	81	-0.139	85	-4.3533
ENSMUSG00000023026.10	Dip2b	ENSMUST00000100203.4	10090	mmu-miR-30b-5p	2	3850	3856	-0.174	85	-0.167	89	-3.6743
ENSMUSG00000022848.8	Dirc2	ENSMUST00000023554.8	10090	mmu-miR-30b-5p	3	3626	3633	-0.195	88	-0.003	30	-4.1542
ENSMUSG00000021782.9	Dlg5	ENSMUST00000073687.7	10090	mmu-miR-30b-5p	1	298	304	-0.183	87	-0.183	90	-2.952
ENSMUSG00000021782.9	Dlg5	ENSMUST00000073687.7	10090	mmu-miR-30b-5p	2	332	338	-0.162	83	-0.161	88	-3.7403
ENSMUSG00000003279.11	Dlgap1	ENSMUST00000133983.2	10090	mmu-miR-30b-5p	2	1769	1775	-0.02	19	-0.017	45	-3.4008
ENSMUSG00000061689.10	Dlgap4	ENSMUST00000000094.8	10090	mmu-miR-30b-5p	3	570	577	-0.215	91	-0.094	78	-4.1713
ENSMUSG00000040856.12	Dlk1	ENSMUST00000056110.9	10090	mmu-miR-30b-5p	2	1548	1554	-0.02	19	0	15	-2.8142
ENSMUSG00000027314.6	Dll4	ENSMUST00000102517.3	10090	mmu-miR-30b-5p	3	59	66	-0.279	95	-0.279	96	-5.1051
ENSMUSG00000045103.12	Dmd	ENSMUST00000114000.2	10090	mmu-miR-30b-5p	1	158	164	-0.176	86	-0.151	87	-3.125
ENSMUSG00000032560.8	Dnajc13	ENSMUST00000035170.7	10090	mmu-miR-30b-5p	3	259	266	-0.395	98	-0.395	99	-3.9543
ENSMUSG00000020661.10	Dnmt3a	ENSMUST00000020991.9	10090	mmu-miR-30b-5p	3	740	747	-0.113	72	-0.113	81	-4.4659
ENSMUSG00000052301.9	Doc2a	ENSMUST00000064110.8	10090	mmu-miR-30b-5p	1	75	81	-0.221	91	-0.221	93	-2.6306
ENSMUSG00000035954.9	Dock4	ENSMUST00000037488.6	10090	mmu-miR-30b-5p	2	754	760	-0.02	19	-0.019	48	-3.2146
ENSMUSG00000028556.10	Dock7	ENSMUST00000075836.6	10090	mmu-miR-30b-5p	3	392	399	-0.497	99	-0.495	99	-4.3962
ENSMUSG00000026856.9	Dolpp1	ENSMUST00000028209.9	10090	mmu-miR-30b-5p	2	1313	1319	-0.365	98	-0.363	98	-4.3695
ENSMUSG00000043067.10	Dpy19l1	ENSMUST00000115277.3	10090	mmu-miR-30b-5p	3	2442	2449	-0.321	97	-0.054	67	-4.2797
ENSMUSG00000022048.8	Dpysl2	ENSMUST00000022629.8	10090	mmu-miR-30b-5p	3	1601	1608	-0.03	33	-0.029	57	-3.64
ENSMUSG00000029005.4	Draxin	ENSMUST00000030862.4	10090	mmu-miR-30b-5p	2	1454	1460	-0.02	19	-0.02	49	-2.9559
ENSMUSG00000021478.5	Drd1a	ENSMUST00000021932.5	10090	mmu-miR-30b-5p	3	1483	1490	-0.21	90	-0.21	93	-4.2844
ENSMUSG00000024331.6	Dsc2	ENSMUST00000039247.5	10090	mmu-miR-30b-5p	3	469	476	-0.292	96	-0.292	97	-4.4344
ENSMUSG00000042046.10	Dstyk	ENSMUST00000045110.8	10090	mmu-miR-30b-5p	3	541	548	-0.045	48	-0.044	64	-4.1456
ENSMUSG00000024302.10	Dtna	ENSMUST00000115832.2	10090	mmu-miR-30b-5p	1	454	460	-0.136	78	-0.136	84	-3.3565
ENSMUSG00000016477.12	E2f3	ENSMUST00000102948.4	10090	mmu-miR-30b-5p	2	852	858	-0.054	52	-0.039	62	-3.927
ENSMUSG00000020185.11	E2f7	ENSMUST00000073781.6	10090	mmu-miR-30b-5p	1	2256	2262	-0.195	88	-0.182	90	-3.6954
ENSMUSG00000037172.9	E330009J07Rik	ENSMUST00000101492.4	10090	mmu-miR-30b-5p	3	1438	1445	-0.061	55	-0.055	67	-4.4815
ENSMUSG00000021890.5	Eaf1	ENSMUST00000022446.5	10090	mmu-miR-30b-5p	3	2981	2988	-0.344	97	-0.332	98	-4.4276
ENSMUSG00000022053.8	Ebf2	ENSMUST00000176161.2	10090	mmu-miR-30b-5p	2	2706	2712	-0.186	87	-0.178	90	-3.7217
ENSMUSG00000010476.8	Ebf3	ENSMUST00000106118.3	10090	mmu-miR-30b-5p	2	1611	1617	-0.044	47	-0.043	64	-2.8426
ENSMUSG00000059327.4	Eda	ENSMUST00000113776.2	10090	mmu-miR-30b-5p	3	975	982	-0.079	62	-0.079	74	-3.5659
ENSMUSG00000038957.8	Edc3	ENSMUST00000043990.8	10090	mmu-miR-30b-5p	3	265	272	-0.225	92	-0.222	94	-4.5487
ENSMUSG00000038957.8	Edc3	ENSMUST00000043990.8	10090	mmu-miR-30b-5p	1	301	307	-0.098	68	-0.093	77	-2.7036
ENSMUSG00000043019.7	Edem3	ENSMUST00000059498.6	10090	mmu-miR-30b-5p	3	2400	2407	-0.184	87	-0.184	90	-4.5413
ENSMUSG00000043019.7	Edem3	ENSMUST00000059498.6	10090	mmu-miR-30b-5p	2	2500	2506	-0.068	58	-0.068	71	-3.1715
ENSMUSG00000031616.7	Ednra	ENSMUST00000034029.7	10090	mmu-miR-30b-5p	3	1864	1871	-0.096	68	-0.085	76	-4.6062
ENSMUSG00000031616.7	Ednra	ENSMUST00000034029.7	10090	mmu-miR-30b-5p	1	3037	3043	-0.124	75	-0.034	60	-3.4188
ENSMUSG00000022122.9	Ednrb	ENSMUST00000022718.4	10090	mmu-miR-30b-5p	3	177	184	-0.03	33	-0.03	57	-4.1932
ENSMUSG00000036499.8	Eea1	ENSMUST00000053484.6	10090	mmu-miR-30b-5p	2	3072	3078	-0.132	77	-0.078	74	-3.531
ENSMUSG00000030619.8	Eed	ENSMUST00000107234.1	10090	mmu-miR-30b-5p	3	138	145	-0.57	99	-0.568	99	-5.1051
ENSMUSG00000028039.7	Efna3	ENSMUST00000029673.5	10090	mmu-miR-30b-5p	3	446	453	-0.123	75	-0.123	82	-3.5108
ENSMUSG00000028039.7	Efna3	ENSMUST00000029673.5	10090	mmu-miR-30b-5p	1	516	522	-0.193	88	-0.193	91	-3.1802
ENSMUSG00000015002.11	Efr3a	ENSMUST00000015146.10	10090	mmu-miR-30b-5p	1	685	691	-0.169	84	-0.141	85	-3.7982
ENSMUSG00000042302.9	Ehbp1	ENSMUST00000045167.5	10090	mmu-miR-30b-5p	1	668	674	-0.162	83	-0.162	88	-3.2348
ENSMUSG00000022884.9	Eif4a2	ENSMUST00000077605.6	10090	mmu-miR-30b-5p	3	459	466	-0.088	65	-0.036	61	-4.0292
ENSMUSG00000050192.7	Eif5a2	ENSMUST00000060500.7	10090	mmu-miR-30b-5p	3	3199	3206	-0.233	92	-0.033	60	-4.3846
ENSMUSG00000008489.13	Elavl2	ENSMUST00000107110.2	10090	mmu-miR-30b-5p	1	513	519	-0.239	93	-0.232	94	-3.7474
ENSMUSG00000003410.7	Elavl3	ENSMUST00000003501.7	10090	mmu-miR-30b-5p	2	748	754	-0.119	74	-0.119	82	-3.3557
ENSMUSG00000028546.12	Elavl4	ENSMUST00000106598.2	10090	mmu-miR-30b-5p	2	1407	1413	-0.222	91	-0.222	94	-3.84
ENSMUSG00000043460.6	Elfn2	ENSMUST00000088592.4	10090	mmu-miR-30b-5p	1	250	256	-0.147	80	-0.147	86	-3.6071
ENSMUSG00000070002.6	Ell	ENSMUST00000093454.6	10090	mmu-miR-30b-5p	3	1100	1107	-0.157	82	-0.157	87	-3.8682
ENSMUSG00000001542.6	Ell2	ENSMUST00000001583.6	10090	mmu-miR-30b-5p	3	1485	1492	-0.312	96	-0.006	34	-4.51
ENSMUSG00000041112.10	Elmo1	ENSMUST00000072519.5	10090	mmu-miR-30b-5p	1	980	986	-0.152	81	-0.152	87	-3.0628
ENSMUSG00000035151.7	Elmod2	ENSMUST00000177594.2	10090	mmu-miR-30b-5p	3	154	161	-0.344	97	-0.342	98	-4.556
ENSMUSG00000032349.8	Elovl5	ENSMUST00000034904.8	10090	mmu-miR-30b-5p	3	1505	1512	-0.23	92	-0.227	94	-4.3766
ENSMUSG00000058070.9	Eml1	ENSMUST00000054955.8	10090	mmu-miR-30b-5p	1	217	223	-0.131	76	-0.131	84	-3.2117
ENSMUSG00000058070.9	Eml1	ENSMUST00000054955.8	10090	mmu-miR-30b-5p	3	1051	1058	-0.214	91	-0.21	93	-4.7161
ENSMUSG00000032624.10	Eml4	ENSMUST00000096766.5	10090	mmu-miR-30b-5p	3	1571	1578	-0.296	96	-0.271	96	-4.257
ENSMUSG00000031109.11	Enox2	ENSMUST00000114914.2	10090	mmu-miR-30b-5p	2	919	925	-0.173	85	-0.134	84	-3.4813
ENSMUSG00000038619.7	Ensa	ENSMUST00000037983.4	10090	mmu-miR-30b-5p	3	1722	1729	-0.335	97	-0.328	98	-4.2943
ENSMUSG00000025377.9	Enthd2	ENSMUST00000093901.6	10090	mmu-miR-30b-5p	3	980	987	-0.262	94	-0.257	95	-4.0921
ENSMUSG00000028906.10	Epb4.1	ENSMUST00000054917.6	10090	mmu-miR-30b-5p	3	2342	2349	-0.21	90	-0.145	86	-4.9742
ENSMUSG00000024044.10	Epb4.1l3	ENSMUST00000112680.2	10090	mmu-miR-30b-5p	3	423	430	-0.151	81	-0.147	86	-4.2442
ENSMUSG00000028434.7	Epb4.1l4b	ENSMUST00000030142.3	10090	mmu-miR-30b-5p	3	1278	1285	-0.126	75	-0.124	83	-4.0087
ENSMUSG00000069495.7	Epc2	ENSMUST00000092123.5	10090	mmu-miR-30b-5p	3	359	366	-0.329	97	-0.329	98	-4.4276
ENSMUSG00000039840.7	Epg5	ENSMUST00000044622.5	10090	mmu-miR-30b-5p	1	38	44	-0.149	81	-0.149	86	-3.4982
ENSMUSG00000028664.9	Ephb2	ENSMUST00000105845.3	10090	mmu-miR-30b-5p	3	829	836	-0.209	90	-0.209	93	-4.257
ENSMUSG00000040640.9	Erc2	ENSMUST00000090302.5	10090	mmu-miR-30b-5p	1	2057	2063	-0.129	76	-0.129	83	-2.5422
ENSMUSG00000040732.13	Erg	ENSMUST00000113846.4	10090	mmu-miR-30b-5p	3	1555	1562	-0.361	98	-0.36	98	-4.6492
ENSMUSG00000025198.11	Erlin1	ENSMUST00000112028.4	10090	mmu-miR-30b-5p	3	331	338	-0.29	95	-0.262	95	-4.7151
ENSMUSG00000028644.11	Ermap	ENSMUST00000138395.2	10090	mmu-miR-30b-5p	3	538	545	-0.03	33	-0.03	57	-3.7536
ENSMUSG00000024293.10	Esco1	ENSMUST00000097670.4	10090	mmu-miR-30b-5p	3	252	259	-0.284	95	-0.284	96	-4.1019
ENSMUSG00000024293.10	Esco1	ENSMUST00000097670.4	10090	mmu-miR-30b-5p	1	4809	4815	-0.192	88	-0.008	37	-3.9737
ENSMUSG00000028943.12	Espn	ENSMUST00000030785.9	10090	mmu-miR-30b-5p	2	540	546	-0.186	87	-0.143	86	-3.0878
ENSMUSG00000026610.8	Esrrg	ENSMUST00000027906.7	10090	mmu-miR-30b-5p	2	3338	3344	-0.04	45	-0.04	63	-2.9093
ENSMUSG00000016984.7	Etaa1	ENSMUST00000076661.6	10090	mmu-miR-30b-5p	3	133	140	-0.308	96	-0.305	97	-4.5873
ENSMUSG00000070644.8	Etnk2	ENSMUST00000135222.3	10090	mmu-miR-30b-5p	3	3010	3017	-0.361	98	-0.001	20	-4.556
ENSMUSG00000039903.11	Eva1c	ENSMUST00000099548.3	10090	mmu-miR-30b-5p	3	164	171	-0.345	97	-0.343	98	-3.8547
ENSMUSG00000001815.10	Evx2	ENSMUST00000001867.7	10090	mmu-miR-30b-5p	1	2220	2226	-0.156	82	-0.156	87	-3.6954
ENSMUSG00000001815.10	Evx2	ENSMUST00000001867.7	10090	mmu-miR-30b-5p	3	2367	2374	-0.182	87	-0.182	90	-4.3723
ENSMUSG00000053799.6	Exoc6	ENSMUST00000066439.6	10090	mmu-miR-30b-5p	3	58	65	-0.191	88	-0.191	91	-4.3846
ENSMUSG00000027963.9	Extl2	ENSMUST00000029575.6	10090	mmu-miR-30b-5p	3	265	272	-0.365	98	-0.365	98	-4.8091
ENSMUSG00000017897.13	Eya2	ENSMUST00000063433.7	10090	mmu-miR-30b-5p	1	506	512	-0.195	88	-0.192	91	-2.9931
ENSMUSG00000010461.9	Eya4	ENSMUST00000092665.5	10090	mmu-miR-30b-5p	3	1869	1876	-0.03	33	-0.029	57	-3.8703
ENSMUSG00000033579.11	Fa2h	ENSMUST00000038475.8	10090	mmu-miR-30b-5p	2	1188	1194	-0.155	82	-0.155	87	-3.6954
ENSMUSG00000025873.10	Faf2	ENSMUST00000126071.2	10090	mmu-miR-30b-5p	1	2877	2883	-0.133	77	-0.026	54	-3.6098
ENSMUSG00000044134.5	Fam109a	ENSMUST00000056654.3	10090	mmu-miR-30b-5p	3	594	601	-0.136	78	-0.136	84	-4.4659
ENSMUSG00000049119.9	Fam110b	ENSMUST00000054857.7	10090	mmu-miR-30b-5p	3	254	261	-0.332	97	-0.332	98	-3.9586
ENSMUSG00000035184.10	Fam124a	ENSMUST00000039064.7	10090	mmu-miR-30b-5p	3	1350	1357	-0.091	66	-0.071	72	-4.4802
ENSMUSG00000038174.9	Fam126b	ENSMUST00000161600.2	10090	mmu-miR-30b-5p	3	4883	4890	-0.393	98	-0.315	97	-4.5413
ENSMUSG00000026483.8	Fam129a	ENSMUST00000148810.2	10090	mmu-miR-30b-5p	2	1555	1561	-0.02	19	-0.015	44	-3.669
ENSMUSG00000029861.12	Fam131b	ENSMUST00000031891.9	10090	mmu-miR-30b-5p	3	897	904	-0.119	74	-0.064	70	-3.927
ENSMUSG00000037709.8	Fam13a	ENSMUST00000089860.6	10090	mmu-miR-30b-5p	3	1629	1636	-0.15	81	-0.15	87	-4.308
ENSMUSG00000043259.9	Fam13c	ENSMUST00000062883.6	10090	mmu-miR-30b-5p	1	1239	1245	-0.247	93	-0.24	95	-3.3362
ENSMUSG00000079157.3	Fam155a	ENSMUST00000110969.3	10090	mmu-miR-30b-5p	1	1357	1363	-0.103	70	-0.103	79	-2.4687
ENSMUSG00000033478.4	Fam160b1	ENSMUST00000036407.4	10090	mmu-miR-30b-5p	3	2790	2797	-0.185	87	-0.093	77	-4.56
ENSMUSG00000050530.9	Fam171a1	ENSMUST00000091505.5	10090	mmu-miR-30b-5p	1	717	723	-0.01	10	-0.01	40	-2.4887
ENSMUSG00000064138.8	Fam172a	ENSMUST00000163257.2	10090	mmu-miR-30b-5p	2	2548	2554	-0.119	74	-0.104	79	-3.2774
ENSMUSG00000064138.8	Fam172a	ENSMUST00000163257.2	10090	mmu-miR-30b-5p	3	2951	2958	-0.03	33	-0.001	21	-4.56
ENSMUSG00000073805.4	Fam196a	ENSMUST00000171394.1	10090	mmu-miR-30b-5p	2	665	671	-0.084	64	-0.084	76	-3.5364
ENSMUSG00000042595.7	Fam199x	ENSMUST00000047852.7	10090	mmu-miR-30b-5p	1	50	56	-0.183	87	-0.183	90	-3.9737
ENSMUSG00000042595.7	Fam199x	ENSMUST00000047852.7	10090	mmu-miR-30b-5p	3	544	551	-0.03	33	-0.03	57	-4.2395
ENSMUSG00000027495.4	Fam210b	ENSMUST00000028995.4	10090	mmu-miR-30b-5p	3	941	948	-0.271	95	-0.244	95	-4.3404
ENSMUSG00000034858.10	Fam214a	ENSMUST00000170846.2	10090	mmu-miR-30b-5p	3	258	265	-0.315	97	-0.315	97	-3.8223
ENSMUSG00000070476.5	Fam217b	ENSMUST00000094251.5	10090	mmu-miR-30b-5p	2	2157	2163	-0.056	53	-0.056	68	-3.2884
ENSMUSG00000032305.9	Fam219b	ENSMUST00000093833.4	10090	mmu-miR-30b-5p	3	2447	2454	-0.226	92	-0.15	87	-4.3436
ENSMUSG00000046546.3	Fam43a	ENSMUST00000059078.3	10090	mmu-miR-30b-5p	2	487	493	-0.075	61	-0.075	73	-2.8337
ENSMUSG00000046546.3	Fam43a	ENSMUST00000059078.3	10090	mmu-miR-30b-5p	3	577	584	-0.391	98	-0.391	98	-4.6293
ENSMUSG00000024993.10	Fam45a	ENSMUST00000119633.2	10090	mmu-miR-30b-5p	2	1183	1189	-0.243	93	-0.161	88	-3.5257
ENSMUSG00000032265.9	Fam46a	ENSMUST00000034802.9	10090	mmu-miR-30b-5p	3	3952	3959	-0.252	94	-0.228	94	-4.257
ENSMUSG00000044468.9	Fam46c	ENSMUST00000061455.8	10090	mmu-miR-30b-5p	2	3677	3683	-0.169	84	-0.119	82	-3.2514
ENSMUSG00000020589.11	Fam49a	ENSMUST00000069066.7	10090	mmu-miR-30b-5p	3	48	55	-0.501	99	-0.501	99	-4.6706
ENSMUSG00000022408.6	Fam83f	ENSMUST00000023044.5	10090	mmu-miR-30b-5p	3	248	255	-0.183	87	-0.183	90	-4.2797
ENSMUSG00000000392.12	Fap	ENSMUST00000102732.4	10090	mmu-miR-30b-5p	3	118	125	-0.393	98	-0.393	99	-5.1051
ENSMUSG00000023965.8	Fbxl17	ENSMUST00000024761.7	10090	mmu-miR-30b-5p	3	1193	1200	-0.03	33	-0.007	36	-4.0213
ENSMUSG00000020883.13	Fbxl20	ENSMUST00000103143.4	10090	mmu-miR-30b-5p	3	804	811	-0.098	68	-0.098	78	-3.9491
ENSMUSG00000047539.4	Fbxo28	ENSMUST00000051431.4	10090	mmu-miR-30b-5p	2	3743	3749	-0.191	88	-0.011	41	-3.5106
ENSMUSG00000022358.6	Fbxo32	ENSMUST00000022986.6	10090	mmu-miR-30b-5p	3	358	365	-0.147	80	-0.147	86	-4.3295
ENSMUSG00000037536.8	Fbxo34	ENSMUST00000163324.2	10090	mmu-miR-30b-5p	3	424	431	-0.15	81	-0.137	85	-4.1907
ENSMUSG00000028920.9	Fbxo42	ENSMUST00000030757.9	10090	mmu-miR-30b-5p	3	197	204	-0.277	95	-0.276	96	-4.3295
ENSMUSG00000035764.5	Fbxo45	ENSMUST00000042732.5	10090	mmu-miR-30b-5p	3	1028	1035	-0.296	96	-0.263	96	-5.1051
ENSMUSG00000035764.5	Fbxo45	ENSMUST00000042732.5	10090	mmu-miR-30b-5p	2	1084	1090	-0.174	85	-0.155	87	-3.9392
ENSMUSG00000024588.8	Fech	ENSMUST00000025484.7	10090	mmu-miR-30b-5p	3	472	479	-0.107	71	-0.106	80	-4.7119
ENSMUSG00000020021.4	Fgd6	ENSMUST00000020208.4	10090	mmu-miR-30b-5p	2	200	206	-0.218	91	-0.195	91	-4.0572
ENSMUSG00000021732.9	Fgf10	ENSMUST00000022246.8	10090	mmu-miR-30b-5p	1	3118	3124	-0.108	71	-0.001	20	-3.39
ENSMUSG00000031603.9	Fgf20	ENSMUST00000034014.8	10090	mmu-miR-30b-5p	2	284	290	-0.282	95	-0.282	96	-3.7895
ENSMUSG00000034295.9	Fhod3	ENSMUST00000037097.7	10090	mmu-miR-30b-5p	2	412	418	-0.128	76	-0.126	83	-2.9565
ENSMUSG00000075324.8	Fign	ENSMUST00000131615.3	10090	mmu-miR-30b-5p	2	752	758	-0.158	82	-0.158	87	-3.2586
ENSMUSG00000075324.8	Fign	ENSMUST00000131615.3	10090	mmu-miR-30b-5p	2	6217	6223	-0.16	83	-0.057	68	-3.7217
ENSMUSG00000038074.11	Fkbp14	ENSMUST00000046520.7	10090	mmu-miR-30b-5p	2	683	689	-0.187	87	-0.18	90	-4.1148
ENSMUSG00000020949.8	Fkbp3	ENSMUST00000021332.8	10090	mmu-miR-30b-5p	2	101	107	-0.303	96	-0.303	97	-3.5271
ENSMUSG00000047787.7	Flrt1	ENSMUST00000113383.2	10090	mmu-miR-30b-5p	1	4446	4452	-0.027	31	-0.011	41	-2.9185
ENSMUSG00000033487.9	Fndc3a	ENSMUST00000089017.6	10090	mmu-miR-30b-5p	3	1703	1710	-0.22	91	-0.206	92	-4.7326
ENSMUSG00000039286.7	Fndc3b	ENSMUST00000046157.4	10090	mmu-miR-30b-5p	1	1883	1889	-0.127	76	-0.126	83	-3.2117
ENSMUSG00000061175.6	Fnip2	ENSMUST00000076136.5	10090	mmu-miR-30b-5p	3	2567	2574	-0.03	33	-0.03	57	-3.7101
ENSMUSG00000029135.9	Fosl2	ENSMUST00000031017.9	10090	mmu-miR-30b-5p	3	3706	3713	-0.268	94	-0.249	95	-4.7151
ENSMUSG00000035451.6	Foxa1	ENSMUST00000044380.6	10090	mmu-miR-30b-5p	1	445	451	-0.126	75	-0.121	82	-2.836
ENSMUSG00000035451.6	Foxa1	ENSMUST00000044380.6	10090	mmu-miR-30b-5p	2	1662	1668	-0.067	58	-0.024	53	-3.7895
ENSMUSG00000059246.4	Foxb1	ENSMUST00000071281.4	10090	mmu-miR-30b-5p	3	773	780	-0.27	94	-0.27	96	-4.9264
ENSMUSG00000078302.4	Foxd1	ENSMUST00000105098.4	10090	mmu-miR-30b-5p	3	496	503	-0.436	99	-0.436	99	-4.0539
ENSMUSG00000038402.2	Foxf2	ENSMUST00000042054.2	10090	mmu-miR-30b-5p	3	1895	1902	-0.072	59	-0.006	34	-4.1456
ENSMUSG00000020950.9	Foxg1	ENSMUST00000179669.1	10090	mmu-miR-30b-5p	2	501	507	-0.251	93	-0.245	95	-3.9704
ENSMUSG00000020950.9	Foxg1	ENSMUST00000179669.1	10090	mmu-miR-30b-5p	2	882	888	-0.263	94	-0.255	95	-4.131
ENSMUSG00000048756.6	Foxo3	ENSMUST00000105502.2	10090	mmu-miR-30b-5p	1	109	115	-0.111	72	-0.111	80	-2.589
ENSMUSG00000023991.11	Foxp4	ENSMUST00000113265.2	10090	mmu-miR-30b-5p	1	1009	1015	-0.169	84	-0.005	34	-3.5664
ENSMUSG00000037016.7	Frem2	ENSMUST00000091137.4	10090	mmu-miR-30b-5p	3	843	850	-0.03	33	-0.012	42	-4.7119
ENSMUSG00000019779.9	Frk	ENSMUST00000019913.8	10090	mmu-miR-30b-5p	2	363	369	-0.186	87	-0.182	90	-3.1956
ENSMUSG00000048285.8	Frmd6	ENSMUST00000057859.7	10090	mmu-miR-30b-5p	2	1431	1437	-0.143	79	-0.143	85	-3.4588
ENSMUSG00000035615.7	Frmpd1	ENSMUST00000044773.6	10090	mmu-miR-30b-5p	2	63	69	-0.243	93	-0.243	95	-4.0778
ENSMUSG00000027004.3	Frzb	ENSMUST00000028389.3	10090	mmu-miR-30b-5p	2	98	104	-0.123	75	-0.123	82	-3.4923
ENSMUSG00000021765.7	Fst	ENSMUST00000022287.5	10090	mmu-miR-30b-5p	3	624	631	-0.231	92	-0.231	94	-4.3358
ENSMUSG00000028034.10	Fubp1	ENSMUST00000166984.2	10090	mmu-miR-30b-5p	3	2341	2348	-0.03	33	-0.013	42	-4.3783
ENSMUSG00000026843.10	Fubp3	ENSMUST00000055244.7	10090	mmu-miR-30b-5p	2	1577	1583	-0.188	87	-0.126	83	-3.8383
ENSMUSG00000027680.10	Fxr1	ENSMUST00000001620.8	10090	mmu-miR-30b-5p	1	17	23	-0.299	96	-0.299	97	-3.6977
ENSMUSG00000019843.9	Fyn	ENSMUST00000063091.7	10090	mmu-miR-30b-5p	1	1336	1342	-0.271	95	-0.015	44	-3.4982
ENSMUSG00000050288.6	Fzd2	ENSMUST00000057893.6	10090	mmu-miR-30b-5p	2	1281	1287	-0.097	68	-0.095	78	-3.4128
ENSMUSG00000007989.6	Fzd3	ENSMUST00000131309.1	10090	mmu-miR-30b-5p	3	10132	10139	-0.225	92	-0.165	89	-4.6293
ENSMUSG00000055078.6	Gabra5	ENSMUST00000068456.6	10090	mmu-miR-30b-5p	1	251	257	-0.202	89	-0.202	92	-4.1674
ENSMUSG00000029212.7	Gabrb1	ENSMUST00000031122.7	10090	mmu-miR-30b-5p	2	157	163	-0.159	82	-0.159	88	-3.3507
ENSMUSG00000029212.7	Gabrb1	ENSMUST00000031122.7	10090	mmu-miR-30b-5p	3	256	263	-0.239	93	-0.239	95	-4.5539
ENSMUSG00000055026.8	Gabrg3	ENSMUST00000068911.7	10090	mmu-miR-30b-5p	1	6690	6696	-0.087	65	-0.047	65	-2.8627
ENSMUSG00000055026.8	Gabrg3	ENSMUST00000068911.7	10090	mmu-miR-30b-5p	3	6849	6856	-0.03	33	-0.016	45	-3.7475
ENSMUSG00000033751.5	Gadd45gip1	ENSMUST00000036734.5	10090	mmu-miR-30b-5p	2	240	246	-0.152	81	-0.001	20	-2.9979
ENSMUSG00000000420.10	Galnt1	ENSMUST00000000430.8	10090	mmu-miR-30b-5p	3	226	233	-0.239	93	-0.239	95	-4.409
ENSMUSG00000089704.4	Galnt2	ENSMUST00000034458.8	10090	mmu-miR-30b-5p	3	1903	1910	-0.081	63	-0.074	73	-4.1019
ENSMUSG00000026994.4	Galnt3	ENSMUST00000028378.3	10090	mmu-miR-30b-5p	3	247	254	-0.28	95	-0.28	96	-4.7119
ENSMUSG00000031608.8	Galnt7	ENSMUST00000034021.6	10090	mmu-miR-30b-5p	3	187	194	-0.24	93	-0.24	95	-4.266
ENSMUSG00000031608.8	Galnt7	ENSMUST00000034021.6	10090	mmu-miR-30b-5p	3	221	228	-0.244	93	-0.241	95	-4.4682
ENSMUSG00000024553.7	Galr1	ENSMUST00000065224.6	10090	mmu-miR-30b-5p	3	1168	1175	-0.262	94	-0.262	96	-4.2578
ENSMUSG00000052557.6	Gan	ENSMUST00000064488.5	10090	mmu-miR-30b-5p	2	940	946	-0.027	31	-0.026	54	-2.7134
ENSMUSG00000052557.6	Gan	ENSMUST00000064488.5	10090	mmu-miR-30b-5p	2	3135	3141	-0.119	74	-0.099	78	-4.0108
ENSMUSG00000052557.6	Gan	ENSMUST00000064488.5	10090	mmu-miR-30b-5p	1	11268	11274	-0.161	83	-0.133	84	-3.5195
ENSMUSG00000052557.6	Gan	ENSMUST00000064488.5	10090	mmu-miR-30b-5p	3	11330	11337	-0.046	48	-0.038	62	-4.3231
ENSMUSG00000033066.10	Gas7	ENSMUST00000108682.3	10090	mmu-miR-30b-5p	2	5293	5299	-0.084	64	-0.071	72	-3.0672
ENSMUSG00000005836.8	Gata6	ENSMUST00000047762.7	10090	mmu-miR-30b-5p	1	1055	1061	-0.173	85	-0.171	89	-3.6051
ENSMUSG00000027199.9	Gatm	ENSMUST00000028624.8	10090	mmu-miR-30b-5p	3	871	878	-0.293	96	-0.29	97	-4.6022
ENSMUSG00000032350.8	Gclc	ENSMUST00000034905.8	10090	mmu-miR-30b-5p	2	343	349	-0.288	95	-0.287	97	-3.8383
ENSMUSG00000021360.10	Gcnt2	ENSMUST00000110191.3	10090	mmu-miR-30b-5p	1	2379	2385	-0.146	80	-0.131	84	-3.4604
ENSMUSG00000058624.7	Gda	ENSMUST00000087600.4	10090	mmu-miR-30b-5p	3	2129	2136	-0.044	47	-0.01	39	-3.8597
ENSMUSG00000022144.3	Gdnf	ENSMUST00000022744.3	10090	mmu-miR-30b-5p	1	825	831	-0.137	78	-0.137	84	-3.437
ENSMUSG00000020363.6	Gfpt2	ENSMUST00000020629.4	10090	mmu-miR-30b-5p	3	212	219	-0.244	93	-0.244	95	-4.6941
ENSMUSG00000029714.7	Gigyf1	ENSMUST00000031727.7	10090	mmu-miR-30b-5p	3	2001	2008	-0.062	55	-0.061	69	-4.2844
ENSMUSG00000048000.10	Gigyf2	ENSMUST00000027475.9	10090	mmu-miR-30b-5p	3	1581	1588	-0.249	93	-0.144	86	-4.5413
ENSMUSG00000050953.9	Gja1	ENSMUST00000068581.7	10090	mmu-miR-30b-5p	3	977	984	-0.119	74	-0.119	82	-4.0292
ENSMUSG00000043448.8	Gjc2	ENSMUST00000108793.3	10090	mmu-miR-30b-5p	3	756	763	-0.455	99	-0.228	94	-4.3436
ENSMUSG00000029638.12	Glcci1	ENSMUST00000064285.9	10090	mmu-miR-30b-5p	3	389	396	-0.238	93	-0.238	94	-4.6178
ENSMUSG00000032252.9	Glce	ENSMUST00000185675.1	10090	mmu-miR-30b-5p	2	2156	2162	-0.121	74	-0.11	80	-3.9871
ENSMUSG00000032252.9	Glce	ENSMUST00000185675.1	10090	mmu-miR-30b-5p	2	2546	2552	-0.119	74	-0.108	80	-2.8426
ENSMUSG00000024827.9	Gldc	ENSMUST00000025778.7	10090	mmu-miR-30b-5p	3	383	390	-0.317	97	-0.312	97	-4.7151
ENSMUSG00000048402.9	Gli2	ENSMUST00000062483.9	10090	mmu-miR-30b-5p	3	695	702	-0.03	33	-0.03	57	-3.9482
ENSMUSG00000048402.9	Gli2	ENSMUST00000062483.9	10090	mmu-miR-30b-5p	2	833	839	-0.073	60	-0.073	73	-3.0251
ENSMUSG00000024027.7	Glp1r	ENSMUST00000114574.1	10090	mmu-miR-30b-5p	3	2232	2239	-0.037	43	-0.016	45	-3.9796
ENSMUSG00000049971.12	Glt1d1	ENSMUST00000118139.1	10090	mmu-miR-30b-5p	3	1567	1574	-0.372	98	-0.169	89	-4.7955
ENSMUSG00000074674.2	Gm10742	ENSMUST00000099198.2	10090	mmu-miR-30b-5p	3	794	801	-0.072	59	-0.072	72	-3.5727
ENSMUSG00000092329.1	Gm20388	ENSMUST00000127664.1	10090	mmu-miR-30b-5p	3	1903	1910	-0.086	64	-0.078	74	-4.1019
ENSMUSG00000047227.4	Gm527	ENSMUST00000058135.4	10090	mmu-miR-30b-5p	3	1105	1112	-0.105	70	-0.081	75	-3.6781
ENSMUSG00000059301.5	Gm5434	ENSMUST00000071825.5	10090	mmu-miR-30b-5p	2	235	241	-0.158	82	-0.158	87	-2.9604
ENSMUSG00000092097.1	Gm5819	ENSMUST00000171469.1	10090	mmu-miR-30b-5p	1	2514	2520	-0.162	83	0	15	-3.7293
ENSMUSG00000053830.3	Gm9923	ENSMUST00000061324.4	10090	mmu-miR-30b-5p	3	228	235	-0.221	91	-0.221	93	-4.556
ENSMUSG00000028901.8	Gmeb1	ENSMUST00000168553.2	10090	mmu-miR-30b-5p	2	1458	1464	-0.161	83	-0.136	84	-4.3695
ENSMUSG00000028901.8	Gmeb1	ENSMUST00000168553.2	10090	mmu-miR-30b-5p	2	2555	2561	-0.107	71	-0.088	76	-3.1653
ENSMUSG00000038705.8	Gmeb2	ENSMUST00000049032.7	10090	mmu-miR-30b-5p	3	269	276	-0.169	84	-0.147	86	-3.6917
ENSMUSG00000068428.6	Gmnc	ENSMUST00000089832.4	10090	mmu-miR-30b-5p	3	210	217	-0.138	78	-0.138	85	-3.6515
ENSMUSG00000020611.9	Gna13	ENSMUST00000020930.8	10090	mmu-miR-30b-5p	1	647	653	-0.125	75	-0.11	80	-3.2214
ENSMUSG00000032562.8	Gnai2	ENSMUST00000055704.6	10090	mmu-miR-30b-5p	3	398	405	-0.232	92	-0.232	94	-4.2913
ENSMUSG00000032562.8	Gnai2	ENSMUST00000055704.6	10090	mmu-miR-30b-5p	3	683	690	-0.205	89	-0.2	92	-3.3355
ENSMUSG00000031748.10	Gnao1	ENSMUST00000125716.2	10090	mmu-miR-30b-5p	3	1985	1992	-0.268	94	-0.212	93	-4.2578
ENSMUSG00000052102.9	Gnpda1	ENSMUST00000063814.9	10090	mmu-miR-30b-5p	3	1276	1283	-0.361	98	-0.319	97	-4.4916
ENSMUSG00000026754.11	Golga1	ENSMUST00000112850.3	10090	mmu-miR-30b-5p	1	122	128	-0.212	90	-0.212	93	-3.069
ENSMUSG00000038708.9	Golga4	ENSMUST00000084820.4	10090	mmu-miR-30b-5p	2	499	505	-0.179	86	-0.179	90	-3.1573
ENSMUSG00000031672.7	Got2	ENSMUST00000034097.7	10090	mmu-miR-30b-5p	1	244	250	-0.177	86	-0.177	90	-3.3283
ENSMUSG00000027346.10	Gpcpd1	ENSMUST00000110136.2	10090	mmu-miR-30b-5p	2	736	742	-0.178	86	-0.168	89	-3.5364
ENSMUSG00000050627.8	Gpd1l	ENSMUST00000146623.2	10090	mmu-miR-30b-5p	2	2563	2569	-0.148	80	-0.14	85	-3.7344
ENSMUSG00000053647.4	Gper1	ENSMUST00000066211.4	10090	mmu-miR-30b-5p	3	601	608	-0.259	94	-0.259	95	-4.5539
ENSMUSG00000031486.9	Gpr124	ENSMUST00000033876.8	10090	mmu-miR-30b-5p	2	1217	1223	-0.074	60	-0.074	73	-2.8394
ENSMUSG00000029090.8	Gpr125	ENSMUST00000030971.5	10090	mmu-miR-30b-5p	3	77	84	-0.282	95	-0.282	96	-3.8547
ENSMUSG00000043441.5	Gpr149	ENSMUST00000058535.5	10090	mmu-miR-30b-5p	3	1073	1080	-0.208	90	-0.176	90	-4.6062
ENSMUSG00000047875.6	Gpr157	ENSMUST00000094451.3	10090	mmu-miR-30b-5p	3	293	300	-0.139	78	-0.139	85	-4.8708
ENSMUSG00000058396.7	Gpr182	ENSMUST00000079692.5	10090	mmu-miR-30b-5p	1	2658	2664	-0.137	78	-0.001	21	-3.4482
ENSMUSG00000040125.4	Gpr26	ENSMUST00000045840.4	10090	mmu-miR-30b-5p	3	9938	9945	-0.068	58	-0.068	71	-4.3295
ENSMUSG00000041907.9	Gpr45	ENSMUST00000179766.2	10090	mmu-miR-30b-5p	3	838	845	-0.03	33	-0.03	57	-4.3216
ENSMUSG00000040372.2	Gpr63	ENSMUST00000038920.1	10090	mmu-miR-30b-5p	1	2818	2824	-0.142	79	-0.098	78	-3.2664
ENSMUSG00000040372.2	Gpr63	ENSMUST00000038920.1	10090	mmu-miR-30b-5p	3	3745	3752	-0.169	84	-0.117	81	-4.4386
ENSMUSG00000031700.6	Gpt2	ENSMUST00000034136.6	10090	mmu-miR-30b-5p	3	1559	1566	-0.211	90	-0.169	89	-4.3846
ENSMUSG00000074259.5	Gramd2	ENSMUST00000128944.2	10090	mmu-miR-30b-5p	3	176	183	-0.206	90	-0.206	92	-3.8474
ENSMUSG00000020176.12	Grb10	ENSMUST00000093321.6	10090	mmu-miR-30b-5p	2	364	370	-0.133	77	-0.13	84	-4.0572
ENSMUSG00000020176.12	Grb10	ENSMUST00000093321.6	10090	mmu-miR-30b-5p	1	1995	2001	-0.072	59	-0.071	72	-2.7361
ENSMUSG00000020656.10	Grhl1	ENSMUST00000020985.8	10090	mmu-miR-30b-5p	2	480	486	-0.129	76	-0.123	82	-3.6017
ENSMUSG00000022286.10	Grhl2	ENSMUST00000022895.9	10090	mmu-miR-30b-5p	2	681	687	-0.035	42	-0.035	61	-3.1005
ENSMUSG00000033981.9	Gria2	ENSMUST00000107745.2	10090	mmu-miR-30b-5p	3	2462	2469	-0.087	65	-0.087	76	-4.6293
ENSMUSG00000059003.7	Grin2a	ENSMUST00000115835.2	10090	mmu-miR-30b-5p	3	3416	3423	-0.03	33	-0.004	32	-4.3813
ENSMUSG00000003974.5	Grm3	ENSMUST00000004076.3	10090	mmu-miR-30b-5p	3	244	251	-0.13	76	-0.13	83	-4.9018
ENSMUSG00000049583.9	Grm5	ENSMUST00000167164.2	10090	mmu-miR-30b-5p	2	383	389	-0.125	75	-0.125	83	-3.6743
ENSMUSG00000024580.7	Grpel2	ENSMUST00000062991.7	10090	mmu-miR-30b-5p	3	231	238	-0.31	96	-0.268	96	-4.5413
ENSMUSG00000044715.6	Gskip	ENSMUST00000051934.5	10090	mmu-miR-30b-5p	3	820	827	-0.49	99	-0.486	99	-4.6642
ENSMUSG00000020962.8	Gtf2a1	ENSMUST00000021345.7	10090	mmu-miR-30b-5p	2	1008	1014	-0.068	58	-0.068	71	-3.1857
ENSMUSG00000006599.8	Gtf2h1	ENSMUST00000006774.5	10090	mmu-miR-30b-5p	2	279	285	-0.198	89	-0.196	92	-3.0331
ENSMUSG00000035666.9	Gtf3c4	ENSMUST00000171404.2	10090	mmu-miR-30b-5p	2	4336	4342	-0.077	61	-0.004	31	-2.9093
ENSMUSG00000035666.9	Gtf3c4	ENSMUST00000171404.2	10090	mmu-miR-30b-5p	3	4383	4390	-0.092	66	-0.005	32	-3.4954
ENSMUSG00000007610.10	Gtpbp3	ENSMUST00000007754.7	10090	mmu-miR-30b-5p	3	4796	4803	-0.12	74	-0.001	20	-4.3846
ENSMUSG00000022668.5	Gtpbp8	ENSMUST00000162512.2	10090	mmu-miR-30b-5p	3	633	640	-0.05	50	-0.01	40	-4.236
ENSMUSG00000036197.10	Gxylt1	ENSMUST00000057896.4	10090	mmu-miR-30b-5p	1	399	405	-0.147	80	-0.147	86	-2.8383
ENSMUSG00000027439.9	Gzf1	ENSMUST00000028928.7	10090	mmu-miR-30b-5p	3	1688	1695	-0.093	67	-0.093	77	-3.8576
ENSMUSG00000015937.9	H2afy	ENSMUST00000016081.7	10090	mmu-miR-30b-5p	2	475	481	-0.329	97	-0.329	98	-3.9704
ENSMUSG00000022367.7	Has2	ENSMUST00000050544.7	10090	mmu-miR-30b-5p	3	1261	1268	-0.03	33	-0.017	45	-4.5092
ENSMUSG00000022177.8	Haus4	ENSMUST00000022784.8	10090	mmu-miR-30b-5p	3	150	157	-0.4	98	-0.4	99	-4.4916
ENSMUSG00000004698.9	Hdac9	ENSMUST00000110819.2	10090	mmu-miR-30b-5p	3	1567	1574	-0.144	79	-0.144	86	-4.9742
ENSMUSG00000021301.8	Hecw1	ENSMUST00000110516.2	10090	mmu-miR-30b-5p	2	318	324	-0.174	85	-0.174	90	-3.7611
ENSMUSG00000025001.6	Hells	ENSMUST00000025965.6	10090	mmu-miR-30b-5p	1	31	37	-0.188	87	-0.188	91	-3.342
ENSMUSG00000020721.11	Helz	ENSMUST00000106746.2	10090	mmu-miR-30b-5p	2	984	990	-0.117	73	-0.013	43	-4.1912
ENSMUSG00000031936.9	Hephl1	ENSMUST00000159985.1	10090	mmu-miR-30b-5p	3	666	673	-0.186	87	-0.186	91	-4.6492
ENSMUSG00000030451.10	Herc2	ENSMUST00000076226.7	10090	mmu-miR-30b-5p	2	236	242	-0.132	77	-0.132	84	-3.6432
ENSMUSG00000050240.9	Hic2	ENSMUST00000090190.6	10090	mmu-miR-30b-5p	3	2548	2555	-0.176	86	-0.171	89	-4.9747
ENSMUSG00000008730.12	Hipk1	ENSMUST00000118317.2	10090	mmu-miR-30b-5p	1	1552	1558	-0.123	75	-0.115	81	-3.4138
ENSMUSG00000061436.10	Hipk2	ENSMUST00000161779.2	10090	mmu-miR-30b-5p	1	6994	7000	-0.019	19	-0.018	47	-3.3627
ENSMUSG00000061436.10	Hipk2	ENSMUST00000161779.2	10090	mmu-miR-30b-5p	1	7539	7545	-0.124	75	-0.12	82	-4.3462
ENSMUSG00000003949.11	Hlf	ENSMUST00000004051.7	10090	mmu-miR-30b-5p	2	1464	1470	-0.282	95	-0.24	95	-4.131
ENSMUSG00000000568.10	Hnrnpd	ENSMUST00000172361.2	10090	mmu-miR-30b-5p	3	1375	1382	-0.075	61	-0.003	29	-4.6022
ENSMUSG00000071659.3	Hnrnpul2	ENSMUST00000096753.3	10090	mmu-miR-30b-5p	3	2507	2514	-0.342	97	-0.162	88	-4.9747
ENSMUSG00000029844.9	Hoxa1	ENSMUST00000120363.1	10090	mmu-miR-30b-5p	3	836	843	-0.242	93	-0.242	95	-3.7101
ENSMUSG00000038210.10	Hoxa11	ENSMUST00000048026.9	10090	mmu-miR-30b-5p	3	1148	1155	-0.194	88	-0.194	91	-4.2442
ENSMUSG00000014704.9	Hoxa2	ENSMUST00000014848.9	10090	mmu-miR-30b-5p	3	1110	1117	-0.269	94	-0.091	77	-4.3766
ENSMUSG00000079560.8	Hoxa3	ENSMUST00000114434.3	10090	mmu-miR-30b-5p	2	2974	2980	-0.038	44	-0.004	31	-3.0791
ENSMUSG00000048763.6	Hoxb3	ENSMUST00000093944.4	10090	mmu-miR-30b-5p	1	1003	1009	-0.19	88	-0.19	91	-3.3817
ENSMUSG00000038692.8	Hoxb4	ENSMUST00000049241.8	10090	mmu-miR-30b-5p	2	447	453	-0.186	87	-0.184	91	-3.5825
ENSMUSG00000056648.5	Hoxb8	ENSMUST00000052650.3	10090	mmu-miR-30b-5p	1	835	841	-0.276	95	-0.274	96	-3.2647
ENSMUSG00000042499.13	Hoxd11	ENSMUST00000142312.2	10090	mmu-miR-30b-5p	3	1188	1195	-0.061	55	0	0	-4.1292
ENSMUSG00000026864.8	Hspa5	ENSMUST00000028222.7	10090	mmu-miR-30b-5p	2	144	150	-0.172	85	-0.172	89	-2.9559
ENSMUSG00000026322.8	Htr4	ENSMUST00000027560.6	10090	mmu-miR-30b-5p	3	2785	2792	-0.2	89	-0.2	92	-4.6293
ENSMUSG00000029096.10	Htra3	ENSMUST00000087629.4	10090	mmu-miR-30b-5p	1	904	910	-0.233	92	-0.217	93	-3.2647
ENSMUSG00000009828.10	Ick	ENSMUST00000044551.7	10090	mmu-miR-30b-5p	3	1976	1983	-0.042	46	-0.029	56	-4.1542
ENSMUSG00000056999.9	Ide	ENSMUST00000131070.1	10090	mmu-miR-30b-5p	3	1970	1977	-0.151	81	-0.075	73	-3.9762
ENSMUSG00000053560.4	Ier2	ENSMUST00000060427.4	10090	mmu-miR-30b-5p	2	663	669	-0.262	94	-0.26	95	-3.6401
ENSMUSG00000056708.5	Ier5	ENSMUST00000055322.5	10090	mmu-miR-30b-5p	1	794	800	-0.232	92	-0.232	94	-3.4701
ENSMUSG00000041025.10	Iffo2	ENSMUST00000174078.1	10090	mmu-miR-30b-5p	2	3867	3873	-0.092	66	-0.092	77	-3.1306
ENSMUSG00000005533.9	Igf1r	ENSMUST00000005671.8	10090	mmu-miR-30b-5p	1	5732	5738	-0.015	17	-0.014	44	-3.1163
ENSMUSG00000023830.8	Igf2r	ENSMUST00000024599.8	10090	mmu-miR-30b-5p	1	176	182	-0.105	70	-0.105	79	-3.9098
ENSMUSG00000042035.6	Igsf3	ENSMUST00000043983.5	10090	mmu-miR-30b-5p	3	2810	2817	-0.03	33	-0.013	43	-4.308
ENSMUSG00000025997.8	Ikzf2	ENSMUST00000027146.3	10090	mmu-miR-30b-5p	2	544	550	-0.047	49	-0.047	65	-2.7016
ENSMUSG00000027399.1	Il1a	ENSMUST00000028882.1	10090	mmu-miR-30b-5p	2	129	135	-0.153	81	-0.153	87	-3.4807
ENSMUSG00000041324.8	Inhba	ENSMUST00000164993.1	10090	mmu-miR-30b-5p	2	933	939	-0.087	65	-0.086	76	-2.9204
ENSMUSG00000040865.10	Ino80d	ENSMUST00000097718.3	10090	mmu-miR-30b-5p	3	1011	1018	-0.03	33	-0.03	57	-4.3046
ENSMUSG00000040865.10	Ino80d	ENSMUST00000097718.3	10090	mmu-miR-30b-5p	1	10037	10043	-0.272	95	-0.116	81	-3.7639
ENSMUSG00000003721.9	Insig2	ENSMUST00000003818.8	10090	mmu-miR-30b-5p	2	1496	1502	-0.335	97	-0.244	95	-4.0108
ENSMUSG00000024210.2	Ip6k3	ENSMUST00000025046.2	10090	mmu-miR-30b-5p	3	725	732	-0.265	94	-0.265	96	-4.409
ENSMUSG00000060733.8	Ipmk	ENSMUST00000079252.7	10090	mmu-miR-30b-5p	1	1944	1950	-0.101	69	-0.095	78	-3.3859
ENSMUSG00000018899.11	Irf1	ENSMUST00000108920.3	10090	mmu-miR-30b-5p	3	871	878	-0.535	99	0	0	-4.8124
ENSMUSG00000021356.4	Irf4	ENSMUST00000021784.3	10090	mmu-miR-30b-5p	3	231	238	-0.195	88	-0.195	91	-3.7475
ENSMUSG00000055980.2	Irs1	ENSMUST00000069799.2	10090	mmu-miR-30b-5p	2	156	162	-0.111	72	-0.111	80	-3.5545
ENSMUSG00000038894.6	Irs2	ENSMUST00000040514.6	10090	mmu-miR-30b-5p	1	1939	1945	-0.149	81	-0.147	86	-3.7982
ENSMUSG00000054667.7	Irs4	ENSMUST00000067841.7	10090	mmu-miR-30b-5p	1	2166	2172	-0.169	84	-0.169	89	-3.7982
ENSMUSG00000021604.10	Irx4	ENSMUST00000176684.2	10090	mmu-miR-30b-5p	1	295	301	-0.199	89	-0.199	92	-3.3657
ENSMUSG00000021604.10	Irx4	ENSMUST00000176684.2	10090	mmu-miR-30b-5p	1	453	459	-0.16	83	-0.16	88	-2.9746
ENSMUSG00000048039.8	Isg20l2	ENSMUST00000055984.6	10090	mmu-miR-30b-5p	2	445	451	-0.134	77	-0.134	84	-3.4813
ENSMUSG00000000555.6	Itga5	ENSMUST00000023128.6	10090	mmu-miR-30b-5p	1	196	202	-0.039	44	-0.039	62	-3.078
ENSMUSG00000027111.10	Itga6	ENSMUST00000028522.4	10090	mmu-miR-30b-5p	3	2025	2032	-0.041	45	-0.039	62	-4.3846
ENSMUSG00000026768.5	Itga8	ENSMUST00000028106.5	10090	mmu-miR-30b-5p	3	1436	1443	-0.169	84	-0.155	87	-4.0921
ENSMUSG00000039115.8	Itga9	ENSMUST00000044165.8	10090	mmu-miR-30b-5p	1	3624	3630	-0.151	81	-0.093	77	-2.9477
ENSMUSG00000057963.4	Itpk1	ENSMUST00000046518.6	10090	mmu-miR-30b-5p	1	233	239	-0.157	82	-0.133	84	-3.0626
ENSMUSG00000057963.4	Itpk1	ENSMUST00000046518.6	10090	mmu-miR-30b-5p	1	1406	1412	-0.094	67	-0.079	75	-2.5428
ENSMUSG00000022957.14	Itsn1	ENSMUST00000056482.8	10090	mmu-miR-30b-5p	3	1022	1029	-0.141	79	-0.072	72	-4.2578
ENSMUSG00000037315.9	Jade3	ENSMUST00000115384.3	10090	mmu-miR-30b-5p	3	628	635	-0.163	83	-0.163	88	-4.0969
ENSMUSG00000002799.5	Jag2	ENSMUST00000075827.3	10090	mmu-miR-30b-5p	3	334	341	-0.103	70	-0.08	75	-4.0899
ENSMUSG00000028530.9	Jak1	ENSMUST00000102781.4	10090	mmu-miR-30b-5p	2	1091	1097	-0.207	90	-0.197	92	-3.7873
ENSMUSG00000024502.9	Jakmip2	ENSMUST00000082254.6	10090	mmu-miR-30b-5p	3	88	95	-0.355	98	-0.355	98	-4.4483
ENSMUSG00000038518.10	Jarid2	ENSMUST00000173246.2	10090	mmu-miR-30b-5p	2	1634	1640	-0.22	91	-0.022	52	-3.9704
ENSMUSG00000034271.10	Jdp2	ENSMUST00000177587.2	10090	mmu-miR-30b-5p	3	558	565	-0.362	98	-0.361	98	-4.4815
ENSMUSG00000022426.5	Josd1	ENSMUST00000023061.5	10090	mmu-miR-30b-5p	3	1203	1210	-0.222	91	-0.222	94	-3.7603
ENSMUSG00000022426.5	Josd1	ENSMUST00000023061.5	10090	mmu-miR-30b-5p	3	1778	1785	-0.389	98	-0.387	98	-4.5539
ENSMUSG00000022208.6	Jph4	ENSMUST00000022819.6	10090	mmu-miR-30b-5p	3	242	249	-0.295	96	-0.295	97	-4.9747
ENSMUSG00000041298.10	Katnal1	ENSMUST00000047257.9	10090	mmu-miR-30b-5p	3	272	279	-0.03	33	-0.029	56	-4.3813
ENSMUSG00000027132.3	Katnbl1	ENSMUST00000028552.3	10090	mmu-miR-30b-5p	1	631	637	-0.171	85	-0.171	89	-2.4878
ENSMUSG00000027132.3	Katnbl1	ENSMUST00000028552.3	10090	mmu-miR-30b-5p	3	1014	1021	-0.282	95	-0.276	96	-4.9933
ENSMUSG00000042604.5	Kcna4	ENSMUST00000037012.2	10090	mmu-miR-30b-5p	2	799	805	-0.19	88	-0.14	85	-4.0222
ENSMUSG00000092083.4	Kcnb2	ENSMUST00000170146.2	10090	mmu-miR-30b-5p	2	3799	3805	-0.08	62	-0.08	75	-3.3144
ENSMUSG00000035681.6	Kcnc2	ENSMUST00000092175.2	10090	mmu-miR-30b-5p	3	2634	2641	-0.03	33	-0.03	57	-3.9877
ENSMUSG00000059742.5	Kcnh7	ENSMUST00000075052.4	10090	mmu-miR-30b-5p	2	9502	9508	-0.146	80	-0.146	86	-3.5364
ENSMUSG00000029088.11	Kcnip4	ENSMUST00000087395.5	10090	mmu-miR-30b-5p	3	742	749	-0.11	71	-0.11	80	-4.6062
ENSMUSG00000042529.9	Kcnj12	ENSMUST00000089184.5	10090	mmu-miR-30b-5p	3	352	359	-0.263	94	-0.263	96	-4.266
ENSMUSG00000026824.6	Kcnj3	ENSMUST00000112632.1	10090	mmu-miR-30b-5p	2	1126	1132	-0.199	89	-0.159	88	-3.6924
ENSMUSG00000037610.10	Kcnmb2	ENSMUST00000119970.2	10090	mmu-miR-30b-5p	2	384	390	-0.128	76	-0.093	78	-3.8873
ENSMUSG00000000794.8	Kcnn3	ENSMUST00000000811.7	10090	mmu-miR-30b-5p	3	4491	4498	-0.03	33	-0.013	42	-3.9334
ENSMUSG00000051401.6	Kctd16	ENSMUST00000091927.4	10090	mmu-miR-30b-5p	3	11179	11186	-0.03	33	-0.015	44	-4.2684
ENSMUSG00000051401.6	Kctd16	ENSMUST00000091927.4	10090	mmu-miR-30b-5p	2	11241	11247	-0.057	53	-0.028	56	-3.346
ENSMUSG00000005936.13	Kctd20	ENSMUST00000118762.2	10090	mmu-miR-30b-5p	2	2546	2552	-0.046	48	-0.045	64	-3.4241
ENSMUSG00000026608.7	Kctd3	ENSMUST00000085678.2	10090	mmu-miR-30b-5p	2	411	417	-0.205	89	-0.205	92	-3.2979
ENSMUSG00000016946.5	Kctd5	ENSMUST00000017090.5	10090	mmu-miR-30b-5p	3	935	942	-0.265	94	-0.249	95	-4.7119
ENSMUSG00000034110.3	Kctd7	ENSMUST00000040616.3	10090	mmu-miR-30b-5p	3	628	635	-0.167	84	-0.164	88	-4.6101
ENSMUSG00000037653.6	Kctd8	ENSMUST00000054095.4	10090	mmu-miR-30b-5p	2	39	45	-0.113	72	-0.113	81	-2.8565
ENSMUSG00000053470.8	Kdm3a	ENSMUST00000065509.5	10090	mmu-miR-30b-5p	3	151	158	-0.198	89	-0.198	92	-3.9698
ENSMUSG00000038844.8	Kif16b	ENSMUST00000043589.7	10090	mmu-miR-30b-5p	1	513	519	-0.135	77	-0.131	84	-3.2512
ENSMUSG00000020821.12	Kif1c	ENSMUST00000102554.2	10090	mmu-miR-30b-5p	2	1920	1926	-0.02	19	-0.002	25	-3.2146
ENSMUSG00000041642.13	Kif21b	ENSMUST00000075164.5	10090	mmu-miR-30b-5p	3	1911	1918	-0.03	33	-0.029	56	-4.1292
ENSMUSG00000018395.14	Kif3a	ENSMUST00000120613.3	10090	mmu-miR-30b-5p	1	2664	2670	-0.129	76	-0.038	62	-3.6104
ENSMUSG00000037465.9	Klf10	ENSMUST00000074043.5	10090	mmu-miR-30b-5p	3	1463	1470	-0.401	98	-0.397	99	-4.4916
ENSMUSG00000020653.6	Klf11	ENSMUST00000020982.5	10090	mmu-miR-30b-5p	1	369	375	-0.198	89	-0.196	92	-3.5926
ENSMUSG00000072294.4	Klf12	ENSMUST00000097079.4	10090	mmu-miR-30b-5p	3	3286	3293	-0.03	33	-0.029	56	-3.8576
ENSMUSG00000052040.9	Klf13	ENSMUST00000063694.8	10090	mmu-miR-30b-5p	1	5124	5130	-0.173	85	-0.025	54	-3.3816
ENSMUSG00000073209.4	Klf14	ENSMUST00000101589.4	10090	mmu-miR-30b-5p	2	503	509	-0.184	87	-0.184	90	-4.0222
ENSMUSG00000041649.8	Klf8	ENSMUST00000112574.3	10090	mmu-miR-30b-5p	3	995	1002	-0.131	76	-0.131	84	-4.6022
ENSMUSG00000033863.1	Klf9	ENSMUST00000036884.1	10090	mmu-miR-30b-5p	3	1640	1647	-0.198	89	-0.172	89	-4.7151
ENSMUSG00000033863.1	Klf9	ENSMUST00000036884.1	10090	mmu-miR-30b-5p	2	2684	2690	-0.209	90	-0.177	90	-3.9704
ENSMUSG00000051890.8	Klhdc1	ENSMUST00000063445.7	10090	mmu-miR-30b-5p	3	1042	1049	-0.188	87	-0.094	78	-4.0985
ENSMUSG00000026705.11	Klhl20	ENSMUST00000111611.2	10090	mmu-miR-30b-5p	3	1899	1906	-0.316	97	-0.258	95	-4.1456
ENSMUSG00000026705.11	Klhl20	ENSMUST00000111611.2	10090	mmu-miR-30b-5p	3	1962	1969	-0.445	99	-0.36	98	-4.7917
ENSMUSG00000062901.2	Klhl24	ENSMUST00000023509.3	10090	mmu-miR-30b-5p	2	6103	6109	-0.25	93	-0.169	89	-3.3382
ENSMUSG00000020948.8	Klhl28	ENSMUST00000021331.7	10090	mmu-miR-30b-5p	2	1223	1229	-0.173	85	-0.157	87	-3.8497
ENSMUSG00000020948.8	Klhl28	ENSMUST00000021331.7	10090	mmu-miR-30b-5p	1	4063	4069	-0.18	86	-0.111	80	-2.851
ENSMUSG00000020948.8	Klhl28	ENSMUST00000021331.7	10090	mmu-miR-30b-5p	3	4458	4465	-0.34	97	-0.205	92	-4.6022
ENSMUSG00000002028.7	Kmt2a	ENSMUST00000114689.2	10090	mmu-miR-30b-5p	3	1303	1310	-0.03	33	-0.03	57	-4.2442
ENSMUSG00000038056.10	Kmt2c	ENSMUST00000045291.8	10090	mmu-miR-30b-5p	3	1364	1371	-0.108	71	-0.107	80	-4.7326
ENSMUSG00000048154.11	Kmt2d	ENSMUST00000178486.3	10090	mmu-miR-30b-5p	1	2467	2473	-0.01	10	-0.008	38	-3.291
ENSMUSG00000021929.8	Kpna3	ENSMUST00000022496.7	10090	mmu-miR-30b-5p	2	1010	1016	-0.181	86	-0.178	90	-3.5364
ENSMUSG00000003731.8	Kpna6	ENSMUST00000102590.5	10090	mmu-miR-30b-5p	2	848	854	-0.153	81	-0.027	55	-3.6901
ENSMUSG00000030265.9	Kras	ENSMUST00000111710.2	10090	mmu-miR-30b-5p	2	3661	3667	-0.23	92	-0.217	93	-3.0004
ENSMUSG00000020393.11	Kremen1	ENSMUST00000020662.9	10090	mmu-miR-30b-5p	2	2842	2848	-0.134	77	-0.128	83	-3.4468
ENSMUSG00000018334.11	Ksr1	ENSMUST00000018478.5	10090	mmu-miR-30b-5p	3	242	249	-0.03	33	-0.03	57	-3.8223
ENSMUSG00000061578.8	Ksr2	ENSMUST00000180430.1	10090	mmu-miR-30b-5p	3	958	965	-0.03	33	-0.023	53	-4.3783
ENSMUSG00000041247.7	Lamp3	ENSMUST00000081880.5	10090	mmu-miR-30b-5p	3	1949	1956	-0.349	98	-0.342	98	-4.9747
ENSMUSG00000047344.9	Lancl3	ENSMUST00000069763.2	10090	mmu-miR-30b-5p	3	1771	1778	-0.052	51	-0.048	65	-4.6178
ENSMUSG00000004383.12	Large	ENSMUST00000119826.2	10090	mmu-miR-30b-5p	3	1114	1121	-0.259	94	-0.259	95	-4.1456
ENSMUSG00000037331.10	Larp1	ENSMUST00000178636.1	10090	mmu-miR-30b-5p	1	2380	2386	-0.098	68	-0.031	59	-3.9191
ENSMUSG00000025762.9	Larp1b	ENSMUST00000065411.7	10090	mmu-miR-30b-5p	3	285	292	-0.286	95	-0.286	97	-3.9544
ENSMUSG00000023025.10	Larp4	ENSMUST00000057632.9	10090	mmu-miR-30b-5p	3	1309	1316	-0.122	74	-0.122	82	-4.9057
ENSMUSG00000057421.7	Las1l	ENSMUST00000079987.7	10090	mmu-miR-30b-5p	1	3314	3320	-0.149	81	0	19	-3.6071
ENSMUSG00000021959.10	Lats2	ENSMUST00000022531.8	10090	mmu-miR-30b-5p	1	1403	1409	-0.166	84	-0.16	88	-3.4976
ENSMUSG00000054469.8	Lclat1	ENSMUST00000067545.6	10090	mmu-miR-30b-5p	3	2650	2657	-0.256	94	-0.252	95	-4.4344
ENSMUSG00000025019.10	Lcor	ENSMUST00000067795.6	10090	mmu-miR-30b-5p	3	7887	7894	-0.11	71	-0.08	75	-4.2553
ENSMUSG00000057722.12	Lepr	ENSMUST00000106921.3	10090	mmu-miR-30b-5p	3	70	77	-0.168	84	-0.168	89	-4.8023
ENSMUSG00000057722.12	Lepr	ENSMUST00000106921.3	10090	mmu-miR-30b-5p	3	2174	2181	-0.084	64	-0.083	75	-4.1456
ENSMUSG00000067242.6	Lgi1	ENSMUST00000087252.6	10090	mmu-miR-30b-5p	3	336	343	-0.261	94	-0.261	95	-4.7151
ENSMUSG00000018698.10	Lhx1	ENSMUST00000018842.8	10090	mmu-miR-30b-5p	2	938	944	-0.119	74	-0.119	82	-3.7699
ENSMUSG00000018698.10	Lhx1	ENSMUST00000018842.8	10090	mmu-miR-30b-5p	3	1119	1126	-0.205	89	-0.197	92	-4.2178
ENSMUSG00000096225.3	Lhx8	ENSMUST00000177846.3	10090	mmu-miR-30b-5p	3	230	237	-0.408	98	-0.407	99	-4.51
ENSMUSG00000096225.3	Lhx8	ENSMUST00000177846.3	10090	mmu-miR-30b-5p	1	368	374	-0.205	89	-0.205	92	-3.308
ENSMUSG00000019230.9	Lhx9	ENSMUST00000019374.8	10090	mmu-miR-30b-5p	1	960	966	-0.101	69	-0.01	40	-3.1001
ENSMUSG00000019230.9	Lhx9	ENSMUST00000019374.8	10090	mmu-miR-30b-5p	3	3378	3385	-0.064	56	-0.006	35	-3.7263
ENSMUSG00000054263.6	Lifr	ENSMUST00000171588.1	10090	mmu-miR-30b-5p	3	5600	5607	-0.03	33	-0.027	55	-3.9544
ENSMUSG00000054263.6	Lifr	ENSMUST00000171588.1	10090	mmu-miR-30b-5p	2	5727	5733	-0.02	19	-0.018	46	-3.1956
ENSMUSG00000037736.13	Limch1	ENSMUST00000038188.8	10090	mmu-miR-30b-5p	3	393	400	-0.063	56	-0.062	70	-4.4502
ENSMUSG00000037736.13	Limch1	ENSMUST00000038188.8	10090	mmu-miR-30b-5p	3	1941	1948	-0.102	69	-0.095	78	-4.4569
ENSMUSG00000050966.4	Lin28a	ENSMUST00000051674.2	10090	mmu-miR-30b-5p	3	1780	1787	-0.336	97	-0.283	96	-4.9264
ENSMUSG00000050966.4	Lin28a	ENSMUST00000051674.2	10090	mmu-miR-30b-5p	2	2473	2479	-0.19	88	-0.162	88	-3.1005
ENSMUSG00000063804.7	Lin28b	ENSMUST00000079390.6	10090	mmu-miR-30b-5p	3	2041	2048	-0.217	91	-0.198	92	-4.3766
ENSMUSG00000063804.7	Lin28b	ENSMUST00000079390.6	10090	mmu-miR-30b-5p	3	2566	2573	-0.18	86	-0.158	87	-3.8068
ENSMUSG00000063804.7	Lin28b	ENSMUST00000079390.6	10090	mmu-miR-30b-5p	3	4213	4220	-0.315	97	-0.275	96	-4.5287
ENSMUSG00000027162.7	Lin7c	ENSMUST00000028583.7	10090	mmu-miR-30b-5p	3	2915	2922	-0.273	95	-0.235	94	-4.6293
ENSMUSG00000022999.9	Lmbr1l	ENSMUST00000109127.2	10090	mmu-miR-30b-5p	3	299	306	-0.272	95	-0.272	96	-4.1019
ENSMUSG00000022802.2	Lmln	ENSMUST00000023497.2	10090	mmu-miR-30b-5p	3	3963	3970	-0.176	86	-0.173	90	-4.6837
ENSMUSG00000009207.10	Lnp	ENSMUST00000111993.3	10090	mmu-miR-30b-5p	3	649	656	-0.042	46	-0.04	62	-3.3789
ENSMUSG00000009207.10	Lnp	ENSMUST00000111993.3	10090	mmu-miR-30b-5p	3	804	811	-0.359	98	-0.336	98	-4.577
ENSMUSG00000039633.6	Lonrf1	ENSMUST00000065297.5	10090	mmu-miR-30b-5p	1	939	945	-0.181	86	-0.097	78	-3.9195
ENSMUSG00000016239.6	Lonrf3	ENSMUST00000016383.4	10090	mmu-miR-30b-5p	1	4467	4473	-0.128	76	-0.09	77	-3.5687
ENSMUSG00000024529.8	Lox	ENSMUST00000171470.2	10090	mmu-miR-30b-5p	3	575	582	-0.372	98	-0.366	98	-4.6837
ENSMUSG00000036832.4	Lpar3	ENSMUST00000039164.2	10090	mmu-miR-30b-5p	1	851	857	-0.158	82	-0.158	87	-2.957
ENSMUSG00000026623.11	Lpgat1	ENSMUST00000110855.2	10090	mmu-miR-30b-5p	3	587	594	-0.088	65	-0.08	75	-4.1019
ENSMUSG00000026623.11	Lpgat1	ENSMUST00000110855.2	10090	mmu-miR-30b-5p	2	4155	4161	-0.162	83	-0.146	86	-3.7611
ENSMUSG00000037605.11	Lphn3	ENSMUST00000120128.2	10090	mmu-miR-30b-5p	2	565	571	-0.02	19	-0.02	49	-4.0139
ENSMUSG00000033306.9	Lpp	ENSMUST00000038053.7	10090	mmu-miR-30b-5p	3	2306	2313	-0.104	70	-0.104	79	-4.5092
ENSMUSG00000031290.9	Lrch2	ENSMUST00000112819.3	10090	mmu-miR-30b-5p	3	550	557	-0.127	76	-0.037	61	-4.6662
ENSMUSG00000022801.8	Lrch3	ENSMUST00000023491.7	10090	mmu-miR-30b-5p	1	2928	2934	-0.123	75	-0.122	82	-3.4949
ENSMUSG00000040490.4	Lrfn2	ENSMUST00000046254.2	10090	mmu-miR-30b-5p	3	94	101	-0.279	95	-0.279	96	-4.4682
ENSMUSG00000030201.10	Lrp6	ENSMUST00000032322.9	10090	mmu-miR-30b-5p	3	1996	2003	-0.098	68	-0.068	71	-4.6837
ENSMUSG00000039883.4	Lrrc17	ENSMUST00000035651.4	10090	mmu-miR-30b-5p	3	65	72	-0.251	93	-0.251	95	-4.4276
ENSMUSG00000027961.5	Lrrc39	ENSMUST00000029573.5	10090	mmu-miR-30b-5p	1	279	285	-0.122	74	-0.061	69	-3.2348
ENSMUSG00000063052.4	Lrrc40	ENSMUST00000072080.4	10090	mmu-miR-30b-5p	3	645	652	-0.206	90	-0.193	91	-4.5851
ENSMUSG00000034158.9	Lrrc58	ENSMUST00000078717.6	10090	mmu-miR-30b-5p	2	5408	5414	-0.131	76	-0.014	44	-3.6261
ENSMUSG00000046079.11	Lrrc8d	ENSMUST00000060531.10	10090	mmu-miR-30b-5p	3	372	379	-0.162	83	-0.162	88	-3.8223
ENSMUSG00000032497.10	Lrrfip2	ENSMUST00000035078.7	10090	mmu-miR-30b-5p	3	1170	1177	-0.157	82	-0.041	63	-3.9698
ENSMUSG00000036273.10	Lrrk2	ENSMUST00000060642.6	10090	mmu-miR-30b-5p	3	135	142	-0.303	96	-0.302	97	-4.7151
ENSMUSG00000022538.14	Lsg1	ENSMUST00000117363.3	10090	mmu-miR-30b-5p	2	3126	3132	-0.038	44	0	19	-3.6401
ENSMUSG00000071342.4	Lsmem1	ENSMUST00000095760.2	10090	mmu-miR-30b-5p	2	1173	1179	-0.109	71	-0.022	52	-2.8426
ENSMUSG00000040370.8	Lyrm5	ENSMUST00000039729.3	10090	mmu-miR-30b-5p	1	1456	1462	-0.229	92	-0.029	56	-3.1189
ENSMUSG00000019726.10	Lyst	ENSMUST00000110559.1	10090	mmu-miR-30b-5p	3	1054	1061	-0.052	51	-0.051	66	-4.4502
ENSMUSG00000056947.4	Mab21l1	ENSMUST00000075422.4	10090	mmu-miR-30b-5p	1	563	569	-0.189	87	-0.189	91	-3.7639
ENSMUSG00000055435.6	Maf	ENSMUST00000109104.1	10090	mmu-miR-30b-5p	2	1761	1767	-0.209	90	-0.208	93	-4.0904
ENSMUSG00000051510.8	Mafg	ENSMUST00000058162.8	10090	mmu-miR-30b-5p	3	610	617	-0.222	91	-0.221	93	-4.0442
ENSMUSG00000040003.12	Magi2	ENSMUST00000101558.4	10090	mmu-miR-30b-5p	2	2595	2601	-0.158	82	-0.092	77	-3.5786
ENSMUSG00000052539.10	Magi3	ENSMUST00000064371.8	10090	mmu-miR-30b-5p	3	1534	1541	-0.073	60	-0.073	73	-4.1989
ENSMUSG00000050567.11	Maml1	ENSMUST00000059458.4	10090	mmu-miR-30b-5p	3	1936	1943	-0.356	98	-0.319	97	-4.6492
ENSMUSG00000008763.11	Man1a2	ENSMUST00000008907.8	10090	mmu-miR-30b-5p	3	36	43	-0.273	95	-0.273	96	-4.4386
ENSMUSG00000036646.8	Man1b1	ENSMUST00000042390.4	10090	mmu-miR-30b-5p	2	490	496	-0.066	57	-0.066	71	-3.2282
ENSMUSG00000021754.12	Map3k1	ENSMUST00000109267.3	10090	mmu-miR-30b-5p	1	1523	1529	-0.14	78	-0.14	85	-3.164
ENSMUSG00000023050.3	Map3k12	ENSMUST00000023812.3	10090	mmu-miR-30b-5p	3	362	369	-0.272	95	-0.271	96	-3.9989
ENSMUSG00000033618.6	Map3k13	ENSMUST00000042065.6	10090	mmu-miR-30b-5p	3	1684	1691	-0.082	63	-0.082	75	-4.3436
ENSMUSG00000024383.8	Map3k2	ENSMUST00000096575.3	10090	mmu-miR-30b-5p	1	2447	2453	-0.137	78	-0.136	84	-4.1707
ENSMUSG00000024383.8	Map3k2	ENSMUST00000096575.3	10090	mmu-miR-30b-5p	3	3083	3090	-0.06	55	-0.058	69	-4.3813
ENSMUSG00000024383.8	Map3k2	ENSMUST00000096575.3	10090	mmu-miR-30b-5p	1	6560	6566	-0.152	81	-0.142	85	-3.6098
ENSMUSG00000071369.5	Map3k5	ENSMUST00000095806.4	10090	mmu-miR-30b-5p	2	114	120	-0.163	83	-0.163	88	-3.4284
ENSMUSG00000026074.9	Map4k4	ENSMUST00000163854.3	10090	mmu-miR-30b-5p	3	2983	2990	-0.135	77	-0.001	20	-4.4815
ENSMUSG00000021936.8	Mapk8	ENSMUST00000111945.3	10090	mmu-miR-30b-5p	3	1437	1444	-0.423	99	-0.337	98	-4.4344
ENSMUSG00000027479.9	Mapre1	ENSMUST00000028981.8	10090	mmu-miR-30b-5p	1	836	842	-0.193	88	-0.031	59	-3.5102
ENSMUSG00000039372.5	March4	ENSMUST00000047786.5	10090	mmu-miR-30b-5p	3	690	697	-0.147	80	-0.147	86	-4.416
ENSMUSG00000039100.9	March6	ENSMUST00000090227.4	10090	mmu-miR-30b-5p	3	1012	1019	-0.03	33	-0.012	42	-3.8626
ENSMUSG00000069662.5	Marcks	ENSMUST00000092584.5	10090	mmu-miR-30b-5p	1	606	612	-0.204	89	-0.203	92	-3.0433
ENSMUSG00000007411.10	Mark3	ENSMUST00000084953.6	10090	mmu-miR-30b-5p	1	447	453	-0.199	89	-0.122	82	-3.0301
ENSMUSG00000034751.10	Mast4	ENSMUST00000167058.2	10090	mmu-miR-30b-5p	1	2067	2073	-0.06	55	-0.06	69	-3.7293
ENSMUSG00000034751.10	Mast4	ENSMUST00000167058.2	10090	mmu-miR-30b-5p	3	2122	2129	-0.03	33	-0.03	57	-4.3813
ENSMUSG00000053907.9	Mat2a	ENSMUST00000059472.8	10090	mmu-miR-30b-5p	3	1353	1360	-0.183	87	-0.172	89	-4.2797
ENSMUSG00000037236.9	Matr3	ENSMUST00000166793.2	10090	mmu-miR-30b-5p	2	909	915	-0.218	91	-0.093	78	-3.1024
ENSMUSG00000027763.8	Mbnl1	ENSMUST00000099087.2	10090	mmu-miR-30b-5p	1	431	437	-0.154	82	-0.154	87	-3.1244
ENSMUSG00000022139.11	Mbnl2	ENSMUST00000088419.7	10090	mmu-miR-30b-5p	2	1280	1286	-0.264	94	-0.26	95	-4.2119
ENSMUSG00000036109.12	Mbnl3	ENSMUST00000114875.2	10090	mmu-miR-30b-5p	3	459	466	-0.336	97	-0.303	97	-4.3358
ENSMUSG00000038732.9	Mboat1	ENSMUST00000047311.9	10090	mmu-miR-30b-5p	3	92	99	-0.202	89	-0.202	92	-4.5092
ENSMUSG00000046873.13	Mbtps2	ENSMUST00000058098.9	10090	mmu-miR-30b-5p	3	2747	2754	-0.226	92	-0.216	93	-5.1051
ENSMUSG00000031442.15	Mcf2l	ENSMUST00000173099.2	10090	mmu-miR-30b-5p	3	1408	1415	-0.03	33	-0.03	57	-3.7475
ENSMUSG00000041859.10	Mcm3	ENSMUST00000053266.10	10090	mmu-miR-30b-5p	3	2692	2699	-0.03	33	0	0	-3.6917
ENSMUSG00000054387.8	Mdm4	ENSMUST00000188090.1	10090	mmu-miR-30b-5p	3	3520	3527	-0.138	78	-0.055	68	-4.4815
ENSMUSG00000032418.10	Me1	ENSMUST00000034989.9	10090	mmu-miR-30b-5p	3	552	559	-0.16	83	-0.16	88	-4.1907
ENSMUSG00000031393.11	Mecp2	ENSMUST00000100750.4	10090	mmu-miR-30b-5p	3	1985	1992	-0.03	33	-0.021	51	-3.8576
ENSMUSG00000056476.8	Med12l	ENSMUST00000040325.8	10090	mmu-miR-30b-5p	2	1569	1575	-0.02	19	-0.019	48	-3.3212
ENSMUSG00000001419.12	Mef2d	ENSMUST00000119251.2	10090	mmu-miR-30b-5p	3	2072	2079	-0.03	33	-0.001	21	-3.6602
ENSMUSG00000027210.15	Meis2	ENSMUST00000110907.2	10090	mmu-miR-30b-5p	2	1233	1239	-0.167	84	-0.167	89	-2.7016
ENSMUSG00000006732.9	Mettl1	ENSMUST00000120542.2	10090	mmu-miR-30b-5p	2	703	709	-0.195	88	-0.02	49	-3.5006
ENSMUSG00000057706.6	Mex3b	ENSMUST00000082237.5	10090	mmu-miR-30b-5p	3	678	685	-0.303	96	-0.303	97	-4.409
ENSMUSG00000057706.6	Mex3b	ENSMUST00000082237.5	10090	mmu-miR-30b-5p	2	1081	1087	-0.204	89	-0.204	92	-3.4524
ENSMUSG00000037253.8	Mex3c	ENSMUST00000091852.4	10090	mmu-miR-30b-5p	1	1265	1271	-0.208	90	-0.198	92	-3.5926
ENSMUSG00000030116.9	Mfap5	ENSMUST00000121656.1	10090	mmu-miR-30b-5p	3	649	656	-0.361	98	-0.006	34	-4.9747
ENSMUSG00000070056.5	Mfhas1	ENSMUST00000037666.5	10090	mmu-miR-30b-5p	3	1266	1273	-0.03	33	-0.007	35	-3.8376
ENSMUSG00000041439.10	Mfsd6	ENSMUST00000156876.2	10090	mmu-miR-30b-5p	3	1705	1712	-0.208	90	-0.208	93	-4.0985
ENSMUSG00000066595.4	Mfsd7b	ENSMUST00000085635.4	10090	mmu-miR-30b-5p	3	1027	1034	-0.134	77	-0.134	84	-4.4659
ENSMUSG00000034258.3	Mfsd7c	ENSMUST00000040461.3	10090	mmu-miR-30b-5p	2	1352	1358	-0.178	86	-0.142	85	-2.9947
ENSMUSG00000019823.12	Mical1	ENSMUST00000119962.2	10090	mmu-miR-30b-5p	3	113	120	-0.415	99	-0.415	99	-4.9057
ENSMUSG00000039478.10	Micu3	ENSMUST00000068999.8	10090	mmu-miR-30b-5p	1	572	578	-0.189	87	-0.188	91	-3.9195
ENSMUSG00000042570.9	Mier2	ENSMUST00000062855.9	10090	mmu-miR-30b-5p	3	759	766	-0.152	81	-0.152	87	-3.982
ENSMUSG00000032727.8	Mier3	ENSMUST00000109272.3	10090	mmu-miR-30b-5p	3	431	438	-0.144	79	-0.144	86	-4.2913
ENSMUSG00000032727.8	Mier3	ENSMUST00000109272.3	10090	mmu-miR-30b-5p	1	599	605	-0.203	89	-0.203	92	-3.3292
ENSMUSG00000032727.8	Mier3	ENSMUST00000109272.3	10090	mmu-miR-30b-5p	2	1561	1567	-0.03	33	-0.029	57	-3.5054
ENSMUSG00000050608.6	Minos1	ENSMUST00000143971.1	10090	mmu-miR-30b-5p	3	2046	2053	-0.37	98	-0.027	55	-4.3766
ENSMUSG00000009569.9	Mkl2	ENSMUST00000149359.1	10090	mmu-miR-30b-5p	3	3834	3841	-0.03	33	-0.03	57	-3.5687
ENSMUSG00000070527.3	Mkrn3	ENSMUST00000094340.3	10090	mmu-miR-30b-5p	3	293	300	-0.273	95	-0.273	96	-4.0613
ENSMUSG00000070527.3	Mkrn3	ENSMUST00000094340.3	10090	mmu-miR-30b-5p	3	434	441	-0.251	93	-0.251	95	-4.4386
ENSMUSG00000070527.3	Mkrn3	ENSMUST00000094340.3	10090	mmu-miR-30b-5p	3	531	538	-0.303	96	-0.303	97	-4.3533
ENSMUSG00000038342.10	Mlxip	ENSMUST00000068237.6	10090	mmu-miR-30b-5p	3	1631	1638	-0.03	33	-0.03	57	-3.5619
ENSMUSG00000038342.10	Mlxip	ENSMUST00000068237.6	10090	mmu-miR-30b-5p	3	2413	2420	-0.03	33	-0.028	56	-4.6293
ENSMUSG00000038342.10	Mlxip	ENSMUST00000068237.6	10090	mmu-miR-30b-5p	2	3767	3773	-0.052	51	-0.049	66	-3.1024
ENSMUSG00000003948.11	Mmd	ENSMUST00000004050.6	10090	mmu-miR-30b-5p	3	272	279	-0.328	97	-0.324	98	-4.6108
ENSMUSG00000028226.10	Mmp16	ENSMUST00000029881.4	10090	mmu-miR-30b-5p	3	8846	8853	-0.165	84	-0.005	32	-4.6178
ENSMUSG00000002227.10	Mov10	ENSMUST00000002297.6	10090	mmu-miR-30b-5p	1	105	111	-0.106	70	-0.106	80	-3.2787
ENSMUSG00000021607.8	Mrpl36	ENSMUST00000022098.8	10090	mmu-miR-30b-5p	3	437	444	-0.49	99	-0.388	98	-4.4296
ENSMUSG00000069769.8	Msi2	ENSMUST00000107909.2	10090	mmu-miR-30b-5p	3	4140	4147	-0.233	92	-0.038	62	-4.9264
ENSMUSG00000021144.9	Mta1	ENSMUST00000009099.7	10090	mmu-miR-30b-5p	2	242	248	-0.169	84	-0.12	82	-3.5006
ENSMUSG00000022255.10	Mtdh	ENSMUST00000022865.10	10090	mmu-miR-30b-5p	3	284	291	-0.187	87	-0.187	91	-3.9229
ENSMUSG00000022255.10	Mtdh	ENSMUST00000022865.10	10090	mmu-miR-30b-5p	1	563	569	-0.148	80	-0.12	82	-3.8703
ENSMUSG00000022255.10	Mtdh	ENSMUST00000022865.10	10090	mmu-miR-30b-5p	3	1547	1554	-0.206	90	-0.163	88	-4.3533
ENSMUSG00000040675.12	Mthfd1l	ENSMUST00000117291.2	10090	mmu-miR-30b-5p	3	349	356	-0.147	80	-0.147	86	-3.6075
ENSMUSG00000028158.9	Mttp	ENSMUST00000098580.3	10090	mmu-miR-30b-5p	3	71	78	-0.248	93	-0.248	95	-4.121
ENSMUSG00000017861.6	Mybl2	ENSMUST00000018005.4	10090	mmu-miR-30b-5p	3	30	37	-0.063	56	-0.063	70	-4.0087
ENSMUSG00000020900.10	Myh10	ENSMUST00000102611.4	10090	mmu-miR-30b-5p	2	1487	1493	-0.02	19	-0.018	46	-3.3981
ENSMUSG00000018830.8	Myh11	ENSMUST00000090287.3	10090	mmu-miR-30b-5p	3	374	381	-0.09	66	-0.09	77	-4.4386
ENSMUSG00000034593.11	Myo5a	ENSMUST00000123128.2	10090	mmu-miR-30b-5p	3	682	689	-0.03	33	-0.023	52	-3.9543
ENSMUSG00000004677.10	Myo9b	ENSMUST00000168839.2	10090	mmu-miR-30b-5p	1	531	537	-0.149	81	-0.149	86	-3.6433
ENSMUSG00000041361.8	Myzap	ENSMUST00000093823.2	10090	mmu-miR-30b-5p	2	331	337	-0.093	67	-0.09	77	-2.9591
ENSMUSG00000033186.8	Mzt1	ENSMUST00000042662.8	10090	mmu-miR-30b-5p	3	183	190	-0.234	92	-0.234	94	-3.8376
ENSMUSG00000037795.9	N4bp2	ENSMUST00000113738.2	10090	mmu-miR-30b-5p	1	3052	3058	-0.168	84	-0.147	86	-3.5102
ENSMUSG00000046000.4	Naa11	ENSMUST00000060265.4	10090	mmu-miR-30b-5p	3	1171	1178	-0.176	86	-0.11	80	-4.4276
ENSMUSG00000042719.12	Naa25	ENSMUST00000042163.9	10090	mmu-miR-30b-5p	3	2171	2178	-0.105	70	-0.024	53	-4.1515
ENSMUSG00000026932.9	Nacc2	ENSMUST00000114159.3	10090	mmu-miR-30b-5p	3	2657	2664	-0.112	72	-0.063	70	-4.3358
ENSMUSG00000029063.11	Nadk	ENSMUST00000105613.4	10090	mmu-miR-30b-5p	3	732	739	-0.03	33	-0.007	36	-4.2578
ENSMUSG00000023143.5	Nagpa	ENSMUST00000023911.5	10090	mmu-miR-30b-5p	3	485	492	-0.281	95	-0.28	96	-4.3846
ENSMUSG00000055733.6	Nap1l3	ENSMUST00000079490.5	10090	mmu-miR-30b-5p	2	623	629	-0.149	81	-0.149	86	-3.7608
ENSMUSG00000055430.3	Nap1l5	ENSMUST00000059539.3	10090	mmu-miR-30b-5p	3	704	711	-0.307	96	-0.307	97	-4.5539
ENSMUSG00000055430.3	Nap1l5	ENSMUST00000059539.3	10090	mmu-miR-30b-5p	2	1201	1207	-0.243	93	-0.243	95	-3.7161
ENSMUSG00000009418.10	Nav1	ENSMUST00000067414.7	10090	mmu-miR-30b-5p	3	2789	2796	-0.03	33	-0.023	53	-3.9482
ENSMUSG00000020181.10	Nav3	ENSMUST00000032719.8	10090	mmu-miR-30b-5p	1	331	337	-0.121	74	-0.121	82	-3.5664
ENSMUSG00000020181.10	Nav3	ENSMUST00000032719.8	10090	mmu-miR-30b-5p	1	2237	2243	-0.144	79	-0.14	85	-3.7326
ENSMUSG00000051359.9	Ncald	ENSMUST00000090150.5	10090	mmu-miR-30b-5p	1	634	640	-0.172	85	-0.169	89	-2.996
ENSMUSG00000066877.6	Nck2	ENSMUST00000086421.5	10090	mmu-miR-30b-5p	1	971	977	-0.205	89	-0.204	92	-2.6165
ENSMUSG00000029478.11	Ncor2	ENSMUST00000111398.2	10090	mmu-miR-30b-5p	2	237	243	-0.02	19	-0.02	49	-3.3977
ENSMUSG00000018736.9	Ndel1	ENSMUST00000018880.8	10090	mmu-miR-30b-5p	3	896	903	-0.361	98	-0.361	98	-4.4344
ENSMUSG00000030327.6	Necap1	ENSMUST00000032477.4	10090	mmu-miR-30b-5p	3	558	565	-0.207	90	-0.207	92	-4.0088
ENSMUSG00000032216.9	Nedd4	ENSMUST00000034740.9	10090	mmu-miR-30b-5p	2	835	841	-0.066	57	-0.066	71	-3.0643
ENSMUSG00000032216.9	Nedd4	ENSMUST00000034740.9	10090	mmu-miR-30b-5p	3	853	860	-0.273	95	-0.271	96	-4.4502
ENSMUSG00000024589.10	Nedd4l	ENSMUST00000163516.2	10090	mmu-miR-30b-5p	2	352	358	-0.288	95	-0.178	90	-3.6924
ENSMUSG00000022055.7	Nefl	ENSMUST00000022639.7	10090	mmu-miR-30b-5p	3	273	280	-0.352	98	-0.338	98	-4.7151
ENSMUSG00000040037.8	Negr1	ENSMUST00000074015.5	10090	mmu-miR-30b-5p	1	334	340	-0.162	83	-0.162	88	-4.0848
ENSMUSG00000021918.9	Nek4	ENSMUST00000050171.8	10090	mmu-miR-30b-5p	2	258	264	-0.229	92	-0.219	93	-3.3571
ENSMUSG00000034413.9	Neurl1b	ENSMUST00000053020.7	10090	mmu-miR-30b-5p	3	600	607	-0.03	33	-0.03	57	-3.8547
ENSMUSG00000034701.9	Neurod1	ENSMUST00000041099.4	10090	mmu-miR-30b-5p	3	60	67	-0.179	86	-0.179	90	-3.8474
ENSMUSG00000037984.8	Neurod6	ENSMUST00000044767.8	10090	mmu-miR-30b-5p	2	100	106	-0.219	91	-0.219	93	-3.0125
ENSMUSG00000020716.10	Nf1	ENSMUST00000071325.3	10090	mmu-miR-30b-5p	3	1617	1624	-0.03	33	-0.025	54	-4.257
ENSMUSG00000058099.10	Nfam1	ENSMUST00000109503.4	10090	mmu-miR-30b-5p	3	4486	4493	-0.03	33	-0.009	38	-4.2395
ENSMUSG00000003847.11	Nfat5	ENSMUST00000169453.2	10090	mmu-miR-30b-5p	2	312	318	-0.128	76	-0.128	83	-3.5711
ENSMUSG00000003847.11	Nfat5	ENSMUST00000169453.2	10090	mmu-miR-30b-5p	3	7240	7247	-0.03	33	-0.024	53	-4.266
ENSMUSG00000031902.9	Nfatc3	ENSMUST00000109308.1	10090	mmu-miR-30b-5p	3	953	960	-0.03	33	-0.024	53	-3.5108
ENSMUSG00000031902.9	Nfatc3	ENSMUST00000109308.1	10090	mmu-miR-30b-5p	3	2338	2345	-0.192	88	-0.015	45	-4.1229
ENSMUSG00000028565.13	Nfia	ENSMUST00000092532.7	10090	mmu-miR-30b-5p	2	2820	2826	-0.176	86	-0.138	85	-3.7825
ENSMUSG00000008575.12	Nfib	ENSMUST00000107245.3	10090	mmu-miR-30b-5p	2	459	465	-0.096	68	-0.096	78	-3.9759
ENSMUSG00000008575.12	Nfib	ENSMUST00000107245.3	10090	mmu-miR-30b-5p	2	5784	5790	-0.132	77	-0.13	83	-3.3893
ENSMUSG00000020248.13	Nfyb	ENSMUST00000130911.2	10090	mmu-miR-30b-5p	2	376	382	-0.157	82	-0.145	86	-3.4807
ENSMUSG00000027859.5	Ngf	ENSMUST00000106925.3	10090	mmu-miR-30b-5p	2	4261	4267	-0.09	66	0	15	-3.626
ENSMUSG00000026162.7	Nhej1	ENSMUST00000152855.1	10090	mmu-miR-30b-5p	1	2941	2947	-0.127	76	-0.003	28	-2.97
ENSMUSG00000048540.7	Nhlh2	ENSMUST00000066187.4	10090	mmu-miR-30b-5p	3	924	931	-0.19	88	-0.19	91	-3.8841
ENSMUSG00000059493.8	Nhs	ENSMUST00000087085.4	10090	mmu-miR-30b-5p	2	2633	2639	-0.116	73	-0.112	80	-3.7873
ENSMUSG00000059493.8	Nhs	ENSMUST00000087085.4	10090	mmu-miR-30b-5p	1	3338	3344	-0.165	84	-0.159	88	-3.3551
ENSMUSG00000005397.7	Nid1	ENSMUST00000005532.7	10090	mmu-miR-30b-5p	1	2133	2139	-0.166	84	-0.158	88	-2.8577
ENSMUSG00000067219.5	Nipal1	ENSMUST00000087212.3	10090	mmu-miR-30b-5p	2	1409	1415	-0.191	88	-0.189	91	-3.3507
ENSMUSG00000069670.2	Nkain2	ENSMUST00000191234.1	10090	mmu-miR-30b-5p	2	992	998	-0.24	93	-0.24	95	-3.8341
ENSMUSG00000032525.9	Nktr	ENSMUST00000035112.7	10090	mmu-miR-30b-5p	2	2355	2361	-0.071	59	-0.048	65	-2.7134
ENSMUSG00000001496.10	Nkx2-1	ENSMUST00000178477.3	10090	mmu-miR-30b-5p	2	2900	2906	-0.025	30	-0.001	22	-3.3981
ENSMUSG00000027434.11	Nkx2-2	ENSMUST00000067075.6	10090	mmu-miR-30b-5p	3	253	260	-0.24	93	-0.24	95	-3.7578
ENSMUSG00000063887.8	Nlgn1	ENSMUST00000108308.4	10090	mmu-miR-30b-5p	2	1127	1133	-0.173	85	-0.173	89	-4.0778
ENSMUSG00000063887.8	Nlgn1	ENSMUST00000108308.4	10090	mmu-miR-30b-5p	2	1338	1344	-0.054	52	-0.054	67	-3.3261
ENSMUSG00000026946.4	Nmi	ENSMUST00000028314.3	10090	mmu-miR-30b-5p	3	151	158	-0.054	52	0	0	-3.9847
ENSMUSG00000061411.7	Nol4l	ENSMUST00000035346.8	10090	mmu-miR-30b-5p	3	3158	3165	-0.03	33	-0.008	37	-4.0442
ENSMUSG00000026923.10	Notch1	ENSMUST00000028288.4	10090	mmu-miR-30b-5p	1	1490	1496	-0.327	97	-0.289	97	-4.0365
ENSMUSG00000021047.6	Nova1	ENSMUST00000021438.6	10090	mmu-miR-30b-5p	1	574	580	-0.17	85	-0.169	89	-3.4188
ENSMUSG00000021047.6	Nova1	ENSMUST00000021438.6	10090	mmu-miR-30b-5p	2	3636	3642	-0.202	89	-0.028	56	-4.1148
ENSMUSG00000028004.7	Npy2r	ENSMUST00000029633.4	10090	mmu-miR-30b-5p	3	946	953	-0.051	51	-0.051	66	-4.1989
ENSMUSG00000030551.8	Nr2f2	ENSMUST00000032768.8	10090	mmu-miR-30b-5p	1	1053	1059	-0.206	90	-0.203	92	-3.4138
ENSMUSG00000030551.8	Nr2f2	ENSMUST00000032768.8	10090	mmu-miR-30b-5p	2	1300	1306	-0.068	58	-0.002	25	-3.562
ENSMUSG00000024431.9	Nr3c1	ENSMUST00000115567.2	10090	mmu-miR-30b-5p	1	434	440	-0.175	86	-0.174	90	-2.9174
ENSMUSG00000031618.8	Nr3c2	ENSMUST00000109913.3	10090	mmu-miR-30b-5p	1	907	913	-0.081	63	-0.081	75	-3.03
ENSMUSG00000026826.8	Nr4a2	ENSMUST00000028166.3	10090	mmu-miR-30b-5p	3	1293	1300	-0.42	99	-0.387	98	-4.5115
ENSMUSG00000026398.9	Nr5a2	ENSMUST00000027649.8	10090	mmu-miR-30b-5p	3	1380	1387	-0.21	90	-0.188	91	-4.2578
ENSMUSG00000026398.9	Nr5a2	ENSMUST00000027649.8	10090	mmu-miR-30b-5p	2	1775	1781	-0.129	76	-0.115	81	-3.5679
ENSMUSG00000063972.8	Nr6a1	ENSMUST00000168098.2	10090	mmu-miR-30b-5p	1	246	252	-0.153	81	-0.153	87	-3.1653
ENSMUSG00000063972.8	Nr6a1	ENSMUST00000168098.2	10090	mmu-miR-30b-5p	3	3902	3909	-0.03	33	-0.03	57	-3.9796
ENSMUSG00000075000.6	Nrbf2	ENSMUST00000077839.7	10090	mmu-miR-30b-5p	1	604	610	-0.251	93	-0.251	95	-3.0167
ENSMUSG00000029148.10	Nrbp1	ENSMUST00000031034.6	10090	mmu-miR-30b-5p	2	180	186	-0.258	94	-0.258	95	-3.6901
ENSMUSG00000042834.9	Nrep	ENSMUST00000051087.9	10090	mmu-miR-30b-5p	1	231	237	-0.206	90	-0.206	92	-2.8886
ENSMUSG00000041014.12	Nrg3	ENSMUST00000166968.3	10090	mmu-miR-30b-5p	3	1539	1546	-0.372	98	-0.372	98	-4.3635
ENSMUSG00000048490.8	Nrip1	ENSMUST00000121927.2	10090	mmu-miR-30b-5p	1	3270	3276	-0.162	83	-0.146	86	-2.0911
ENSMUSG00000048490.8	Nrip1	ENSMUST00000121927.2	10090	mmu-miR-30b-5p	2	3400	3406	-0.179	86	-0.159	88	-3.3047
ENSMUSG00000052854.10	Nrk	ENSMUST00000113052.2	10090	mmu-miR-30b-5p	3	1590	1597	-0.03	33	-0.03	57	-4.2098
ENSMUSG00000025810.8	Nrp1	ENSMUST00000026917.8	10090	mmu-miR-30b-5p	2	691	697	-0.068	58	-0.068	71	-2.9979
ENSMUSG00000066392.6	Nrxn3	ENSMUST00000163134.2	10090	mmu-miR-30b-5p	3	1589	1596	-0.204	89	-0.204	92	-4.6022
ENSMUSG00000029126.4	Nsg1	ENSMUST00000031009.4	10090	mmu-miR-30b-5p	3	955	962	-0.492	99	-0.447	99	-4.51
ENSMUSG00000050312.6	Nsun3	ENSMUST00000063089.6	10090	mmu-miR-30b-5p	2	1032	1038	-0.147	80	-0.138	85	-3.0094
ENSMUSG00000032420.7	Nt5e	ENSMUST00000034992.7	10090	mmu-miR-30b-5p	3	318	325	-0.111	72	-0.11	80	-4.6706
ENSMUSG00000032420.7	Nt5e	ENSMUST00000034992.7	10090	mmu-miR-30b-5p	2	1430	1436	-0.02	19	-0.016	45	-3.6982
ENSMUSG00000059857.10	Ntng1	ENSMUST00000156177.3	10090	mmu-miR-30b-5p	1	924	930	-0.128	76	-0.128	83	-3.1597
ENSMUSG00000059857.10	Ntng1	ENSMUST00000156177.3	10090	mmu-miR-30b-5p	3	1396	1403	-0.068	58	-0.068	71	-3.8597
ENSMUSG00000020032.9	Nuak1	ENSMUST00000020220.9	10090	mmu-miR-30b-5p	1	2617	2623	-0.099	69	-0.099	79	-3.2508
ENSMUSG00000025817.7	Nudt5	ENSMUST00000026927.4	10090	mmu-miR-30b-5p	3	2851	2858	-0.203	89	-0.006	35	-4.0608
ENSMUSG00000037857.11	Nufip2	ENSMUST00000100802.5	10090	mmu-miR-30b-5p	3	2007	2014	-0.123	75	-0.058	68	-4.4502
ENSMUSG00000023068.9	Nus1	ENSMUST00000023830.9	10090	mmu-miR-30b-5p	3	63	70	-0.356	98	-0.356	98	-4.6108
ENSMUSG00000021638.7	Ocln	ENSMUST00000069756.5	10090	mmu-miR-30b-5p	1	888	894	-0.233	92	-0.23	94	-4.0336
ENSMUSG00000033009.10	Ogfod1	ENSMUST00000109556.3	10090	mmu-miR-30b-5p	3	3496	3503	-0.159	82	-0.085	76	-4.3365
ENSMUSG00000049612.10	Omg	ENSMUST00000164465.2	10090	mmu-miR-30b-5p	3	313	320	-0.288	95	-0.288	97	-4.3635
ENSMUSG00000045991.13	Onecut2	ENSMUST00000175965.3	10090	mmu-miR-30b-5p	1	10044	10050	-0.125	75	-0.098	78	-3.5664
ENSMUSG00000039747.7	Orai2	ENSMUST00000041048.1	10090	mmu-miR-30b-5p	3	1170	1177	-0.03	33	-0.03	57	-3.6021
ENSMUSG00000026037.9	Orc2	ENSMUST00000027198.6	10090	mmu-miR-30b-5p	1	74	80	-0.134	77	-0.134	84	-3.2346
ENSMUSG00000020189.8	Osbpl8	ENSMUST00000105275.2	10090	mmu-miR-30b-5p	1	595	601	-0.128	76	-0.121	82	-3.1748
ENSMUSG00000020189.8	Osbpl8	ENSMUST00000105275.2	10090	mmu-miR-30b-5p	1	3107	3113	-0.162	83	-0.112	81	-3.6954
ENSMUSG00000021685.11	Otp	ENSMUST00000022195.11	10090	mmu-miR-30b-5p	3	3042	3049	-0.18	86	-0.018	46	-4.409
ENSMUSG00000036990.8	Otud4	ENSMUST00000173078.2	10090	mmu-miR-30b-5p	2	347	353	-0.118	73	-0.116	81	-3.6017
ENSMUSG00000036990.8	Otud4	ENSMUST00000173078.2	10090	mmu-miR-30b-5p	2	3041	3047	-0.141	79	-0.137	84	-3.4468
ENSMUSG00000033510.9	Otud7a	ENSMUST00000058476.8	10090	mmu-miR-30b-5p	2	6068	6074	-0.02	19	0	0	-3.4813
ENSMUSG00000037279.8	Ovol2	ENSMUST00000103171.4	10090	mmu-miR-30b-5p	1	387	393	-0.23	92	-0.23	94	-3.3224
ENSMUSG00000049112.8	Oxtr	ENSMUST00000053306.6	10090	mmu-miR-30b-5p	3	2952	2959	-0.03	33	-0.004	32	-3.9762
ENSMUSG00000019916.9	P4ha1	ENSMUST00000009789.9	10090	mmu-miR-30b-5p	1	70	76	-0.163	83	-0.163	88	-2.87
ENSMUSG00000018906.9	P4ha2	ENSMUST00000174616.2	10090	mmu-miR-30b-5p	3	318	325	-0.392	98	-0.392	98	-3.9796
ENSMUSG00000029089.4	Pacrgl	ENSMUST00000030968.2	10090	mmu-miR-30b-5p	1	1408	1414	-0.217	91	-0.01	39	-3.0626
ENSMUSG00000003131.6	Pafah1b2	ENSMUST00000172450.1	10090	mmu-miR-30b-5p	2	1958	1964	-0.173	85	-0.061	69	-3.2306
ENSMUSG00000003131.6	Pafah1b2	ENSMUST00000172450.1	10090	mmu-miR-30b-5p	2	1971	1977	-0.167	84	-0.059	69	-4.3548
ENSMUSG00000090053.4	Palm2	ENSMUST00000102905.2	10090	mmu-miR-30b-5p	3	4939	4946	-0.03	33	0	0	-4.4502
ENSMUSG00000018846.8	Pank3	ENSMUST00000018990.7	10090	mmu-miR-30b-5p	3	1221	1228	-0.145	80	-0.139	85	-5.1051
ENSMUSG00000031934.8	Panx1	ENSMUST00000164273.2	10090	mmu-miR-30b-5p	2	1264	1270	-0.043	47	-0.01	41	-3.6656
ENSMUSG00000042167.5	Papd4	ENSMUST00000048702.5	10090	mmu-miR-30b-5p	2	64	70	-0.133	77	-0.075	73	-3.2884
ENSMUSG00000042167.5	Papd4	ENSMUST00000048702.5	10090	mmu-miR-30b-5p	3	202	209	-0.343	97	-0.175	90	-4.3723
ENSMUSG00000036779.7	Papd5	ENSMUST00000119033.2	10090	mmu-miR-30b-5p	2	1986	1992	-0.087	65	-0.067	71	-3.3516
ENSMUSG00000021111.10	Papola	ENSMUST00000170002.2	10090	mmu-miR-30b-5p	3	1800	1807	-0.203	89	-0.068	71	-4.3216
ENSMUSG00000074817.2	Papolb	ENSMUST00000099400.2	10090	mmu-miR-30b-5p	3	1843	1850	-0.233	92	-0.175	90	-4.3216
ENSMUSG00000032392.10	Parp16	ENSMUST00000069000.7	10090	mmu-miR-30b-5p	3	334	341	-0.257	94	-0.257	95	-4.0985
ENSMUSG00000021725.8	Parp8	ENSMUST00000022239.6	10090	mmu-miR-30b-5p	2	4317	4323	-0.199	89	-0.023	52	-3.6924
ENSMUSG00000035873.7	Pawr	ENSMUST00000095313.3	10090	mmu-miR-30b-5p	3	354	361	-0.405	98	-0.401	99	-4.4386
ENSMUSG00000004872.10	Pax3	ENSMUST00000087086.6	10090	mmu-miR-30b-5p	3	1565	1572	-0.03	33	-0.03	57	-4.0292
ENSMUSG00000004872.10	Pax3	ENSMUST00000087086.6	10090	mmu-miR-30b-5p	1	1681	1687	-0.146	80	-0.146	86	-2.996
ENSMUSG00000001497.13	Pax9	ENSMUST00000001538.9	10090	mmu-miR-30b-5p	1	1241	1247	-0.101	69	-0.067	71	-3.644
ENSMUSG00000042323.11	Pbrm1	ENSMUST00000112095.2	10090	mmu-miR-30b-5p	1	395	401	-0.204	89	-0.203	92	-3.5926
ENSMUSG00000035566.6	Pcdh17	ENSMUST00000071370.5	10090	mmu-miR-30b-5p	2	389	395	-0.111	72	-0.111	80	-3.1616
ENSMUSG00000035566.6	Pcdh17	ENSMUST00000071370.5	10090	mmu-miR-30b-5p	3	1026	1033	-0.078	62	-0.078	74	-3.8376
ENSMUSG00000051323.11	Pcdh19	ENSMUST00000167944.2	10090	mmu-miR-30b-5p	2	4748	4754	-0.02	19	-0.019	48	-2.9204
ENSMUSG00000050505.6	Pcdh20	ENSMUST00000061628.5	10090	mmu-miR-30b-5p	3	133	140	-0.179	86	-0.179	90	-3.894
ENSMUSG00000033623.8	Pcgf3	ENSMUST00000046975.6	10090	mmu-miR-30b-5p	1	156	162	-0.192	88	-0.192	91	-2.5179
ENSMUSG00000033623.8	Pcgf3	ENSMUST00000046975.6	10090	mmu-miR-30b-5p	1	3769	3775	-0.297	96	-0.198	92	-3.7639
ENSMUSG00000024805.10	Pcgf5	ENSMUST00000071267.7	10090	mmu-miR-30b-5p	2	39	45	-0.252	94	-0.252	95	-3.4284
ENSMUSG00000060212.8	Pcnxl2	ENSMUST00000047239.7	10090	mmu-miR-30b-5p	3	620	627	-0.432	99	-0.432	99	-4.5873
ENSMUSG00000027835.6	Pdcd10	ENSMUST00000161137.2	10090	mmu-miR-30b-5p	1	386	392	-0.246	93	-0.22	93	-4.0501
ENSMUSG00000030417.10	Pdcd5	ENSMUST00000118501.2	10090	mmu-miR-30b-5p	2	59	65	-0.445	99	-0.438	99	-4.1148
ENSMUSG00000009030.9	Pdcl	ENSMUST00000009174.9	10090	mmu-miR-30b-5p	2	227	233	-0.128	76	-0.121	82	-3.2496
ENSMUSG00000021699.12	Pde4d	ENSMUST00000120664.2	10090	mmu-miR-30b-5p	3	3214	3221	-0.03	33	-0.027	55	-4.2365
ENSMUSG00000038170.10	Pde4dip	ENSMUST00000168438.3	10090	mmu-miR-30b-5p	3	1345	1352	-0.03	33	0	0	-3.8136
ENSMUSG00000069094.7	Pde7a	ENSMUST00000099195.4	10090	mmu-miR-30b-5p	3	457	464	-0.308	96	-0.308	97	-4.5413
ENSMUSG00000069094.7	Pde7a	ENSMUST00000099195.4	10090	mmu-miR-30b-5p	3	1459	1466	-0.2	89	-0.148	86	-4.556
ENSMUSG00000024620.6	Pdgfrb	ENSMUST00000025522.5	10090	mmu-miR-30b-5p	1	1538	1544	-0.105	70	-0.105	79	-3.0662
ENSMUSG00000048371.7	Pdp2	ENSMUST00000059588.6	10090	mmu-miR-30b-5p	1	529	535	-0.061	55	-0.032	59	-3.2843
ENSMUSG00000034021.10	Pds5b	ENSMUST00000016569.5	10090	mmu-miR-30b-5p	2	524	530	-0.074	60	-0.073	73	-3.5472
ENSMUSG00000026784.9	Pdss1	ENSMUST00000053729.8	10090	mmu-miR-30b-5p	3	238	245	-0.483	99	-0.483	99	-4.7161
ENSMUSG00000030887.3	Pdzd9	ENSMUST00000033178.2	10090	mmu-miR-30b-5p	3	310	317	-0.242	93	-0.242	95	-4.9742
ENSMUSG00000035357.11	Pdzrn3	ENSMUST00000075994.7	10090	mmu-miR-30b-5p	3	1405	1412	-0.03	33	-0.011	41	-4.4682
ENSMUSG00000074305.4	Peak1	ENSMUST00000188142.1	10090	mmu-miR-30b-5p	2	1446	1452	-0.096	68	-0.074	73	-3.3441
ENSMUSG00000020134.8	Peli1	ENSMUST00000093290.6	10090	mmu-miR-30b-5p	1	346	352	-0.218	91	-0.218	93	-3.9052
ENSMUSG00000021846.8	Peli2	ENSMUST00000073150.4	10090	mmu-miR-30b-5p	2	1227	1233	-0.085	64	-0.019	48	-3.1503
ENSMUSG00000055866.9	Per2	ENSMUST00000069620.9	10090	mmu-miR-30b-5p	3	1602	1609	-0.092	66	-0.092	77	-3.9543
ENSMUSG00000027674.11	Pex5l	ENSMUST00000108225.4	10090	mmu-miR-30b-5p	3	5834	5841	-0.194	88	-0.085	76	-4.4366
ENSMUSG00000027674.11	Pex5l	ENSMUST00000108225.4	10090	mmu-miR-30b-5p	3	6084	6091	-0.216	91	-0.094	78	-4.3962
ENSMUSG00000027805.11	Pfn2	ENSMUST00000066882.8	10090	mmu-miR-30b-5p	3	1278	1285	-0.455	99	-0.447	99	-4.3846
ENSMUSG00000024477.3	Pggt1b	ENSMUST00000025354.3	10090	mmu-miR-30b-5p	1	340	346	-0.206	90	-0.204	92	-3.3589
ENSMUSG00000025791.13	Pgm2	ENSMUST00000058351.10	10090	mmu-miR-30b-5p	3	391	398	-0.229	92	-0.223	94	-3.7475
ENSMUSG00000043445.6	Pgp	ENSMUST00000053024.6	10090	mmu-miR-30b-5p	3	163	170	-0.298	96	-0.287	97	-4.7988
ENSMUSG00000062866.10	Phactr2	ENSMUST00000105545.5	10090	mmu-miR-30b-5p	3	1299	1306	-0.15	81	-0.113	81	-4.56
ENSMUSG00000047777.9	Phf13	ENSMUST00000055688.9	10090	mmu-miR-30b-5p	1	1827	1833	-0.134	77	-0.108	80	-3.6708
ENSMUSG00000025626.11	Phf6	ENSMUST00000078944.7	10090	mmu-miR-30b-5p	2	1582	1588	-0.029	32	-0.028	56	-3.3382
ENSMUSG00000032253.8	Phip	ENSMUST00000034787.6	10090	mmu-miR-30b-5p	2	958	964	-0.147	80	-0.147	86	-3.8497
ENSMUSG00000033149.11	Phldb2	ENSMUST00000036355.7	10090	mmu-miR-30b-5p	1	289	295	-0.193	88	-0.193	91	-3.1189
ENSMUSG00000039987.10	Phtf2	ENSMUST00000118174.2	10090	mmu-miR-30b-5p	3	107	114	-0.214	91	-0.214	93	-3.9498
ENSMUSG00000029186.7	Pi4k2b	ENSMUST00000031081.5	10090	mmu-miR-30b-5p	1	271	277	-0.172	85	-0.158	88	-3.5461
ENSMUSG00000039361.9	Picalm	ENSMUST00000049537.7	10090	mmu-miR-30b-5p	3	1266	1273	-0.292	96	-0.29	97	-4.6642
ENSMUSG00000041482.11	Piezo2	ENSMUST00000047480.7	10090	mmu-miR-30b-5p	1	1015	1021	-0.129	76	-0.129	83	-3.4736
ENSMUSG00000031381.10	Piga	ENSMUST00000112255.2	10090	mmu-miR-30b-5p	3	366	373	-0.282	95	-0.271	96	-4.5092
ENSMUSG00000039936.13	Pik3cd	ENSMUST00000038859.8	10090	mmu-miR-30b-5p	3	155	162	-0.197	89	-0.197	92	-4.171
ENSMUSG00000031834.10	Pik3r2	ENSMUST00000034296.9	10090	mmu-miR-30b-5p	3	97	104	-0.204	89	-0.204	92	-4.1989
ENSMUSG00000026737.7	Pip4k2a	ENSMUST00000006912.6	10090	mmu-miR-30b-5p	3	115	122	-0.237	93	-0.237	94	-4.264
ENSMUSG00000026737.7	Pip4k2a	ENSMUST00000006912.6	10090	mmu-miR-30b-5p	3	1021	1028	-0.232	92	-0.225	94	-4.0442
ENSMUSG00000026737.7	Pip4k2a	ENSMUST00000006912.6	10090	mmu-miR-30b-5p	1	1092	1098	-0.203	89	-0.197	92	-3.4604
ENSMUSG00000018547.8	Pip4k2b	ENSMUST00000018691.8	10090	mmu-miR-30b-5p	3	1961	1968	-0.275	95	-0.275	96	-5.0367
ENSMUSG00000040430.13	Pitpnc1	ENSMUST00000103064.4	10090	mmu-miR-30b-5p	3	4512	4519	-0.14	78	-0.021	52	-4.2578
ENSMUSG00000029406.10	Pitpnm2	ENSMUST00000162812.2	10090	mmu-miR-30b-5p	3	2138	2145	-0.077	61	-0.061	69	-4.5873
ENSMUSG00000021506.7	Pitx1	ENSMUST00000021968.6	10090	mmu-miR-30b-5p	1	910	916	-0.033	41	-0.033	60	-2.2775
ENSMUSG00000035934.10	Pknox2	ENSMUST00000177218.2	10090	mmu-miR-30b-5p	3	327	334	-0.106	70	-0.106	80	-4.3358
ENSMUSG00000003282.4	Plag1	ENSMUST00000003369.4	10090	mmu-miR-30b-5p	2	1592	1598	-0.02	19	-0.02	49	-3.6455
ENSMUSG00000051413.12	Plagl2	ENSMUST00000056924.8	10090	mmu-miR-30b-5p	1	562	568	-0.076	61	-0.076	73	-2.791
ENSMUSG00000051413.12	Plagl2	ENSMUST00000056924.8	10090	mmu-miR-30b-5p	3	637	644	-0.063	56	-0.063	70	-3.9989
ENSMUSG00000051413.12	Plagl2	ENSMUST00000056924.8	10090	mmu-miR-30b-5p	3	724	731	-0.03	33	-0.03	57	-3.6582
ENSMUSG00000039943.11	Plcb4	ENSMUST00000110109.2	10090	mmu-miR-30b-5p	1	747	753	-0.117	73	-0.116	81	-3.1841
ENSMUSG00000016933.12	Plcg1	ENSMUST00000109462.2	10090	mmu-miR-30b-5p	1	414	420	-0.14	78	-0.138	85	-3.7639
ENSMUSG00000036834.11	Plch1	ENSMUST00000162269.3	10090	mmu-miR-30b-5p	3	2083	2090	-0.044	47	-0.044	64	-4.7917
ENSMUSG00000087141.1	Plcxd2	ENSMUST00000130481.1	10090	mmu-miR-30b-5p	2	2417	2423	-0.11	71	-0.11	80	-3.4813
ENSMUSG00000049148.8	Plcxd3	ENSMUST00000061925.4	10090	mmu-miR-30b-5p	2	293	299	-0.097	68	-0.097	78	-3.2979
ENSMUSG00000041757.10	Plekha6	ENSMUST00000105082.3	10090	mmu-miR-30b-5p	3	2431	2438	-0.03	33	-0.016	45	-4.2844
ENSMUSG00000040852.5	Plekhh2	ENSMUST00000047206.5	10090	mmu-miR-30b-5p	3	53	60	-0.03	33	-0.03	57	-3.6075
ENSMUSG00000051344.8	Plekhm3	ENSMUST00000097713.1	10090	mmu-miR-30b-5p	3	5744	5751	-0.357	98	-0.144	86	-4.7326
ENSMUSG00000050721.8	Plekho2	ENSMUST00000068944.7	10090	mmu-miR-30b-5p	1	311	317	-0.083	63	-0.083	75	-3.402
ENSMUSG00000050721.8	Plekho2	ENSMUST00000068944.7	10090	mmu-miR-30b-5p	2	1103	1109	-0.158	82	-0.158	87	-3.5257
ENSMUSG00000021701.7	Plk2	ENSMUST00000022212.7	10090	mmu-miR-30b-5p	3	1429	1436	-0.03	33	0	0	-3.927
ENSMUSG00000049493.8	Pls1	ENSMUST00000093800.3	10090	mmu-miR-30b-5p	1	48	54	-0.218	91	-0.218	93	-3.2086
ENSMUSG00000030084.6	Plxna1	ENSMUST00000163139.2	10090	mmu-miR-30b-5p	3	2129	2136	-0.03	33	-0.028	56	-4.0331
ENSMUSG00000026640.7	Plxna2	ENSMUST00000027952.6	10090	mmu-miR-30b-5p	3	1091	1098	-0.047	49	-0.026	55	-4.2553
ENSMUSG00000074785.4	Plxnc1	ENSMUST00000099337.3	10090	mmu-miR-30b-5p	3	247	254	-0.03	33	-0.03	57	-4.3846
ENSMUSG00000028248.10	Pnisr	ENSMUST00000098238.3	10090	mmu-miR-30b-5p	3	1528	1535	-0.03	33	-0.003	30	-4.1907
ENSMUSG00000026179.9	Pnkd	ENSMUST00000087226.5	10090	mmu-miR-30b-5p	3	1617	1624	-0.24	93	-0.237	94	-4.2797
ENSMUSG00000020994.4	Pnn	ENSMUST00000021381.4	10090	mmu-miR-30b-5p	2	136	142	-0.217	91	-0.217	93	-3.0878
ENSMUSG00000025509.10	Pnpla2	ENSMUST00000164016.2	10090	mmu-miR-30b-5p	3	776	783	-0.168	84	0	15	-4.5413
ENSMUSG00000030880.8	Polr3e	ENSMUST00000033173.8	10090	mmu-miR-30b-5p	3	363	370	-0.398	98	-0.137	84	-4.2531
ENSMUSG00000030880.8	Polr3e	ENSMUST00000033173.8	10090	mmu-miR-30b-5p	3	550	557	-0.183	87	-0.055	67	-3.9989
ENSMUSG00000035834.6	Polr3g	ENSMUST00000048993.6	10090	mmu-miR-30b-5p	3	128	135	-0.135	77	-0.133	84	-3.5659
ENSMUSG00000035834.6	Polr3g	ENSMUST00000048993.6	10090	mmu-miR-30b-5p	3	2146	2153	-0.299	96	-0.117	81	-4.3216
ENSMUSG00000032667.12	Pon2	ENSMUST00000057792.8	10090	mmu-miR-30b-5p	2	469	475	-0.147	80	-0.144	86	-3.6458
ENSMUSG00000095139.2	Pou3f2	ENSMUST00000178174.2	10090	mmu-miR-30b-5p	1	598	604	-0.196	89	-0.196	92	-3.3583
ENSMUSG00000056854.4	Pou3f4	ENSMUST00000078229.4	10090	mmu-miR-30b-5p	2	395	401	-0.21	90	-0.21	93	-4.1227
ENSMUSG00000031688.4	Pou4f2	ENSMUST00000034115.4	10090	mmu-miR-30b-5p	2	1018	1024	-0.16	83	-0.16	88	-3.5017
ENSMUSG00000029167.8	Ppargc1a	ENSMUST00000132734.2	10090	mmu-miR-30b-5p	1	201	207	-0.1	69	-0.1	79	-3.0039
ENSMUSG00000029167.8	Ppargc1a	ENSMUST00000132734.2	10090	mmu-miR-30b-5p	2	1902	1908	-0.103	70	-0.098	78	-3.8867
ENSMUSG00000029167.8	Ppargc1a	ENSMUST00000132734.2	10090	mmu-miR-30b-5p	1	2702	2708	-0.088	65	-0.079	75	-3.5664
ENSMUSG00000033871.9	Ppargc1b	ENSMUST00000075299.7	10090	mmu-miR-30b-5p	2	57	63	-0.109	71	-0.109	80	-4.1448
ENSMUSG00000033871.9	Ppargc1b	ENSMUST00000075299.7	10090	mmu-miR-30b-5p	3	212	219	-0.112	72	-0.112	80	-4.7151
ENSMUSG00000033871.9	Ppargc1b	ENSMUST00000075299.7	10090	mmu-miR-30b-5p	2	3125	3131	-0.037	43	-0.035	61	-3.9837
ENSMUSG00000033871.9	Ppargc1b	ENSMUST00000075299.7	10090	mmu-miR-30b-5p	3	7122	7129	-0.05	50	-0.046	65	-4.8091
ENSMUSG00000053825.9	Ppfia2	ENSMUST00000029404.10	10090	mmu-miR-30b-5p	3	727	734	-0.136	78	-0.136	84	-3.9544
ENSMUSG00000027804.8	Ppid	ENSMUST00000029382.7	10090	mmu-miR-30b-5p	3	103	110	-0.461	99	-0.461	99	-4.9747
ENSMUSG00000019907.9	Ppp1r12a	ENSMUST00000070663.5	10090	mmu-miR-30b-5p	3	350	357	-0.162	83	-0.162	88	-4.1502
ENSMUSG00000040653.5	Ppp1r14c	ENSMUST00000043374.5	10090	mmu-miR-30b-5p	2	1456	1462	-0.32	97	-0.185	91	-3.3893
ENSMUSG00000034595.12	Ppp1r18	ENSMUST00000127442.2	10090	mmu-miR-30b-5p	1	1171	1177	-0.073	60	-0.073	73	-3.1864
ENSMUSG00000034595.12	Ppp1r18	ENSMUST00000127442.2	10090	mmu-miR-30b-5p	1	1205	1211	-0.067	58	-0.067	71	-3.4976
ENSMUSG00000034595.12	Ppp1r18	ENSMUST00000127442.2	10090	mmu-miR-30b-5p	1	1256	1262	-0.076	61	-0.076	73	-2.7355
ENSMUSG00000032827.10	Ppp1r9a	ENSMUST00000035813.3	10090	mmu-miR-30b-5p	3	2122	2129	-0.03	33	-0.029	56	-3.772
ENSMUSG00000032058.9	Ppp2r1b	ENSMUST00000114437.3	10090	mmu-miR-30b-5p	3	394	401	-0.075	61	-0.075	73	-4.6941
ENSMUSG00000028161.12	Ppp3ca	ENSMUST00000070198.8	10090	mmu-miR-30b-5p	1	126	132	-0.228	92	-0.228	94	-3.1189
ENSMUSG00000028161.12	Ppp3ca	ENSMUST00000070198.8	10090	mmu-miR-30b-5p	1	410	416	-0.174	85	-0.174	90	-3.1015
ENSMUSG00000021816.5	Ppp3cb	ENSMUST00000159027.2	10090	mmu-miR-30b-5p	1	295	301	-0.161	83	-0.161	88	-3.1371
ENSMUSG00000033953.10	Ppp3r1	ENSMUST00000102880.4	10090	mmu-miR-30b-5p	3	1581	1588	-0.405	98	-0.404	99	-4.4296
ENSMUSG00000021209.7	Ppp4r4	ENSMUST00000021631.6	10090	mmu-miR-30b-5p	3	607	614	-0.285	95	-0.285	97	-4.7326
ENSMUSG00000038582.10	Pptc7	ENSMUST00000053426.9	10090	mmu-miR-30b-5p	3	1037	1044	-0.216	91	-0.215	93	-4.5873
ENSMUSG00000038151.7	Prdm1	ENSMUST00000039174.5	10090	mmu-miR-30b-5p	1	421	427	-0.197	89	-0.197	92	-3.6789
ENSMUSG00000038151.7	Prdm1	ENSMUST00000039174.5	10090	mmu-miR-30b-5p	2	2416	2422	-0.139	78	-0.061	69	-4.0234
ENSMUSG00000038151.7	Prdm1	ENSMUST00000039174.5	10090	mmu-miR-30b-5p	1	2429	2435	-0.16	83	-0.07	72
ENSMUSG00000029913.9	Prdm5	ENSMUST00000172638.1	10090	mmu-miR-30b-5p	1	145	151	-0.165	84	-0.165	88	-3.3506
ENSMUSG00000036158.7	Prickle1	ENSMUST00000048982.5	10090	mmu-miR-30b-5p	3	118	125	-0.142	79	-0.142	85	-3.9491
ENSMUSG00000028518.8	Prkaa2	ENSMUST00000030243.7	10090	mmu-miR-30b-5p	3	1041	1048	-0.074	60	-0.074	73	-4.8438
ENSMUSG00000028518.8	Prkaa2	ENSMUST00000030243.7	10090	mmu-miR-30b-5p	2	4967	4973	-0.084	64	-0.079	74	-3.4008
ENSMUSG00000005268.15	Prlr	ENSMUST00000124470.2	10090	mmu-miR-30b-5p	3	577	584	-0.03	33	-0.03	57	-4.8091
ENSMUSG00000005268.15	Prlr	ENSMUST00000124470.2	10090	mmu-miR-30b-5p	2	1038	1044	-0.02	19	-0.02	49	-3.5399
ENSMUSG00000049504.11	Proser1	ENSMUST00000058577.4	10090	mmu-miR-30b-5p	3	759	766	-0.186	87	-0.184	90	-4.5873
ENSMUSG00000035597.13	Prpf39	ENSMUST00000120580.2	10090	mmu-miR-30b-5p	1	988	994	-0.165	84	-0.015	44	-3.3945
ENSMUSG00000032841.10	Prr5l	ENSMUST00000163762.2	10090	mmu-miR-30b-5p	1	2475	2481	-0.181	86	-0.113	81	-3.069
ENSMUSG00000047996.11	Prrg1	ENSMUST00000114025.2	10090	mmu-miR-30b-5p	1	2973	2979	-0.275	95	-0.253	95	-3.6051
ENSMUSG00000045114.7	Prrt2	ENSMUST00000159916.1	10090	mmu-miR-30b-5p	3	131	138	-0.215	91	-0.215	93	-4.1502
ENSMUSG00000026586.11	Prrx1	ENSMUST00000075805.7	10090	mmu-miR-30b-5p	1	122	128	-0.187	87	-0.187	91	-4.1707
ENSMUSG00000027978.8	Prss12	ENSMUST00000029603.8	10090	mmu-miR-30b-5p	3	3174	3181	-0.03	33	0	19	-3.6475
ENSMUSG00000036030.9	Prtg	ENSMUST00000055535.8	10090	mmu-miR-30b-5p	1	2855	2861	-0.178	86	-0.178	90	-3.565
ENSMUSG00000039126.9	Prune2	ENSMUST00000087689.4	10090	mmu-miR-30b-5p	2	136	142	-0.166	84	-0.166	89	-3.7217
ENSMUSG00000030465.13	Psd3	ENSMUST00000038959.10	10090	mmu-miR-30b-5p	1	7541	7547	-0.244	93	-0.209	93	-3.6954
ENSMUSG00000010609.10	Psen2	ENSMUST00000111106.2	10090	mmu-miR-30b-5p	2	151	157	-0.177	86	-0.168	89	-2.934
ENSMUSG00000039067.4	Psmd7	ENSMUST00000044106.4	10090	mmu-miR-30b-5p	2	465	471	-0.316	97	-0.049	66	-3.927
ENSMUSG00000078652.4	Psme3	ENSMUST00000019470.8	10090	mmu-miR-30b-5p	2	162	168	-0.166	84	-0.088	76	-2.5181
ENSMUSG00000056529.7	Ptafr	ENSMUST00000070690.7	10090	mmu-miR-30b-5p	2	2327	2333	-0.239	93	-0.22	93	-3.8894
ENSMUSG00000028382.10	Ptbp3	ENSMUST00000030076.6	10090	mmu-miR-30b-5p	1	862	868	-0.161	83	-0.161	88	-3.5664
ENSMUSG00000027864.8	Ptgfrn	ENSMUST00000102694.3	10090	mmu-miR-30b-5p	2	167	173	-0.022	28	-0.02	51	-2.8355
ENSMUSG00000027864.8	Ptgfrn	ENSMUST00000102694.3	10090	mmu-miR-30b-5p	2	2458	2464	-0.107	71	-0.081	75	-4.3429
ENSMUSG00000027864.8	Ptgfrn	ENSMUST00000102694.3	10090	mmu-miR-30b-5p	3	2472	2479	-0.03	33	-0.023	52	-4.4483
ENSMUSG00000026064.10	Ptp4a1	ENSMUST00000027232.8	10090	mmu-miR-30b-5p	3	499	506	-0.213	90	-0.213	93	-4.0686
ENSMUSG00000034573.10	Ptpn13	ENSMUST00000048957.9	10090	mmu-miR-30b-5p	2	426	432	-0.216	91	-0.206	92	-3.8383
ENSMUSG00000034573.10	Ptpn13	ENSMUST00000048957.9	10090	mmu-miR-30b-5p	2	448	454	-0.285	95	-0.271	96	-4.131
ENSMUSG00000024539.12	Ptpn2	ENSMUST00000122412.1	10090	mmu-miR-30b-5p	3	6846	6853	-0.169	84	-0.141	85	-4.2157
ENSMUSG00000021009.9	Ptpn21	ENSMUST00000170188.2	10090	mmu-miR-30b-5p	3	40	47	-0.116	73	-0.116	81	-3.6781
ENSMUSG00000026384.8	Ptpn4	ENSMUST00000064091.6	10090	mmu-miR-30b-5p	3	3783	3790	-0.03	33	-0.027	55	-4.26
ENSMUSG00000043991.3	Pura	ENSMUST00000051301.3	10090	mmu-miR-30b-5p	2	2366	2372	-0.139	78	-0.07	72	-3.8244
ENSMUSG00000020280.7	Pus10	ENSMUST00000109525.2	10090	mmu-miR-30b-5p	2	73	79	-0.155	82	-0.155	87	-3.0717
ENSMUSG00000029528.12	Pxn	ENSMUST00000067268.9	10090	mmu-miR-30b-5p	3	1664	1671	-0.035	42	-0.034	60	-4.2442
ENSMUSG00000056211.8	R3hdm1	ENSMUST00000036288.5	10090	mmu-miR-30b-5p	3	965	972	-0.457	99	-0.455	99	-4.5413
ENSMUSG00000021062.10	Rab15	ENSMUST00000021459.8	10090	mmu-miR-30b-5p	3	2252	2259	-0.416	99	-0.416	99	-4.5413
ENSMUSG00000027519.5	Rab22a	ENSMUST00000029024.4	10090	mmu-miR-30b-5p	3	6192	6199	-0.241	93	-0.074	73	-4.4502
ENSMUSG00000004768.9	Rab23	ENSMUST00000088287.4	10090	mmu-miR-30b-5p	3	1023	1030	-0.224	91	-0.223	94	-4.3436
ENSMUSG00000024511.10	Rab27b	ENSMUST00000121693.2	10090	mmu-miR-30b-5p	3	2854	2861	-0.03	33	-0.004	32	-3.8841
ENSMUSG00000019832.3	Rab32	ENSMUST00000019974.3	10090	mmu-miR-30b-5p	3	235	242	-0.381	98	-0.381	98	-4.1542
ENSMUSG00000030559.7	Rab38	ENSMUST00000107256.2	10090	mmu-miR-30b-5p	3	198	205	-0.333	97	-0.333	98	-3.7696
ENSMUSG00000053291.10	Rab4b	ENSMUST00000093040.7	10090	mmu-miR-30b-5p	3	383	390	-0.537	99	-0.536	99	-4.4483
ENSMUSG00000003037.11	Rab8a	ENSMUST00000003121.8	10090	mmu-miR-30b-5p	3	1177	1184	-0.245	93	-0.019	48	-4.0921
ENSMUSG00000015087.9	Rabl6	ENSMUST00000058137.8	10090	mmu-miR-30b-5p	3	371	378	-0.03	33	-0.021	52	-4.1434
ENSMUSG00000028426.10	Rad23b	ENSMUST00000030134.8	10090	mmu-miR-30b-5p	3	679	686	-0.211	90	-0.211	93	-4.0416
ENSMUSG00000022246.8	Rai14	ENSMUST00000090339.4	10090	mmu-miR-30b-5p	3	675	682	-0.049	50	-0.043	64	-3.5659
ENSMUSG00000038831.11	Ralgps1	ENSMUST00000042615.7	10090	mmu-miR-30b-5p	2	4227	4233	-0.249	93	-0.193	91	-3.9704
ENSMUSG00000037415.5	Ranbp10	ENSMUST00000041400.5	10090	mmu-miR-30b-5p	2	2377	2383	-0.178	86	-0.168	89	-4.0351
ENSMUSG00000038546.8	Ranbp9	ENSMUST00000144326.2	10090	mmu-miR-30b-5p	1	139	145	-0.21	90	-0.21	93	-3.3912
ENSMUSG00000052681.7	Rap1b	ENSMUST00000064667.7	10090	mmu-miR-30b-5p	3	697	704	-0.43	99	-0.423	99	-4.6022
ENSMUSG00000050029.7	Rap2c	ENSMUST00000053593.7	10090	mmu-miR-30b-5p	2	516	522	-0.169	84	-0.169	89	-3.8042
ENSMUSG00000050029.7	Rap2c	ENSMUST00000053593.7	10090	mmu-miR-30b-5p	2	1158	1164	-0.189	87	-0.189	91	-3.6656
ENSMUSG00000062232.9	Rapgef2	ENSMUST00000118100.2	10090	mmu-miR-30b-5p	3	492	499	-0.159	82	-0.159	88	-4.4916
ENSMUSG00000049044.11	Rapgef4	ENSMUST00000090826.6	10090	mmu-miR-30b-5p	3	588	595	-0.296	96	-0.296	97	-4.6837
ENSMUSG00000026014.10	Raph1	ENSMUST00000140485.2	10090	mmu-miR-30b-5p	2	4292	4298	-0.042	46	-0.017	45	-3.4579
ENSMUSG00000017491.8	Rarb	ENSMUST00000063750.6	10090	mmu-miR-30b-5p	2	812	818	-0.197	89	-0.144	86	-3.2598
ENSMUSG00000017491.8	Rarb	ENSMUST00000063750.6	10090	mmu-miR-30b-5p	2	1178	1184	-0.213	90	-0.156	87	-3.2984
ENSMUSG00000001288.9	Rarg	ENSMUST00000043172.9	10090	mmu-miR-30b-5p	3	837	844	-0.303	96	-0.283	96	-4.0758
ENSMUSG00000001288.9	Rarg	ENSMUST00000043172.9	10090	mmu-miR-30b-5p	3	1011	1018	-0.203	89	-0.19	91	-4.0686
ENSMUSG00000021549.8	Rasa1	ENSMUST00000109552.2	10090	mmu-miR-30b-5p	3	699	706	-0.479	99	-0.459	99	-4.5115
ENSMUSG00000032413.7	Rasa2	ENSMUST00000034984.7	10090	mmu-miR-30b-5p	3	626	633	-0.051	51	-0.044	64	-4.4276
ENSMUSG00000070565.6	Rasal2	ENSMUST00000078308.7	10090	mmu-miR-30b-5p	1	80	86	-0.095	67	-0.095	78	-2.951
ENSMUSG00000049892.7	Rasd1	ENSMUST00000062405.7	10090	mmu-miR-30b-5p	3	465	472	-0.431	99	-0.431	99	-4.2797
ENSMUSG00000030134.9	Rasgef1a	ENSMUST00000164960.1	10090	mmu-miR-30b-5p	1	612	618	-0.167	84	-0.167	89	-3.7639
ENSMUSG00000029333.9	Rasgef1b	ENSMUST00000031276.9	10090	mmu-miR-30b-5p	3	800	807	-0.107	71	-0.106	80	-3.7536
ENSMUSG00000021708.11	Rasgrf2	ENSMUST00000099326.4	10090	mmu-miR-30b-5p	3	3643	3650	-0.03	33	-0.025	53	-3.6075
ENSMUSG00000041696.8	Rasl12	ENSMUST00000085453.4	10090	mmu-miR-30b-5p	2	1023	1029	-0.02	19	-0.02	49	-3.0054
ENSMUSG00000098132.1	Rassf10	ENSMUST00000182858.1	10090	mmu-miR-30b-5p	3	505	512	-0.138	78	-0.049	66	-4.4344
ENSMUSG00000008658.10	Rbfox1	ENSMUST00000056416.7	10090	mmu-miR-30b-5p	3	1480	1487	-0.151	81	-0.151	87	-3.6582
ENSMUSG00000010608.10	Rbm25	ENSMUST00000048155.10	10090	mmu-miR-30b-5p	3	1062	1069	-0.172	85	-0.131	84	-4.3723
ENSMUSG00000075376.5	Rc3h2	ENSMUST00000100143.4	10090	mmu-miR-30b-5p	2	1424	1430	-0.123	75	-0.12	82	-4.0351
ENSMUSG00000040945.8	Rcc2	ENSMUST00000071169.3	10090	mmu-miR-30b-5p	2	2006	2012	-0.186	87	-0.01	41	-4.1227
ENSMUSG00000037896.12	Rcor1	ENSMUST00000084968.8	10090	mmu-miR-30b-5p	3	3525	3532	-0.076	61	-0.074	73	-4.0613
ENSMUSG00000052852.7	Reep1	ENSMUST00000121469.1	10090	mmu-miR-30b-5p	2	2254	2260	-0.111	72	-0.068	71	-3.5006
ENSMUSG00000052852.7	Reep1	ENSMUST00000121469.1	10090	mmu-miR-30b-5p	3	2389	2396	-0.136	78	-0.078	74	-4.1292
ENSMUSG00000019873.7	Reep3	ENSMUST00000020023.7	10090	mmu-miR-30b-5p	2	553	559	-0.347	97	-0.135	84	-4.2125
ENSMUSG00000026082.6	Rev1	ENSMUST00000027251.6	10090	mmu-miR-30b-5p	3	260	267	-0.44	99	-0.435	99	-4.0613
ENSMUSG00000019841.10	Rev3l	ENSMUST00000019986.7	10090	mmu-miR-30b-5p	2	40	46	-0.02	19	-0.02	49	-2.8288
ENSMUSG00000019841.10	Rev3l	ENSMUST00000019986.7	10090	mmu-miR-30b-5p	2	299	305	-0.02	19	-0.02	49	-3.3507
ENSMUSG00000020696.13	Rffl	ENSMUST00000074515.5	10090	mmu-miR-30b-5p	1	1432	1438	-0.142	79	-0.137	84	-3.835
ENSMUSG00000040782.7	Rfwd2	ENSMUST00000076894.5	10090	mmu-miR-30b-5p	3	707	714	-0.115	73	-0.053	67	-4.6492
ENSMUSG00000024206.9	Rfx2	ENSMUST00000002444.8	10090	mmu-miR-30b-5p	2	105	111	-0.092	66	-0.092	77	-3.5364
ENSMUSG00000040929.11	Rfx3	ENSMUST00000165566.2	10090	mmu-miR-30b-5p	3	2317	2324	-0.084	64	-0.078	74	-4.3365
ENSMUSG00000040929.11	Rfx3	ENSMUST00000165566.2	10090	mmu-miR-30b-5p	3	4449	4456	-0.03	33	-0.027	55	-4.1515
ENSMUSG00000019900.12	Rfx6	ENSMUST00000122922.2	10090	mmu-miR-30b-5p	2	381	387	-0.276	95	-0.276	96	-4.3695
ENSMUSG00000019900.12	Rfx6	ENSMUST00000122922.2	10090	mmu-miR-30b-5p	3	439	446	-0.302	96	-0.302	97	-4.2844
ENSMUSG00000037674.10	Rfx7	ENSMUST00000093820.4	10090	mmu-miR-30b-5p	3	1910	1917	-0.045	48	-0.022	52	-4.56
ENSMUSG00000037674.10	Rfx7	ENSMUST00000093820.4	10090	mmu-miR-30b-5p	2	2482	2488	-0.163	83	-0.077	74	-4.0222
ENSMUSG00000022018.7	Rgcc	ENSMUST00000022595.7	10090	mmu-miR-30b-5p	2	169	175	-0.291	95	-0.29	97	-3.424
ENSMUSG00000026482.8	Rgl1	ENSMUST00000111859.2	10090	mmu-miR-30b-5p	2	2181	2187	-0.063	56	-0.043	64	-3.2242
ENSMUSG00000019775.12	Rgs17	ENSMUST00000131996.2	10090	mmu-miR-30b-5p	3	1943	1950	-0.053	52	-0.043	64	-3.772
ENSMUSG00000019775.12	Rgs17	ENSMUST00000131996.2	10090	mmu-miR-30b-5p	3	2181	2188	-0.296	96	-0.239	95	-4.6108
ENSMUSG00000026360.4	Rgs2	ENSMUST00000127206.2	10090	mmu-miR-30b-5p	2	443	449	-0.225	92	-0.225	94	-3.8383
ENSMUSG00000042671.7	Rgs8	ENSMUST00000041776.6	10090	mmu-miR-30b-5p	3	1938	1945	-0.201	89	-0.201	92	-4.9747
ENSMUSG00000042671.7	Rgs8	ENSMUST00000041776.6	10090	mmu-miR-30b-5p	3	2535	2542	-0.156	82	-0.156	87	-4.5115
ENSMUSG00000023755.9	Rhebl1	ENSMUST00000024518.9	10090	mmu-miR-30b-5p	3	182	189	-0.498	99	-0.498	99	-4.5413
ENSMUSG00000054364.4	Rhob	ENSMUST00000067384.4	10090	mmu-miR-30b-5p	3	1299	1306	-0.408	98	-0.256	95	-4.6706
ENSMUSG00000029420.8	Rimbp2	ENSMUST00000111346.1	10090	mmu-miR-30b-5p	3	319	326	-0.11	71	-0.11	80	-4.3216
ENSMUSG00000040649.10	Rimklb	ENSMUST00000068242.6	10090	mmu-miR-30b-5p	3	1040	1047	-0.136	78	-0.019	48	-4.0758
ENSMUSG00000041670.10	Rims1	ENSMUST00000115273.3	10090	mmu-miR-30b-5p	1	1234	1240	-0.195	88	-0.195	91	-3.4966
ENSMUSG00000049878.7	Rlf	ENSMUST00000168615.2	10090	mmu-miR-30b-5p	2	475	481	-0.117	73	-0.001	21	-3.5557
ENSMUSG00000056537.6	Rlim	ENSMUST00000121153.2	10090	mmu-miR-30b-5p	2	4800	4806	-0.147	80	-0.117	81	-3.8497
ENSMUSG00000002222.9	Rmnd5a	ENSMUST00000002292.9	10090	mmu-miR-30b-5p	2	3439	3445	-0.02	19	-0.005	33	-2.9217
ENSMUSG00000017144.3	Rnd3	ENSMUST00000154545.1	10090	mmu-miR-30b-5p	1	2991	2997	-0.189	87	-0.127	83	-3.7795
ENSMUSG00000039328.9	Rnf122	ENSMUST00000046941.7	10090	mmu-miR-30b-5p	3	493	500	-0.381	98	-0.381	98	-4.3846
ENSMUSG00000038068.9	Rnf144b	ENSMUST00000068891.5	10090	mmu-miR-30b-5p	3	2632	2639	-0.038	44	-0.037	61	-4.5539
ENSMUSG00000052949.9	Rnf157	ENSMUST00000100202.4	10090	mmu-miR-30b-5p	3	2315	2322	-0.169	84	-0.073	73	-3.9586
ENSMUSG00000025427.9	Rnf165	ENSMUST00000026494.8	10090	mmu-miR-30b-5p	2	704	710	-0.057	53	-0.044	64	-3.5701
ENSMUSG00000025427.9	Rnf165	ENSMUST00000026494.8	10090	mmu-miR-30b-5p	3	807	814	-0.063	56	-0.049	66	-4.3046
ENSMUSG00000025427.9	Rnf165	ENSMUST00000026494.8	10090	mmu-miR-30b-5p	1	3701	3707	-0.09	66	-0.069	72	-3.3575
ENSMUSG00000026484.8	Rnf2	ENSMUST00000187048.1	10090	mmu-miR-30b-5p	3	124	131	-0.366	98	-0.349	98	-4.171
ENSMUSG00000063760.9	Rnf217	ENSMUST00000081989.7	10090	mmu-miR-30b-5p	2	9394	9400	-0.09	66	-0.006	35	-3.7608
ENSMUSG00000028677.13	Rnf220	ENSMUST00000030439.9	10090	mmu-miR-30b-5p	3	338	345	-0.436	99	-0.408	99	-4.6178
ENSMUSG00000048911.10	Rnf24	ENSMUST00000059372.5	10090	mmu-miR-30b-5p	1	1809	1815	-0.09	66	-0.088	76	-3.3
ENSMUSG00000034928.11	Rnf44	ENSMUST00000177950.2	10090	mmu-miR-30b-5p	2	1846	1852	-0.193	88	-0.191	91	-4.1227
ENSMUSG00000009535.8	Rnmt	ENSMUST00000009679.5	10090	mmu-miR-30b-5p	3	332	339	-0.249	93	-0.249	95	-3.8576
ENSMUSG00000020580.9	Rock2	ENSMUST00000020904.6	10090	mmu-miR-30b-5p	2	804	810	-0.061	55	-0.06	69	-2.5488
ENSMUSG00000020580.9	Rock2	ENSMUST00000020904.6	10090	mmu-miR-30b-5p	1	1896	1902	-0.164	83	-0.04	62	-2.9479
ENSMUSG00000035305.5	Ror1	ENSMUST00000039630.5	10090	mmu-miR-30b-5p	3	666	673	-0.049	50	-0.049	66	-4.3052
ENSMUSG00000035305.5	Ror1	ENSMUST00000039630.5	10090	mmu-miR-30b-5p	2	2539	2545	-0.302	96	-0.053	67	-3.9475
ENSMUSG00000032238.12	Rora	ENSMUST00000034766.8	10090	mmu-miR-30b-5p	3	821	828	-0.069	58	-0.068	71	-4.1292
ENSMUSG00000032238.12	Rora	ENSMUST00000034766.8	10090	mmu-miR-30b-5p	3	6156	6163	-0.03	33	-0.026	55	-4.0686
ENSMUSG00000032238.12	Rora	ENSMUST00000034766.8	10090	mmu-miR-30b-5p	2	6944	6950	-0.148	80	-0.128	83	-3.2387
ENSMUSG00000000751.8	Rpa1	ENSMUST00000092907.6	10090	mmu-miR-30b-5p	2	1195	1201	-0.02	19	-0.001	22	-3.6955
ENSMUSG00000028106.9	Rprd2	ENSMUST00000090791.3	10090	mmu-miR-30b-5p	2	2190	2196	-0.125	75	-0.058	68	-3.4091
ENSMUSG00000023809.9	Rps6ka2	ENSMUST00000024575.6	10090	mmu-miR-30b-5p	1	2823	2829	-0.01	10	-0.01	40	-2.5481
ENSMUSG00000023809.9	Rps6ka2	ENSMUST00000024575.6	10090	mmu-miR-30b-5p	1	2844	2850	-0.053	52	-0.053	67	-2.589
ENSMUSG00000021180.8	Rps6ka5	ENSMUST00000043599.6	10090	mmu-miR-30b-5p	3	1283	1290	-0.186	87	-0.186	91	-4.2531
ENSMUSG00000020516.10	Rps6kb1	ENSMUST00000154617.2	10090	mmu-miR-30b-5p	2	2238	2244	-0.066	57	-0.041	63	-3.4576
ENSMUSG00000026174.9	Rqcd1	ENSMUST00000087215.6	10090	mmu-miR-30b-5p	2	453	459	-0.238	93	-0.236	94	-3.9704
ENSMUSG00000026174.9	Rqcd1	ENSMUST00000087215.6	10090	mmu-miR-30b-5p	3	548	555	-0.218	91	-0.215	93	-3.9544
ENSMUSG00000031880.6	Rrad	ENSMUST00000034351.6	10090	mmu-miR-30b-5p	3	334	341	-0.514	99	-0.51	99	-4.4386
ENSMUSG00000028278.9	Rragd	ENSMUST00000098190.4	10090	mmu-miR-30b-5p	2	3302	3308	-0.02	19	-0.01	40	-4.0286
ENSMUSG00000035049.3	Rrp12	ENSMUST00000038677.3	10090	mmu-miR-30b-5p	3	1443	1450	-0.03	33	-0.003	28	-3.9586
ENSMUSG00000043811.5	Rtn4r	ENSMUST00000059589.5	10090	mmu-miR-30b-5p	3	144	151	-0.245	93	-0.245	95	-4.0087
ENSMUSG00000022952.11	Runx1	ENSMUST00000023673.8	10090	mmu-miR-30b-5p	3	721	728	-0.28	95	-0.207	92	-5.1051
ENSMUSG00000022952.11	Runx1	ENSMUST00000023673.8	10090	mmu-miR-30b-5p	2	3208	3214	-0.139	78	-0.099	78	-3.7873
ENSMUSG00000039153.11	Runx2	ENSMUST00000113572.3	10090	mmu-miR-30b-5p	2	3457	3463	-0.103	70	-0.099	78
ENSMUSG00000039153.11	Runx2	ENSMUST00000113572.3	10090	mmu-miR-30b-5p	3	3468	3475	-0.173	85	-0.166	89	-4.236
ENSMUSG00000028133.12	Rwdd3	ENSMUST00000170781.1	10090	mmu-miR-30b-5p	2	508	514	-0.32	97	-0.025	54	-3.6924
ENSMUSG00000028133.12	Rwdd3	ENSMUST00000170781.1	10090	mmu-miR-30b-5p	3	2767	2774	-0.314	97	-0.007	36	-4.51
ENSMUSG00000031568.11	Rwdd4a	ENSMUST00000033973.8	10090	mmu-miR-30b-5p	2	2037	2043	-0.249	93	-0.135	84	-3.5106
ENSMUSG00000027547.12	Sall4	ENSMUST00000075044.4	10090	mmu-miR-30b-5p	3	1557	1564	-0.146	80	-0.145	86	-3.6863
ENSMUSG00000021838.11	Samd4	ENSMUST00000100672.4	10090	mmu-miR-30b-5p	3	595	602	-0.258	94	-0.254	95	-4.9747
ENSMUSG00000021770.5	Samd8	ENSMUST00000119430.1	10090	mmu-miR-30b-5p	2	1114	1120	-0.02	19	-0.006	35	-3.1298
ENSMUSG00000021770.5	Samd8	ENSMUST00000119430.1	10090	mmu-miR-30b-5p	3	2055	2062	-0.03	33	-0.009	39	-3.9698
ENSMUSG00000021770.5	Samd8	ENSMUST00000119430.1	10090	mmu-miR-30b-5p	3	2169	2176	-0.076	61	-0.023	53	-4.6837
ENSMUSG00000023927.10	Satb1	ENSMUST00000144331.2	10090	mmu-miR-30b-5p	1	1032	1038	-0.19	88	-0.143	85	-3.5506
ENSMUSG00000038331.10	Satb2	ENSMUST00000042857.8	10090	mmu-miR-30b-5p	2	1848	1854	-0.162	83	-0.162	88	-3.6521
ENSMUSG00000036529.12	Sbf1	ENSMUST00000123791.2	10090	mmu-miR-30b-5p	3	78	85	-0.112	72	-0.112	80	-3.8715
ENSMUSG00000042978.9	Sbk1	ENSMUST00000056028.9	10090	mmu-miR-30b-5p	1	1245	1251	-0.142	79	-0.142	85	-2.9684
ENSMUSG00000042978.9	Sbk1	ENSMUST00000056028.9	10090	mmu-miR-30b-5p	2	1754	1760	-0.09	66	-0.09	77	-3.3239
ENSMUSG00000022983.10	Scaf4	ENSMUST00000163419.2	10090	mmu-miR-30b-5p	1	229	235	-0.252	94	-0.252	95	-3.5926
ENSMUSG00000021687.9	Scamp1	ENSMUST00000022197.9	10090	mmu-miR-30b-5p	2	2556	2562	-0.232	92	-0.028	56	-3.5415
ENSMUSG00000022032.9	Scara5	ENSMUST00000022610.9	10090	mmu-miR-30b-5p	3	1505	1512	-0.159	82	-0.159	88	-4.5457
ENSMUSG00000022032.9	Scara5	ENSMUST00000022610.9	10090	mmu-miR-30b-5p	1	1838	1844	-0.156	82	-0.156	87	-3.6256
ENSMUSG00000064329.8	Scn1a	ENSMUST00000112366.2	10090	mmu-miR-30b-5p	3	41	48	-0.213	90	-0.213	93	-4.6101
ENSMUSG00000075318.7	Scn2a1	ENSMUST00000028377.8	10090	mmu-miR-30b-5p	3	65	72	-0.03	33	-0.03	57	-3.8547
ENSMUSG00000075318.7	Scn2a1	ENSMUST00000028377.8	10090	mmu-miR-30b-5p	2	466	472	-0.067	58	-0.067	71	-4.0351
ENSMUSG00000057182.9	Scn3a	ENSMUST00000066432.6	10090	mmu-miR-30b-5p	3	81	88	-0.23	92	-0.23	94	-4.6101
ENSMUSG00000049281.10	Scn3b	ENSMUST00000171835.3	10090	mmu-miR-30b-5p	3	2266	2273	-0.197	89	-0.191	91	-4.3216
ENSMUSG00000075316.6	Scn9a	ENSMUST00000100064.3	10090	mmu-miR-30b-5p	3	20	27	-0.174	85	-0.174	90	-3.8547
ENSMUSG00000075316.6	Scn9a	ENSMUST00000100064.3	10090	mmu-miR-30b-5p	3	3213	3220	-0.162	83	-0.162	88	-4.0899
ENSMUSG00000026584.9	Scyl3	ENSMUST00000027876.5	10090	mmu-miR-30b-5p	3	437	444	-0.111	72	-0.089	76	-4.2442
ENSMUSG00000029415.1	Sdad1	ENSMUST00000031364.1	10090	mmu-miR-30b-5p	3	70	77	-0.277	95	-0.277	96	-4.7326
ENSMUSG00000041592.11	Sdk2	ENSMUST00000041627.8	10090	mmu-miR-30b-5p	3	3295	3302	-0.03	33	-0.03	57	-4.6837
ENSMUSG00000045954.7	Sdpr	ENSMUST00000051572.7	10090	mmu-miR-30b-5p	2	2909	2915	-0.086	64	-0.001	23	-3.4114
ENSMUSG00000003585.8	Sec14l2	ENSMUST00000003681.7	10090	mmu-miR-30b-5p	1	1208	1214	-0.163	83	-0.158	88	-3.5506
ENSMUSG00000020986.8	Sec23a	ENSMUST00000021375.6	10090	mmu-miR-30b-5p	3	963	970	-0.342	97	-0.323	98	-4.2578
ENSMUSG00000036391.11	Sec24a	ENSMUST00000109097.3	10090	mmu-miR-30b-5p	3	1101	1108	-0.03	33	-0.008	38	-4.5539
ENSMUSG00000036391.11	Sec24a	ENSMUST00000109097.3	10090	mmu-miR-30b-5p	3	1276	1283	-0.03	33	-0.008	38	-4.0985
ENSMUSG00000025816.10	Sec61a2	ENSMUST00000102981.4	10090	mmu-miR-30b-5p	1	184	190	-0.229	92	-0.225	94	-3.7474
ENSMUSG00000027706.7	Sec62	ENSMUST00000029256.7	10090	mmu-miR-30b-5p	3	1964	1971	-0.088	65	-0.004	31	-4.7161
ENSMUSG00000029189.6	Sel1l3	ENSMUST00000031090.6	10090	mmu-miR-30b-5p	1	524	530	-0.206	90	-0.15	87	-3.6051
ENSMUSG00000026580.11	Selp	ENSMUST00000162746.1	10090	mmu-miR-30b-5p	3	561	568	-0.042	46	-0.042	63	-4.3173
ENSMUSG00000028883.12	Sema3a	ENSMUST00000030714.7	10090	mmu-miR-30b-5p	3	99	106	-0.236	93	-0.236	94	-4.7151
ENSMUSG00000001227.6	Sema6b	ENSMUST00000001256.5	10090	mmu-miR-30b-5p	3	900	907	-0.336	97	-0.288	97	-4.0686
ENSMUSG00000027200.12	Sema6d	ENSMUST00000103239.4	10090	mmu-miR-30b-5p	3	739	746	-0.033	41	-0.032	59	-4.8708
ENSMUSG00000058013.8	Sept11	ENSMUST00000074733.7	10090	mmu-miR-30b-5p	3	4229	4236	-0.03	33	-0.003	29	-4.2157
ENSMUSG00000050379.10	Sept6	ENSMUST00000053456.5	10090	mmu-miR-30b-5p	2	2921	2927	-0.072	59	-0.007	36	-2.9832
ENSMUSG00000001833.11	Sept7	ENSMUST00000115272.3	10090	mmu-miR-30b-5p	3	314	321	-0.386	98	-0.386	98	-4.9018
ENSMUSG00000018398.13	Sept8	ENSMUST00000117061.2	10090	mmu-miR-30b-5p	3	304	311	-0.03	33	-0.03	57	-3.6781
ENSMUSG00000037411.5	Serpine1	ENSMUST00000041388.5	10090	mmu-miR-30b-5p	3	573	580	-0.129	76	-0.129	83	-4.149
ENSMUSG00000038384.11	Setd1b	ENSMUST00000163030.3	10090	mmu-miR-30b-5p	2	808	814	-0.066	57	-0.066	71	-4.1148
ENSMUSG00000056770.10	Setd3	ENSMUST00000071095.8	10090	mmu-miR-30b-5p	2	574	580	-0.178	86	-0.136	84	-3.9704
ENSMUSG00000034269.7	Setd5	ENSMUST00000042889.6	10090	mmu-miR-30b-5p	2	1192	1198	-0.161	83	-0.161	88	-3.5786
ENSMUSG00000034269.7	Setd5	ENSMUST00000042889.6	10090	mmu-miR-30b-5p	3	1882	1889	-0.089	65	-0.089	76	-3.6075
ENSMUSG00000037111.8	Setd7	ENSMUST00000037141.7	10090	mmu-miR-30b-5p	3	5795	5802	-0.131	76	-0.046	65	-4.5092
ENSMUSG00000029156.10	Sgcb	ENSMUST00000081170.7	10090	mmu-miR-30b-5p	3	2718	2725	-0.243	93	-0.063	70	-4.3295
ENSMUSG00000025915.9	Sgk3	ENSMUST00000168907.2	10090	mmu-miR-30b-5p	1	308	314	-0.238	93	-0.229	94	-3.3064
ENSMUSG00000050931.6	Sgms2	ENSMUST00000090246.4	10090	mmu-miR-30b-5p	2	3036	3042	-0.089	65	-0.031	59	-3.6743
ENSMUSG00000050931.6	Sgms2	ENSMUST00000090246.4	10090	mmu-miR-30b-5p	1	3461	3467	-0.163	83	-0.056	68	-3.1001
ENSMUSG00000042594.11	Sh2b3	ENSMUST00000086310.2	10090	mmu-miR-30b-5p	3	139	146	-0.095	67	-0.095	78	-4.1515
ENSMUSG00000053617.6	Sh3pxd2a	ENSMUST00000081619.3	10090	mmu-miR-30b-5p	3	2420	2427	-0.03	33	-0.026	55	-4.1456
ENSMUSG00000053617.6	Sh3pxd2a	ENSMUST00000081619.3	10090	mmu-miR-30b-5p	3	6752	6759	-0.037	43	-0.032	59	-3.5619
ENSMUSG00000031642.8	Sh3rf1	ENSMUST00000034060.5	10090	mmu-miR-30b-5p	3	295	302	-0.291	95	-0.288	97	-4.7044
ENSMUSG00000024976.8	Shoc2	ENSMUST00000169861.2	10090	mmu-miR-30b-5p	3	466	473	-0.361	98	-0.304	97	-5.0367
ENSMUSG00000036432.8	Siah2	ENSMUST00000070368.7	10090	mmu-miR-30b-5p	3	712	719	-0.344	97	-0.068	71	-4.4296
ENSMUSG00000034135.9	Sik3	ENSMUST00000126865.2	10090	mmu-miR-30b-5p	2	1761	1767	-0.02	19	-0.017	46	-3.2131
ENSMUSG00000020063.11	Sirt1	ENSMUST00000120239.2	10090	mmu-miR-30b-5p	2	72	78	-0.218	91	-0.218	93	-3.7895
ENSMUSG00000051367.8	Six1	ENSMUST00000050029.7	10090	mmu-miR-30b-5p	1	555	561	-0.186	87	-0.184	90	-3.6954
ENSMUSG00000051367.8	Six1	ENSMUST00000050029.7	10090	mmu-miR-30b-5p	2	1248	1254	-0.096	68	-0.074	73	-3.4524
ENSMUSG00000034460.9	Six4	ENSMUST00000043208.7	10090	mmu-miR-30b-5p	2	414	420	-0.204	89	-0.193	91	-3.9704
ENSMUSG00000054074.9	Skida1	ENSMUST00000091420.5	10090	mmu-miR-30b-5p	2	1679	1685	-0.135	77	-0.01	39	-3.9012
ENSMUSG00000027660.11	Skil	ENSMUST00000118470.2	10090	mmu-miR-30b-5p	1	3809	3815	-0.378	98	-0.323	98	-3.7949
ENSMUSG00000054115.6	Skp2	ENSMUST00000110585.3	10090	mmu-miR-30b-5p	3	4662	4669	-0.23	92	-0.229	94	-4.6941
ENSMUSG00000027130.10	Slc12a6	ENSMUST00000028549.8	10090	mmu-miR-30b-5p	3	2575	2582	-0.152	81	-0.012	42	-4.6022
ENSMUSG00000005089.10	Slc1a2	ENSMUST00000080210.4	10090	mmu-miR-30b-5p	2	110	116	-0.181	86	-0.166	89	-3.8894
ENSMUSG00000038267.9	Slc22a23	ENSMUST00000040336.6	10090	mmu-miR-30b-5p	1	71	77	-0.092	66	-0.092	77	-2.951
ENSMUSG00000020100.10	Slc29a3	ENSMUST00000119595.2	10090	mmu-miR-30b-5p	2	4343	4349	-0.154	82	-0.136	84	-3.3502
ENSMUSG00000005802.7	Slc30a4	ENSMUST00000005952.5	10090	mmu-miR-30b-5p	3	184	191	-0.155	82	-0.152	87	-4.0899
ENSMUSG00000027957.8	Slc35a3	ENSMUST00000029569.3	10090	mmu-miR-30b-5p	3	2740	2747	-0.039	44	-0.032	59	-4.0868
ENSMUSG00000022664.6	Slc35a5	ENSMUST00000023344.4	10090	mmu-miR-30b-5p	3	1150	1157	-0.076	61	-0.072	72	-3.9847
ENSMUSG00000049922.8	Slc35c1	ENSMUST00000067631.6	10090	mmu-miR-30b-5p	3	94	101	-0.229	92	-0.229	94	-4.3723
ENSMUSG00000038602.7	Slc35f1	ENSMUST00000105473.2	10090	mmu-miR-30b-5p	3	1962	1969	-0.271	95	-0.258	95	-4.6837
ENSMUSG00000057060.7	Slc35f3	ENSMUST00000108759.2	10090	mmu-miR-30b-5p	2	1032	1038	-0.088	65	-0.068	71	-3.4153
ENSMUSG00000057060.7	Slc35f3	ENSMUST00000108759.2	10090	mmu-miR-30b-5p	1	1122	1128	-0.193	88	-0.147	86	-3.7474
ENSMUSG00000021852.8	Slc35f4	ENSMUST00000138884.2	10090	mmu-miR-30b-5p	1	133	139	-0.32	97	-0.32	97	-3.7639
ENSMUSG00000020261.10	Slc36a1	ENSMUST00000108872.3	10090	mmu-miR-30b-5p	3	1167	1174	-0.03	33	-0.03	57	-4.9933
ENSMUSG00000020261.10	Slc36a1	ENSMUST00000108872.3	10090	mmu-miR-30b-5p	3	2855	2862	-0.032	41	-0.03	57	-3.8715
ENSMUSG00000023169.9	Slc38a1	ENSMUST00000088452.5	10090	mmu-miR-30b-5p	1	76	82	-0.165	84	-0.165	88	-3.1494
ENSMUSG00000022462.6	Slc38a2	ENSMUST00000023099.6	10090	mmu-miR-30b-5p	3	1261	1268	-0.129	76	-0.115	81	-4.4366
ENSMUSG00000022464.8	Slc38a4	ENSMUST00000023101.4	10090	mmu-miR-30b-5p	3	1144	1151	-0.146	80	-0.077	74	-3.9544
ENSMUSG00000036534.5	Slc38a7	ENSMUST00000040481.3	10090	mmu-miR-30b-5p	3	632	639	-0.231	92	-0.045	64	-4.5413
ENSMUSG00000025986.6	Slc39a10	ENSMUST00000027131.5	10090	mmu-miR-30b-5p	3	1180	1187	-0.03	33	-0.011	41	-4.0119
ENSMUSG00000034591.5	Slc41a2	ENSMUST00000039956.5	10090	mmu-miR-30b-5p	3	271	278	-0.34	97	-0.237	94	-4.7151
ENSMUSG00000030769.10	Slc5a11	ENSMUST00000033035.7	10090	mmu-miR-30b-5p	2	38	44	-0.343	97	-0.343	98	-3.4468
ENSMUSG00000089774.2	Slc5a3	ENSMUST00000113975.2	10090	mmu-miR-30b-5p	2	81	87	-0.056	53	-0.056	68	-4.1201
ENSMUSG00000030096.7	Slc6a6	ENSMUST00000032185.7	10090	mmu-miR-30b-5p	2	35	41	-0.063	56	-0.063	70	-3.462
ENSMUSG00000030096.7	Slc6a6	ENSMUST00000032185.7	10090	mmu-miR-30b-5p	1	67	73	-0.129	76	-0.129	83	-2.951
ENSMUSG00000028542.12	Slc6a9	ENSMUST00000030269.8	10090	mmu-miR-30b-5p	3	144	151	-0.213	90	-0.213	93	-3.8223
ENSMUSG00000030495.7	Slc7a10	ENSMUST00000001854.6	10090	mmu-miR-30b-5p	3	30	37	-0.573	99	-0.515	99	-4.0331
ENSMUSG00000027737.5	Slc7a11	ENSMUST00000029297.4	10090	mmu-miR-30b-5p	3	4296	4303	-0.03	33	-0.027	55	-4.3766
ENSMUSG00000031904.4	Slc7a6	ENSMUST00000034378.3	10090	mmu-miR-30b-5p	3	1582	1589	-0.112	72	-0.01	40	-4.4386
ENSMUSG00000039463.9	Slc9a8	ENSMUST00000047815.7	10090	mmu-miR-30b-5p	3	378	385	-0.159	82	-0.158	87	-4.3962
ENSMUSG00000025938.11	Slco5a1	ENSMUST00000188454.1	10090	mmu-miR-30b-5p	1	5240	5246	-0.171	85	-0.166	89	-2.5422
ENSMUSG00000031681.9	Smad1	ENSMUST00000066091.8	10090	mmu-miR-30b-5p	1	174	180	-0.208	90	-0.208	93	-3.4966
ENSMUSG00000026155.8	Smap1	ENSMUST00000027339.8	10090	mmu-miR-30b-5p	3	735	742	-0.403	98	-0.192	91	-4.1456
ENSMUSG00000078619.5	Smarcd2	ENSMUST00000106843.2	10090	mmu-miR-30b-5p	3	339	346	-0.132	77	-0.13	83	-4.0087
ENSMUSG00000037822.7	Smim14	ENSMUST00000139122.2	10090	mmu-miR-30b-5p	2	522	528	-0.292	96	-0.285	96	-3.8873
ENSMUSG00000042821.7	Snai1	ENSMUST00000052631.7	10090	mmu-miR-30b-5p	3	630	637	-0.413	99	-0.407	99	-4.8023
ENSMUSG00000009894.10	Snap47	ENSMUST00000120940.2	10090	mmu-miR-30b-5p	3	7262	7269	-0.03	33	0	0	-3.4494
ENSMUSG00000001018.10	Snapin	ENSMUST00000149884.1	10090	mmu-miR-30b-5p	3	994	1001	-0.33	97	-0.309	97	-4.6495
ENSMUSG00000027534.11	Snx16	ENSMUST00000099223.5	10090	mmu-miR-30b-5p	1	99	105	-0.328	97	-0.328	98	-3.6271
ENSMUSG00000042364.10	Snx18	ENSMUST00000109241.3	10090	mmu-miR-30b-5p	3	419	426	-0.207	90	-0.077	74	-4.2157
ENSMUSG00000028136.10	Snx27	ENSMUST00000029783.10	10090	mmu-miR-30b-5p	1	1420	1426	-0.194	88	-0.18	90	-3.6071
ENSMUSG00000071669.9	Snx29	ENSMUST00000180792.2	10090	mmu-miR-30b-5p	1	3619	3625	-0.204	89	-0.149	87	-2.7633
ENSMUSG00000028385.9	Snx30	ENSMUST00000030080.6	10090	mmu-miR-30b-5p	2	5619	5625	-0.228	92	-0.199	92	-4.2385
ENSMUSG00000032733.5	Snx33	ENSMUST00000050916.5	10090	mmu-miR-30b-5p	3	1083	1090	-0.19	88	-0.173	89	-4.3382
ENSMUSG00000005656.8	Snx6	ENSMUST00000005798.8	10090	mmu-miR-30b-5p	3	1184	1191	-0.16	83	0	0	-4.7326
ENSMUSG00000029560.8	Snx8	ENSMUST00000031539.7	10090	mmu-miR-30b-5p	3	1221	1228	-0.302	96	-0.181	90	-3.9698
ENSMUSG00000038248.8	Sobp	ENSMUST00000040275.8	10090	mmu-miR-30b-5p	2	1396	1402	-0.222	91	-0.197	92	-3.5565
ENSMUSG00000038037.4	Socs1	ENSMUST00000038099.4	10090	mmu-miR-30b-5p	3	273	280	-0.477	99	-0.447	99	-4.2943
ENSMUSG00000053113.3	Socs3	ENSMUST00000054002.3	10090	mmu-miR-30b-5p	3	1261	1268	-0.447	99	-0.415	99	-4.6492
ENSMUSG00000056153.9	Socs6	ENSMUST00000070116.6	10090	mmu-miR-30b-5p	1	57	63	-0.189	87	-0.189	91	-3.2664
ENSMUSG00000056153.9	Socs6	ENSMUST00000070116.6	10090	mmu-miR-30b-5p	1	3810	3816	-0.143	79	-0.063	70	-3.8261
ENSMUSG00000022961.12	Son	ENSMUST00000122302.2	10090	mmu-miR-30b-5p	2	337	343	-0.286	95	-0.284	96	-3.927
ENSMUSG00000031626.11	Sorbs2	ENSMUST00000171337.3	10090	mmu-miR-30b-5p	1	516	522	-0.15	81	-0.15	87	-3.1836
ENSMUSG00000063434.5	Sorcs3	ENSMUST00000078880.5	10090	mmu-miR-30b-5p	2	100	106	-0.13	76	-0.13	83	-3.4407
ENSMUSG00000024241.6	Sos1	ENSMUST00000068714.5	10090	mmu-miR-30b-5p	3	511	518	-0.19	88	-0.184	90	-3.8474
ENSMUSG00000063632.6	Sox11	ENSMUST00000079063.6	10090	mmu-miR-30b-5p	3	6577	6584	-0.15	81	-0.068	71	-3.7475
ENSMUSG00000051817.8	Sox12	ENSMUST00000182625.1	10090	mmu-miR-30b-5p	3	39	46	-0.129	76	-0.129	83	-4.1775
ENSMUSG00000076431.4	Sox4	ENSMUST00000067230.5	10090	mmu-miR-30b-5p	3	1907	1914	-0.2	89	-0.199	92	-4.0921
ENSMUSG00000000567.5	Sox9	ENSMUST00000000579.2	10090	mmu-miR-30b-5p	3	2210	2217	-0.334	97	-0.282	96	-5.0367
ENSMUSG00000025323.9	Sp4	ENSMUST00000026367.9	10090	mmu-miR-30b-5p	1	40	46	-0.19	88	-0.19	91	-3.2712
ENSMUSG00000025323.9	Sp4	ENSMUST00000026367.9	10090	mmu-miR-30b-5p	3	1612	1619	-0.062	55	-0.062	70	-4.0608
ENSMUSG00000024068.6	Spast	ENSMUST00000024869.6	10090	mmu-miR-30b-5p	1	81	87	-0.109	71	-0.109	80	-3.132
ENSMUSG00000024068.6	Spast	ENSMUST00000024869.6	10090	mmu-miR-30b-5p	3	969	976	-0.171	85	-0.124	83	-4.1515
ENSMUSG00000024068.6	Spast	ENSMUST00000024869.6	10090	mmu-miR-30b-5p	3	1287	1294	-0.251	93	-0.179	90	-4.5487
ENSMUSG00000054408.9	Spcs3	ENSMUST00000067476.8	10090	mmu-miR-30b-5p	2	2689	2695	-0.226	92	-0.152	87	-4.0815
ENSMUSG00000040761.11	Spen	ENSMUST00000078886.4	10090	mmu-miR-30b-5p	3	185	192	-0.11	71	-0.11	80	-4.3533
ENSMUSG00000040761.11	Spen	ENSMUST00000078886.4	10090	mmu-miR-30b-5p	1	585	591	-0.162	83	-0.162	88	-3.3579
ENSMUSG00000026163.12	Sphkap	ENSMUST00000160953.2	10090	mmu-miR-30b-5p	2	1596	1602	-0.176	86	-0.176	90	-3.9871
ENSMUSG00000041974.9	Spidr	ENSMUST00000040248.7	10090	mmu-miR-30b-5p	3	3702	3709	-0.03	33	-0.002	27	-3.6602
ENSMUSG00000043461.8	Sptssb	ENSMUST00000171529.2	10090	mmu-miR-30b-5p	3	417	424	-0.485	99	-0.336	98	-4.4916
ENSMUSG00000030257.11	Srgap3	ENSMUST00000088373.5	10090	mmu-miR-30b-5p	3	4504	4511	-0.03	33	-0.005	33	-4.0442
ENSMUSG00000024097.10	Srsf7	ENSMUST00000063417.9	10090	mmu-miR-30b-5p	3	36	43	-0.628	99	-0.628	99	-4.7326
ENSMUSG00000003992.9	Ssbp2	ENSMUST00000004094.9	10090	mmu-miR-30b-5p	1	384	390	-0.164	83	-0.164	88	-2.6041
ENSMUSG00000042121.11	Ssh1	ENSMUST00000159592.2	10090	mmu-miR-30b-5p	2	1068	1074	-0.02	19	-0.016	45	-3.2328
ENSMUSG00000042121.11	Ssh1	ENSMUST00000159592.2	10090	mmu-miR-30b-5p	1	4405	4411	-0.11	71	-0.085	76	-3.7514
ENSMUSG00000037926.10	Ssh2	ENSMUST00000037912.6	10090	mmu-miR-30b-5p	2	3564	3570	-0.106	70	-0.1	79	-3.9704
ENSMUSG00000036825.7	Ssx2ip	ENSMUST00000106153.3	10090	mmu-miR-30b-5p	3	553	560	-0.077	61	-0.048	65	-3.7618
ENSMUSG00000040710.5	St8sia4	ENSMUST00000043336.5	10090	mmu-miR-30b-5p	3	259	266	-0.215	91	-0.215	93	-3.7696
ENSMUSG00000003418.10	St8sia6	ENSMUST00000003509.8	10090	mmu-miR-30b-5p	3	5554	5561	-0.159	82	-0.127	83	-4.4344
ENSMUSG00000032502.8	Stac	ENSMUST00000035083.7	10090	mmu-miR-30b-5p	3	1033	1040	-0.41	98	-0.41	99	-4.409
ENSMUSG00000025862.9	Stag2	ENSMUST00000115073.3	10090	mmu-miR-30b-5p	3	387	394	-0.137	78	-0.134	84	-4.0686
ENSMUSG00000004040.11	Stat3	ENSMUST00000103114.2	10090	mmu-miR-30b-5p	3	3672	3679	-0.116	73	-0.001	20	-4.2976
ENSMUSG00000014813.8	Stc1	ENSMUST00000014957.8	10090	mmu-miR-30b-5p	3	1531	1538	-0.03	33	-0.029	56	-4.416
ENSMUSG00000039156.14	Stim2	ENSMUST00000117661.3	10090	mmu-miR-30b-5p	1	234	240	-0.112	72	-0.112	80	-3.2567
ENSMUSG00000039156.14	Stim2	ENSMUST00000117661.3	10090	mmu-miR-30b-5p	2	365	371	-0.172	85	-0.172	89	-2.9565
ENSMUSG00000039156.14	Stim2	ENSMUST00000117661.3	10090	mmu-miR-30b-5p	3	868	875	-0.139	78	-0.133	84	-4.3846
ENSMUSG00000037885.13	Stk35	ENSMUST00000165413.3	10090	mmu-miR-30b-5p	2	3109	3115	-0.204	89	-0.13	83	-3.9871
ENSMUSG00000037885.13	Stk35	ENSMUST00000165413.3	10090	mmu-miR-30b-5p	3	3131	3138	-0.03	33	-0.02	48	-3.5108
ENSMUSG00000027030.10	Stk39	ENSMUST00000102715.3	10090	mmu-miR-30b-5p	3	1407	1414	-0.321	97	-0.061	69	-4.5632
ENSMUSG00000038143.9	Stox2	ENSMUST00000110367.3	10090	mmu-miR-30b-5p	3	306	313	-0.067	58	-0.067	71	-4.4682
ENSMUSG00000038143.9	Stox2	ENSMUST00000110367.3	10090	mmu-miR-30b-5p	3	1518	1525	-0.03	33	-0.03	57	-4.4815
ENSMUSG00000038143.9	Stox2	ENSMUST00000110367.3	10090	mmu-miR-30b-5p	1	2950	2956	-0.105	70	-0.098	78	-3.5926
ENSMUSG00000038143.9	Stox2	ENSMUST00000110367.3	10090	mmu-miR-30b-5p	3	4560	4567	-0.03	33	-0.023	52	-4.6293
ENSMUSG00000026915.11	Strbp	ENSMUST00000028279.4	10090	mmu-miR-30b-5p	1	2657	2663	-0.08	62	-0.019	48	-3.0937
ENSMUSG00000014601.9	Strip1	ENSMUST00000064759.5	10090	mmu-miR-30b-5p	3	659	666	-0.305	96	-0.2	92	-4.3766
ENSMUSG00000027522.10	Stx16	ENSMUST00000087908.4	10090	mmu-miR-30b-5p	1	274	280	-0.151	81	-0.15	87	-3.0975
ENSMUSG00000029428.8	Stx2	ENSMUST00000031378.8	10090	mmu-miR-30b-5p	3	1877	1884	-0.299	96	-0.294	97	-4.1456
ENSMUSG00000019790.11	Stxbp5	ENSMUST00000038213.8	10090	mmu-miR-30b-5p	3	1578	1585	-0.11	71	-0.07	72	-4.7326
ENSMUSG00000053205.8	Styx	ENSMUST00000111835.2	10090	mmu-miR-30b-5p	1	2985	2991	-0.209	90	-0.209	93	-2.8462
ENSMUSG00000014867.4	Surf4	ENSMUST00000015011.4	10090	mmu-miR-30b-5p	1	356	362	-0.185	87	-0.176	90	-3.1901
ENSMUSG00000026646.11	Suv39h2	ENSMUST00000027956.3	10090	mmu-miR-30b-5p	3	2953	2960	-0.062	55	-0.004	31	-4.2913
ENSMUSG00000052748.9	Swt1	ENSMUST00000064771.6	10090	mmu-miR-30b-5p	2	650	656	-0.213	90	-0.2	92	-3.373
ENSMUSG00000007021.4	Syngr3	ENSMUST00000007236.4	10090	mmu-miR-30b-5p	3	1009	1016	-0.413	99	-0.413	99	-4.3404
ENSMUSG00000020570.9	Sypl	ENSMUST00000076698.6	10090	mmu-miR-30b-5p	3	271	278	-0.328	97	-0.282	96	-3.6075
ENSMUSG00000035476.4	Tab3	ENSMUST00000048250.4	10090	mmu-miR-30b-5p	3	946	953	-0.082	63	-0.082	75	-4.2788
ENSMUSG00000029196.9	Tada2b	ENSMUST00000031097.7	10090	mmu-miR-30b-5p	2	1215	1221	-0.02	19	-0.018	47	-2.5673
ENSMUSG00000054321.6	Taf4b	ENSMUST00000169862.1	10090	mmu-miR-30b-5p	2	26	32	-0.077	61	-0.077	74	-3.0331
ENSMUSG00000017291.8	Taok1	ENSMUST00000017435.5	10090	mmu-miR-30b-5p	2	148	154	-0.164	83	-0.164	88	-3.4576
ENSMUSG00000017291.8	Taok1	ENSMUST00000017435.5	10090	mmu-miR-30b-5p	3	1026	1033	-0.03	33	-0.03	57	-3.6515
ENSMUSG00000017291.8	Taok1	ENSMUST00000017435.5	10090	mmu-miR-30b-5p	3	5838	5845	-0.03	33	-0.017	45	-4.1989
ENSMUSG00000039033.6	Tasp1	ENSMUST00000110079.3	10090	mmu-miR-30b-5p	3	309	316	-0.326	97	-0.326	98	-3.9544
ENSMUSG00000042492.7	Tbc1d10b	ENSMUST00000120705.1	10090	mmu-miR-30b-5p	3	685	692	-0.276	95	-0.276	96	-4.7151
ENSMUSG00000020130.8	Tbc1d15	ENSMUST00000020339.8	10090	mmu-miR-30b-5p	3	444	451	-0.366	98	-0.178	90	-5.022
ENSMUSG00000037410.8	Tbc1d2b	ENSMUST00000041767.8	10090	mmu-miR-30b-5p	3	263	270	-0.03	33	-0.03	57	-3.5108
ENSMUSG00000027630.8	Tbl1xr1	ENSMUST00000063988.8	10090	mmu-miR-30b-5p	3	4947	4954	-0.11	71	-0.039	62	-4.6495
ENSMUSG00000027630.8	Tbl1xr1	ENSMUST00000063988.8	10090	mmu-miR-30b-5p	3	4961	4968	-0.03	33	-0.011	41	-4.0416
ENSMUSG00000071359.8	Tbpl1	ENSMUST00000127698.2	10090	mmu-miR-30b-5p	1	180	186	-0.272	95	-0.272	96	-3.3506
ENSMUSG00000031241.12	Tbx22	ENSMUST00000168174.3	10090	mmu-miR-30b-5p	3	3135	3142	-0.232	92	-0.232	94	-4.236
ENSMUSG00000053477.10	Tcf4	ENSMUST00000078486.7	10090	mmu-miR-30b-5p	2	2680	2686	-0.02	19	-0.019	47	-3.0941
ENSMUSG00000000782.10	Tcf7	ENSMUST00000086844.4	10090	mmu-miR-30b-5p	3	695	702	-0.121	74	-0.121	82	-4.2157
ENSMUSG00000027175.5	Tcp11l1	ENSMUST00000111118.2	10090	mmu-miR-30b-5p	1	178	184	-0.238	93	-0.231	94	-3.1802
ENSMUSG00000020034.7	Tcp11l2	ENSMUST00000020223.7	10090	mmu-miR-30b-5p	2	563	569	-0.336	97	-0.335	98	-3.7611
ENSMUSG00000034674.13	Tdg	ENSMUST00000151390.2	10090	mmu-miR-30b-5p	3	1269	1276	-0.116	73	-0.116	81	-3.9796
ENSMUSG00000016150.10	Tenm1	ENSMUST00000115059.2	10090	mmu-miR-30b-5p	3	4238	4245	-0.03	33	-0.03	57	-4.7119
ENSMUSG00000031561.10	Tenm3	ENSMUST00000190840.1	10090	mmu-miR-30b-5p	3	188	195	-0.218	91	-0.218	93	-4.5457
ENSMUSG00000047146.10	Tet1	ENSMUST00000050826.8	10090	mmu-miR-30b-5p	2	335	341	-0.066	57	-0.019	48	-3.997
ENSMUSG00000042386.7	Tex13	ENSMUST00000044179.7	10090	mmu-miR-30b-5p	3	1428	1435	-0.315	97	-0.314	97	-3.8682
ENSMUSG00000038482.10	Tfdp1	ENSMUST00000170909.1	10090	mmu-miR-30b-5p	3	752	759	-0.4	98	-0.4	99	-4.8438
ENSMUSG00000037820.10	Tgm2	ENSMUST00000103122.4	10090	mmu-miR-30b-5p	2	3779	3785	-0.02	19	0	12	-3.2514
ENSMUSG00000023885.8	Thbs2	ENSMUST00000170872.1	10090	mmu-miR-30b-5p	1	303	309	-0.156	82	-0.156	87	-3.0516
ENSMUSG00000021779.11	Thrb	ENSMUST00000091471.5	10090	mmu-miR-30b-5p	3	805	812	-0.03	33	-0.029	56	-4.2398
ENSMUSG00000071337.6	Tia1	ENSMUST00000095753.3	10090	mmu-miR-30b-5p	2	60	66	-0.196	89	-0.196	92	-4.0844
ENSMUSG00000020843.10	Timm22	ENSMUST00000021203.6	10090	mmu-miR-30b-5p	1	2672	2678	-0.135	77	0	15	-3.6565
ENSMUSG00000017466.4	Timp2	ENSMUST00000017610.4	10090	mmu-miR-30b-5p	1	2326	2332	-0.104	70	-0.054	67	-3.0516
ENSMUSG00000020044.8	Timp3	ENSMUST00000020234.8	10090	mmu-miR-30b-5p	3	3470	3477	-0.289	95	-0.225	94	-4.2553
ENSMUSG00000030126.12	Tmcc1	ENSMUST00000088896.4	10090	mmu-miR-30b-5p	3	109	116	-0.307	96	-0.307	97	-4.3766
ENSMUSG00000021248.8	Tmed10	ENSMUST00000040766.7	10090	mmu-miR-30b-5p	3	491	498	-0.314	97	-0.313	97	-4.577
ENSMUSG00000029390.8	Tmed2	ENSMUST00000060226.5	10090	mmu-miR-30b-5p	2	39	45	-0.228	92	-0.228	94	-3.1715
ENSMUSG00000032353.8	Tmed3	ENSMUST00000058488.7	10090	mmu-miR-30b-5p	3	194	201	-0.24	93	-0.24	95	-3.7518
ENSMUSG00000028347.9	Tmeff1	ENSMUST00000030032.7	10090	mmu-miR-30b-5p	3	365	372	-0.385	98	-0.26	95	-4.6062
ENSMUSG00000006526.6	Tmem110	ENSMUST00000006701.5	10090	mmu-miR-30b-5p	1	3645	3651	-0.148	80	-0.001	21	-3.3324
ENSMUSG00000049036.6	Tmem121	ENSMUST00000058491.6	10090	mmu-miR-30b-5p	3	382	389	-0.437	99	-0.437	99	-3.9491
ENSMUSG00000030615.6	Tmem126a	ENSMUST00000032844.5	10090	mmu-miR-30b-5p	2	4053	4059	-0.142	79	-0.004	31	-3.8198
ENSMUSG00000087370.2	Tmem170b	ENSMUST00000129449.1	10090	mmu-miR-30b-5p	2	5953	5959	-0.174	85	-0.151	87	-3.4755
ENSMUSG00000087370.2	Tmem170b	ENSMUST00000129449.1	10090	mmu-miR-30b-5p	3	6143	6150	-0.38	98	-0.326	98	-4.2943
ENSMUSG00000038141.8	Tmem181a	ENSMUST00000088940.4	10090	mmu-miR-30b-5p	3	120	127	-0.368	98	-0.368	98	-4.6022
ENSMUSG00000048022.11	Tmem229a	ENSMUST00000127247.3	10090	mmu-miR-30b-5p	2	749	755	-0.06	55	-0.06	69	-2.573
ENSMUSG00000055296.9	Tmem245	ENSMUST00000068792.7	10090	mmu-miR-30b-5p	1	12413	12419	-0.072	59	-0.064	70	-2.9129
ENSMUSG00000060044.7	Tmem26	ENSMUST00000080995.6	10090	mmu-miR-30b-5p	3	2773	2780	-0.073	60	-0.067	71	-4.56
ENSMUSG00000048772.10	Tmem53	ENSMUST00000106434.2	10090	mmu-miR-30b-5p	1	2954	2960	-0.184	87	-0.001	23	-4.0365
ENSMUSG00000028132.10	Tmem56	ENSMUST00000128909.2	10090	mmu-miR-30b-5p	3	3776	3783	-0.03	33	-0.023	53	-3.9229
ENSMUSG00000033808.11	Tmem87a	ENSMUST00000090046.6	10090	mmu-miR-30b-5p	3	588	595	-0.311	96	-0.301	97	-4.5539
ENSMUSG00000032186.9	Tmod2	ENSMUST00000064433.4	10090	mmu-miR-30b-5p	3	379	386	-0.124	75	-0.044	64	-4.0331
ENSMUSG00000058587.7	Tmod3	ENSMUST00000072232.7	10090	mmu-miR-30b-5p	2	1549	1555	-0.105	70	-0.075	73	-3.1218
ENSMUSG00000034757.10	Tmub2	ENSMUST00000036376.7	10090	mmu-miR-30b-5p	1	926	932	-0.148	80	0	0	-2.8974
ENSMUSG00000028602.7	Tnfrsf8	ENSMUST00000030339.7	10090	mmu-miR-30b-5p	2	1053	1059	-0.097	68	-0.097	78	-3.419
ENSMUSG00000027692.11	Tnik	ENSMUST00000159236.3	10090	mmu-miR-30b-5p	3	2522	2529	-0.03	33	-0.017	46	-4.4659
ENSMUSG00000009470.11	Tnpo1	ENSMUST00000109399.3	10090	mmu-miR-30b-5p	1	1038	1044	-0.126	75	-0.126	83	-3.8053
ENSMUSG00000009470.11	Tnpo1	ENSMUST00000109399.3	10090	mmu-miR-30b-5p	2	3082	3088	-0.02	19	-0.02	48	-3.2511
ENSMUSG00000052707.7	Tnrc6a	ENSMUST00000094053.5	10090	mmu-miR-30b-5p	2	434	440	-0.173	85	-0.173	89	-3.8443
ENSMUSG00000052707.7	Tnrc6a	ENSMUST00000094053.5	10090	mmu-miR-30b-5p	3	722	729	-0.075	61	-0.075	73	-4.3846
ENSMUSG00000052707.7	Tnrc6a	ENSMUST00000094053.5	10090	mmu-miR-30b-5p	2	761	767	-0.212	90	-0.212	93	-3.9475
ENSMUSG00000052707.7	Tnrc6a	ENSMUST00000094053.5	10090	mmu-miR-30b-5p	3	1521	1528	-0.167	84	-0.167	89	-4.3783
ENSMUSG00000047888.9	Tnrc6b	ENSMUST00000067689.7	10090	mmu-miR-30b-5p	3	2709	2716	-0.03	33	-0.027	55	-4.1713
ENSMUSG00000047888.9	Tnrc6b	ENSMUST00000067689.7	10090	mmu-miR-30b-5p	3	10462	10469	-0.03	33	-0.027	55	-4.5457
ENSMUSG00000025571.8	Tnrc6c	ENSMUST00000106344.2	10090	mmu-miR-30b-5p	2	1036	1042	-0.144	79	-0.133	84	-3.9392
ENSMUSG00000025571.8	Tnrc6c	ENSMUST00000106344.2	10090	mmu-miR-30b-5p	3	1338	1345	-0.03	33	-0.027	55	-3.8474
ENSMUSG00000033327.11	Tnxb	ENSMUST00000087399.4	10090	mmu-miR-30b-5p	3	120	127	-0.177	86	-0.17	89	-4.0087
ENSMUSG00000022752.8	Tomm70a	ENSMUST00000166897.1	10090	mmu-miR-30b-5p	1	1236	1242	-0.197	89	-0.031	59	-4.3462
ENSMUSG00000026848.9	Tor1b	ENSMUST00000028199.6	10090	mmu-miR-30b-5p	3	1812	1819	-0.142	79	-0.141	85	-4.2442
ENSMUSG00000031799.9	Tpm4	ENSMUST00000003575.9	10090	mmu-miR-30b-5p	1	1104	1110	-0.168	84	-0.165	88	-3.2409
ENSMUSG00000027164.8	Traf6	ENSMUST00000004949.7	10090	mmu-miR-30b-5p	3	1401	1408	-0.03	33	-0.023	52	-3.9334
ENSMUSG00000041779.5	Tram2	ENSMUST00000037998.5	10090	mmu-miR-30b-5p	2	4195	4201	-0.037	43	-0.032	59	-3.1024
ENSMUSG00000021712.9	Trim23	ENSMUST00000069187.6	10090	mmu-miR-30b-5p	1	997	1003	-0.154	82	-0.154	87	-3.7639
ENSMUSG00000029833.12	Trim24	ENSMUST00000031859.8	10090	mmu-miR-30b-5p	2	109	115	-0.175	86	-0.175	90	-3.0966
ENSMUSG00000033014.7	Trim33	ENSMUST00000029444.7	10090	mmu-miR-30b-5p	1	3973	3979	-0.149	81	-0.072	72	-3.4176
ENSMUSG00000033949.6	Trim36	ENSMUST00000167364.2	10090	mmu-miR-30b-5p	3	1067	1074	-0.19	88	-0.147	86	-4.5539
ENSMUSG00000022263.9	Trio	ENSMUST00000090247.5	10090	mmu-miR-30b-5p	3	1755	1762	-0.062	55	-0.049	66	-4.0539
ENSMUSG00000026219.9	Trip12	ENSMUST00000186465.1	10090	mmu-miR-30b-5p	3	741	748	-0.07	59	-0.026	54	-4.0331
ENSMUSG00000025272.11	Tro	ENSMUST00000087258.4	10090	mmu-miR-30b-5p	3	24	31	-0.202	89	-0.202	92	-3.8474
ENSMUSG00000028211.6	Trp53inp1	ENSMUST00000029865.3	10090	mmu-miR-30b-5p	1	2471	2477	-0.105	70	-0.103	79	-3.6311
ENSMUSG00000052387.10	Trpm3	ENSMUST00000037901.7	10090	mmu-miR-30b-5p	2	4026	4032	-0.02	19	0	0	-3.0789
ENSMUSG00000027365.9	Trpm7	ENSMUST00000103224.4	10090	mmu-miR-30b-5p	3	1254	1261	-0.224	91	-0.004	31	-4.3846
ENSMUSG00000038679.11	Trps1	ENSMUST00000165201.3	10090	mmu-miR-30b-5p	3	1612	1619	-0.03	33	-0.029	56	-4.308
ENSMUSG00000027858.8	Tspan2	ENSMUST00000029451.6	10090	mmu-miR-30b-5p	1	918	924	-0.205	89	-0.187	91	-3.3614
ENSMUSG00000001763.9	Tspan33	ENSMUST00000046750.8	10090	mmu-miR-30b-5p	2	555	561	-0.145	80	-0.131	84	-3.3557
ENSMUSG00000039485.7	Tspyl4	ENSMUST00000047935.7	10090	mmu-miR-30b-5p	3	2113	2120	-0.03	33	-0.03	57	-4.409
ENSMUSG00000015599.8	Ttbk1	ENSMUST00000047034.8	10090	mmu-miR-30b-5p	3	2547	2554	-0.051	51	-0.051	66	-4.3846
ENSMUSG00000028555.10	Ttc39a	ENSMUST00000064129.8	10090	mmu-miR-30b-5p	1	242	248	-0.333	97	-0.325	98	-3.5544
ENSMUSG00000036745.10	Ttll7	ENSMUST00000170055.2	10090	mmu-miR-30b-5p	3	239	246	-0.19	88	-0.19	91	-4.5632
ENSMUSG00000026202.8	Tuba4a	ENSMUST00000186213.1	10090	mmu-miR-30b-5p	2	887	893	-0.042	46	0	12	-3.0737
ENSMUSG00000034377.5	Tulp4	ENSMUST00000149756.2	10090	mmu-miR-30b-5p	3	3612	3619	-0.03	33	-0.03	57	-3.9543
ENSMUSG00000039530.11	Tusc3	ENSMUST00000167992.2	10090	mmu-miR-30b-5p	2	28	34	-0.268	94	-0.268	96	-3.2511
ENSMUSG00000014177.5	Tvp23b	ENSMUST00000014321.4	10090	mmu-miR-30b-5p	3	1026	1033	-0.348	97	-0.031	59	-4.1292
ENSMUSG00000022451.7	Twf1	ENSMUST00000023087.7	10090	mmu-miR-30b-5p	3	1355	1362	-0.328	97	-0.293	97	-4.5539
ENSMUSG00000022451.7	Twf1	ENSMUST00000023087.7	10090	mmu-miR-30b-5p	2	1418	1424	-0.062	55	-0.056	68	-3.6842
ENSMUSG00000022451.7	Twf1	ENSMUST00000023087.7	10090	mmu-miR-30b-5p	3	1740	1747	-0.165	84	-0.137	85	-4.7161
ENSMUSG00000039891.6	Txlnb	ENSMUST00000037964.6	10090	mmu-miR-30b-5p	3	1706	1713	-0.03	33	-0.022	52	-3.9475
ENSMUSG00000091896.2	Ube2d2a	ENSMUST00000170693.2	10090	mmu-miR-30b-5p	2	123	129	-0.205	89	-0.203	92	-3.0004
ENSMUSG00000091896.2	Ube2d2a	ENSMUST00000170693.2	10090	mmu-miR-30b-5p	1	999	1005	-0.229	92	-0.226	94	-3.0167
ENSMUSG00000078578.4	Ube2d3	ENSMUST00000166033.1	10090	mmu-miR-30b-5p	2	124	130	-0.303	96	-0.303	97	-3.2884
ENSMUSG00000034343.9	Ube2f	ENSMUST00000171165.2	10090	mmu-miR-30b-5p	2	238	244	-0.28	95	-0.279	96	-3.4371
ENSMUSG00000020794.8	Ube2g1	ENSMUST00000021148.7	10090	mmu-miR-30b-5p	2	2919	2925	-0.222	91	-0.133	84	-3.9012
ENSMUSG00000015120.10	Ube2i	ENSMUST00000049911.10	10090	mmu-miR-30b-5p	3	51	58	-0.394	98	-0.394	99	-4.4769
ENSMUSG00000028277.8	Ube2j1	ENSMUST00000124992.2	10090	mmu-miR-30b-5p	3	74	81	-0.398	98	-0.153	87	-4.9264
ENSMUSG00000020802.8	Ube2o	ENSMUST00000082152.4	10090	mmu-miR-30b-5p	1	897	903	-0.088	65	-0.088	76	-3.1181
ENSMUSG00000052981.5	Ube2ql1	ENSMUST00000065118.5	10090	mmu-miR-30b-5p	3	152	159	-0.292	96	-0.292	97	-3.7578
ENSMUSG00000036241.3	Ube2r2	ENSMUST00000040008.3	10090	mmu-miR-30b-5p	1	2352	2358	-0.204	89	-0.001	21	-3.1264
ENSMUSG00000022674.9	Ube2v2	ENSMUST00000115777.4	10090	mmu-miR-30b-5p	3	587	594	-0.438	99	-0.438	99	-4.6293
ENSMUSG00000039000.4	Ube3c	ENSMUST00000049453.4	10090	mmu-miR-30b-5p	3	402	409	-0.339	97	-0.339	98	-4.7044
ENSMUSG00000039473.7	Ubn1	ENSMUST00000052449.5	10090	mmu-miR-30b-5p	3	1613	1620	-0.071	59	-0.071	72	-4.5487
ENSMUSG00000038538.12	Ubn2	ENSMUST00000160583.2	10090	mmu-miR-30b-5p	3	94	101	-0.03	33	-0.03	57	-4.1019
ENSMUSG00000038538.12	Ubn2	ENSMUST00000160583.2	10090	mmu-miR-30b-5p	2	4016	4022	-0.09	66	-0.085	76	-4.3695
ENSMUSG00000037487.6	Ubr5	ENSMUST00000110336.2	10090	mmu-miR-30b-5p	3	2386	2393	-0.03	33	0	17	-3.9498
ENSMUSG00000032854.8	Ugt8a	ENSMUST00000057944.7	10090	mmu-miR-30b-5p	2	1168	1174	-0.137	78	-0.137	84	-3.346
ENSMUSG00000039512.11	Uhrf1bp1	ENSMUST00000114849.1	10090	mmu-miR-30b-5p	1	2846	2852	-0.01	10	-0.009	38	-2.6345
ENSMUSG00000059921.10	Unc5c	ENSMUST00000106236.3	10090	mmu-miR-30b-5p	3	359	366	-0.179	86	-0.179	90	-4.6781
ENSMUSG00000063626.5	Unc5d	ENSMUST00000168630.2	10090	mmu-miR-30b-5p	1	3197	3203	-0.126	75	-0.113	81	-4.2152
ENSMUSG00000015127.9	Unkl	ENSMUST00000039734.6	10090	mmu-miR-30b-5p	1	2514	2520	-0.174	85	-0.174	90	-3.7293
ENSMUSG00000069020.4	Urm1	ENSMUST00000091142.3	10090	mmu-miR-30b-5p	2	897	903	-0.125	75	-0.005	33	-3.9101
ENSMUSG00000047879.11	Usp14	ENSMUST00000092096.7	10090	mmu-miR-30b-5p	2	2390	2396	-0.299	96	-0.002	26	-3.7005
ENSMUSG00000020124.9	Usp15	ENSMUST00000020334.7	10090	mmu-miR-30b-5p	1	1709	1715	-0.239	93	-0.124	83	-3.4982
ENSMUSG00000032010.9	Usp2	ENSMUST00000034508.8	10090	mmu-miR-30b-5p	2	1687	1693	-0.197	89	-0.187	91	-3.8244
ENSMUSG00000033364.8	Usp37	ENSMUST00000044260.5	10090	mmu-miR-30b-5p	3	651	658	-0.03	33	-0.027	55	-3.9796
ENSMUSG00000040455.12	Usp45	ENSMUST00000040429.6	10090	mmu-miR-30b-5p	3	2653	2660	-0.096	68	-0.086	76	-4.4815
ENSMUSG00000040455.12	Usp45	ENSMUST00000040429.6	10090	mmu-miR-30b-5p	1	2736	2742	-0.057	53	-0.051	66	-3.0629
ENSMUSG00000059263.7	Usp47	ENSMUST00000106653.2	10090	mmu-miR-30b-5p	3	1223	1230	-0.206	90	-0.047	65	-4.1932
ENSMUSG00000043411.10	Usp48	ENSMUST00000105840.2	10090	mmu-miR-30b-5p	3	285	292	-0.257	94	-0.09	77	-4.0921
ENSMUSG00000090115.2	Usp49	ENSMUST00000024779.9	10090	mmu-miR-30b-5p	2	2398	2404	-0.02	19	-0.017	46	-3.3638
ENSMUSG00000028955.3	Vamp3	ENSMUST00000030797.3	10090	mmu-miR-30b-5p	2	584	590	-0.306	96	-0.297	97	-4.0108
ENSMUSG00000028955.3	Vamp3	ENSMUST00000030797.3	10090	mmu-miR-30b-5p	3	2625	2632	-0.205	89	-0.006	35	-4.4802
ENSMUSG00000024091.8	Vapa	ENSMUST00000024897.8	10090	mmu-miR-30b-5p	2	65	71	-0.269	94	-0.269	96	-3.424
ENSMUSG00000034993.7	Vat1	ENSMUST00000040430.7	10090	mmu-miR-30b-5p	3	1134	1141	-0.123	75	-0.122	82	-4.3436
ENSMUSG00000046844.6	Vat1l	ENSMUST00000049509.6	10090	mmu-miR-30b-5p	3	2288	2295	-0.412	98	-0.279	96	-4.5457
ENSMUSG00000033721.11	Vav3	ENSMUST00000046864.8	10090	mmu-miR-30b-5p	3	822	829	-0.03	33	-0.03	57	-3.7618
ENSMUSG00000026728.4	Vim	ENSMUST00000028062.2	10090	mmu-miR-30b-5p	1	175	181	-0.29	95	-0.29	97	-3.4482
ENSMUSG00000019772.4	Vip	ENSMUST00000019906.4	10090	mmu-miR-30b-5p	3	168	175	-0.43	99	-0.43	99	-4.8023
ENSMUSG00000066735.5	Vkorc1l1	ENSMUST00000073945.4	10090	mmu-miR-30b-5p	3	418	425	-0.293	96	-0.293	97	-4.3404
ENSMUSG00000037788.9	Vopp1	ENSMUST00000114297.2	10090	mmu-miR-30b-5p	3	1656	1663	-0.15	81	-0.133	84	-4.2395
ENSMUSG00000031988.9	Vps26b	ENSMUST00000034470.9	10090	mmu-miR-30b-5p	3	1998	2005	-0.13	76	-0.094	78	-3.8597
ENSMUSG00000029434.8	Vps33a	ENSMUST00000031388.8	10090	mmu-miR-30b-5p	2	1851	1857	-0.028	32	-0.012	42	-3.1622
ENSMUSG00000017288.10	Vps53	ENSMUST00000056601.5	10090	mmu-miR-30b-5p	3	3291	3298	-0.03	33	0	12	-3.8474
ENSMUSG00000029684.9	Wasl	ENSMUST00000031695.9	10090	mmu-miR-30b-5p	1	219	225	-0.198	89	-0.193	91	-3.0628
ENSMUSG00000047731.12	Wbp1l	ENSMUST00000138302.3	10090	mmu-miR-30b-5p	2	1739	1745	-0.089	65	-0.074	73	-3.0554
ENSMUSG00000043940.9	Wdfy3	ENSMUST00000053177.8	10090	mmu-miR-30b-5p	1	82	88	-0.01	10	-0.01	40	-2.3222
ENSMUSG00000038733.8	Wdr26	ENSMUST00000162819.2	10090	mmu-miR-30b-5p	3	2071	2078	-0.03	33	-0.018	47	-4.0899
ENSMUSG00000042015.11	Wdr41	ENSMUST00000056512.8	10090	mmu-miR-30b-5p	2	3070	3076	-0.112	72	0	19	-3.6901
ENSMUSG00000036769.9	Wdr44	ENSMUST00000101670.2	10090	mmu-miR-30b-5p	3	754	761	-0.329	97	-0.232	94	-4.4344
ENSMUSG00000040560.9	Wdr7	ENSMUST00000072726.5	10090	mmu-miR-30b-5p	2	420	426	-0.038	44	-0.038	62	-4.1283
ENSMUSG00000040560.9	Wdr7	ENSMUST00000072726.5	10090	mmu-miR-30b-5p	3	440	447	-0.03	33	-0.03	57	-4.4276
ENSMUSG00000020257.7	Wdr82	ENSMUST00000020490.6	10090	mmu-miR-30b-5p	3	900	907	-0.172	85	-0.171	89	-4.5851
ENSMUSG00000020257.7	Wdr82	ENSMUST00000020490.6	10090	mmu-miR-30b-5p	3	2402	2409	-0.252	94	-0.183	90	-3.8924
ENSMUSG00000075284.5	Wipf1	ENSMUST00000094681.5	10090	mmu-miR-30b-5p	3	1341	1348	-0.315	97	-0.31	97	-4.6495
ENSMUSG00000086040.3	Wipf3	ENSMUST00000163746.2	10090	mmu-miR-30b-5p	3	658	665	-0.09	66	-0.08	75	-3.8547
ENSMUSG00000005124.4	Wisp1	ENSMUST00000118823.1	10090	mmu-miR-30b-5p	3	3885	3892	-0.246	93	-0.194	91	-4.257
ENSMUSG00000027803.9	Wwtr1	ENSMUST00000029380.8	10090	mmu-miR-30b-5p	2	2310	2316	-0.034	42	-0.014	44	-3.7285
ENSMUSG00000051951.5	Xkr4	ENSMUST00000070533.4	10090	mmu-miR-30b-5p	3	707	714	-0.03	33	-0.03	57	-3.8841
ENSMUSG00000020290.9	Xpo1	ENSMUST00000102869.2	10090	mmu-miR-30b-5p	2	841	847	-0.268	94	-0.221	94	-3.7005
ENSMUSG00000020290.9	Xpo1	ENSMUST00000102869.2	10090	mmu-miR-30b-5p	1	896	902	-0.285	95	-0.235	94	-3.6051
ENSMUSG00000026469.9	Xpr1	ENSMUST00000027741.6	10090	mmu-miR-30b-5p	3	274	281	-0.138	78	-0.138	85	-5.0367
ENSMUSG00000022634.9	Yaf2	ENSMUST00000080299.6	10090	mmu-miR-30b-5p	3	1122	1129	-0.471	99	-0.055	68	-4.6495
ENSMUSG00000028639.9	Ybx1	ENSMUST00000079644.7	10090	mmu-miR-30b-5p	1	348	354	-0.321	97	-0.301	97	-3.6071
ENSMUSG00000030189.10	Ybx3	ENSMUST00000032309.7	10090	mmu-miR-30b-5p	2	156	162	-0.29	95	-0.289	97	-3.4008
ENSMUSG00000046404.5	Yod1	ENSMUST00000049813.5	10090	mmu-miR-30b-5p	1	172	178	-0.26	94	-0.247	95	-3.1494
ENSMUSG00000046404.5	Yod1	ENSMUST00000049813.5	10090	mmu-miR-30b-5p	1	3581	3587	-0.201	89	-0.177	90	-3.6271
ENSMUSG00000046404.5	Yod1	ENSMUST00000049813.5	10090	mmu-miR-30b-5p	3	4117	4124	-0.156	82	-0.137	85	-4.6293
ENSMUSG00000018427.7	Ypel2	ENSMUST00000018571.4	10090	mmu-miR-30b-5p	1	3318	3324	-0.142	79	-0.082	75	-2.9041
ENSMUSG00000018427.7	Ypel2	ENSMUST00000018571.4	10090	mmu-miR-30b-5p	3	3915	3922	-0.232	92	-0.092	77	-3.9847
ENSMUSG00000039770.5	Ypel5	ENSMUST00000045174.5	10090	mmu-miR-30b-5p	3	234	241	-0.379	98	-0.378	98	-3.8376
ENSMUSG00000035851.9	Ythdc1	ENSMUST00000120498.2	10090	mmu-miR-30b-5p	3	57	64	-0.347	97	-0.347	98	-3.6602
ENSMUSG00000047213.9	Ythdf3	ENSMUST00000108345.3	10090	mmu-miR-30b-5p	3	1352	1359	-0.233	92	-0.164	88	-4.3382
ENSMUSG00000051391.8	Ywhag	ENSMUST00000055808.5	10090	mmu-miR-30b-5p	1	636	642	-0.19	88	-0.187	91	-4.1118
ENSMUSG00000022285.11	Ywhaz	ENSMUST00000022894.8	10090	mmu-miR-30b-5p	2	86	92	-0.269	94	-0.269	96	-4.0814
ENSMUSG00000021264.11	Yy1	ENSMUST00000021692.7	10090	mmu-miR-30b-5p	1	2610	2616	-0.105	70	-0.025	54	-3.0386
ENSMUSG00000004085.9	Zak	ENSMUST00000135469.2	10090	mmu-miR-30b-5p	3	2026	2033	-0.03	33	-0.03	57	-3.7618
ENSMUSG00000034333.10	Zbed4	ENSMUST00000041297.9	10090	mmu-miR-30b-5p	3	520	527	-0.03	33	-0.03	57	-4.0899
ENSMUSG00000069114.8	Zbtb10	ENSMUST00000155203.1	10090	mmu-miR-30b-5p	1	1994	2000	-0.14	78	-0.121	82	-4.2777
ENSMUSG00000022601.11	Zbtb11	ENSMUST00000050248.8	10090	mmu-miR-30b-5p	1	48	54	-0.141	79	-0.141	85	-2.6093
ENSMUSG00000063659.6	Zbtb18	ENSMUST00000094276.3	10090	mmu-miR-30b-5p	3	1068	1075	-0.293	96	-0.042	63	-4.5413
ENSMUSG00000068966.5	Zbtb34	ENSMUST00000113158.2	10090	mmu-miR-30b-5p	2	2109	2115	-0.02	19	-0.019	48	-2.985
ENSMUSG00000044617.7	Zbtb39	ENSMUST00000054287.7	10090	mmu-miR-30b-5p	2	990	996	-0.024	30	-0.021	51	-3.5271
ENSMUSG00000044617.7	Zbtb39	ENSMUST00000054287.7	10090	mmu-miR-30b-5p	2	3490	3496	-0.149	81	-0.08	75	-3.712
ENSMUSG00000033964.7	Zbtb41	ENSMUST00000039867.7	10090	mmu-miR-30b-5p	3	1502	1509	-0.106	70	-0.092	77	-4.3436
ENSMUSG00000047412.10	Zbtb44	ENSMUST00000115222.3	10090	mmu-miR-30b-5p	3	1187	1194	-0.233	92	-0.199	92	-4.7044
ENSMUSG00000035011.10	Zbtb7a	ENSMUST00000048128.9	10090	mmu-miR-30b-5p	3	1049	1056	-0.168	84	-0.165	89	-4.2844
ENSMUSG00000021012.10	Zc3h14	ENSMUST00000110105.3	10090	mmu-miR-30b-5p	3	3005	3012	-0.163	83	-0.001	20	-3.7101
ENSMUSG00000027091.9	Zc3h15	ENSMUST00000081591.6	10090	mmu-miR-30b-5p	3	915	922	-0.148	80	-0.073	73	-3.9543
ENSMUSG00000061410.6	Zcchc14	ENSMUST00000046386.4	10090	mmu-miR-30b-5p	2	1763	1769	-0.113	72	-0.113	81	-4.2609
ENSMUSG00000038866.10	Zcchc2	ENSMUST00000119166.2	10090	mmu-miR-30b-5p	2	1195	1201	-0.117	73	-0.065	70	-3.7374
ENSMUSG00000038866.10	Zcchc2	ENSMUST00000119166.2	10090	mmu-miR-30b-5p	2	2674	2680	-0.155	82	-0.081	75	-3.4755
ENSMUSG00000055538.7	Zcchc24	ENSMUST00000069180.7	10090	mmu-miR-30b-5p	2	2194	2200	-0.074	60	-0.074	73	-2.3738
ENSMUSG00000035798.8	Zdhhc17	ENSMUST00000041723.8	10090	mmu-miR-30b-5p	3	1225	1232	-0.143	79	-0.129	83	-4.5881
ENSMUSG00000021969.7	Zdhhc20	ENSMUST00000089473.3	10090	mmu-miR-30b-5p	3	3037	3044	-0.2	89	-0.151	87	-4.236
ENSMUSG00000021969.7	Zdhhc20	ENSMUST00000089473.3	10090	mmu-miR-30b-5p	3	3188	3195	-0.092	66	-0.07	72	-3.9586
ENSMUSG00000028403.10	Zdhhc21	ENSMUST00000030110.9	10090	mmu-miR-30b-5p	2	205	211	-0.233	92	-0.232	94	-3.6924
ENSMUSG00000026872.11	Zeb2	ENSMUST00000068415.5	10090	mmu-miR-30b-5p	1	848	854	-0.211	90	-0.211	93	-3.8432
ENSMUSG00000024750.5	Zfand5	ENSMUST00000025659.5	10090	mmu-miR-30b-5p	3	715	722	-0.399	98	-0.399	99	-4.3358
ENSMUSG00000034163.10	Zfc3h1	ENSMUST00000036044.8	10090	mmu-miR-30b-5p	3	411	418	-0.221	91	-0.218	93	-3.8586
ENSMUSG00000038872.9	Zfhx3	ENSMUST00000043896.9	10090	mmu-miR-30b-5p	2	4038	4044	-0.02	19	-0.017	45	-3.9704
ENSMUSG00000022811.11	Zfp148	ENSMUST00000165418.2	10090	mmu-miR-30b-5p	3	3864	3871	-0.03	33	-0.026	54	-3.9989
ENSMUSG00000031365.8	Zfp275	ENSMUST00000114499.2	10090	mmu-miR-30b-5p	2	3357	3363	-0.02	19	-0.02	48	-3.4986
ENSMUSG00000049764.7	Zfp280b	ENSMUST00000061617.6	10090	mmu-miR-30b-5p	3	2777	2784	-0.052	51	-0.047	65	-3.6098
ENSMUSG00000041483.9	Zfp281	ENSMUST00000047734.9	10090	mmu-miR-30b-5p	3	5152	5159	-0.119	74	-0.001	24	-4.1456
ENSMUSG00000021127.6	Zfp36l1	ENSMUST00000021552.1	10090	mmu-miR-30b-5p	1	343	349	-0.137	78	-0.137	84	-2.9386
ENSMUSG00000045817.8	Zfp36l2	ENSMUST00000060366.6	10090	mmu-miR-30b-5p	2	1081	1087	-0.135	77	-0.025	54	-3.7472
ENSMUSG00000074220.4	Zfp382	ENSMUST00000098596.4	10090	mmu-miR-30b-5p	2	703	709	-0.091	66	-0.067	71	-3.0331
ENSMUSG00000034538.7	Zfp418	ENSMUST00000051435.7	10090	mmu-miR-30b-5p	3	479	486	-0.03	33	-0.03	57	-3.9796
ENSMUSG00000044452.5	Zfp507	ENSMUST00000061586.5	10090	mmu-miR-30b-5p	3	3072	3079	-0.039	44	-0.029	56	-4.0868
ENSMUSG00000049164.6	Zfp518a	ENSMUST00000050092.6	10090	mmu-miR-30b-5p	1	1546	1552	-0.096	68	-0.095	78	-2.791
ENSMUSG00000049164.6	Zfp518a	ENSMUST00000050092.6	10090	mmu-miR-30b-5p	3	1872	1879	-0.146	80	-0.001	20	-3.7475
ENSMUSG00000024420.8	Zfp521	ENSMUST00000025288.7	10090	mmu-miR-30b-5p	2	707	713	-0.109	71	-0.109	80	-3.4807
ENSMUSG00000052713.8	Zfp608	ENSMUST00000064763.5	10090	mmu-miR-30b-5p	3	849	856	-0.477	99	-0.247	95	-4.6492
ENSMUSG00000049606.11	Zfp644	ENSMUST00000112696.2	10090	mmu-miR-30b-5p	3	1037	1044	-0.27	94	-0.265	96	-4.6492
ENSMUSG00000075595.4	Zfp652	ENSMUST00000107717.2	10090	mmu-miR-30b-5p	1	7624	7630	-0.144	79	-0.063	70	-3.2843
ENSMUSG00000040209.7	Zfp704	ENSMUST00000041124.7	10090	mmu-miR-30b-5p	1	11361	11367	-0.104	70	-0.019	48	-3.5664
ENSMUSG00000025529.9	Zfp711	ENSMUST00000071814.7	10090	mmu-miR-30b-5p	1	1032	1038	-0.197	89	-0.197	92	-3.3
ENSMUSG00000057691.6	Zfp746	ENSMUST00000073124.6	10090	mmu-miR-30b-5p	3	1348	1355	-0.259	94	-0.253	95	-3.6863
ENSMUSG00000066440.4	Zfyve26	ENSMUST00000021547.6	10090	mmu-miR-30b-5p	2	295	301	-0.02	19	-0.017	46	-3.0658
ENSMUSG00000061524.8	Zic2	ENSMUST00000075888.5	10090	mmu-miR-30b-5p	1	736	742	-0.151	81	-0.15	87	-2.2957
ENSMUSG00000033545.9	Znrf1	ENSMUST00000171182.2	10090	mmu-miR-30b-5p	3	1389	1396	-0.329	97	-0.313	97	-4.0969
ENSMUSG00000033545.9	Znrf1	ENSMUST00000171182.2	10090	mmu-miR-30b-5p	3	1452	1459	-0.183	87	-0.094	78	-4.2788
ENSMUSG00000032846.9	Zswim6	ENSMUST00000105097.2	10090	mmu-miR-30b-5p	1	267	273	-0.143	79	-0.141	85	-3.291
ENSMUSG00000033029.7	1700088E04Rik	ENSMUST00000187550.1	10090	mmu-miR-324-5p	3	182	189	-0.566	99	-0.566	99	-4.4287
ENSMUSG00000037977.5	6430571L13Rik	ENSMUST00000042581.2	10090	mmu-miR-324-5p	1	1587	1593	-0.144	76	-0.122	83	-3.7314
ENSMUSG00000022840.8	Adcy5	ENSMUST00000114913.1	10090	mmu-miR-324-5p	3	1275	1282	-0.165	80	-0.059	72	-4.5313
ENSMUSG00000050332.7	Amer1	ENSMUST00000084535.5	10090	mmu-miR-324-5p	3	250	257	-0.184	82	-0.184	89	-4.4267
ENSMUSG00000002289.10	Angptl4	ENSMUST00000002360.10	10090	mmu-miR-324-5p	3	289	296	-0.484	98	-0.483	99	-4.4287
ENSMUSG00000039988.9	Ankrd13c	ENSMUST00000040787.8	10090	mmu-miR-324-5p	1	921	927	-0.142	75	-0.116	82	-4.4756
ENSMUSG00000031731.11	Ap1g1	ENSMUST00000093157.7	10090	mmu-miR-324-5p	3	3917	3924	-0.297	93	-0.236	93	-5.4909
ENSMUSG00000022892.10	App	ENSMUST00000005406.10	10090	mmu-miR-324-5p	2	415	421	-0.241	89	-0.227	93	-3.1475
ENSMUSG00000030105.6	Arl8b	ENSMUST00000032196.6	10090	mmu-miR-324-5p	1	1930	1936	-0.148	77	-0.113	81	-3.9558
ENSMUSG00000025393.7	Atp5b	ENSMUST00000026459.5	10090	mmu-miR-324-5p	2	1692	1698	-0.119	71	-0.001	29	-3.4207
ENSMUSG00000021738.4	Atxn7	ENSMUST00000022257.2	10090	mmu-miR-324-5p	2	2758	2764	-0.052	52	-0.044	67	-4.2643
ENSMUSG00000014329.9	Bicc1	ENSMUST00000143791.2	10090	mmu-miR-324-5p	2	369	375	-0.2	84	-0.199	91	-3.4096
ENSMUSG00000032936.8	Camkv	ENSMUST00000035700.8	10090	mmu-miR-324-5p	2	281	287	-0.236	89	-0.236	93	-4.0282
ENSMUSG00000089715.6	Cbx6	ENSMUST00000109623.2	10090	mmu-miR-324-5p	3	2811	2818	-0.367	96	-0.168	88	-5.3261
ENSMUSG00000078588.5	Ccdc24	ENSMUST00000164853.2	10090	mmu-miR-324-5p	3	1747	1754	-0.311	94	-0.047	68	-4.5164
ENSMUSG00000032878.11	Ccdc85a	ENSMUST00000093253.4	10090	mmu-miR-324-5p	3	1149	1156	-0.433	98	-0.433	98	-4.8582
ENSMUSG00000002068.11	Ccne1	ENSMUST00000108023.4	10090	mmu-miR-324-5p	3	395	402	-0.51	99	-0.51	99	-4.5164
ENSMUSG00000011960.7	Ccnt1	ENSMUST00000169707.2	10090	mmu-miR-324-5p	2	3835	3841	-0.163	79	-0.162	88	-4.1932
ENSMUSG00000019818.10	Cd164	ENSMUST00000019962.9	10090	mmu-miR-324-5p	1	115	121	-0.178	82	-0.178	89	-4.7663
ENSMUSG00000031327.10	Chic1	ENSMUST00000116547.2	10090	mmu-miR-324-5p	1	6547	6553	-0.151	77	-0.117	82	-3.709
ENSMUSG00000027577.9	Chrna4	ENSMUST00000067120.8	10090	mmu-miR-324-5p	3	1549	1556	-0.211	86	-0.172	89	-4.5658
ENSMUSG00000014633.10	Cmc2	ENSMUST00000148235.2	10090	mmu-miR-324-5p	3	4117	4124	-0.411	97	-0.022	55	-3.6937
ENSMUSG00000020166.9	Cnot2	ENSMUST00000168036.2	10090	mmu-miR-324-5p	1	774	780	-0.133	74	-0.08	77	-3.9687
ENSMUSG00000063564.8	Col23a1	ENSMUST00000102765.3	10090	mmu-miR-324-5p	2	91	97	-0.244	89	-0.244	94	-4.5635
ENSMUSG00000024008.10	Cpne5	ENSMUST00000024805.8	10090	mmu-miR-324-5p	3	345	352	-0.332	95	-0.332	97	-4.6721
ENSMUSG00000036748.10	Cuedc2	ENSMUST00000167861.2	10090	mmu-miR-324-5p	3	39	46	-0.588	99	-0.588	99	-4.7755
ENSMUSG00000004364.9	Cul3	ENSMUST00000163119.2	10090	mmu-miR-324-5p	3	2271	2278	-0.344	96	-0.003	36	-5.4547
ENSMUSG00000032030.11	Cul5	ENSMUST00000120122.2	10090	mmu-miR-324-5p	2	2871	2877	-0.257	91	-0.174	89	-4.0105
ENSMUSG00000005481.12	Ddx39	ENSMUST00000172396.2	10090	mmu-miR-324-5p	1	867	873	-0.067	58	-0.038	64	-3.3882
ENSMUSG00000020886.11	Dlg4	ENSMUST00000108589.3	10090	mmu-miR-324-5p	3	379	386	-0.314	94	-0.314	97	-4.9225
ENSMUSG00000027314.6	Dll4	ENSMUST00000102517.3	10090	mmu-miR-324-5p	2	3119	3125	-0.02	31	0	22	-3.9189
ENSMUSG00000040028.9	Elavl1	ENSMUST00000098950.4	10090	mmu-miR-324-5p	3	186	193	-0.576	99	-0.545	99	-4.2106
ENSMUSG00000019768.11	Esr1	ENSMUST00000105590.2	10090	mmu-miR-324-5p	2	4121	4127	-0.169	80	-0.162	88	-4.1017
ENSMUSG00000010461.9	Eya4	ENSMUST00000092665.5	10090	mmu-miR-324-5p	1	562	568	-0.219	87	-0.212	91	-4.0205
ENSMUSG00000030965.13	Fam175b	ENSMUST00000084497.6	10090	mmu-miR-324-5p	3	988	995	-0.435	98	-0.429	98	-4.3701
ENSMUSG00000044071.7	Fam19a2	ENSMUST00000050756.7	10090	mmu-miR-324-5p	3	925	932	-0.417	98	-0.32	97	-4.6721
ENSMUSG00000028246.8	Faxc	ENSMUST00000029908.7	10090	mmu-miR-324-5p	3	3351	3358	-0.159	78	-0.131	84	-4.1233
ENSMUSG00000005371.9	Fbxo11	ENSMUST00000005504.9	10090	mmu-miR-324-5p	3	757	764	-0.407	97	-0.21	91	-5.1923
ENSMUSG00000047539.4	Fbxo28	ENSMUST00000051431.4	10090	mmu-miR-324-5p	1	665	671	-0.105	68	-0.102	80	-3.9405
ENSMUSG00000038524.8	Fchsd1	ENSMUST00000043437.8	10090	mmu-miR-324-5p	1	1918	1924	-0.042	47	-0.02	54	-3.7271
ENSMUSG00000041842.10	Fhdc1	ENSMUST00000091002.2	10090	mmu-miR-324-5p	3	2485	2492	-0.157	78	-0.008	43	-4.9225
ENSMUSG00000036131.7	Frmd7	ENSMUST00000060650.5	10090	mmu-miR-324-5p	3	2192	2199	-0.439	98	-0.085	78	-4.5107
ENSMUSG00000045589.7	Frrs1l	ENSMUST00000053681.5	10090	mmu-miR-324-5p	3	2294	2301	-0.301	94	-0.301	96	-4.8308
ENSMUSG00000052557.6	Gan	ENSMUST00000064488.5	10090	mmu-miR-324-5p	3	2276	2283	-0.253	90	-0.208	91	-5.4337
ENSMUSG00000051279.2	Gdf6	ENSMUST00000057613.2	10090	mmu-miR-324-5p	1	1666	1672	-0.111	69	-0.111	81	-3.4074
ENSMUSG00000030872.9	Gga2	ENSMUST00000033160.9	10090	mmu-miR-324-5p	3	950	957	-0.218	87	-0.002	33	-4.7657
ENSMUSG00000027603.10	Ggt7	ENSMUST00000029131.5	10090	mmu-miR-324-5p	2	116	122	-0.276	92	-0.276	95	-4.2472
ENSMUSG00000034520.9	Gjc1	ENSMUST00000068933.6	10090	mmu-miR-324-5p	2	103	109	-0.3	94	-0.294	96	-4.3777
ENSMUSG00000054199.11	Gon4l	ENSMUST00000107498.3	10090	mmu-miR-324-5p	2	508	514	-0.16	79	-0.16	87	-4.2343
ENSMUSG00000042807.10	Hecw2	ENSMUST00000120904.2	10090	mmu-miR-324-5p	3	5677	5684	-0.225	87	-0.007	43	-4.9225
ENSMUSG00000059005.8	Hnrnpa3	ENSMUST00000111962.2	10090	mmu-miR-324-5p	1	1642	1648	-0.111	69	-0.051	69	-3.5566
ENSMUSG00000038227.10	Hoxa9	ENSMUST00000114425.2	10090	mmu-miR-324-5p	3	1018	1025	-0.547	99	-0.533	99	-3.5365
ENSMUSG00000029104.10	Htt	ENSMUST00000080036.2	10090	mmu-miR-324-5p	3	1717	1724	-0.089	64	-0.048	68	-4.4211
ENSMUSG00000037461.5	Ints7	ENSMUST00000045450.5	10090	mmu-miR-324-5p	2	954	960	-0.16	79	-0.13	84	-3.998
ENSMUSG00000039115.8	Itga9	ENSMUST00000044165.8	10090	mmu-miR-324-5p	1	274	280	-0.165	80	-0.165	88	-4.0931
ENSMUSG00000040606.8	Kazn	ENSMUST00000036476.4	10090	mmu-miR-324-5p	1	2332	2338	-0.152	77	-0.024	56	-3.9711
ENSMUSG00000016346.12	Kcnq2	ENSMUST00000149964.3	10090	mmu-miR-324-5p	3	5366	5373	-0.204	85	-0.204	91	-4.6721
ENSMUSG00000005936.13	Kctd20	ENSMUST00000118762.2	10090	mmu-miR-324-5p	2	2567	2573	-0.295	93	-0.287	96	-4.145
ENSMUSG00000042207.12	Kdm5b	ENSMUST00000112198.2	10090	mmu-miR-324-5p	2	205	211	-0.131	73	-0.131	84	-4.3704
ENSMUSG00000029178.9	Klf3	ENSMUST00000165536.2	10090	mmu-miR-324-5p	2	260	266	-0.191	83	-0.191	90	-3.3028
ENSMUSG00000025959.8	Klf7	ENSMUST00000114086.2	10090	mmu-miR-324-5p	3	1960	1967	-0.419	98	-0.394	98	-4.7713
ENSMUSG00000090077.4	Lime1	ENSMUST00000108804.2	10090	mmu-miR-324-5p	3	3170	3177	-0.352	96	-0.019	53	-4.4444
ENSMUSG00000028266.12	Lmo4	ENSMUST00000120539.2	10090	mmu-miR-324-5p	2	2349	2355	-0.222	87	-0.002	32	-3.7992
ENSMUSG00000026686.9	Lmx1a	ENSMUST00000111377.2	10090	mmu-miR-324-5p	2	121	127	-0.255	91	-0.255	94	-4.1869
ENSMUSG00000020863.10	Luc7l3	ENSMUST00000107820.1	10090	mmu-miR-324-5p	3	897	904	-0.366	96	-0.366	98	-5.1992
ENSMUSG00000074622.4	Mafb	ENSMUST00000099126.4	10090	mmu-miR-324-5p	3	749	756	-0.379	97	-0.34	97	-5.6029
ENSMUSG00000042724.7	Map3k9	ENSMUST00000035987.7	10090	mmu-miR-324-5p	2	6962	6968	-0.03	39	-0.016	51	-3.482
ENSMUSG00000050164.10	Mchr1	ENSMUST00000166855.1	10090	mmu-miR-324-5p	3	510	517	-0.446	98	-0.446	98	-4.511
ENSMUSG00000001419.12	Mef2d	ENSMUST00000119251.2	10090	mmu-miR-324-5p	2	497	503	-0.131	73	-0.127	84	-4.3643
ENSMUSG00000001493.9	Meox1	ENSMUST00000057054.7	10090	mmu-miR-324-5p	3	612	619	-0.466	98	-0.466	99	-5.4909
ENSMUSG00000042428.6	Mgat3	ENSMUST00000044970.6	10090	mmu-miR-324-5p	2	2876	2882	-0.338	95	-0.316	97	-5.0337
ENSMUSG00000035805.8	Mlc1	ENSMUST00000042594.7	10090	mmu-miR-324-5p	3	716	723	-0.49	99	-0.49	99	-4.7522
ENSMUSG00000064120.8	Mocs1	ENSMUST00000024797.10	10090	mmu-miR-324-5p	3	797	804	-0.348	96	-0.348	97	-4.6664
ENSMUSG00000005417.12	Mprip	ENSMUST00000116371.2	10090	mmu-miR-324-5p	1	212	218	-0.146	76	-0.146	86	-3.9405
ENSMUSG00000036282.9	Naa30	ENSMUST00000037362.5	10090	mmu-miR-324-5p	1	845	851	-0.161	79	-0.143	85	-3.4074
ENSMUSG00000009418.10	Nav1	ENSMUST00000067414.7	10090	mmu-miR-324-5p	2	2919	2925	-0.106	68	-0.081	77	-3.5996
ENSMUSG00000026393.5	Nek7	ENSMUST00000186017.1	10090	mmu-miR-324-5p	1	66	72	-0.147	76	-0.147	86	-4.0087
ENSMUSG00000022141.6	Nipbl	ENSMUST00000052965.6	10090	mmu-miR-324-5p	3	114	121	-0.401	97	-0.401	98	-4.2749
ENSMUSG00000024767.6	Otub1	ENSMUST00000025679.5	10090	mmu-miR-324-5p	2	181	187	-0.373	96	-0.372	98	-3.923
ENSMUSG00000022438.6	Parvb	ENSMUST00000023072.6	10090	mmu-miR-324-5p	2	1593	1599	-0.113	69	-0.107	81	-4.3694
[truncated: 521 more rows]
