# Supplementary material for: Data on mammary gland microRNAs expression, their predicted gene targets and corresponding pathway analysis in female mice receiving flaxseed or its oil and secoisolariciresinol diglucoside components
Source: Data Brief. 2022 May 29;42:108328. doi: 10.1016/j.dib.2022.108328 (PMC9167859; doi:10.1016/j.dib.2022.108328)
Supplement: Supplementary file 5 [file mmc5.xlsx]

## Sheet: FS
Pathway Source	Pathway Name	p-value	q-value (FDR: BH-method)	q-value (Bonferroni)	External Source ID
WikiPathways	Genes targeted by miRNAs in adipocytes	4.43173e-08	0.000124044	0.000124044	n/a
NetPath	EGFR1	3.74681e-06	0.00524366	0.0104873	n/a
KEGG	MicroRNAs in cancer	3.53629e-05	0.0329936	0.0989808	n/a
ACSN2	PI3K_AKT_MTOR	6.45249e-05	0.036121	0.180605	n/a
PID	Alpha4 beta1 integrin signaling events	5.29385e-05	0.0370437	0.148175	n/a
WikiPathways	Mesodermal Commitment	7.95078e-05	0.0370904	0.222542	n/a
WikiPathways	MET in type 1 papillary renal cell carcinoma	0.000114864	0.0459292	0.321504	n/a

## Sheet: FSO
Pathway Source	Pathway Name	p-value	q-value (FDR: BH-method)	q-value (Bonferroni)	External Source ID
WikiPathways	Endoderm Differentiation	2.3664e-09	7.99843e-06	7.99843e-06	n/a
KEGG	MicroRNAs in cancer	3.19638e-07	0.000540188	0.00108038	n/a
UniProt_Pathways	Protein modification; protein ubiquitination	5.25294e-07	0.000591831	0.00177549	n/a
KEGG	Axon guidance	1.14193e-06	0.000964931	0.00385972	n/a
ACSN2	PI3K_AKT_MTOR	1.93411e-06	0.00130746	0.00653729	n/a
NetPath	Leptin	3.2018e-06	0.00154601	0.0108221	n/a
NetPath	IL2	3.92547e-06	0.00165851	0.0132681	n/a
REACTOME	RUNX1 interacts with co-factors whose precise effect on RUNX1 targets is not known	3.06648e-06	0.00172745	0.0103647	n/a
PID	IGF1	5.21514e-06	0.00195857	0.0176272	n/a
PID	Signaling events mediated by focal adhesion kinase	1.3037e-05	0.00367209	0.0440651	n/a
WikiPathways	Angiopoietin Like Protein 8 Regulatory	1.09693e-05	0.00370762	0.0370762	n/a
WikiPathways	Mesodermal Commitment	1.27806e-05	0.00392713	0.0431984	n/a
WikiPathways	Interferon type I signaling	1.81571e-05	0.00438364	0.061371	n/a
KEGG	Neurotrophin signaling	1.80786e-05	0.00470044	0.0611057	n/a
PID	FoxO family signaling	2.42545e-05	0.00482237	0.0819802	n/a
KEGG	Cellular senescence	2.4045e-05	0.00507951	0.0812721	n/a
REACTOME	Downstream signal transduction	2.35807e-05	0.00531352	0.0797028	n/a
NetPath	EGFR1	2.90139e-05	0.00544817	0.098067	n/a
WikiPathways	Regulation of Actin Cytoskeleton	3.25602e-05	0.00579229	0.110053	n/a
REACTOME	Competing endogenous RNAs (ceRNAs) regulate PTEN translation	3.61752e-05	0.00611361	0.122272	n/a
WikiPathways	Rett syndrome causing genes	5.80448e-05	0.00784766	0.196191	n/a
WikiPathways	Insulin Signaling	6.33316e-05	0.00792818	0.214061	n/a
WikiPathways	Leptin Insulin Overlap	5.78706e-05	0.00815011	0.195603	n/a
REACTOME	Signaling by FGFR2 in disease	6.33102e-05	0.00823033	0.213988	n/a
REACTOME	Signaling by FGFR in disease	5.75159e-05	0.00845234	0.194404	n/a
REACTOME	Signaling by NOTCH	5.63942e-05	0.0086642	0.190612	n/a
ACSN2	WNT_NON_CANONICAL	7.29811e-05	0.00880986	0.246676	n/a
KEGG	Regulation of actin cytoskeleton	5.61217e-05	0.00903292	0.189691	n/a
REACTOME	Regulation of PTEN mRNA translation	9.85713e-05	0.0104116	0.333171	n/a
REACTOME	MAPK family signaling cascades	0.000108426	0.0104709	0.36648	n/a
REACTOME	Antigen processing: Ubiquitination & Proteasome degradation	9.75205e-05	0.0106329	0.329619	n/a
WikiPathways	MAPK Signaling	0.000107005	0.0106376	0.361677	n/a
REACTOME	Diseases of signal transduction	0.000114018	0.010705	0.385381	n/a
REACTOME	Regulation of RUNX1 Expression and Activity	0.000104803	0.0107344	0.354234	n/a
REACTOME	Pre-NOTCH Expression and Processing	9.68498e-05	0.0109117	0.327352	n/a
KEGG	Ubiquitin mediated proteolysis	9.3869e-05	0.0109406	0.317277	n/a
REACTOME	Signaling by NTRKs	0.000123169	0.0109556	0.416311	n/a
WikiPathways	EGF/EGFR Signaling	0.000122909	0.0112279	0.415432	n/a
WikiPathways	Prolactin Signaling	0.000132983	0.0115252	0.449483	n/a
REACTOME	RNA Polymerase II Transcription	0.000165527	0.0136459	0.559481	n/a
KEGG	Rap1 signaling	0.000163473	0.0138135	0.552539	n/a
REACTOME	Transcriptional Regulation by MECP2	0.000179276	0.0144274	0.605953	n/a
REACTOME	Generic Transcription Pathway	0.000188415	0.0148103	0.636843	n/a
WikiPathways	ErbB Signaling	0.000206873	0.0155385	0.699231	n/a
KEGG	ErbB signaling	0.000204191	0.0156856	0.690166	n/a
REACTOME	Post-transcriptional silencing by small RNAs	0.00025363	0.0182398	0.857269	n/a
REACTOME	Gene expression (Transcription)	0.000250076	0.0183751	0.845257	n/a
REACTOME	Ca2+	0.000272744	0.0188138	0.921875	n/a
KEGG	cGMP-PKG signaling	0.000267844	0.0188607	0.905313	n/a
REACTOME	PIP3 activates AKT signaling	0.000292847	0.0190351	0.989823	n/a
INOH	insulin	0.000289352	0.0195602	0.97801	n/a
REACTOME	Oncogenic MAPK signaling	0.000289352	0.0195602	0.97801	n/a
Panther_Pathway	Insulin_IGF_pathway_MAP_kinase_cascade	0.000311611	0.0198726	1	n/a
ACSN2	HEDGEHOG	0.000345433	0.0208493	1	n/a
WikiPathways	Brain-Derived Neurotrophic Factor (BDNF) signaling	0.000352944	0.020929	1	n/a
PID	Signaling events regulated by Ret tyrosine kinase	0.000335824	0.0210201	1	n/a
REACTOME	Signaling by NTRK1 (TRKA)	0.000342997	0.0210787	1	n/a
ACSN2	RCD_GENES	0.000379065	0.021354	1	n/a
PharmGKB	Sympathetic_Nerve_Pathway_Neuroeffector_Junction	0.000387166	0.0214528	1	n/a
IPAVS	Cardiac_Hypertrophy	0.00037689	0.0215913	1	n/a
REACTOME	Class I MHC mediated antigen processing & presentation	0.000399896	0.0218008	1	n/a
PID	Neurotrophic factor-mediated Trk receptor signaling	0.000375335	0.021873	1	n/a
REACTOME	Axon guidance	0.000436983	0.0234445	1	n/a
ACSN2	EMT_REGULATORS	0.000452307	0.0238875	1	n/a
REACTOME	Intracellular signaling by second messengers	0.000459961	0.023918	1	n/a
INOH	FGF	0.000482406	0.024705	1	n/a
KEGG	Longevity regulating pathway - multiple species	0.000530979	0.0267867	1	n/a
REACTOME	Downstream signaling of activated FGFR2	0.000560614	0.0270696	1	n/a
INOH	insulin Mam	0.000586655	0.0271629	1	n/a
KEGG	Choline metabolism in cancer	0.00055975	0.0274196	1	n/a
REACTOME	Signal Transduction	0.000552606	0.0274678	1	n/a
REACTOME	IGF1R signaling cascade	0.000578081	0.0275199	1	n/a
REACTOME	IRS-related events triggered by IGF1R	0.000578081	0.0275199	1	n/a
REACTOME	PI3K/AKT activation	0.00061606	0.028139	1	n/a
REACTOME	Signaling by Receptor Tyrosine Kinases	0.000653234	0.0294391	1	n/a
WikiPathways	Leptin signaling	0.000701818	0.0300271	1	n/a
PID	Insulin Pathway	0.000678021	0.0301541	1	n/a
BioCarta	egf signaling	0.000690594	0.0303144	1	n/a
SIGNOR2.0	SIGNOR-IL6	0.000690594	0.0303144	1	n/a
REACTOME	Signaling by Type 1 Insulin-like Growth Factor 1 Receptor (IGF1R)	0.000745817	0.0315108	1	n/a
WikiPathways	Ectoderm Differentiation	0.000830188	0.0330122	1	n/a
Panther_Pathway	Angiogenesis	0.000820718	0.0330241	1	n/a
BioCarta	pdgf signaling	0.000792841	0.033084	1	n/a
REACTOME	Pre-NOTCH Transcription and Translation	0.000820542	0.0334148	1	n/a
REACTOME	Activation of BAD and translocation to mitochondria	0.000813421	0.0335288	1	n/a
KEGG	MAPK signaling	0.000924233	0.0363245	1	n/a
REACTOME	Transcriptional activity of SMAD2/SMAD3:SMAD4 heterotrimer	0.000952362	0.0369998	1	n/a
SignaLink2.0	RTK(core)	0.000975438	0.0370447	1	n/a
WikiPathways	Kit receptor signaling	0.000973955	0.0374087	1	n/a
PID	PDGFR-beta signaling	0.00101634	0.0381692	1	n/a
WikiPathways	Synaptic signaling pathways associated with autism spectrum disorder	0.00106469	0.0391158	1	n/a
WikiPathways	Wnt Signaling	0.00106046	0.0393885	1	n/a
REACTOME	Signaling by PDGF	0.00113811	0.0413636	1	n/a
WikiPathways	Arrhythmogenic Right Ventricular Cardiomyopathy	0.00118127	0.0424755	1	n/a
INOH	PDGF	0.00120435	0.0428495	1	n/a
PharmGKB	Tacrolimus_Cyclosporine_Pathway_Pharmacodynamics	0.00120435	0.0428495	1	n/a
REACTOME	SHC-mediated cascade:FGFR2	0.00123048	0.0428765	1	n/a
REACTOME	Adrenoceptors	0.00126292	0.0431179	1	n/a
REACTOME	SOS-mediated signalling	0.00125625	0.0433278	1	n/a
ACSN2	MAPK	0.00128802	0.0435351	1	n/a
PID	Role of Calcineurin-dependent NFAT signaling in lymphocytes	0.00131828	0.0441167	1	n/a
BioCarta	effects of calcineurin in keratinocyte differentiation	0.00137326	0.0455061	1	n/a
REACTOME	Signaling by FGFR1 in disease	0.00144144	0.0473016	1	n/a
KEGG	FoxO signaling	0.00146462	0.0476002	1	n/a
KEGG	Longevity regulating	0.00150965	0.0481379	1	n/a
KEGG	Type II diabetes mellitus	0.00150914	0.0485799	1	n/a

## Sheet: SDG
Pathway Source	Pathway Name	p-value	q-value (FDR: BH-method)	q-value (Bonferroni)	External Source ID
ACSN2	WNT_NON_CANONICAL	2.83039e-06	0.00837229	0.00837229	n/a
WikiPathways	ESC Pluripotency	1.22078e-05	0.0120369	0.0361107	n/a
UniProt_Pathways	Protein modification; protein ubiquitination	1.1546e-05	0.0170765	0.0341531	n/a
ACSN2	PI3K_AKT_MTOR	3.28867e-05	0.0243197	0.0972789	n/a
ACSN2	HEDGEHOG	4.54591e-05	0.0268936	0.134468	n/a
REACTOME	Developmental Biology	9.61497e-05	0.0316012	0.284411	n/a
PID	PDGFR-beta signaling	0.000109289	0.0323277	0.323277	n/a
IPAVS	Role_of_PTEN_in_the_myocardial_response_to_pathological_biomechanical_stress	8.93414e-05	0.033034	0.264272	n/a
KEGG	Signaling pathways regulating pluripotency of stem cells	8.14108e-05	0.0344019	0.240813	n/a
WikiPathways	Brain-Derived Neurotrophic Factor (BDNF) signaling	7.45651e-05	0.0367606	0.220564	n/a
SignaLink2.0	RTK(core)	0.000136774	0.0367798	0.404577	n/a
Panther_Pathway	PDGF_signaling	0.0001822	0.0449123	0.538948	n/a
WikiPathways	Insulin Signaling	0.000258747	0.0478359	0.765374	n/a
Spike	RAS signaling and tumorigenesis	0.000211283	0.048075	0.624975	n/a
PID	Plexin-D1 Signaling	0.00022998	0.0485915	0.680281	n/a
REACTOME	Myogenesis	0.00022998	0.0485915	0.680281	n/a
WikiPathways	Endoderm Differentiation	0.000333548	0.0493317	0.986635	n/a
PID	TGF-beta receptor signaling	0.000285089	0.0496055	0.843293	n/a
NetPath	EGFR1	0.000304093	0.0499726	0.899507	n/a
