# Supplementary material for: Data on mammary gland microRNAs expression, their predicted gene targets and corresponding pathway analysis in female mice receiving flaxseed or its oil and secoisolariciresinol diglucoside components
Source: Data Brief. 2022 May 29;42:108328. doi: 10.1016/j.dib.2022.108328 (PMC9167859; doi:10.1016/j.dib.2022.108328)
Supplement: Supplementary file 6 [file mmc6.xlsx]

## Sheet: FS
miRNA	refseqid	score	geneid	Symbol
mmu-miR-297c-5p	NM_138953	100	192657	Ell2
mmu-miR-297c-3p	NM_009141	100	20311	Cxcl5
mmu-miR-297c-3p	NM_001162416	99.9999	18640	Pfkfb2
mmu-miR-297c-3p	NM_008825	99.9991	18640	Pfkfb2
mmu-miR-297c-5p	NM_001034881	99.9989	432870	Gm5464
mmu-miR-297c-5p	NM_011753	99.9961	22688	Zfp26
mmu-miR-297c-5p	NM_020274	99.9944	57014	Htr3b
mmu-miR-297c-5p	NM_008071	99.9928	14402	Gabrb3
mmu-miR-297c-5p	NM_001038701	99.9928	14402	Gabrb3
mmu-miR-297c-5p	NM_183146	99.9927	212281	Zfp729a
mmu-miR-297c-3p	NM_001286006	99.9891	217331	Unk
mmu-miR-297c-3p	NM_172569	99.9891	217331	Unk
mmu-miR-297c-3p	NM_020259	99.9823	15245	Hhip
mmu-miR-297c-3p	NM_001081436	99.9662	227195	Ino80d
mmu-miR-297c-5p	NM_001285469	99.9652	74051	Steap2
mmu-miR-297c-5p	NM_001285470	99.9652	74051	Steap2
mmu-miR-297c-5p	NM_001103156	99.9652	74051	Steap2
mmu-miR-297c-5p	NM_028734	99.9652	74051	Steap2
mmu-miR-297c-5p	NM_001103157	99.9652	74051	Steap2
mmu-miR-297c-5p	NM_175534	99.9609	244238	Mrgpre
mmu-miR-297c-5p	NM_001285881	99.9347	98303	D630023F18Rik
mmu-miR-297c-5p	NM_175293	99.9347	98303	D630023F18Rik
mmu-miR-297c-3p	NM_001114609	99.9293	227195	Ino80d
mmu-miR-297c-3p	NM_008396	99.8993	16398	Itga2
mmu-miR-297c-5p	NM_008426	99.8956	16519	Kcnj3
mmu-miR-297c-5p	NM_172865	99.8949	242362	Manea
mmu-miR-297c-5p	NM_001163851	99.8663	224617	Tbc1d24
mmu-miR-297c-5p	NM_001163848	99.8663	224617	Tbc1d24
mmu-miR-297c-5p	NM_001163849	99.8663	224617	Tbc1d24
mmu-miR-297c-5p	NM_001163853	99.8518	224617	Tbc1d24
mmu-miR-297c-5p	NM_001163852	99.8518	224617	Tbc1d24
mmu-miR-297c-5p	NM_001163847	99.8518	224617	Tbc1d24
mmu-miR-297c-5p	NM_001163850	99.8518	224617	Tbc1d24
mmu-miR-297c-5p	NM_173186	99.8518	224617	Tbc1d24
mmu-miR-297c-3p	NM_147049	99.8485	259051	Olfr658
mmu-miR-297c-3p	NM_015794	99.8274	50758	Fbxl17
mmu-miR-297c-3p	NM_146190	99.8244	233276	Tubgcp5
mmu-miR-297c-3p	NM_001161837	99.7292	19279	Ptprr
mmu-miR-297c-5p	NM_007998	99.7234	14151	Fech
mmu-miR-297c-3p	NM_001081264	99.7141	320438	Alg6
mmu-miR-297c-5p	NM_008365	99.707	16182	Il18r1
mmu-miR-297c-5p	NM_028866	99.6639	74320	Wdr33
mmu-miR-297c-3p	NM_011384	99.661	20476	Six6
mmu-miR-297c-5p	NM_177371	99.645	326623	Tnfsf15
mmu-miR-1a-3p	NM_026178	99.6088	67468	Mmd
mmu-miR-297c-5p	NM_001304810	99.5913	16519	Kcnj3
mmu-miR-297c-3p	NM_178754	99.5522	11856	Arhgap6
mmu-miR-297c-3p	NM_001287530	99.5522	11856	Arhgap6
mmu-miR-297c-3p	NM_009707	99.5522	11856	Arhgap6
mmu-miR-297c-3p	NM_001099298	99.538	110876	Scn2a
mmu-miR-297c-5p	NM_009946	99.5205	12890	Cplx2
mmu-miR-297c-3p	NM_011217	99.4985	19279	Ptprr
mmu-miR-297c-3p	NM_001161840	99.4985	19279	Ptprr
mmu-miR-297c-3p	NM_001161838	99.4985	19279	Ptprr
mmu-miR-297c-3p	NM_001161839	99.4985	19279	Ptprr
mmu-miR-297c-3p	NM_030235	99.4936	78937	Avl9
mmu-miR-297c-3p	NM_013586	99.4493	16950	Loxl3
mmu-miR-297c-3p	NM_133662	99.4297	15937	Ier3
mmu-miR-297c-3p	NM_178885	99.4028	98870	AI182371
mmu-miR-297c-3p	NM_011406	99.3552	20541	Slc8a1
mmu-miR-297c-3p	NM_001112798	99.3552	20541	Slc8a1
mmu-miR-297c-3p	NM_146241	99.3106	237553	Trhde
mmu-miR-297c-3p	NM_001110218	99.3008	319468	Ppm1h
mmu-miR-1a-3p	NM_001080974	99.2935	109552	Sri
mmu-miR-297c-3p	NM_001290747	99.2926	245572	Tbx22
mmu-miR-297c-3p	NM_198647	99.2917	381085	Tbc1d22b
mmu-miR-297c-5p	NM_008983	99.287	19272	Ptprk
mmu-miR-297c-3p	NM_029870	99.279	77128	Crebrf
mmu-miR-297c-3p	NM_139232	99.2418	224014	Fgd4
mmu-miR-297c-3p	NM_001301818	99.2418	224014	Fgd4
mmu-miR-297c-3p	NM_001301817	99.2418	224014	Fgd4
mmu-miR-297c-3p	NM_001253708	99.232	56758	Mbnl1
mmu-miR-297c-3p	NM_176979	99.2286	235559	Topbp1
mmu-miR-297c-3p	NM_177698	99.2255	234353	Psd3
mmu-miR-297c-3p	NM_030263	99.2255	234353	Psd3
mmu-miR-297c-3p	NM_027626	99.2255	234353	Psd3
mmu-miR-297c-3p	NM_001161796	99.2006	54195	Gucy1b1
mmu-miR-297c-3p	NM_001162917	99.1965	102442	Dennd4a
mmu-miR-500-3p	NM_001081401	99.1889	330119	Adamts3
mmu-miR-297c-3p	NM_001313733	99.1857	68117	Apool
mmu-miR-297c-3p	NM_026565	99.1857	68117	Apool
mmu-miR-297c-3p	NM_001313734	99.1857	68117	Apool
mmu-miR-1a-3p	NM_025618	99.0825	109552	Sri
mmu-miR-1a-3p	NM_028816	99.082	74204	Xpo6
mmu-miR-297c-3p	NM_008066	99.0504	14395	Gabra2
mmu-miR-297c-3p	NM_172765	99.0494	235132	Zbtb44
mmu-miR-297c-5p	NM_008139	99.0241	14682	Gnaq
mmu-miR-210-3p	NM_010875	99.0234	17967	Ncam1
mmu-miR-297c-3p	NM_001081360	99.0064	67886	Camsap2
mmu-miR-297c-3p	NM_172882	98.9605	72145	Wdfy3
mmu-miR-297c-3p	NM_026267	98.9538	67602	Necap1
mmu-miR-297c-3p	NM_027091	98.9532	69482	Nup35
mmu-miR-297c-3p	NM_001190179	98.9532	69482	Nup35
mmu-miR-297c-3p	NM_001080548	98.9478	98910	Usp6nl
mmu-miR-297c-3p	NM_009062	98.8929	19736	Rgs4
mmu-miR-297c-3p	NM_026647	98.8902	68268	Zdhhc21
mmu-miR-297c-5p	NM_008825	98.8722	18640	Pfkfb2
mmu-miR-297c-3p	NM_010202	98.8703	14175	Fgf4
mmu-miR-297c-3p	NM_010690	98.7974	16798	Lats1
mmu-miR-297c-3p	NM_008364	98.7879	16180	Il1rap
mmu-miR-297c-3p	NM_010243	98.7777	14348	Fut9
mmu-miR-297c-5p	NM_018788	98.746	54616	Extl3
mmu-miR-297c-5p	NM_021782	98.7243	60505	Il21
mmu-miR-297c-5p	NM_001291041	98.7116	60505	Il21
mmu-miR-297c-3p	NM_001017427	98.6468	242505	Rasef
mmu-miR-500-3p	NM_177872	98.6468	330119	Adamts3
mmu-miR-297c-3p	NM_011083	98.6187	18704	Pik3c2a
mmu-miR-297c-3p	NM_033565	98.6035	93736	Aff4
mmu-miR-297c-3p	NM_017469	98.5657	54195	Gucy1b1
mmu-miR-297c-3p	NM_173756	98.5471	217708	Lin52
mmu-miR-1a-3p	NM_001161369	98.5394	268996	Ss18
mmu-miR-297c-3p	NM_007555	98.5161	12160	Bmp5
mmu-miR-297c-3p	NM_175213	98.4783	75033	Mei4
mmu-miR-297c-3p	NM_001163794	98.4768	230809	Pdik1l
mmu-miR-1a-3p	NM_001197321	98.4751	108655	Foxp1
mmu-miR-297c-3p	NM_010938	98.4717	18181	Nrf1
mmu-miR-297c-3p	NM_001164226	98.4717	18181	Nrf1
mmu-miR-1a-3p	NM_001286728	98.4538	170772	Glcci1
mmu-miR-1a-3p	NM_001190371	98.4445	225187	Ankrd29
mmu-miR-1a-3p	NM_011779	98.4245	23790	Coro1c
mmu-miR-297c-3p	NM_198022	98.4055	217351	Tnrc6c
mmu-miR-1a-3p	NM_010288	98.3907	14609	Gja1
mmu-miR-297c-3p	NM_001311122	98.3511	68732	Carmil1
mmu-miR-297c-3p	NM_010713	98.3344	16875	Lhx8
mmu-miR-297c-5p	NM_023908	98.3044	108116	Slco3a1
mmu-miR-1a-3p	NM_177387	98.2776	338362	Ust
mmu-miR-1a-3p	NM_030174	98.2509	78771	Mctp1
mmu-miR-297c-5p	NM_001081395	98.2467	75723	Amotl1
mmu-miR-297c-3p	NM_033524	98.1999	114715	Spred1
mmu-miR-297c-3p	NM_175751	98.184	269023	Zfp608
mmu-miR-1a-3p	NM_001163794	98.1588	230809	Pdik1l
mmu-miR-297c-5p	NM_001286546	98.1438	72278	Ccpg1
mmu-miR-297c-5p	NM_001114328	98.1438	72278	Ccpg1
mmu-miR-297c-3p	NM_146156	98.1379	230809	Pdik1l
mmu-miR-297c-3p	NM_001310682	98.1342	18753	Prkcd
mmu-miR-297c-3p	NM_011103	98.1342	18753	Prkcd
mmu-miR-297c-3p	NM_001302947	98.1062	21888	Tle4
mmu-miR-1a-3p	NM_021345	98.0821	57874	Hacd3
mmu-miR-297c-3p	NM_001164214	98.0613	232441	Rerg
mmu-miR-297c-3p	NM_181988	98.0613	232441	Rerg
mmu-miR-297c-3p	NM_001164212	98.0613	232441	Rerg
mmu-miR-297c-3p	NM_007564	98.0529	12192	Zfp36l1
mmu-miR-297c-5p	NM_178142	98.0351	209707	Lcorl
mmu-miR-297c-3p	NM_009621	98.006	11504	Adamts1
mmu-miR-1a-3p	NM_001301067	98.0057	12331	Cap1
mmu-miR-297c-5p	NM_001013019	97.9959	68852	Lrrn4cl
mmu-miR-297c-3p	NM_009183	97.9866	20452	St8sia4
mmu-miR-297c-5p	NM_008403	97.9597	16413	Itgb1bp1
mmu-miR-1a-3p	NM_001145779	97.9524	16563	Kif2a
mmu-miR-297c-5p	NM_146520	97.9522	258513	Olfr536
mmu-miR-297c-3p	NM_178615	97.9522	68799	Rgmb
mmu-miR-297c-3p	NM_001024955	97.9418	18708	Pik3r1
mmu-miR-297c-5p	NM_029758	97.9316	76820	Cyria
mmu-miR-297c-5p	NM_001146119	97.9316	76820	Cyria
mmu-miR-297c-3p	NM_001242364	97.9111	74349	Fhip1b
mmu-miR-297c-3p	NM_001242365	97.9111	74349	Fhip1b
mmu-miR-297c-3p	NM_199009	97.9111	74349	Fhip1b
mmu-miR-297c-3p	NM_001242363	97.9111	74349	Fhip1b
mmu-miR-297c-3p	NM_001290991	97.7805	329506	Ctdspl2
mmu-miR-297c-5p	NM_001163246	97.767	100416706	Zfp729b
mmu-miR-1a-3p	NM_008971	97.7515	19230	Twf1
mmu-miR-297c-3p	NM_001163013	97.7238	240255	Ythdc2
mmu-miR-297c-3p	NM_153586	97.6676	237073	Rbm41
mmu-miR-297c-3p	NM_001172147	97.6676	237073	Rbm41
mmu-miR-297c-3p	NM_001290630	97.6676	237073	Rbm41
mmu-miR-210-5p	NM_025757	97.6345	66771	Gid4
mmu-miR-297c-5p	NM_009974	97.5519	13000	Csnk2a2
mmu-miR-297c-5p	NM_001037727	97.5516	232201	Arhgap25
mmu-miR-297c-5p	NM_001286610	97.5516	232201	Arhgap25
mmu-miR-297c-5p	NM_175476	97.5516	232201	Arhgap25
mmu-miR-297c-3p	NM_001013806	97.51	433667	Ankrd13c
mmu-miR-297c-3p	NM_010834	97.4939	17700	Mstn
mmu-miR-1a-3p	NM_026984	97.4755	69188	Kmt2e
mmu-miR-297c-3p	NM_001253713	97.453	56758	Mbnl1
mmu-miR-297c-3p	NM_020007	97.453	56758	Mbnl1
mmu-miR-297c-3p	NM_001253709	97.453	56758	Mbnl1
mmu-miR-297c-3p	NM_001163703	97.4487	233805	Dcun1d3
mmu-miR-297c-3p	NM_001310514	97.4339	56758	Mbnl1
mmu-miR-297c-3p	NM_001253710	97.4339	56758	Mbnl1
mmu-miR-297c-3p	NM_001253711	97.4339	56758	Mbnl1
mmu-miR-297c-3p	NM_146258	97.4324	243362	Stard13
mmu-miR-297c-3p	NM_001163493	97.4324	243362	Stard13
mmu-miR-1a-3p	NM_146059	97.4229	223648	Ccdc166
mmu-miR-297c-5p	NM_001177619	97.4155	74100	Arpp21
mmu-miR-297c-3p	NM_025642	97.3969	66578	Mis18a
mmu-miR-297c-3p	NM_172493	97.3883	54004	Diaph2
mmu-miR-297c-3p	NM_172663	97.3796	227867	Epc2
mmu-miR-297c-5p	NM_134063	97.3704	105203	Tasor2
mmu-miR-210-5p	NM_028572	97.3693	73569	Vgll3
mmu-miR-297c-3p	NM_144825	97.3493	216965	Taok1
mmu-miR-297c-3p	NM_019477	97.1918	50790	Acsl4
mmu-miR-297c-3p	NM_207625	97.1918	50790	Acsl4
mmu-miR-297c-3p	NM_001033600	97.1918	50790	Acsl4
mmu-miR-1a-3p	NM_001038642	97.1836	23871	Ets1
mmu-miR-297c-3p	NM_024272	97.1394	66970	Ssbp2
mmu-miR-297c-3p	NM_024186	97.1394	66970	Ssbp2
mmu-miR-297c-3p	NM_139150	97.0729	241066	Carf
mmu-miR-297c-3p	NM_001285463	97.0729	241066	Carf
mmu-miR-297c-3p	NM_001285473	97.0729	241066	Carf
mmu-miR-297c-3p	NM_013696	97.0061	22045	Trhr
mmu-miR-297c-3p	NM_001290138	96.998	320604	Ccdc169
mmu-miR-297c-3p	NM_001290141	96.998	320604	Ccdc169
mmu-miR-297c-3p	NM_177203	96.998	320604	Ccdc169
mmu-miR-297c-3p	NM_011015	96.9868	18392	Orc1
mmu-miR-297c-3p	NM_174848	96.9697	224273	Crybg3
mmu-miR-297c-3p	NM_013468	96.9667	107765	Ankrd1
mmu-miR-297c-3p	NM_001100449	96.9436	72504	Taf4b
mmu-miR-1a-3p	NM_001048139	96.9136	12064	Bdnf
mmu-miR-297c-3p	NM_001081193	96.8941	380664	Lemd3
mmu-miR-500-5p	NM_145836	96.8769	238330	Irf2bpl
mmu-miR-1a-3p	NM_026386	96.8388	67804	Snx2
mmu-miR-1a-3p	NM_009847	96.8279	12488	Cd2ap
mmu-miR-297c-3p	NM_133749	96.8204	73024	Emc7
mmu-miR-297c-3p	NM_009484	96.8066	22290	Uty
mmu-miR-297c-3p	NM_001326683	96.8066	22290	Uty
mmu-miR-297c-3p	NM_001326682	96.8066	22290	Uty
mmu-miR-297c-3p	NM_001290803	96.7921	72754	Arhgef10l
mmu-miR-297c-3p	NM_172415	96.7921	72754	Arhgef10l
mmu-miR-297c-3p	NM_001112723	96.7921	72754	Arhgef10l
mmu-miR-297c-3p	NM_001112722	96.7921	72754	Arhgef10l
mmu-miR-297c-3p	NM_145924	96.7255	102920	Cenpi
mmu-miR-297c-3p	NM_001305631	96.7255	102920	Cenpi
mmu-miR-297c-3p	NM_001080924	96.7243	407821	Znrf3
mmu-miR-1a-3p	NM_001163518	96.7022	223648	Ccdc166
mmu-miR-297c-3p	NM_001160371	96.6766	320492	A830018L16Rik
mmu-miR-1a-3p	NM_001271725	96.6659	80890	Trim2
mmu-miR-1a-3p	NM_010901	96.6444	18021	Nfatc3
mmu-miR-1a-3p	NM_011083	96.6337	18704	Pik3c2a
mmu-miR-297c-3p	NM_028472	96.6327	73230	Bmper
mmu-miR-297c-3p	NM_172298	96.6199	243931	Tshz3
mmu-miR-297c-5p	NM_001025594	96.5523	71834	Zbtb43
mmu-miR-297c-5p	NM_027947	96.5523	71834	Zbtb43
mmu-miR-297c-3p	NM_001160370	96.5191	320492	A830018L16Rik
mmu-miR-297c-3p	NM_001160219	96.4958	80913	Pum2
mmu-miR-297c-3p	NM_001160221	96.4958	80913	Pum2
mmu-miR-297c-3p	NM_001310519	96.4958	80913	Pum2
mmu-miR-297c-3p	NM_001160222	96.4958	80913	Pum2
mmu-miR-297c-3p	NM_030723	96.4958	80913	Pum2
mmu-miR-297c-3p	NM_001160220	96.4958	80913	Pum2
mmu-miR-297c-3p	NM_001290501	96.425	407821	Znrf3
mmu-miR-297c-3p	NM_029078	96.4155	74737	Pcf11
mmu-miR-297c-3p	NM_178142	96.4135	209707	Lcorl
mmu-miR-297c-3p	NM_001081118	96.388	101471	Phrf1
mmu-miR-1a-1-5p	NM_152809	96.3862	70425	Csnk1g3
mmu-miR-1a-2-5p	NM_152809	96.3862	70425	Csnk1g3
mmu-miR-297c-3p	NM_010570	96.3622	16367	Irs1
mmu-miR-1a-3p	NM_177798	96.3499	327826	Frs2
mmu-miR-297c-3p	NM_001045524	96.3491	234915	Cep126
mmu-miR-297c-3p	NM_146016	96.3448	237711	Eml6
mmu-miR-297c-3p	NM_001290992	96.3408	329506	Ctdspl2
mmu-miR-297c-3p	NM_212450	96.3408	329506	Ctdspl2
mmu-miR-297c-5p	NM_021284	96.3249	16653	Kras
mmu-miR-1a-1-5p	NM_026155	96.2832	67437	Ssr3
mmu-miR-1a-2-5p	NM_026155	96.2832	67437	Ssr3
mmu-miR-297c-3p	NM_177152	96.2527	320398	Lrig3
mmu-miR-297c-3p	NM_139146	96.2493	212712	Satb2
mmu-miR-297c-3p	NM_008036	96.2213	14282	Fosb
mmu-miR-1a-3p	NM_001024720	96.1843	545370	Hmcn1
mmu-miR-297c-3p	NM_011845	96.1477	23947	Mid2
mmu-miR-1a-3p	NM_026368	96.1472	67770	Caap1
mmu-miR-297c-3p	NM_017404	96.0093	27393	Mrpl39
mmu-miR-297c-3p	NM_011749	96.0037	22661	Zfp148
mmu-miR-210-5p	NM_021518	95.9921	59021	Rab2a
mmu-miR-297c-3p	NM_175022	95.9806	233210	Prr12
mmu-miR-297c-3p	NM_199032	95.9728	381644	Cep135
mmu-miR-297c-3p	NM_009551	95.9543	22682	Zfand5
mmu-miR-297c-3p	NM_007380	95.932	11308	Abi1
mmu-miR-297c-3p	NM_001077190	95.932	11308	Abi1
mmu-miR-297c-3p	NM_001077192	95.932	11308	Abi1
mmu-miR-297c-3p	NM_001077193	95.932	11308	Abi1
mmu-miR-297c-3p	NM_145994	95.932	11308	Abi1
mmu-miR-297c-3p	NM_010879	95.8997	17974	Nck2
mmu-miR-297c-3p	NM_009791	95.8924	12316	Aspm
mmu-miR-1a-3p	NM_001293635	95.8869	16709	Ktn1
mmu-miR-1a-3p	NM_001310448	95.8683	18647	Cdk14
mmu-miR-297c-3p	NM_001004367	95.8537	319478	Cxxc4
mmu-miR-1a-3p	NM_172653	95.8412	227059	Slc39a10
mmu-miR-1a-3p	NM_016906	95.8138	53421	Sec61a1
mmu-miR-297c-3p	NM_001033257	95.7938	215789	Phactr2
mmu-miR-297c-3p	NM_001115010	95.737	231506	Lin54
mmu-miR-297c-3p	NM_172714	95.737	231506	Lin54
mmu-miR-297c-5p	NM_009866	95.7276	12552	Cdh11
mmu-miR-297c-3p	NM_001115130	95.726	235132	Zbtb44
mmu-miR-297c-3p	NM_010467	95.7082	15429	Hoxd1
mmu-miR-1a-3p	NM_001286729	95.7045	170772	Glcci1
mmu-miR-1a-3p	NM_133236	95.7045	170772	Glcci1
mmu-miR-297c-3p	NM_207659	95.6948	320191	Hook3
mmu-miR-297c-3p	NM_021782	95.6871	60505	Il21
mmu-miR-297c-3p	NM_001291041	95.6581	60505	Il21
mmu-miR-297c-3p	NM_001313728	95.6398	26554	Cul3
mmu-miR-297c-3p	NM_016716	95.6398	26554	Cul3
mmu-miR-1a-3p	NM_008062	95.6367	14381	G6pdx
mmu-miR-297c-3p	NM_026825	95.6277	68732	Carmil1
mmu-miR-297c-3p	NM_001252443	95.5591	21787	Tfg
mmu-miR-297c-3p	NM_024189	95.5456	67057	Yaf2
mmu-miR-297c-3p	NM_025673	95.5372	66629	Golph3
mmu-miR-297c-3p	NM_146059	95.484	223648	Ccdc166
mmu-miR-297c-3p	NM_001034862	95.4004	234086	Erich1
mmu-miR-1a-3p	NM_011682	95.3976	22288	Utrn
mmu-miR-297c-3p	NM_001309430	95.397	100188919	Israa
mmu-miR-297c-3p	NM_144843	95.3649	219135	Mtmr6
mmu-miR-297c-3p	NM_001122982	95.3629	51813	Ccnc
mmu-miR-297c-3p	NM_001025430	95.3421	70834	Spag9
mmu-miR-297c-3p	NM_001199205	95.3421	70834	Spag9
mmu-miR-297c-3p	NM_001199204	95.3421	70834	Spag9
mmu-miR-297c-3p	NM_027569	95.3421	70834	Spag9
mmu-miR-297c-3p	NM_001199203	95.3421	70834	Spag9
mmu-miR-297c-3p	NM_001025428	95.3421	70834	Spag9
mmu-miR-297c-3p	NM_001025429	95.3421	70834	Spag9
mmu-miR-297c-3p	NM_024288	95.3364	68477	Rmnd5a
mmu-miR-297c-3p	NM_001301414	95.3297	230484	Usp1
mmu-miR-297c-3p	NM_146144	95.3297	230484	Usp1
mmu-miR-297c-3p	NM_001033156	95.3273	70611	Fbxo33
mmu-miR-297c-3p	NM_001163851	95.3077	224617	Tbc1d24
mmu-miR-297c-3p	NM_001163848	95.3077	224617	Tbc1d24
mmu-miR-297c-3p	NM_001163849	95.3077	224617	Tbc1d24
mmu-miR-500-3p	NM_001253847	95.2442	104836	Cbll1
mmu-miR-297c-3p	NM_026680	95.2233	68338	Golt1a
mmu-miR-297c-3p	NM_001039214	95.2193	240396	Mex3c
mmu-miR-297c-3p	NM_001293638	95.2144	18004	Nek1
mmu-miR-297c-3p	NM_175089	95.2144	18004	Nek1
mmu-miR-297c-3p	NM_001293639	95.2144	18004	Nek1
mmu-miR-297c-3p	NM_001293637	95.2144	18004	Nek1
mmu-miR-297c-3p	NM_001159900	95.1958	74318	Hopx
mmu-miR-297c-3p	NM_013830	95.1724	19134	Prpf4b
mmu-miR-297c-3p	NM_001305441	95.1494	24063	Spry1
mmu-miR-297c-3p	NM_011896	95.1494	24063	Spry1
mmu-miR-297c-3p	NM_001305442	95.1494	24063	Spry1
mmu-miR-297c-3p	NM_001305440	95.1494	24063	Spry1
mmu-miR-1a-3p	NM_025437	95.1435	66235	Eif1ax
mmu-miR-297c-3p	NM_172955	95.1415	13003	Vcan
mmu-miR-297c-3p	NM_001195096	95.1386	215789	Phactr2
mmu-miR-297c-3p	NM_001195065	95.1386	215789	Phactr2
mmu-miR-297c-3p	NM_001195066	95.1386	215789	Phactr2
mmu-miR-297c-3p	NM_181399	95.1347	98910	Usp6nl
mmu-miR-210-5p	NM_001007589	95.1091	433693	Akirin2
mmu-miR-500-3p	NM_177225	95.0961	320679	Samd12
mmu-miR-1a-3p	NM_007598	95.0885	12331	Cap1
mmu-miR-1a-3p	NM_011808	95.0792	23871	Ets1
mmu-miR-297c-3p	NM_172523	95.0757	214084	Slc18a2
mmu-miR-297c-3p	NM_001113517	95.0427	54126	Arhgef7
mmu-miR-297c-3p	NM_011597	95.0286	21873	Tjp2
mmu-miR-297c-3p	NM_001198985	95.0286	21873	Tjp2
mmu-miR-297c-3p	NM_023184	95.0266	66277	Klf15
mmu-miR-500-5p	NM_008634	95.0233	17755	Map1b
mmu-miR-297c-5p	NM_001098171	95.0143	18526	Pcdh10
mmu-miR-297c-3p	NM_080285	95.0126	30785	Cttnbp2
mmu-miR-297c-3p	NM_001163853	95.0057	224617	Tbc1d24
mmu-miR-297c-3p	NM_001163852	95.0057	224617	Tbc1d24
mmu-miR-297c-3p	NM_001163847	95.0057	224617	Tbc1d24
mmu-miR-297c-3p	NM_001163850	95.0057	224617	Tbc1d24
mmu-miR-297c-3p	NM_173186	95.0057	224617	Tbc1d24
mmu-miR-297c-3p	NM_001302255	94.9929	18858	Pmp22
mmu-miR-297c-3p	NM_001243046	94.9874	23859	Dlg2
mmu-miR-1a-3p	NM_001033439	94.9733	380916	Lrch1
mmu-miR-297c-3p	NM_001033270	94.9291	218756	Slc4a7
mmu-miR-297c-3p	NM_001077495	94.9092	18708	Pik3r1
mmu-miR-1a-3p	NM_001110850	94.8782	12916	Crem
mmu-miR-297c-3p	NM_019666	94.8676	56403	Syncrip
mmu-miR-297c-5p	NM_153458	94.8364	229759	Olfm3
mmu-miR-297c-5p	NM_153157	94.8364	229759	Olfm3
mmu-miR-297c-5p	NM_001286750	94.8364	229759	Olfm3
mmu-miR-1a-3p	NM_175392	94.8133	108958	Miga2
mmu-miR-297c-5p	NM_001134457	94.7451	385658	Nxpe3
mmu-miR-297c-3p	NM_172146	94.7316	231327	Ppat
mmu-miR-297c-3p	NM_175245	94.716	76789	Mzt1
mmu-miR-1a-3p	NM_001163332	94.6946	80281	Cttnbp2nl
mmu-miR-1a-3p	NM_007508	94.6923	11964	Atp6v1a
mmu-miR-297c-3p	NM_023158	94.6852	66102	Cxcl16
mmu-miR-1a-1-5p	NM_180600	94.6723	109161	Ube2q2
mmu-miR-1a-2-5p	NM_180600	94.6723	109161	Ube2q2
mmu-miR-1a-3p	NM_182839	94.6678	72948	Tppp
mmu-miR-210-5p	NM_001195633	94.6631	100502841	Epg5
mmu-miR-210-5p	NM_007451	94.6544	11740	Slc25a5
mmu-miR-297c-5p	NM_001310729	94.6536	66743	Rnf220
mmu-miR-1a-3p	NM_029166	94.6441	75089	Uhrf1bp1l
mmu-miR-297c-3p	NM_010617	94.6311	16553	Kif13a
mmu-miR-297c-3p	NM_013601	94.6239	17702	Msx2
mmu-miR-297c-3p	NM_026175	94.6166	67465	Sf3a1
mmu-miR-297c-5p	NM_013905	94.6155	56198	Heyl
mmu-miR-1a-3p	NM_018753	94.5865	54401	Ywhab
mmu-miR-1a-3p	NM_008246	94.5667	15247	Mfsd14a
mmu-miR-297c-3p	NM_152812	94.5592	72201	Otud6b
mmu-miR-297c-3p	NM_001291121	94.5433	13821	Epb41l1
mmu-miR-297c-3p	NM_029936	94.5405	77591	Ddx10
mmu-miR-297c-5p	NM_153402	94.5271	214150	Ago3
mmu-miR-297c-3p	NM_183138	94.4894	194388	Tet3
mmu-miR-1a-3p	NM_011039	94.4671	18509	Pax7
mmu-miR-1a-3p	NM_207636	94.4579	319448	Fndc3a
mmu-miR-297c-3p	NM_001031811	94.4408	211468	Kcnh8
mmu-miR-297c-3p	NM_001146010	94.4107	207278	Fchsd2
mmu-miR-297c-3p	NM_199012	94.4107	207278	Fchsd2
mmu-miR-1a-3p	NM_175352	94.401	106840	Unc119b
mmu-miR-297c-3p	NM_001146025	94.397	105239	Rnf44
mmu-miR-297c-5p	NM_001199308	94.3788	100503353	Gm14440
mmu-miR-297c-3p	NM_013791	94.3674	27418	Mkln1
mmu-miR-500-3p	NM_001310693	94.3127	229663	Csde1
mmu-miR-500-3p	NM_001161854	94.3127	229663	Csde1
mmu-miR-500-3p	NM_144901	94.3127	229663	Csde1
mmu-miR-1a-1-5p	NM_183294	94.2886	71091	Cdkl1
mmu-miR-1a-3p	NM_001038015	94.2866	67980	Gnpda2
mmu-miR-297c-3p	NM_001277292	94.263	74053	Grip1
mmu-miR-297c-3p	NM_001003717	94.2412	237542	Osbpl8
mmu-miR-297c-3p	NM_175489	94.2412	237542	Osbpl8
mmu-miR-1a-3p	NM_011415	94.235	20583	Snai2
mmu-miR-1a-3p	NM_028121	94.2326	72141	Adpgk
mmu-miR-297c-5p	NM_001285512	94.2131	12848	Cops2
mmu-miR-297c-5p	NM_009939	94.2131	12848	Cops2
mmu-miR-297c-5p	NM_001285513	94.2131	12848	Cops2
mmu-miR-297c-5p	NM_001285507	94.2131	12848	Cops2
mmu-miR-297c-3p	NM_001170849	94.1685	192196	Luc7l2
mmu-miR-297c-3p	NM_001311123	94.1512	22063	Trpc1
mmu-miR-1a-3p	NM_020557	94.1233	22169	Cmpk2
mmu-miR-297c-3p	NM_001163518	94.1221	223648	Ccdc166
mmu-miR-500-5p	NM_009218	94.0991	20607	Sstr3
mmu-miR-1a-3p	NM_001271764	94.0616	59069	Tpm3
mmu-miR-297c-3p	NM_201601	94.0403	14183	Fgfr2
mmu-miR-297c-3p	NM_010207	94.0403	14183	Fgfr2
mmu-miR-297c-3p	NM_019678	94.0367	21787	Tfg
mmu-miR-297c-3p	NM_001080818	94.0351	229776	Cdc14a
mmu-miR-297c-3p	NM_201362	94.0268	381175	Ccdc68
mmu-miR-210-5p	NM_001033380	94.0194	319622	Itpripl2
mmu-miR-1a-3p	NM_010590	93.9868	16475	Ajuba
mmu-miR-297c-3p	NM_175366	93.9791	108797	Mex3b
mmu-miR-297c-5p	NM_027805	93.9704	71474	Ppp6r2
mmu-miR-500-3p	NM_134048	93.954	104836	Cbll1
mmu-miR-500-3p	NM_001253848	93.954	104836	Cbll1
mmu-miR-500-5p	NM_018807	93.9441	54711	Plagl2
mmu-miR-297c-3p	NM_001311100	93.9173	192196	Luc7l2
mmu-miR-1a-3p	NM_001111324	93.8959	18003	Nedd9
mmu-miR-297c-3p	NM_213616	93.8916	381290	Atp2b4
mmu-miR-297c-5p	NM_028638	93.8913	73748	Gadl1
mmu-miR-297c-3p	NM_178407	93.8911	212285	Arap2
mmu-miR-1a-3p	NM_019745	93.8717	56426	Pdcd10
mmu-miR-297c-5p	NM_181315	93.8569	56078	Car5b
mmu-miR-1a-3p	NM_001311143	93.8459	74204	Xpo6
mmu-miR-1a-3p	NM_172162	93.8318	102423	Hinfp
mmu-miR-297c-3p	NM_008361	93.8084	16176	Il1b
mmu-miR-1a-1-5p	NM_175494	93.7931	238673	Zfp367
mmu-miR-1a-2-5p	NM_175494	93.7931	238673	Zfp367
mmu-miR-297c-3p	NM_009009	93.7802	19357	Rad21
mmu-miR-297c-3p	NM_001167949	93.7601	381290	Atp2b4
mmu-miR-1a-3p	NM_172049	93.7467	211986	Tmem18
mmu-miR-297c-3p	NM_010250	93.7278	14394	Gabra1
mmu-miR-297c-3p	NM_175171	93.6903	328329	Mast4
mmu-miR-297c-3p	NM_001037709	93.6318	100213	Rusc2
mmu-miR-1a-3p	NM_001161370	93.6046	268996	Ss18
mmu-miR-1a-3p	NM_009280	93.6046	268996	Ss18
mmu-miR-1a-3p	NM_001161371	93.6046	268996	Ss18
mmu-miR-210-5p	NM_001025358	93.6045	16593	Klc1
mmu-miR-1a-3p	NM_007840	93.5943	13207	Ddx5
mmu-miR-1a-1-5p	NM_177845	93.5705	329502	Pla2g4e
mmu-miR-1a-2-5p	NM_177845	93.5705	329502	Pla2g4e
mmu-miR-500-3p	NM_001141932	93.5646	56878	Rbms1
mmu-miR-500-3p	NM_020296	93.5646	56878	Rbms1
mmu-miR-500-3p	NM_001141931	93.5646	56878	Rbms1
mmu-miR-297c-3p	NM_133833	93.5622	13518	Dst
mmu-miR-297c-3p	NM_001276764	93.5622	13518	Dst
mmu-miR-297c-3p	NM_134448	93.5622	13518	Dst
mmu-miR-210-5p	NM_181649	93.5581	53951	Gpatch11
mmu-miR-1a-3p	NM_001163024	93.5328	67074	Mon2
mmu-miR-210-5p	NM_001290311	93.5279	75607	Wnk2
mmu-miR-1a-3p	NM_001290997	93.5233	214968	Sema6d
mmu-miR-1a-2-5p	NM_182959	93.5161	216227	Slc17a8
mmu-miR-1a-2-5p	NM_001310710	93.5161	216227	Slc17a8
mmu-miR-297c-3p	NM_026576	93.5138	68145	Etaa1
mmu-miR-297c-3p	NM_153153	93.4875	225115	Svil
mmu-miR-297c-3p	NM_001251843	93.4713	105518	A630023A22Rik
mmu-miR-1a-1-5p	NM_001290397	93.4464	17864	Mybl1
mmu-miR-1a-1-5p	NM_008651	93.4464	17864	Mybl1
mmu-miR-1a-2-5p	NM_001290397	93.4464	17864	Mybl1
mmu-miR-1a-2-5p	NM_008651	93.4464	17864	Mybl1
mmu-miR-297c-3p	NM_001243712	93.4414	16396	Itch
mmu-miR-297c-5p	NM_013835	93.4248	20822	Ro60
mmu-miR-500-3p	NM_001160209	93.423	66352	Blzf1
mmu-miR-500-3p	NM_025505	93.423	66352	Blzf1
mmu-miR-500-3p	NM_001160208	93.423	66352	Blzf1
mmu-miR-297c-3p	NM_175639	93.4048	72515	Wdr43
mmu-miR-297c-3p	NM_001001880	93.3464	68481	Mpzl1
mmu-miR-297c-3p	NM_009021	93.2685	19377	Rai1
mmu-miR-297c-3p	NM_001037764	93.2685	19377	Rai1
mmu-miR-500-5p	NM_172626	93.2677	225432	Rbm27
mmu-miR-1a-1-5p	NM_182959	93.2116	216227	Slc17a8
mmu-miR-1a-1-5p	NM_001310710	93.2116	216227	Slc17a8
mmu-miR-297c-3p	NM_001081403	93.1982	225266	Klhl14
mmu-miR-297c-3p	NM_029662	93.1339	76574	Mfsd2a
mmu-miR-297c-5p	NM_001177406	93.1062	100303732	Zfp967
mmu-miR-297c-3p	NM_007651	93.1023	12508	Cd53
mmu-miR-1a-2-5p	NM_183294	93.0929	71091	Cdkl1
mmu-miR-297c-3p	NM_008013	93.0768	14190	Fgl2
mmu-miR-1a-3p	NM_001311105	93.0603	235469	Zfp280d
mmu-miR-1a-3p	NM_001024806	93.0545	12607	Cebpz
mmu-miR-297c-5p	NM_027633	93.033	70979	Fancd2os
mmu-miR-500-3p	NM_001162921	93.0179	244871	Zc3h12c
mmu-miR-1a-3p	NM_009873	93.0026	12571	Cdk6
mmu-miR-297c-3p	NM_029928	92.9889	19263	Ptprb
mmu-miR-297c-3p	NM_148922	92.9843	17245	Mdm1
mmu-miR-297c-3p	NM_001162905	92.9843	17245	Mdm1
mmu-miR-297c-3p	NM_010785	92.9843	17245	Mdm1
mmu-miR-297c-3p	NM_001162904	92.9843	17245	Mdm1
mmu-miR-1a-3p	NM_011631	92.9729	22027	Hsp90b1
mmu-miR-500-3p	NM_010181	92.9525	14119	Fbn2
mmu-miR-297c-3p	NM_001159344	92.9505	69743	Casz1
mmu-miR-297c-3p	NM_173408	92.8657	233805	Dcun1d3
mmu-miR-500-5p	NM_027664	92.856	108653	Rimklb
mmu-miR-1a-3p	NM_001081434	92.8445	71240	Osbpl7
mmu-miR-1a-3p	NM_001310509	92.8445	71240	Osbpl7
mmu-miR-1a-3p	NM_001167777	92.8421	211961	Asxl3
mmu-miR-1a-3p	NM_026516	92.8128	68027	Tmem178
mmu-miR-210-5p	NM_001164578	92.798	69499	Tsr2
mmu-miR-210-5p	NM_175146	92.798	69499	Tsr2
mmu-miR-1a-3p	NM_001033156	92.7908	70611	Fbxo33
mmu-miR-500-3p	NM_199021	92.7874	269109	Dpp10
mmu-miR-297c-3p	NM_018819	92.7602	55951	Mpc1
mmu-miR-1a-3p	NM_009670	92.7534	11735	Ank3
mmu-miR-1a-3p	NM_146005	92.7534	11735	Ank3
mmu-miR-1a-3p	NM_170729	92.7534	11735	Ank3
mmu-miR-1a-3p	NM_170687	92.7534	11735	Ank3
mmu-miR-1a-3p	NM_170728	92.7534	11735	Ank3
mmu-miR-1a-3p	NM_170690	92.7534	11735	Ank3
mmu-miR-1a-3p	NM_170730	92.7534	11735	Ank3
mmu-miR-1a-3p	NM_170689	92.7534	11735	Ank3
mmu-miR-1a-3p	NM_170688	92.7534	11735	Ank3
mmu-miR-1a-1-5p	NM_026998	92.7477	72183	Snx6
mmu-miR-1a-2-5p	NM_026998	92.7477	72183	Snx6
mmu-miR-297c-3p	NM_001113208	92.7468	17968	Ncam2
mmu-miR-1a-3p	NM_030685	92.744	28146	Serp1
mmu-miR-1a-3p	NM_001253805	92.7413	22631	Ywhaz
mmu-miR-297c-3p	NM_011643	92.7407	22063	Trpc1
mmu-miR-500-5p	NM_001253759	92.7278	239188	Enox1
mmu-miR-500-5p	NM_172813	92.7278	239188	Enox1
mmu-miR-1a-3p	NM_177357	92.7159	545156	Kalrn
mmu-miR-297c-5p	NM_001177568	92.7057	628308	Zfp970
mmu-miR-297c-3p	NM_001286263	92.7011	56784	Ralgapa1
mmu-miR-297c-5p	NM_145991	92.6617	214498	Cdc73
mmu-miR-297c-3p	NM_001164255	92.6506	22003	Tpm1
mmu-miR-297c-3p	NM_001164256	92.6506	22003	Tpm1
mmu-miR-297c-3p	NM_177818	92.61	328505	Skint7
mmu-miR-297c-3p	NM_145221	92.5917	72993	Appl1
mmu-miR-1a-3p	NM_016805	92.5772	51810	Hnrnpu
mmu-miR-1a-3p	NM_011149	92.575	19035	Ppib
mmu-miR-297c-3p	NM_027642	92.5557	70998	Phf6
mmu-miR-297c-3p	NM_001290546	92.5557	70998	Phf6
mmu-miR-1a-1-5p	NM_009483	92.5142	22289	Kdm6a
mmu-miR-1a-2-5p	NM_009483	92.5142	22289	Kdm6a
mmu-miR-297c-3p	NM_001163144	92.5104	18552	Pcsk5
mmu-miR-1a-3p	NM_010477	92.4976	15510	Hspd1
mmu-miR-297c-5p	NM_007781	92.4864	12984	Csf2rb2
mmu-miR-297c-5p	NM_001287389	92.4864	12984	Csf2rb2
mmu-miR-297c-3p	NM_011992	92.4795	26611	Rcn2
mmu-miR-297c-3p	NM_001038018	92.461	26385	Grk6
mmu-miR-297c-3p	NM_001286064	92.461	26385	Grk6
mmu-miR-297c-3p	NM_001286063	92.461	26385	Grk6
mmu-miR-1a-1-5p	NM_001310444	92.4609	22289	Kdm6a
mmu-miR-1a-2-5p	NM_001310444	92.4609	22289	Kdm6a
mmu-miR-500-3p	NM_001130184	92.4557	269424	Jade1
mmu-miR-1a-3p	NM_010104	92.4492	13614	Edn1
mmu-miR-297c-3p	NM_145226	92.4482	246727	Oas3
mmu-miR-297c-5p	NM_001243238	92.4475	75799	4930444P10Rik
mmu-miR-297c-5p	NM_001305227	92.4475	75799	4930444P10Rik
mmu-miR-1a-3p	NM_010771	92.4261	17184	Matr3
mmu-miR-297c-3p	NM_145546	92.4203	229906	Gtf2b
mmu-miR-1a-3p	NM_008981	92.4154	19270	Ptprg
mmu-miR-297c-3p	NM_030168	92.4144	78757	Rictor
mmu-miR-297c-3p	NM_001042660	92.4064	17131	Smad7
mmu-miR-297c-3p	NM_009072	92.4013	19878	Rock2
mmu-miR-1a-3p	NM_001163635	92.3995	74493	Tnks2
mmu-miR-297c-5p	NM_019967	92.3868	56710	Brinp1
mmu-miR-1a-3p	NM_028536	92.3697	73420	Ccsap
mmu-miR-297c-3p	NM_001033322	92.3537	234889	Gucy1a2
mmu-miR-1a-3p	NM_001289734	92.3494	93837	Dach2
mmu-miR-1a-3p	NM_033605	92.3494	93837	Dach2
mmu-miR-1a-3p	NM_001289732	92.3494	93837	Dach2
mmu-miR-297c-3p	NM_007683	92.338	12617	Cenpc1
mmu-miR-297c-3p	NM_001081414	92.3356	108071	Grm5
mmu-miR-297c-3p	NM_007772	92.3243	110521	Hivep1
mmu-miR-297c-3p	NM_025675	92.3126	66632	Dph6
mmu-miR-500-3p	NM_013554	92.299	15430	Hoxd10
mmu-miR-297c-3p	NM_029730	92.298	76763	Mospd2
mmu-miR-210-5p	NM_019745	92.2742	56426	Pdcd10
mmu-miR-210-5p	NM_176971	92.2511	319642	Rab9b
mmu-miR-1a-1-5p	NM_177633	92.2503	224111	Ubxn7
mmu-miR-500-5p	NM_001313967	92.2161	104776	Aldh6a1
mmu-miR-500-5p	NM_134042	92.2161	104776	Aldh6a1
mmu-miR-1a-1-5p	NM_080708	92.2144	140780	Bmp2k
mmu-miR-1a-2-5p	NM_080708	92.2144	140780	Bmp2k
mmu-miR-1a-3p	NM_029634	92.1955	76500	Ip6k2
mmu-miR-297c-3p	NM_001160415	92.177	80287	Apobec3
mmu-miR-297c-3p	NM_030255	92.177	80287	Apobec3
mmu-miR-297c-3p	NM_178707	92.1738	233410	Zfp592
mmu-miR-1a-3p	NM_144946	92.1591	246317	Neto1
mmu-miR-297c-5p	NM_001033191	92.1465	97243	Naa11
mmu-miR-297c-3p	NM_147176	92.1251	26556	Homer1
mmu-miR-297c-3p	NM_001284189	92.1251	26556	Homer1
mmu-miR-297c-3p	NM_152134	92.1251	26556	Homer1
mmu-miR-297c-3p	NM_024182	92.1046	66878	Riok3
mmu-miR-1a-1-5p	NM_139232	92.0837	224014	Fgd4
mmu-miR-1a-1-5p	NM_001301818	92.0837	224014	Fgd4
mmu-miR-1a-1-5p	NM_001301817	92.0837	224014	Fgd4
mmu-miR-1a-2-5p	NM_139232	92.0837	224014	Fgd4
mmu-miR-1a-2-5p	NM_001301818	92.0837	224014	Fgd4
mmu-miR-1a-2-5p	NM_001301817	92.0837	224014	Fgd4
mmu-miR-297c-5p	NM_153459	92.0098	235584	Dusp7
mmu-miR-297c-3p	NM_001159589	92.0078	93759	Sirt1
mmu-miR-297c-5p	NM_007772	91.9983	110521	Hivep1
mmu-miR-297c-3p	NM_175238	91.9896	51869	Rif1
mmu-miR-297c-3p	NM_011578	91.9741	21814	Tgfbr3
mmu-miR-1a-3p	NM_172924	91.9706	244895	Peak1
mmu-miR-297c-3p	NM_173419	91.8965	239133	Dleu7
mmu-miR-297c-3p	NM_172410	91.8747	71805	Nup93
mmu-miR-297c-3p	NM_010914	91.8549	18045	Nfyb
mmu-miR-297c-3p	NM_153088	91.8453	227292	Ctdsp1
mmu-miR-1a-3p	NM_001163728	91.8365	75304	4930563E22Rik
mmu-miR-210-5p	NM_010028	91.8002	13205	Ddx3x
mmu-miR-297c-3p	NM_181315	91.7875	56078	Car5b
mmu-miR-297c-3p	NM_020025	91.7794	26878	B3galt2
mmu-miR-297c-3p	NM_001013380	91.7635	234663	Dync1li2
mmu-miR-1a-3p	NM_177338	91.7201	219150	Hmbox1
mmu-miR-297c-3p	NM_001285831	91.7026	67420	Far1
mmu-miR-1a-3p	NM_175217	91.6984	75104	Mmd2
mmu-miR-297c-5p	NM_001142919	91.6678	21416	Tcf7l2
mmu-miR-297c-5p	NM_001142918	91.6678	21416	Tcf7l2
mmu-miR-297c-5p	NM_001142924	91.6678	21416	Tcf7l2
mmu-miR-297c-5p	NM_001286728	91.6667	170772	Glcci1
mmu-miR-297c-5p	NM_001286729	91.6667	170772	Glcci1
mmu-miR-297c-5p	NM_133236	91.6667	170772	Glcci1
mmu-miR-297c-3p	NM_019626	91.6542	12404	Cbln1
mmu-miR-297c-3p	NM_053187	91.6422	94221	Gopc
mmu-miR-297c-3p	NM_001199272	91.6422	94221	Gopc
mmu-miR-297c-3p	NM_153806	91.6269	99480	Dnttip2
mmu-miR-210-3p	NM_007395	91.623	11479	Acvr1b
mmu-miR-1a-3p	NM_001252341	91.5797	20979	Syt1
mmu-miR-297c-5p	NM_001162381	91.5793	329831	Fam166b
mmu-miR-297c-3p	NM_001286065	91.5638	26385	Grk6
mmu-miR-297c-3p	NM_001112711	91.5638	26385	Grk6
mmu-miR-297c-3p	NM_001291122	91.5467	13821	Epb41l1
mmu-miR-297c-3p	NM_013510	91.5467	13821	Epb41l1
mmu-miR-297c-3p	NM_001291120	91.5467	13821	Epb41l1
mmu-miR-297c-3p	NM_001291123	91.5467	13821	Epb41l1
mmu-miR-297c-3p	NM_001006664	91.5467	13821	Epb41l1
mmu-miR-1a-3p	NM_008737	91.5407	18186	Nrp1
mmu-miR-1a-3p	NM_001162989	91.5369	56698	Phax
mmu-miR-297c-3p	NM_001252620	91.5259	72902	Spock3
mmu-miR-297c-3p	NM_001252621	91.5259	72902	Spock3
mmu-miR-297c-3p	NM_023689	91.5259	72902	Spock3
mmu-miR-297c-3p	NM_018747	91.5147	432442	Akap7
mmu-miR-297c-3p	NM_007998	91.5123	14151	Fech
mmu-miR-1a-1-5p	NM_001001602	91.504	69601	Dab2ip
mmu-miR-1a-2-5p	NM_001001602	91.504	69601	Dab2ip
mmu-miR-297c-3p	NM_001145920	91.4809	12393	Runx2
mmu-miR-297c-3p	NM_175193	91.4663	73124	Golim4
mmu-miR-297c-3p	NM_001291069	91.4663	73124	Golim4
mmu-miR-1a-3p	NM_146222	91.4576	235184	Msantd2
mmu-miR-297c-3p	NM_145423	91.444	216225	Slc5a8
mmu-miR-1a-3p	NM_026236	91.4345	67561	Wdr48
mmu-miR-1a-3p	NM_001166553	91.4108	74315	Rnf145
mmu-miR-1a-3p	NM_001025093	91.4108	11909	Atf2
mmu-miR-297c-3p	NM_054040	91.4039	68842	Tulp4
mmu-miR-297c-3p	NM_001103181	91.4039	68842	Tulp4
mmu-miR-297c-3p	NM_177660	91.3919	229055	Zbtb10
mmu-miR-297c-3p	NM_001170552	91.3883	79264	Krit1
mmu-miR-297c-3p	NM_030675	91.3883	79264	Krit1
mmu-miR-1a-3p	NM_001177585	91.3767	100126773	Esp34
mmu-miR-297c-3p	NM_001302951	91.3554	21888	Tle4
mmu-miR-297c-3p	NM_001302950	91.3554	21888	Tle4
mmu-miR-297c-3p	NM_011600	91.3554	21888	Tle4
mmu-miR-1a-3p	NM_007457	91.3546	11769	Ap1s1
mmu-miR-297c-3p	NM_172517	91.3403	213464	Rbbp5
mmu-miR-1a-3p	NM_007963	91.3358	14013	Mecom
mmu-miR-297c-3p	NM_008065	91.3173	14390	Gabpa
mmu-miR-297c-3p	NM_007967	91.3162	14029	Evx2
mmu-miR-1a-3p	NM_001316310	91.3087	12064	Bdnf
mmu-miR-1a-3p	NM_001285417	91.3087	12064	Bdnf
mmu-miR-1a-3p	NM_001048141	91.3087	12064	Bdnf
mmu-miR-1a-3p	NM_001285416	91.3087	12064	Bdnf
mmu-miR-1a-3p	NM_001048142	91.3087	12064	Bdnf
mmu-miR-1a-3p	NM_001285418	91.3087	12064	Bdnf
mmu-miR-1a-3p	NM_001285420	91.3087	12064	Bdnf
mmu-miR-1a-3p	NM_001285419	91.3087	12064	Bdnf
mmu-miR-1a-3p	NM_007540	91.3087	12064	Bdnf
mmu-miR-1a-3p	NM_001285421	91.3087	12064	Bdnf
mmu-miR-1a-3p	NM_001285422	91.3087	12064	Bdnf
mmu-miR-210-5p	NM_010251	91.2966	14397	Gabra4
mmu-miR-500-5p	NM_178729	91.268	242960	Fbxl5
mmu-miR-297c-3p	NM_008861	91.2652	18764	Pkd2
mmu-miR-1a-3p	NM_001081149	91.2496	244349	Kat6a
mmu-miR-1a-1-5p	NM_019510	91.2441	22065	Trpc3
mmu-miR-1a-2-5p	NM_019510	91.2441	22065	Trpc3
mmu-miR-297c-3p	NM_019969	91.2407	56711	Plag1
mmu-miR-1a-3p	NM_007892	91.222	13559	E2f5
mmu-miR-297c-3p	NM_013881	91.2152	29869	Ulk2
mmu-miR-297c-3p	NM_138667	91.1543	68652	Tab2
mmu-miR-1a-3p	NM_183147	91.1508	212518	Sprn
mmu-miR-500-3p	NM_001025615	91.1506	67501	Ccdc50
mmu-miR-1a-3p	NM_011074	91.1159	18647	Cdk14
mmu-miR-297c-3p	NM_029332	91.1093	75547	Akap13
mmu-miR-297c-3p	NM_172819	91.1056	239667	Dip2b
mmu-miR-297c-3p	NM_001159361	91.1056	239667	Dip2b
mmu-miR-297c-3p	NM_010556	91.1004	16187	Il3
mmu-miR-297c-3p	NM_026223	91.0893	67537	Glipr1l2
mmu-miR-297c-3p	NM_001045529	91.0739	338467	Morc3
mmu-miR-297c-3p	NM_177890	91.017	330513	Gm5114
mmu-miR-297c-3p	NM_001033782	91.0057	434172	Gm5592
mmu-miR-1a-3p	NM_145400	91.0048	140630	Ube4a
mmu-miR-297c-5p	NM_009334	90.9718	21419	Tfap2b
mmu-miR-297c-5p	NM_001025305	90.9718	21419	Tfap2b
mmu-miR-297c-3p	NM_001085495	90.9691	99371	Arfgef2
mmu-miR-297c-3p	NM_175163	90.9573	71131	Zfp689
mmu-miR-297c-3p	NM_144802	90.9495	72692	Hnrnpll
mmu-miR-297c-5p	NM_001081227	90.9264	381310	Stum
mmu-miR-1a-3p	NM_007711	90.9076	12725	Clcn3
mmu-miR-297c-3p	NM_001301211	90.8717	11765	Ap1g1
mmu-miR-297c-3p	NM_175201	90.856	73469	Rnf38
mmu-miR-297c-3p	NM_001038993	90.856	73469	Rnf38
mmu-miR-1a-3p	NM_011491	90.8515	20856	Stc2
mmu-miR-500-5p	NM_001037922	90.7939	624855	Cks1brt
mmu-miR-1a-3p	NM_145985	90.7731	213827	Arcn1
mmu-miR-297c-5p	NM_001277188	90.7633	320091	Ano4
mmu-miR-297c-5p	NM_145962	90.7542	211347	Pank3
mmu-miR-210-5p	NM_026853	90.7301	68854	Asb11
mmu-miR-210-5p	NM_001313737	90.7301	68854	Asb11
mmu-miR-297c-3p	NM_001113419	90.7203	100505386	Iqschfp
mmu-miR-210-5p	NM_011406	90.7148	20541	Slc8a1
mmu-miR-210-5p	NM_001112798	90.7148	20541	Slc8a1
mmu-miR-1a-1-5p	NM_177747	90.658	245595	Zfp711
mmu-miR-1a-2-5p	NM_177747	90.658	245595	Zfp711
mmu-miR-1a-3p	NM_001038587	90.6515	56417	Adar
mmu-miR-297c-5p	NM_001290743	90.6304	75276	Ppp1r1c
mmu-miR-297c-3p	NM_178626	90.6291	72729	Cdc42se2
mmu-miR-297c-3p	NM_010332	90.5638	13617	Ednra
mmu-miR-297c-3p	NM_011544	90.5471	21406	Tcf12
mmu-miR-297c-3p	NM_001253864	90.5471	21406	Tcf12
mmu-miR-297c-3p	NM_001253862	90.5471	21406	Tcf12
mmu-miR-297c-3p	NM_001253865	90.5471	21406	Tcf12
mmu-miR-297c-3p	NM_001253863	90.5471	21406	Tcf12
mmu-miR-210-5p	NM_001177854	90.5413	65973	Asph
mmu-miR-210-5p	NM_001177851	90.5413	65973	Asph
mmu-miR-210-5p	NM_001177853	90.5413	65973	Asph
mmu-miR-210-5p	NM_001177850	90.5413	65973	Asph
mmu-miR-210-5p	NM_001177852	90.5413	65973	Asph
mmu-miR-297c-3p	NM_022997	90.5328	65114	Vps35
mmu-miR-297c-3p	NM_001007577	90.5103	245695	Tceanc
mmu-miR-1a-3p	NM_001161824	90.509	17827	Mtx1
mmu-miR-297c-3p	NM_001079869	90.5015	15410	Hoxb3
mmu-miR-297c-3p	NM_010585	90.4808	16438	Itpr1
mmu-miR-297c-3p	NM_009688	90.4662	11798	Xiap
mmu-miR-297c-3p	NM_001301641	90.4662	11798	Xiap
mmu-miR-297c-3p	NM_001301639	90.4662	11798	Xiap
mmu-miR-297c-3p	NM_028639	90.4465	225049	Ttc7
mmu-miR-1a-3p	NM_133697	90.4266	68552	Smim14
mmu-miR-297c-3p	NM_007918	90.4161	13685	Eif4ebp1
mmu-miR-297c-5p	NM_146114	90.4138	227525	Dclre1c
mmu-miR-297c-5p	NM_001302684	90.4138	227525	Dclre1c
mmu-miR-297c-3p	NM_001033259	90.3834	215999	Mcu
mmu-miR-1a-3p	NM_032393	90.3737	17754	Map1a
mmu-miR-1a-3p	NM_001173506	90.3737	17754	Map1a
mmu-miR-1a-1-5p	NM_021718	90.3297	60361	Ms4a4b
mmu-miR-1a-2-5p	NM_021718	90.3297	60361	Ms4a4b
mmu-miR-297c-3p	NM_001080706	90.3211	107182	Btaf1
mmu-miR-1a-3p	NM_175750	90.3155	243743	Plxna4
mmu-miR-297c-3p	NM_139138	90.2995	52614	Adgre4
mmu-miR-1a-3p	NM_019789	90.2948	56461	Kcnip3
mmu-miR-1a-3p	NM_025510	90.2892	66358	Adprm
mmu-miR-297c-5p	NM_172706	90.2581	231014	Elapor2
mmu-miR-297c-3p	NM_030245	90.2443	27878	Tada1
mmu-miR-297c-3p	NM_009717	90.2417	11922	Neurod6
mmu-miR-500-3p	NM_001033430	90.2349	338523	Kdm7a
mmu-miR-297c-3p	NM_178772	90.229	320024	Nceh1
mmu-miR-1a-3p	NM_001167997	90.2127	83558	Tex11
mmu-miR-297c-5p	NM_001113181	90.2101	14802	Gria4
mmu-miR-297c-3p	NM_023122	90.2037	14758	Gpm6b
mmu-miR-297c-3p	NM_001177958	90.2037	14758	Gpm6b
mmu-miR-297c-3p	NM_001177955	90.2037	14758	Gpm6b
mmu-miR-297c-3p	NM_001164198	90.1928	18749	Prkacb
mmu-miR-1a-3p	NM_028044	90.1927	71994	Cnn3
mmu-miR-1a-3p	NM_001039214	90.1846	240396	Mex3c
mmu-miR-1a-3p	NM_011342	90.1815	20333	Sec22b
mmu-miR-297c-3p	NM_177864	90.1807	329918	Skint9
mmu-miR-297c-3p	NM_001076791	90.1797	408067	Zfp874b
mmu-miR-297c-3p	NM_010894	90.1774	18012	Neurod1
mmu-miR-1a-3p	NM_001111029	90.1521	72180	Zfp661
mmu-miR-1a-3p	NM_028141	90.1452	72180	Zfp661
mmu-miR-297c-3p	NM_011807	90.1369	23859	Dlg2
mmu-miR-297c-3p	NM_001243047	90.1369	23859	Dlg2
mmu-miR-297c-3p	NM_010578	90.1291	16412	Itgb1
mmu-miR-297c-3p	NM_175318	90.1226	101685	Spty2d1
mmu-miR-297c-5p	NM_013831	90.1179	19201	Pstpip2
mmu-miR-297c-3p	NM_022989	90.1166	65103	Arl6ip6
mmu-miR-297c-3p	NM_015792	90.0988	50755	Fbh1
mmu-miR-297c-5p	NM_025364	90.077	66118	Sarnp
mmu-miR-210-5p	NM_001166210	90.0586	667772	Myh15
mmu-miR-1a-3p	NM_010828	90.0548	17684	Cited2
mmu-miR-297c-3p	NM_019581	90.0431	56055	Gtpbp2
mmu-miR-297c-3p	NM_001145979	90.0431	56055	Gtpbp2
mmu-miR-297c-5p	NM_008008	90.0388	14178	Fgf7
mmu-miR-1a-3p	NM_009186	90.0289	20462	Tra2b
mmu-miR-297c-3p	NM_001177957	90.0256	14758	Gpm6b
mmu-miR-297c-3p	NM_001177960	90.0256	14758	Gpm6b
mmu-miR-297c-3p	NM_001177962	90.0256	14758	Gpm6b
mmu-miR-297c-3p	NM_183166	90.024	233164	Gm4884
mmu-miR-297c-3p	NM_028127	90.0145	319710	Frmd6
mmu-miR-210-5p	NM_001111076	90.0084	319535	Zfp182
mmu-miR-210-5p	NM_001013387	90.0084	319535	Zfp182
mmu-miR-297c-3p	NM_001083897	90.0082	68481	Mpzl1
mmu-miR-297c-3p	NM_001253752	90.0014	219105	Zmym5
mmu-miR-1a-3p	NM_010880	89.9492	17975	Ncl
mmu-miR-1a-3p	NM_001310505	89.9485	219024	Pip4p1
mmu-miR-1a-3p	NM_001033271	89.9485	219024	Pip4p1
mmu-miR-1a-3p	NM_001081678	89.9465	627049	Zfp800
mmu-miR-1a-3p	NM_033524	89.9287	114715	Spred1
mmu-miR-297c-3p	NM_008882	89.9246	18845	Plxna2
mmu-miR-297c-3p	NM_173181	89.9034	67306	Zc2hc1a
mmu-miR-297c-5p	NM_001081477	89.8928	382236	Brwd3
mmu-miR-1a-3p	NM_146224	89.8859	235469	Zfp280d
mmu-miR-297c-3p	NM_199062	89.8791	331188	Zfp781
mmu-miR-297c-3p	NM_001159901	89.8783	74318	Hopx
mmu-miR-297c-3p	NM_175606	89.8783	74318	Hopx
mmu-miR-297c-3p	NM_026487	89.8752	67979	Atad1
mmu-miR-1a-3p	NM_053103	89.8704	93685	Entpd7
mmu-miR-1a-3p	NM_001081287	89.8487	75739	Mpp7
mmu-miR-210-3p	NM_175380	89.8436	333433	Gpd1l
mmu-miR-1a-3p	NM_008442	89.842	16563	Kif2a
mmu-miR-210-5p	NM_001310464	89.8407	19699	Reln
mmu-miR-210-5p	NM_011261	89.8407	19699	Reln
mmu-miR-1a-3p	NM_001286411	89.8401	13709	Elf1
mmu-miR-297c-3p	NM_019933	89.8354	19258	Ptpn4
mmu-miR-210-5p	NM_001013833	89.8305	19091	Prkg1
mmu-miR-210-5p	NM_011160	89.8305	19091	Prkg1
mmu-miR-1a-1-5p	NM_001077266	89.8284	11991	Hnrnpd
mmu-miR-1a-1-5p	NM_001077265	89.8284	11991	Hnrnpd
mmu-miR-1a-1-5p	NM_007516	89.8284	11991	Hnrnpd
mmu-miR-1a-1-5p	NM_001077267	89.8284	11991	Hnrnpd
mmu-miR-297c-3p	NM_001013375	89.823	217109	Utp18
mmu-miR-1a-3p	NM_001310506	89.8209	219024	Pip4p1
mmu-miR-1a-3p	NM_001310507	89.8209	219024	Pip4p1
mmu-miR-1a-3p	NM_001168218	89.8116	66356	Knop1
mmu-miR-1a-3p	NM_144872	89.8112	225898	Eml3
mmu-miR-1a-1-5p	NM_009502	89.7654	22330	Vcl
mmu-miR-1a-2-5p	NM_009502	89.7654	22330	Vcl
mmu-miR-500-3p	NM_001114399	89.7573	67785	Zmym4
mmu-miR-1a-3p	NM_001163333	89.7383	80281	Cttnbp2nl
mmu-miR-1a-3p	NM_030249	89.7383	80281	Cttnbp2nl
mmu-miR-297c-5p	NM_001082962	89.7337	20646	Snrpn
mmu-miR-297c-5p	NM_013670	89.7337	20646	Snrpn
mmu-miR-297c-5p	NM_001082961	89.7337	20646	Snrpn
mmu-miR-297c-3p	NM_126166	89.718	142980	Tlr3
mmu-miR-297c-5p	NM_177284	89.7147	18189	Nrxn1
mmu-miR-297c-5p	NM_020252	89.7147	18189	Nrxn1
mmu-miR-1a-3p	NM_028148	89.713	72193	Scaf11
mmu-miR-210-5p	NM_173413	89.7021	235442	Rab8b
mmu-miR-210-3p	NM_001033276	89.6844	381022	Kmt2d
mmu-miR-297c-3p	NM_001173553	89.6553	229776	Cdc14a
mmu-miR-297c-3p	NM_027893	89.65	71740	Nectin4
mmu-miR-297c-3p	NM_001122680	89.65	71740	Nectin4
mmu-miR-297c-3p	NM_172606	89.6283	223455	Marchf6
mmu-miR-1a-2-5p	NM_177633	89.6256	224111	Ubxn7
mmu-miR-1a-3p	NM_001252588	89.6157	64540	Tspan4
mmu-miR-1a-3p	NM_053082	89.6157	64540	Tspan4
mmu-miR-297c-3p	NM_008091	89.5988	14462	Gata3
mmu-miR-297c-3p	NM_001080926	89.5893	16975	Lrp8
mmu-miR-297c-3p	NM_001168561	89.5886	269870	Zfp446
mmu-miR-297c-3p	NM_175558	89.5886	269870	Zfp446
mmu-miR-1a-3p	NM_178764	89.564	319604	Fam168a
mmu-miR-500-5p	NM_025575	89.5604	66460	Sys1
mmu-miR-1a-3p	NM_008681	89.5447	17988	Ndrg1
mmu-miR-297c-3p	NM_008187	89.5414	14894	Cfap20
mmu-miR-297c-3p	NM_001313696	89.5328	22209	Ube2a
mmu-miR-297c-3p	NM_019668	89.5328	22209	Ube2a
mmu-miR-1a-3p	NM_010764	89.532	17159	Man2b1
mmu-miR-1a-1-5p	NM_001081391	89.5242	239420	Csmd3
mmu-miR-1a-2-5p	NM_001081391	89.5242	239420	Csmd3
mmu-miR-1a-3p	NM_001242407	89.5235	108958	Miga2
mmu-miR-210-5p	NM_001024707	89.5132	435965	Lrp3
mmu-miR-297c-3p	NM_001291114	89.5031	170791	Rbm39
mmu-miR-297c-5p	NM_025696	89.4789	66673	Sorcs3
mmu-miR-1a-3p	NM_177450	89.4639	338403	Cndp1
mmu-miR-1a-3p	NM_001145824	89.4575	15259	Hipk3
mmu-miR-297c-3p	NM_001309519	89.4184	12296	Cacnb2
mmu-miR-500-5p	NM_001161483	89.4104	319211	Nol4
mmu-miR-1a-3p	NM_172872	89.4093	242553	Kank4
mmu-miR-500-3p	NM_001311117	89.3921	217980	Larp4b
mmu-miR-297c-5p	NM_178164	89.3831	230257	Ptbp3
mmu-miR-297c-5p	NM_144904	89.3831	230257	Ptbp3
mmu-miR-210-5p	NM_133757	89.3562	74451	Pgs1
mmu-miR-210-5p	NM_001242364	89.3544	74349	Fhip1b
mmu-miR-210-5p	NM_001242365	89.3544	74349	Fhip1b
mmu-miR-210-5p	NM_199009	89.3544	74349	Fhip1b
mmu-miR-210-5p	NM_001242363	89.3544	74349	Fhip1b
mmu-miR-210-5p	NM_009359	89.3483	21778	Tex9
mmu-miR-1a-3p	NM_026417	89.3464	67864	Yipf4
mmu-miR-210-5p	NM_018857	89.3366	56047	Msln
mmu-miR-210-5p	NM_011274	89.3345	19777	Uri1
mmu-miR-1a-1-5p	NM_010901	89.3335	18021	Nfatc3
mmu-miR-1a-2-5p	NM_010901	89.3335	18021	Nfatc3
mmu-miR-297c-3p	NM_019663	89.3277	56469	Pias1
mmu-miR-297c-3p	NM_198653	89.3103	381314	Iars2
mmu-miR-1a-3p	NM_019505	89.3	56077	Dgke
mmu-miR-297c-3p	NM_054097	89.2629	117150	Pip4k2c
mmu-miR-1a-3p	NM_001001986	89.252	329540	Nol4l
mmu-miR-297c-5p	NM_013622	89.2515	18386	Oprd1
mmu-miR-297c-3p	NM_181398	89.2223	77531	Anks1b
mmu-miR-297c-3p	NM_001177396	89.2223	77531	Anks1b
mmu-miR-297c-3p	NM_001177398	89.2223	77531	Anks1b
mmu-miR-297c-3p	NM_001128086	89.2223	77531	Anks1b
mmu-miR-1a-3p	NM_008781	89.1995	18505	Pax3
mmu-miR-297c-5p	NM_001301688	89.173	54375	Azin1
mmu-miR-297c-3p	NM_011041	89.1643	18511	Pax9
mmu-miR-1a-3p	NM_001077354	89.1492	245555	Nexmif
mmu-miR-1a-3p	NM_013718	89.1447	27096	Trappc3
mmu-miR-1a-3p	NM_001252433	89.1397	13383	Dlg1
mmu-miR-297c-3p	NM_001081347	89.1322	69288	Rhobtb1
mmu-miR-1a-3p	NM_053099	89.1312	240427	Setbp1
mmu-miR-297c-5p	NM_001001490	89.1198	239283	Oxgr1
mmu-miR-1a-3p	NM_001081016	89.0873	20286	Zc3h7b
mmu-miR-297c-3p	NM_001168562	89.0825	269870	Zfp446
mmu-miR-297c-3p	NM_013659	89.0725	20352	Sema4b
mmu-miR-1a-3p	NM_025706	89.0672	66687	Tbc1d15
mmu-miR-297c-3p	NM_133648	89.0645	107723	Slc12a6
mmu-miR-210-5p	NM_178753	89.0561	270624	Spin4
mmu-miR-1a-3p	NM_017464	88.9977	18003	Nedd9
mmu-miR-297c-3p	NM_013898	88.992	30058	Timm8a1
mmu-miR-1a-3p	NM_001038621	88.9819	29809	Rabgap1l
mmu-miR-500-3p	NM_001081960	88.9526	76499	Clasp2
mmu-miR-1a-3p	NM_178407	88.9501	212285	Arap2
mmu-miR-1a-1-5p	NM_181273	88.934	15203	Heph
mmu-miR-1a-2-5p	NM_181273	88.934	15203	Heph
mmu-miR-297c-3p	NM_178700	88.911	231413	Grsf1
mmu-miR-297c-3p	NM_001098476	88.911	231413	Grsf1
mmu-miR-297c-3p	NM_001001326	88.878	76954	Denn2b
mmu-miR-297c-3p	NM_029811	88.878	76954	Denn2b
mmu-miR-1a-1-5p	NM_201619	88.8734	381463	Nr1h5
mmu-miR-1a-1-5p	NM_198658	88.8734	381463	Nr1h5
mmu-miR-1a-1-5p	NM_201622	88.8734	381463	Nr1h5
mmu-miR-1a-2-5p	NM_201619	88.8734	381463	Nr1h5
mmu-miR-1a-2-5p	NM_198658	88.8734	381463	Nr1h5
mmu-miR-1a-2-5p	NM_201622	88.8734	381463	Nr1h5
mmu-miR-500-5p	NM_010123	88.8609	13669	Eif3a
mmu-miR-297c-3p	NM_212485	88.8534	223915	Krt73
mmu-miR-297c-3p	NM_001081179	88.8474	320473	Heatr5b
mmu-miR-297c-3p	NM_001081371	88.845	240283	Dmxl1
mmu-miR-297c-5p	NM_178347	88.832	52563	Cdc23
mmu-miR-1a-3p	NM_001244952	88.8243	77018	Col25a1
mmu-miR-500-3p	NM_008467	88.8164	16649	Kpna4
mmu-miR-1a-1-5p	NM_023645	88.8085	72050	Poglut2
mmu-miR-1a-2-5p	NM_023645	88.8085	72050	Poglut2
mmu-miR-297c-3p	NM_001033962	88.7957	22215	Ube3a
mmu-miR-297c-3p	NM_011668	88.7957	22215	Ube3a
mmu-miR-1a-3p	NM_178920	88.7879	105853	Mal2
mmu-miR-500-5p	NM_199024	88.7849	319211	Nol4
mmu-miR-297c-3p	NM_001177961	88.7488	14758	Gpm6b
mmu-miR-297c-3p	NM_001177959	88.7488	14758	Gpm6b
mmu-miR-297c-3p	NM_001177956	88.7488	14758	Gpm6b
mmu-miR-297c-3p	NM_020283	88.7444	26877	B3galt1
mmu-miR-210-5p	NM_011459	88.7416	20725	Serpinb8
mmu-miR-297c-3p	NM_016926	88.725	53890	Sart3
mmu-miR-297c-3p	NM_177253	88.7225	228410	Cstf3
mmu-miR-297c-3p	NM_001281859	88.7218	58861	Cysltr1
mmu-miR-297c-3p	NM_021476	88.7218	58861	Cysltr1
mmu-miR-297c-3p	NM_001281862	88.7218	58861	Cysltr1
mmu-miR-297c-3p	NM_133227	88.7032	170762	Nup155
mmu-miR-297c-5p	NM_001256005	88.6965	17472	Gbp4
mmu-miR-297c-5p	NM_008620	88.6965	17472	Gbp4
mmu-miR-210-5p	NM_144787	88.6903	76804	Kdm4c
mmu-miR-210-5p	NM_001172095	88.6903	76804	Kdm4c
mmu-miR-297c-5p	NM_001079690	88.6779	20495	Slc12a1
mmu-miR-297c-5p	NM_183354	88.6779	20495	Slc12a1
mmu-miR-500-5p	NM_001077354	88.6666	245555	Nexmif
mmu-miR-297c-3p	NM_133672	88.6663	30930	Vps26a
mmu-miR-297c-3p	NM_001113355	88.6663	30930	Vps26a
mmu-miR-297c-3p	NM_001177755	88.6634	170768	Pfkfb3
mmu-miR-297c-3p	NM_133232	88.6634	170768	Pfkfb3
mmu-miR-297c-3p	NM_001177758	88.6634	170768	Pfkfb3
mmu-miR-297c-3p	NM_001177752	88.6634	170768	Pfkfb3
mmu-miR-210-5p	NM_001127685	88.6608	217874	Rd3l
mmu-miR-297c-5p	NM_001101475	88.6592	240328	F830016B08Rik
mmu-miR-1a-3p	NM_153395	88.6571	67074	Mon2
mmu-miR-1a-3p	NM_001163025	88.6571	67074	Mon2
mmu-miR-297c-3p	NM_001286024	88.6531	12991	Csn2
mmu-miR-297c-3p	NM_001286023	88.6531	12991	Csn2
mmu-miR-297c-3p	NM_001286022	88.6531	12991	Csn2
mmu-miR-297c-3p	NM_001286021	88.6531	12991	Csn2
mmu-miR-297c-3p	NM_001286020	88.6531	12991	Csn2
mmu-miR-297c-3p	NM_009972	88.6531	12991	Csn2
mmu-miR-210-5p	NM_001302938	88.6463	23921	Sh2b2
mmu-miR-210-5p	NM_018825	88.6463	23921	Sh2b2
mmu-miR-297c-3p	NM_019409	88.6417	18377	Omg
mmu-miR-297c-3p	NM_001177754	88.6338	170768	Pfkfb3
mmu-miR-297c-3p	NM_001177756	88.6338	170768	Pfkfb3
mmu-miR-297c-3p	NM_001177757	88.6216	170768	Pfkfb3
mmu-miR-297c-3p	NM_001177753	88.6216	170768	Pfkfb3
mmu-miR-1a-3p	NM_145136	88.6127	214384	Myocd
mmu-miR-297c-5p	NM_153543	88.5858	216188	Aldh1l2
mmu-miR-297c-3p	NM_001081977	88.5556	108089	Rnf144a
mmu-miR-500-3p	NM_029653	88.5462	69635	Dapk1
mmu-miR-297c-3p	NM_053191	88.5325	94227	Pi15
mmu-miR-297c-5p	NM_145423	88.527	216225	Slc5a8
mmu-miR-1a-1-5p	NM_001159580	88.519	16924	Lnx1
mmu-miR-1a-1-5p	NM_001159577	88.519	16924	Lnx1
mmu-miR-1a-1-5p	NM_001159579	88.519	16924	Lnx1
mmu-miR-1a-2-5p	NM_001159580	88.519	16924	Lnx1
mmu-miR-1a-2-5p	NM_001159577	88.519	16924	Lnx1
mmu-miR-1a-2-5p	NM_001159579	88.519	16924	Lnx1
mmu-miR-297c-3p	NM_001004151	88.5177	239766	Rtp1
mmu-miR-500-5p	NM_021518	88.5149	59021	Rab2a
mmu-miR-297c-3p	NM_009873	88.514	12571	Cdk6
mmu-miR-210-5p	NM_001177847	88.5058	117149	Tirap
mmu-miR-210-5p	NM_001177846	88.5058	117149	Tirap
mmu-miR-210-5p	NM_054096	88.5058	117149	Tirap
mmu-miR-210-5p	NM_001177845	88.5058	117149	Tirap
mmu-miR-297c-3p	NM_009982	88.4984	13032	Ctsc
mmu-miR-297c-3p	NM_001163170	88.4685	280411	Lix1l
mmu-miR-1a-1-5p	NM_177059	88.4546	320027	Fstl4
mmu-miR-1a-2-5p	NM_177059	88.4546	320027	Fstl4
mmu-miR-1a-1-5p	NM_001290637	88.4515	69601	Dab2ip
mmu-miR-1a-2-5p	NM_001290637	88.4515	69601	Dab2ip
mmu-miR-297c-3p	NM_001289444	88.4265	12310	Calca
mmu-miR-297c-3p	NM_001033954	88.4265	12310	Calca
mmu-miR-297c-3p	NM_001033341	88.4096	240476	Zfp407
mmu-miR-500-3p	NM_029850	88.4049	77045	Bcl7a
mmu-miR-297c-3p	NM_008058	88.3939	14370	Fzd8
mmu-miR-297c-3p	NM_011376	88.3911	20464	Sim1
mmu-miR-297c-5p	NM_029166	88.3891	75089	Uhrf1bp1l
mmu-miR-1a-3p	NM_007619	88.381	12402	Cbl
mmu-miR-500-5p	NM_011101	88.3466	18750	Prkca
mmu-miR-1a-3p	NM_001033422	88.3434	331401	Thoc2
mmu-miR-1a-2-5p	NM_001077266	88.3176	11991	Hnrnpd
mmu-miR-1a-2-5p	NM_001077265	88.3176	11991	Hnrnpd
mmu-miR-1a-2-5p	NM_007516	88.3176	11991	Hnrnpd
mmu-miR-1a-2-5p	NM_001077267	88.3176	11991	Hnrnpd
mmu-miR-1a-3p	NM_021278	88.3044	19241	Tmsb4x
mmu-miR-297c-3p	NM_016681	88.2816	50883	Chek2
mmu-miR-297c-3p	NM_001293783	88.2792	234311	Ddx60
mmu-miR-1a-3p	NM_001122843	88.2583	212999	Tnpo2
mmu-miR-297c-3p	NM_007700	88.2479	12675	Chuk
mmu-miR-500-3p	NM_153534	88.1952	210044	Adcy2
mmu-miR-1a-3p	NM_001114179	88.1943	67062	Slc25a53
mmu-miR-1a-3p	NM_001082412	88.1943	67062	Slc25a53
mmu-miR-1a-1-5p	NM_026840	88.1798	68797	Pdgfrl
mmu-miR-1a-2-5p	NM_026840	88.1798	68797	Pdgfrl
mmu-miR-1a-1-5p	NM_001081300	88.1533	110796	Tshz1
mmu-miR-1a-2-5p	NM_001081300	88.1533	110796	Tshz1
mmu-miR-297c-3p	NM_001162410	88.1099	12675	Chuk
mmu-miR-1a-3p	NM_001290546	88.105	70998	Phf6
mmu-miR-1a-1-5p	NM_001081446	88.0872	434232	Iqck
mmu-miR-1a-2-5p	NM_001081446	88.0872	434232	Iqck
mmu-miR-297c-5p	NM_153599	88.0852	264064	Cdk8
mmu-miR-297c-5p	NM_011940	88.0815	26388	Ifi202b
mmu-miR-297c-5p	NM_008327	88.0815	26388	Ifi202b
mmu-miR-1a-3p	NM_178916	88.079	218341	Rfesd
mmu-miR-1a-3p	NM_001131069	88.079	218341	Rfesd
mmu-miR-1a-3p	NM_001131068	88.079	218341	Rfesd
mmu-miR-297c-3p	NM_008417	88.0763	16490	Kcna2
mmu-miR-1a-3p	NM_001161853	88.0646	20587	Smarcb1
mmu-miR-297c-3p	NM_001033399	88.0643	328232	Gfod1
mmu-miR-1a-3p	NM_013865	88.0484	29812	Ndrg3
mmu-miR-500-5p	NM_001081104	88.047	231252	Chrna9
mmu-miR-297c-3p	NM_007937	88.0334	13839	Epha5
mmu-miR-297c-3p	NM_021891	88.0306	60530	Fignl1
mmu-miR-297c-3p	NM_001163359	88.0306	60530	Fignl1
mmu-miR-297c-3p	NM_001163360	88.0306	60530	Fignl1
mmu-miR-297c-3p	NM_001291192	87.9975	17258	Mef2a
mmu-miR-297c-3p	NM_001291191	87.9975	17258	Mef2a
mmu-miR-297c-3p	NM_001033713	87.9975	17258	Mef2a
mmu-miR-297c-3p	NM_001291196	87.9975	17258	Mef2a
mmu-miR-297c-3p	NM_001291195	87.9975	17258	Mef2a
mmu-miR-1a-1-5p	NM_177412	87.9898	330401	Tmcc1
mmu-miR-1a-2-5p	NM_177412	87.9898	330401	Tmcc1
mmu-miR-297c-3p	NM_027007	87.9781	69256	Zfp397
mmu-miR-297c-3p	NM_001005232	87.9613	13172	Dbx1
mmu-miR-210-5p	NM_178647	87.9559	106143	Cggbp1
mmu-miR-1a-3p	NM_145981	87.9534	105653	Phyhip
mmu-miR-297c-3p	NM_025419	87.9403	66202	1110059G10Rik
mmu-miR-297c-3p	NM_001285917	87.9297	69635	Dapk1
mmu-miR-297c-3p	NM_026962	87.9236	69149	Kbtbd3
mmu-miR-297c-3p	NM_001164574	87.9236	69149	Kbtbd3
mmu-miR-297c-3p	NM_001143834	87.9033	108071	Grm5
mmu-miR-1a-3p	NM_001081029	87.8771	652925	Tmem243
mmu-miR-500-3p	NM_010883	87.8756	17986	Ndp
mmu-miR-1a-1-5p	NM_138673	87.8756	192188	Stab2
mmu-miR-1a-2-5p	NM_138673	87.8756	192188	Stab2
mmu-miR-297c-3p	NM_182808	87.8557	320265	Tafa1
mmu-miR-297c-5p	NM_139269	87.8537	225845	Plaat3
mmu-miR-1a-3p	NM_028123	87.8537	72144	Slc37a3
mmu-miR-297c-5p	NM_029998	87.8497	77877	6030458C11Rik
mmu-miR-297c-5p	NM_001159543	87.8364	13482	Dpp4
mmu-miR-297c-3p	NM_175121	87.8285	67760	Slc38a2
mmu-miR-500-3p	NM_026236	87.8084	67561	Wdr48
mmu-miR-297c-3p	NM_145492	87.8056	225207	Zfp521
mmu-miR-500-3p	NM_153055	87.8052	140740	Sec63
mmu-miR-297c-3p	NM_134062	87.8002	69635	Dapk1
mmu-miR-297c-3p	NM_030239	87.789	27405	Abcg3
mmu-miR-297c-3p	NM_194257	87.7855	109229	Fam118b
mmu-miR-297c-3p	NM_001286604	87.7855	109229	Fam118b
mmu-miR-297c-3p	NM_175411	87.7855	109229	Fam118b
mmu-miR-1a-1-5p	NM_027828	87.7791	104943	Fam110c
mmu-miR-1a-2-5p	NM_027828	87.7791	104943	Fam110c
mmu-miR-1a-1-5p	NM_053008	87.7201	94222	Olig3
mmu-miR-1a-2-5p	NM_053008	87.7201	94222	Olig3
mmu-miR-297c-3p	NM_001163548	87.669	19159	Cyth3
mmu-miR-297c-3p	NM_031258	87.662	83453	Chrdl1
mmu-miR-1a-3p	NM_001271503	87.6585	12916	Crem
mmu-miR-1a-3p	NM_001110857	87.6585	12916	Crem
mmu-miR-1a-3p	NM_001110859	87.6585	12916	Crem
mmu-miR-1a-3p	NM_001110858	87.6585	12916	Crem
mmu-miR-1a-3p	NM_001110853	87.6585	12916	Crem
mmu-miR-210-5p	NM_001085421	87.6541	239364	Tspyl5
mmu-miR-297c-3p	NM_028247	87.6463	72472	Slc16a10
mmu-miR-500-3p	NM_001081203	87.6405	243272	Sbno1
mmu-miR-1a-1-5p	NM_025950	87.6355	67072	Cdc37l1
mmu-miR-1a-2-5p	NM_025950	87.6355	67072	Cdc37l1
mmu-miR-297c-5p	NM_010498	87.6347	15931	Ids
mmu-miR-1a-3p	NM_001109661	87.6273	12014	Bach2
mmu-miR-297c-3p	NM_001038621	87.6188	29809	Rabgap1l
mmu-miR-1a-3p	NM_001301688	87.6053	54375	Azin1
mmu-miR-297c-5p	NM_001017959	87.5956	16784	Lamp2
mmu-miR-297c-5p	NM_007884	87.5818	13516	Epyc
mmu-miR-500-3p	NM_001310598	87.5718	213056	Fam126b
mmu-miR-1a-3p	NM_001177576	87.5528	68267	Slc25a22
mmu-miR-297c-3p	NM_027425	87.5209	70432	Rufy2
mmu-miR-500-3p	NM_013657	87.5196	20348	Sema3c
mmu-miR-210-3p	NM_001004180	87.4879	433940	Fam222a
mmu-miR-297c-3p	NM_029498	87.472	76007	Zmym2
mmu-miR-297c-3p	NM_001135019	87.4699	77519	Zfp266
mmu-miR-297c-3p	NM_001082485	87.4699	77519	Zfp266
mmu-miR-500-3p	NM_001177618	87.4632	74100	Arpp21
mmu-miR-500-3p	NM_033264	87.4632	74100	Arpp21
mmu-miR-500-3p	NM_001177616	87.4632	74100	Arpp21
mmu-miR-1a-3p	NM_033320	87.4589	93683	Glce
mmu-miR-297c-3p	NM_020507	87.4411	57259	Tob2
mmu-miR-297c-5p	NM_009741	87.4326	12043	Bcl2
mmu-miR-297c-5p	NM_001252132	87.4312	380916	Lrch1
mmu-miR-297c-5p	NM_001033439	87.4312	380916	Lrch1
mmu-miR-297c-3p	NM_008395	87.4071	16396	Itch
mmu-miR-1a-1-5p	NM_001081229	87.3796	72033	Tsc22d2
mmu-miR-1a-2-5p	NM_001081229	87.3796	72033	Tsc22d2
mmu-miR-297c-3p	NM_001271631	87.3544	12393	Runx2
mmu-miR-297c-3p	NM_009820	87.3544	12393	Runx2
mmu-miR-297c-3p	NM_001146038	87.3544	12393	Runx2
mmu-miR-297c-3p	NM_001271630	87.3544	12393	Runx2
mmu-miR-297c-3p	NM_001271627	87.3544	12393	Runx2
mmu-miR-297c-3p	NM_026697	87.3511	68365	Rab14
mmu-miR-500-5p	NM_001313897	87.3425	16993	Lta4h
mmu-miR-297c-5p	NM_001142922	87.3406	21416	Tcf7l2
mmu-miR-210-5p	NM_019485	87.3303	56014	Olfr70
mmu-miR-1a-3p	NM_001159941	87.3212	330171	Kctd10
mmu-miR-297c-5p	NM_033174	87.3182	84704	Snurf
mmu-miR-297c-3p	NM_133238	87.2972	170786	Cd209a
mmu-miR-297c-5p	NM_144944	87.2935	246313	Prokr2
mmu-miR-297c-3p	NM_031185	87.282	83397	Akap12
mmu-miR-210-5p	NM_207636	87.2779	319448	Fndc3a
mmu-miR-297c-3p	NM_016762	87.2399	17181	Matn2
mmu-miR-297c-3p	NM_133349	87.2188	100494	Zfand2a
mmu-miR-297c-3p	NM_001159908	87.2188	100494	Zfand2a
mmu-miR-297c-5p	NM_001252656	87.2079	16498	Kcnab2
mmu-miR-297c-5p	NM_001252654	87.2079	16498	Kcnab2
mmu-miR-297c-5p	NM_001252655	87.2079	16498	Kcnab2
mmu-miR-297c-5p	NM_010598	87.2079	16498	Kcnab2
mmu-miR-297c-3p	NM_001114119	87.2001	69232	Qrich1
mmu-miR-1a-3p	NM_009497	87.1992	22318	Vamp2
mmu-miR-297c-3p	NM_182745	87.1873	76421	1700028K03Rik
mmu-miR-297c-3p	NM_022019	87.1471	63953	Dusp10
mmu-miR-297c-3p	NM_001162921	87.1467	244871	Zc3h12c
mmu-miR-1a-3p	NM_001271726	87.128	80890	Trim2
mmu-miR-1a-3p	NM_001271727	87.128	80890	Trim2
mmu-miR-1a-3p	NM_001271728	87.128	80890	Trim2
mmu-miR-1a-3p	NM_030706	87.128	80890	Trim2
mmu-miR-1a-3p	NM_001198565	87.1247	240725	Sulf1
mmu-miR-1a-3p	NM_001276412	87.1054	14268	Fn1
mmu-miR-1a-3p	NM_001276411	87.1054	14268	Fn1
mmu-miR-1a-3p	NM_001276413	87.1054	14268	Fn1
mmu-miR-1a-3p	NM_001276410	87.1054	14268	Fn1
mmu-miR-1a-3p	NM_001276408	87.1054	14268	Fn1
mmu-miR-1a-3p	NM_001276409	87.1054	14268	Fn1
mmu-miR-1a-3p	NM_010233	87.1054	14268	Fn1
mmu-miR-1a-3p	NM_199240	87.1004	214968	Sema6d
mmu-miR-1a-3p	NM_199241	87.1004	214968	Sema6d
mmu-miR-1a-3p	NM_199238	87.1004	214968	Sema6d
mmu-miR-1a-3p	NM_001291000	87.1004	214968	Sema6d
mmu-miR-1a-3p	NM_172537	87.1004	214968	Sema6d
mmu-miR-1a-3p	NM_199239	87.1004	214968	Sema6d
mmu-miR-297c-3p	NM_001113420	87.0851	30953	Schip1
mmu-miR-297c-5p	NM_030207	87.0795	78887	Sfi1
mmu-miR-297c-3p	NM_024245	87.0452	71819	Kif23
mmu-miR-1a-3p	NM_016783	87.0343	53328	Pgrmc1
mmu-miR-297c-5p	NM_001142921	87.0141	21416	Tcf7l2
mmu-miR-297c-5p	NM_009333	87.0141	21416	Tcf7l2
mmu-miR-297c-5p	NM_001142923	87.0141	21416	Tcf7l2
mmu-miR-1a-1-5p	NM_001302443	87.0123	67072	Cdc37l1
mmu-miR-1a-2-5p	NM_001302443	87.0123	67072	Cdc37l1
mmu-miR-297c-3p	NM_181400	86.9805	99512	Wdr47
mmu-miR-297c-3p	NM_001081133	86.9795	16558	Kif16b
mmu-miR-297c-5p	NM_001142920	86.9754	21416	Tcf7l2
mmu-miR-1a-3p	NM_007478	86.9574	11842	Arf3
mmu-miR-297c-3p	NM_025945	86.9352	67065	Polr3d
mmu-miR-297c-3p	NM_001164082	86.9352	67065	Polr3d
mmu-miR-297c-3p	NM_001195284	86.9298	319636	Fsd1l
mmu-miR-297c-3p	NM_029653	86.9226	69635	Dapk1
mmu-miR-297c-3p	NM_001093775	86.9187	17933	Myt1l
mmu-miR-297c-5p	NM_144837	86.9123	218333	Ice1
mmu-miR-1a-3p	NM_001327821	86.9023	231991	Creb5
mmu-miR-297c-3p	NM_001199274	86.8894	108645	Mat2b
mmu-miR-297c-3p	NM_134017	86.8894	108645	Mat2b
mmu-miR-297c-3p	NM_001033466	86.8478	381990	Zbtb2
mmu-miR-297c-5p	NM_025739	86.8296	66743	Rnf220
mmu-miR-297c-5p	NM_001310730	86.8296	66743	Rnf220
mmu-miR-297c-5p	NM_001310731	86.8296	66743	Rnf220
mmu-miR-1a-1-5p	NM_133753	86.8214	74155	Errfi1
mmu-miR-1a-2-5p	NM_133753	86.8214	74155	Errfi1
mmu-miR-297c-3p	NM_177730	86.8137	242291	Bpnt2
mmu-miR-297c-3p	NM_001038642	86.8023	23871	Ets1
mmu-miR-297c-3p	NM_008625	86.7983	17533	Mrc1
mmu-miR-1a-3p	NM_001081216	86.798	83946	Phip
mmu-miR-297c-3p	NM_172739	86.7976	232906	Arhgap35
mmu-miR-1a-3p	NM_139300	86.7945	107589	Mylk
mmu-miR-297c-3p	NM_028390	86.7862	68743	Anln
mmu-miR-500-5p	NM_178258	86.7686	237310	Il22ra2
mmu-miR-297c-3p	NM_001177397	86.7665	77531	Anks1b
mmu-miR-1a-3p	NM_139308	86.7527	99138	Stard7
mmu-miR-297c-3p	NM_001001182	86.742	407823	Baz2b
mmu-miR-1a-3p	NM_013684	86.7151	21374	Tbp
mmu-miR-1a-3p	NM_009065	86.7085	19762	Rit2
mmu-miR-500-3p	NM_009459	86.6888	22214	Ube2h
mmu-miR-500-3p	NM_001169577	86.6888	22214	Ube2h
mmu-miR-500-3p	NM_001169576	86.6888	22214	Ube2h
mmu-miR-1a-3p	NM_019996	86.6751	56698	Phax
mmu-miR-1a-3p	NM_001145820	86.6607	14571	Gpd2
mmu-miR-297c-5p	NM_172693	86.6588	230145	Galnt12
mmu-miR-210-5p	NM_178589	86.6491	94185	Tnfrsf21
mmu-miR-297c-3p	NM_207675	86.6432	54725	Cadm1
mmu-miR-297c-3p	NM_001025600	86.6432	54725	Cadm1
mmu-miR-297c-3p	NM_207676	86.6432	54725	Cadm1
mmu-miR-297c-3p	NM_018770	86.6432	54725	Cadm1
mmu-miR-500-3p	NM_001291233	86.6026	13047	Cux1
mmu-miR-297c-3p	NM_001310841	86.5921	54725	Cadm1
mmu-miR-297c-3p	NM_001033457	86.5878	433864	Nom1
mmu-miR-297c-3p	NM_009320	86.5803	21366	Slc6a6
mmu-miR-500-3p	NM_011780	86.5748	23792	Adam23
mmu-miR-297c-3p	NM_020604	86.5617	57339	Jph1
mmu-miR-297c-3p	NM_010225	86.5415	14238	Foxf2
mmu-miR-297c-3p	NM_001145977	86.5415	239857	Cadm2
mmu-miR-297c-3p	NM_178721	86.5415	239857	Cadm2
mmu-miR-297c-3p	NM_011990	86.5367	26570	Slc7a11
mmu-miR-297c-3p	NM_026006	86.5087	67158	Sft2d3
mmu-miR-297c-3p	NM_018798	86.5031	54609	Ubqln2
mmu-miR-1a-2-5p	NM_025746	86.503	66755	Ppp1r14bl
mmu-miR-1a-1-5p	NM_013464	86.4659	11622	Ahr
mmu-miR-1a-1-5p	NM_001314027	86.4659	11622	Ahr
mmu-miR-1a-2-5p	NM_013464	86.4659	11622	Ahr
mmu-miR-1a-2-5p	NM_001314027	86.4659	11622	Ahr
mmu-miR-297c-3p	NM_001161797	86.4648	100169	Phactr4
mmu-miR-297c-3p	NM_175306	86.4648	100169	Phactr4
mmu-miR-297c-3p	NM_178598	86.4637	21346	Tagln2
mmu-miR-297c-3p	NM_001205132	86.4614	22612	Yes1
mmu-miR-297c-3p	NM_001134399	86.4566	214058	Megf11
mmu-miR-1a-3p	NM_001099310	86.4457	636104	Cfap47
mmu-miR-210-5p	NM_001048192	86.4339	231093	Agbl5
mmu-miR-297c-3p	NM_172814	86.4297	239393	Lrp12
mmu-miR-297c-3p	NM_019812	86.416	93759	Sirt1
mmu-miR-1a-3p	NM_010688	86.4089	16796	Lasp1
mmu-miR-297c-5p	NM_001042565	86.4053	78889	Wsb1
mmu-miR-297c-5p	NM_019653	86.4026	78889	Wsb1
mmu-miR-1a-3p	NM_001001491	86.3804	326618	Tpm4
mmu-miR-297c-3p	NM_011455	86.3572	93806	Serpinb9g
mmu-miR-297c-3p	NM_007514	86.3374	11988	Slc7a2
mmu-miR-297c-3p	NM_001044740	86.3374	11988	Slc7a2
mmu-miR-297c-3p	NM_145100	86.2784	72585	Lypd1
mmu-miR-297c-3p	NM_001311089	86.2784	72585	Lypd1
mmu-miR-297c-3p	NM_001311090	86.2784	72585	Lypd1
mmu-miR-297c-3p	NM_172473	86.2752	209462	Hace1
mmu-miR-500-5p	NM_001134465	86.2729	211922	Dennd6a
mmu-miR-500-5p	NM_001285466	86.2729	211922	Dennd6a
mmu-miR-500-5p	NM_001285467	86.2729	211922	Dennd6a
mmu-miR-297c-3p	NM_011825	86.2332	23893	Grem2
mmu-miR-1a-3p	NM_025573	86.2236	108014	Srsf9
mmu-miR-210-3p	NM_010886	86.2045	17992	Ndufa4
mmu-miR-297c-5p	NM_022315	86.1873	64074	Smoc2
mmu-miR-1a-3p	NM_009555	86.1591	22700	Zfp40
mmu-miR-297c-5p	NM_001099328	86.1581	100043757	Zfp831
mmu-miR-1a-3p	NM_010295	86.1572	14629	Gclc
mmu-miR-297c-3p	NM_026445	86.1527	67902	Sumf2
mmu-miR-297c-5p	NM_025429	86.1453	66222	Serpinb1a
mmu-miR-1a-3p	NM_001177812	86.1267	226178	Wbp1l
mmu-miR-297c-3p	NM_001302259	86.1192	18858	Pmp22
mmu-miR-297c-3p	NM_001302260	86.1192	18858	Pmp22
mmu-miR-297c-3p	NM_001302258	86.1192	18858	Pmp22
mmu-miR-297c-3p	NM_008885	86.1192	18858	Pmp22
mmu-miR-297c-3p	NM_001302257	86.1192	18858	Pmp22
mmu-miR-297c-3p	NM_001302261	86.1192	18858	Pmp22
mmu-miR-1a-3p	NM_001076676	86.118	170822	Usp33
mmu-miR-297c-5p	NM_025910	86.1076	67014	Riox2
mmu-miR-1a-3p	NM_007393	86.0987	11461	Actb
mmu-miR-297c-3p	NM_009483	86.0562	22289	Kdm6a
mmu-miR-297c-3p	NM_001310654	86.0546	73061	Cldn34c1
mmu-miR-297c-3p	NM_028426	86.0546	73061	Cldn34c1
mmu-miR-297c-3p	NM_001310652	86.0546	73061	Cldn34c1
mmu-miR-297c-3p	NM_175562	86.0243	270160	Rab39
mmu-miR-297c-3p	NM_029721	86.0122	76742	Snx27
mmu-miR-1a-3p	NM_001112721	85.9898	70790	Ubr5
mmu-miR-1a-1-5p	NM_028876	85.9687	73130	Tmed5
mmu-miR-1a-2-5p	NM_028876	85.9687	73130	Tmed5
mmu-miR-1a-3p	NM_001081011	85.9587	14270	Srgap2
mmu-miR-1a-3p	NM_001291207	85.9481	56470	Rgs19
mmu-miR-1a-3p	NM_026446	85.9481	56470	Rgs19
mmu-miR-1a-3p	NM_001291206	85.9481	56470	Rgs19
mmu-miR-1a-3p	NM_001291210	85.9481	56470	Rgs19
mmu-miR-1a-3p	NM_001291205	85.9481	56470	Rgs19
mmu-miR-1a-3p	NM_001291208	85.9481	56470	Rgs19
mmu-miR-297c-3p	NM_011683	85.9465	22296	Vmn1r51
mmu-miR-297c-3p	NM_001310444	85.9451	22289	Kdm6a
mmu-miR-297c-3p	NM_009281	85.9435	20841	Zfp143
mmu-miR-297c-3p	NM_001290666	85.9309	77771	Csrnp3
mmu-miR-297c-3p	NM_153409	85.9309	77771	Csrnp3
mmu-miR-297c-3p	NM_001290665	85.9309	77771	Csrnp3
mmu-miR-297c-3p	NM_178634	85.9309	77771	Csrnp3
mmu-miR-297c-5p	NM_001177884	85.9293	107823	Nsd2
mmu-miR-1a-2-5p	NM_027446	85.9131	70511	Eef2kmt
mmu-miR-297c-3p	NM_001164110	85.9004	18018	Nfatc1
mmu-miR-297c-3p	NM_001164112	85.9004	18018	Nfatc1
mmu-miR-297c-3p	NM_001302957	85.8924	70892	Ttll7
mmu-miR-1a-3p	NM_001164358	85.8635	227731	Slc25a25
mmu-miR-297c-3p	NM_001082484	85.8505	76742	Snx27
mmu-miR-297c-3p	NM_001281969	85.8499	14658	Glrb
mmu-miR-1a-3p	NM_001080964	85.817	78912	Sp2
mmu-miR-1a-1-5p	NM_001161406	85.7894	195733	Grhl1
mmu-miR-1a-2-5p	NM_001161406	85.7894	195733	Grhl1
mmu-miR-297c-3p	NM_011358	85.7877	20382	Srsf2
mmu-miR-210-5p	NM_001025612	85.7831	382083	Snx22
mmu-miR-297c-5p	NM_030685	85.7808	28146	Serp1
mmu-miR-1a-3p	NM_001111274	85.7719	16000	Igf1
mmu-miR-297c-3p	NM_001305671	85.7617	226075	Glis3
mmu-miR-297c-3p	NM_175459	85.7617	226075	Glis3
mmu-miR-500-5p	NM_001302947	85.7574	21888	Tle4
mmu-miR-297c-3p	NM_027379	85.7537	67420	Far1
mmu-miR-297c-3p	NM_001277188	85.7243	320091	Ano4
mmu-miR-297c-5p	NM_023743	85.7233	74203	Eif4enif1
mmu-miR-297c-5p	NM_001166548	85.7233	74203	Eif4enif1
mmu-miR-297c-5p	NM_001166547	85.7233	74203	Eif4enif1
mmu-miR-297c-5p	NM_001166549	85.7233	74203	Eif4enif1
mmu-miR-297c-5p	NM_007780	85.7142	12983	Csf2rb
mmu-miR-500-3p	NM_001111028	85.688	105440	Kctd9
mmu-miR-297c-3p	NM_008341	85.6508	16006	Igfbp1
mmu-miR-210-5p	NM_181850	85.6376	108069	Grm3
mmu-miR-500-3p	NM_008709	85.6313	18109	Mycn
mmu-miR-1a-1-5p	NM_001285860	85.6241	73094	Sgip1
mmu-miR-1a-1-5p	NM_001285862	85.6241	73094	Sgip1
mmu-miR-1a-1-5p	NM_001285852	85.6241	73094	Sgip1
mmu-miR-1a-1-5p	NM_144906	85.6241	73094	Sgip1
mmu-miR-1a-1-5p	NM_001285859	85.6241	73094	Sgip1
mmu-miR-1a-2-5p	NM_001285860	85.6241	73094	Sgip1
mmu-miR-1a-2-5p	NM_001285862	85.6241	73094	Sgip1
mmu-miR-1a-2-5p	NM_001285852	85.6241	73094	Sgip1
mmu-miR-1a-2-5p	NM_144906	85.6241	73094	Sgip1
mmu-miR-1a-2-5p	NM_001285859	85.6241	73094	Sgip1
mmu-miR-1a-3p	NM_001169576	85.6222	22214	Ube2h
mmu-miR-210-5p	NM_180678	85.6145	353172	Gars
mmu-miR-1a-3p	NM_001163732	85.5799	242506	Frmd3
mmu-miR-1a-1-5p	NM_001289596	85.5763	319653	Slc25a40
mmu-miR-1a-1-5p	NM_001289595	85.5763	319653	Slc25a40
mmu-miR-1a-1-5p	NM_178766	85.5763	319653	Slc25a40
mmu-miR-1a-2-5p	NM_001289596	85.5763	319653	Slc25a40
mmu-miR-1a-2-5p	NM_001289595	85.5763	319653	Slc25a40
mmu-miR-1a-2-5p	NM_178766	85.5763	319653	Slc25a40
mmu-miR-1a-3p	NM_177664	85.5671	229791	Plppr4
mmu-miR-297c-3p	NM_008516	85.5548	16979	Lrrn1
mmu-miR-1a-1-5p	NM_001127189	85.553	100041677	Zfp984
mmu-miR-1a-2-5p	NM_001127189	85.553	100041677	Zfp984
mmu-miR-297c-3p	NM_001077265	85.5496	11991	Hnrnpd
mmu-miR-1a-3p	NM_001025610	85.5464	109225	Ms4a7
mmu-miR-1a-3p	NM_001276398	85.5464	109225	Ms4a7
mmu-miR-1a-3p	NM_027836	85.5464	109225	Ms4a7
mmu-miR-297c-3p	NM_175446	85.5444	215693	Zmat1
mmu-miR-1a-3p	NM_001313914	85.5373	21825	Thbs1
mmu-miR-297c-5p	NM_133240	85.5324	170789	Acot8
mmu-miR-297c-5p	NM_025408	85.5081	66190	Acer3
mmu-miR-1a-3p	NM_177412	85.4985	330401	Tmcc1
mmu-miR-297c-3p	NM_010067	85.4953	13434	Trdmt1
mmu-miR-500-3p	NM_001285917	85.479	69635	Dapk1
mmu-miR-1a-3p	NM_001166375	85.4752	72925	Marchf1
mmu-miR-1a-3p	NM_001293784	85.4752	72925	Marchf1
mmu-miR-1a-3p	NM_001166372	85.4752	72925	Marchf1
mmu-miR-1a-3p	NM_175188	85.4752	72925	Marchf1
mmu-miR-1a-3p	NM_011941	85.4694	26390	Mapkbp1
mmu-miR-297c-3p	NM_001081178	85.4672	224792	Adgrf5
mmu-miR-500-3p	NM_027947	85.4626	71834	Zbtb43
mmu-miR-500-3p	NM_001025594	85.4626	71834	Zbtb43
mmu-miR-1a-3p	NM_001164198	85.4465	18749	Prkacb
mmu-miR-297c-3p	NM_009783	85.403	12291	Cacna1g
mmu-miR-297c-3p	NM_001112813	85.403	12291	Cacna1g
mmu-miR-297c-3p	NM_001177888	85.403	12291	Cacna1g
mmu-miR-297c-3p	NM_001177890	85.403	12291	Cacna1g
mmu-miR-1a-3p	NM_008584	85.3512	17286	Meox2
mmu-miR-500-3p	NM_030708	85.3505	80892	Zfhx4
mmu-miR-297c-3p	NM_138745	85.3116	108156	Mthfd1
mmu-miR-500-3p	NM_134062	85.3113	69635	Dapk1
mmu-miR-297c-3p	NM_011235	85.3028	19364	Rad51d
mmu-miR-297c-3p	NM_001277941	85.3028	19364	Rad51d
mmu-miR-297c-3p	NM_001277938	85.3028	19364	Rad51d
mmu-miR-297c-3p	NM_001277942	85.3028	19364	Rad51d
mmu-miR-500-5p	NM_009915	85.277	12772	Ccr2
mmu-miR-297c-3p	NM_001162868	85.2515	215445	Rab11fip3
mmu-miR-297c-3p	NM_001162869	85.2515	215445	Rab11fip3
mmu-miR-297c-3p	NM_153140	85.2515	215445	Rab11fip3
mmu-miR-297c-3p	NM_001294146	85.2513	217951	Tmem196
mmu-miR-297c-3p	NM_001160385	85.2513	217951	Tmem196
mmu-miR-1a-3p	NM_001291137	85.2502	228850	Ralgapb
mmu-miR-1a-3p	NM_001291138	85.2502	228850	Ralgapb
mmu-miR-500-5p	NM_007865	85.2313	13388	Dll1
mmu-miR-297c-3p	NM_019965	85.2249	56709	Dnajb12
mmu-miR-297c-3p	NM_153556	85.215	227099	Pms1
mmu-miR-297c-3p	NM_001317041	85.2076	22339	Vegfa
mmu-miR-1a-1-5p	NM_008944	85.2068	19166	Psma2
mmu-miR-1a-2-5p	NM_008944	85.2068	19166	Psma2
mmu-miR-1a-3p	NM_009103	85.193	20133	Rrm1
mmu-miR-1a-1-5p	NM_001114125	85.1903	69601	Dab2ip
mmu-miR-1a-2-5p	NM_001114125	85.1903	69601	Dab2ip
mmu-miR-297c-3p	NM_009496	85.1867	22317	Vamp1
mmu-miR-297c-3p	NM_138679	85.1808	192195	Ash1l
mmu-miR-297c-3p	NM_001081251	85.1756	66923	Pbrm1
mmu-miR-297c-3p	NM_178617	85.1722	69352	Necab1
mmu-miR-1a-3p	NM_199317	85.1718	382207	Jade3
mmu-miR-1a-3p	NM_001289684	85.1718	382207	Jade3
mmu-miR-1a-3p	NM_025467	85.1678	66284	Gkn2
mmu-miR-297c-3p	NM_001294154	85.1544	217951	Tmem196
mmu-miR-297c-5p	NM_147100	85.1467	259104	Olfr613
mmu-miR-297c-3p	NM_022813	85.1435	24044	Scamp2
mmu-miR-1a-3p	NM_001293636	85.1418	16709	Ktn1
mmu-miR-1a-3p	NM_182939	85.1303	232314	Ppp4r2
mmu-miR-297c-3p	NM_001110267	85.1157	22339	Vegfa
mmu-miR-297c-3p	NM_001287056	85.1157	22339	Vegfa
mmu-miR-297c-3p	NM_001110266	85.1157	22339	Vegfa
mmu-miR-297c-3p	NM_001287058	85.1157	22339	Vegfa
mmu-miR-297c-3p	NM_009505	85.1157	22339	Vegfa
mmu-miR-297c-3p	NM_001025257	85.1157	22339	Vegfa
mmu-miR-297c-3p	NM_001287057	85.1157	22339	Vegfa
mmu-miR-297c-3p	NM_001025250	85.1157	22339	Vegfa
mmu-miR-297c-3p	NM_001110268	85.1157	22339	Vegfa
mmu-miR-297c-5p	NM_172405	85.1121	70681	Abraxas1
mmu-miR-500-5p	NM_001290676	85.1004	67579	Cpeb4
mmu-miR-500-3p	NM_008425	85.0997	16518	Kcnj2
mmu-miR-297c-5p	NM_030728	85.0974	80982	Cemip
mmu-miR-297c-3p	NM_013625	85.0927	18472	Pafah1b1
mmu-miR-1a-3p	NM_001081093	85.0922	99889	Arfip1
mmu-miR-297c-5p	NM_001126325	85.043	277668	Pramel22
mmu-miR-297c-3p	NM_001081344	85.0362	78808	Stxbp5
mmu-miR-297c-3p	NM_001081340	85.0141	235626	Setd2
mmu-miR-500-3p	NM_053191	85.0084	94227	Pi15
mmu-miR-297c-3p	NM_001253375	84.9981	16531	Kcnma1
mmu-miR-297c-3p	NM_001253370	84.9981	16531	Kcnma1
mmu-miR-297c-3p	NM_001253364	84.9981	16531	Kcnma1
mmu-miR-297c-3p	NM_001253368	84.9981	16531	Kcnma1
mmu-miR-297c-3p	NM_001253376	84.9981	16531	Kcnma1
mmu-miR-297c-3p	NM_001100591	84.9872	319817	Rc3h2
mmu-miR-297c-5p	NM_177571	84.9786	194225	Pramel27
mmu-miR-1a-3p	NM_001077712	84.9527	20843	Stag2
mmu-miR-297c-3p	NM_001289734	84.9506	93837	Dach2
mmu-miR-297c-3p	NM_033605	84.9506	93837	Dach2
mmu-miR-297c-3p	NM_001289732	84.9506	93837	Dach2
mmu-miR-297c-3p	NM_010043	84.9458	13346	Des
mmu-miR-297c-3p	NM_177894	84.9346	330577	Saxo2
mmu-miR-297c-3p	NM_198934	84.9236	18986	Pou2f1
mmu-miR-297c-3p	NM_198932	84.9236	18986	Pou2f1
mmu-miR-297c-3p	NM_011137	84.9236	18986	Pou2f1
mmu-miR-297c-3p	NM_198933	84.9236	18986	Pou2f1
mmu-miR-297c-3p	NM_029128	84.8761	106248	Qtrt2
mmu-miR-297c-3p	NM_001037917	84.8746	622976	Gm6377
mmu-miR-1a-3p	NM_001289467	84.8347	20671	Sox17
mmu-miR-1a-3p	NM_011441	84.8347	20671	Sox17
mmu-miR-1a-3p	NM_001289464	84.8347	20671	Sox17
mmu-miR-1a-3p	NM_001289466	84.8347	20671	Sox17
mmu-miR-1a-3p	NM_001289465	84.8347	20671	Sox17
mmu-miR-297c-3p	NM_001195088	84.8287	217356	Tmc8
mmu-miR-297c-3p	NM_001195089	84.8287	217356	Tmc8
mmu-miR-297c-3p	NM_001195090	84.8287	217356	Tmc8
mmu-miR-297c-3p	NM_181856	84.8287	217356	Tmc8
mmu-miR-210-5p	NM_144925	84.8241	233833	Tnrc6a
mmu-miR-1a-3p	NM_001001806	84.8145	12193	Zfp36l2
mmu-miR-500-3p	NM_001014973	84.8099	217463	Snx13
mmu-miR-297c-3p	NM_001081425	84.7869	666794	Rbm24
mmu-miR-1a-3p	NM_008477	84.7813	16709	Ktn1
mmu-miR-1a-1-5p	NM_001324416	84.7583	433801	Zfp268
mmu-miR-1a-2-5p	NM_001324416	84.7583	433801	Zfp268
mmu-miR-297c-5p	NM_001114339	84.7472	75735	Pank1
mmu-miR-297c-5p	NM_023792	84.7472	75735	Pank1
mmu-miR-1a-3p	NM_018805	84.7412	54710	Hs3st3b1
mmu-miR-297c-3p	NM_011063	84.7342	18611	Pea15a
mmu-miR-1a-3p	NM_053090	84.7209	84652	Fam126a
mmu-miR-1a-3p	NM_008251	84.7125	15312	Hmgn1
mmu-miR-1a-1-5p	NM_001167964	84.7077	217558	G2e3
mmu-miR-1a-1-5p	NM_001167963	84.7077	217558	G2e3
mmu-miR-1a-1-5p	NM_001015099	84.7077	217558	G2e3
mmu-miR-1a-2-5p	NM_001167964	84.7077	217558	G2e3
mmu-miR-1a-2-5p	NM_001167963	84.7077	217558	G2e3
mmu-miR-1a-2-5p	NM_001015099	84.7077	217558	G2e3
mmu-miR-500-3p	NM_178616	84.691	69077	Psmd11
mmu-miR-297c-3p	NM_009826	84.6368	12421	Rb1cc1
mmu-miR-297c-3p	NM_001305436	84.6357	19212	Pter
mmu-miR-1a-3p	NM_009211	84.6176	20588	Smarcc1
mmu-miR-500-3p	NM_001136069	84.613	16828	Ldha
mmu-miR-297c-3p	NM_001134457	84.6104	385658	Nxpe3
mmu-miR-297c-5p	NM_177358	84.5923	240041	Zfp945
mmu-miR-297c-5p	NM_001110254	84.5923	240041	Zfp945
mmu-miR-1a-3p	NM_177725	84.5676	241296	Lrrc8a
mmu-miR-297c-3p	NM_001037707	84.5536	22689	Zfp27
mmu-miR-297c-3p	NM_001285797	84.5536	22689	Zfp27
mmu-miR-297c-3p	NM_011754	84.5536	22689	Zfp27
mmu-miR-297c-3p	NM_001285798	84.5536	22689	Zfp27
mmu-miR-297c-5p	NM_001039076	84.5535	24131	Ldb3
mmu-miR-297c-5p	NM_001039075	84.5535	24131	Ldb3
mmu-miR-1a-3p	NM_001290345	84.5485	225028	Map4k3
mmu-miR-1a-3p	NM_001290532	84.548	237082	Nxt2
mmu-miR-1a-3p	NM_001290533	84.548	237082	Nxt2
mmu-miR-1a-3p	NM_172782	84.548	237082	Nxt2
mmu-miR-1a-3p	NM_001161430	84.548	237082	Nxt2
mmu-miR-297c-5p	NM_008746	84.4989	18213	Ntrk3
mmu-miR-297c-5p	NM_016856	84.49	51786	Cpsf2
mmu-miR-297c-3p	NM_007936	84.4882	13838	Epha4
mmu-miR-297c-5p	NM_177033	84.4638	319922	Vwc2
mmu-miR-297c-5p	NM_009783	84.4635	12291	Cacna1g
mmu-miR-297c-5p	NM_001112813	84.4635	12291	Cacna1g
mmu-miR-297c-5p	NM_001177888	84.4635	12291	Cacna1g
mmu-miR-297c-5p	NM_001177890	84.4635	12291	Cacna1g
mmu-miR-297c-3p	NM_009900	84.4385	12724	Clcn2
mmu-miR-210-5p	NM_028814	84.4289	74200	Khdc4
mmu-miR-297c-3p	NM_133352	84.4121	107358	Tm9sf3
mmu-miR-297c-3p	NM_011746	84.4069	22652	Mkrn3
mmu-miR-1a-1-5p	NM_001252096	84.4016	320204	Etfbkmt
mmu-miR-1a-1-5p	NM_001252097	84.4016	320204	Etfbkmt
mmu-miR-1a-1-5p	NM_177101	84.4016	320204	Etfbkmt
mmu-miR-1a-1-5p	NM_001252094	84.4016	320204	Etfbkmt
mmu-miR-1a-1-5p	NM_001252095	84.4016	320204	Etfbkmt
mmu-miR-1a-2-5p	NM_001252096	84.4016	320204	Etfbkmt
mmu-miR-1a-2-5p	NM_001252097	84.4016	320204	Etfbkmt
mmu-miR-1a-2-5p	NM_177101	84.4016	320204	Etfbkmt
mmu-miR-1a-2-5p	NM_001252094	84.4016	320204	Etfbkmt
mmu-miR-1a-2-5p	NM_001252095	84.4016	320204	Etfbkmt
mmu-miR-297c-3p	NM_008390	84.3928	16362	Irf1
mmu-miR-297c-3p	NM_001159396	84.3928	16362	Irf1
mmu-miR-1a-3p	NM_028546	84.3724	73467	1700066M21Rik
mmu-miR-297c-5p	NM_001037810	84.368	20737	Spn
mmu-miR-297c-3p	NM_001284505	84.3606	12361	Cask
mmu-miR-297c-3p	NM_001284504	84.3606	12361	Cask
mmu-miR-297c-3p	NM_009806	84.3606	12361	Cask
mmu-miR-297c-3p	NM_001284503	84.3606	12361	Cask
mmu-miR-297c-5p	NM_013918	84.3574	30940	Usp25
mmu-miR-297c-3p	NM_001001885	84.3415	381199	Tmem151a
mmu-miR-297c-3p	NM_029976	84.3231	52626	Cdkn2aipnl
mmu-miR-297c-3p	NM_021499	84.2934	59002	Wrap73
mmu-miR-1a-3p	NM_007567	84.2512	12217	Bsn
mmu-miR-1a-1-5p	NM_177395	84.2479	338372	Map3k9
mmu-miR-1a-2-5p	NM_177395	84.2479	338372	Map3k9
mmu-miR-297c-3p	NM_001190733	84.2246	100737	Dcun1d4
mmu-miR-297c-3p	NM_009521	84.2185	22415	Wnt3
mmu-miR-1a-3p	NM_133911	84.2143	70693	Adgra3
mmu-miR-297c-5p	NM_028875	84.2111	74335	Xrcc3
mmu-miR-1a-3p	NM_011104	84.2055	18754	Prkce
mmu-miR-1a-3p	NM_153560	84.2002	98952	Fam102a
mmu-miR-297c-3p	NM_011630	84.1865	22026	Nr2c2
mmu-miR-1a-3p	NM_145570	84.1668	232146	Eva1a
mmu-miR-1a-3p	NM_007479	84.1571	11843	Arf4
mmu-miR-1a-1-5p	NM_001290641	84.1557	69601	Dab2ip
mmu-miR-1a-1-5p	NM_001114124	84.1557	69601	Dab2ip
mmu-miR-1a-1-5p	NM_001290639	84.1557	69601	Dab2ip
mmu-miR-1a-1-5p	NM_001290640	84.1557	69601	Dab2ip
mmu-miR-1a-2-5p	NM_001290641	84.1557	69601	Dab2ip
mmu-miR-1a-2-5p	NM_001114124	84.1557	69601	Dab2ip
mmu-miR-1a-2-5p	NM_001290639	84.1557	69601	Dab2ip
mmu-miR-1a-2-5p	NM_001290640	84.1557	69601	Dab2ip
mmu-miR-297c-5p	NM_029199	84.1465	75185	Samt4
mmu-miR-1a-1-5p	NM_010930	84.1298	18133	Ccn3
mmu-miR-1a-2-5p	NM_010930	84.1298	18133	Ccn3
mmu-miR-210-5p	NM_001105561	84.111	217122	Gm11545
mmu-miR-297c-3p	NM_009261	84.1058	20744	Strbp
mmu-miR-297c-3p	NM_178709	84.0965	235315	Rnf214
mmu-miR-297c-3p	NM_175431	84.0895	207921	Fam228b
mmu-miR-1a-2-5p	NM_001164214	84.0836	232441	Rerg
mmu-miR-1a-2-5p	NM_181988	84.0836	232441	Rerg
mmu-miR-1a-2-5p	NM_001164212	84.0836	232441	Rerg
mmu-miR-297c-3p	NM_172958	84.0829	268783	Mtmr12
mmu-miR-1a-3p	NM_021789	84.0655	60409	Trappc4
mmu-miR-297c-5p	NM_011864	84.0373	23972	Papss2
mmu-miR-297c-5p	NM_001201470	84.0373	23972	Papss2
mmu-miR-1a-1-5p	NM_007914	84.0359	13661	Ehf
mmu-miR-1a-2-5p	NM_007914	84.0359	13661	Ehf
mmu-miR-1a-3p	NM_001162999	84.019	329679	Fnip2
mmu-miR-1a-3p	NM_173874	83.9981	12725	Clcn3
mmu-miR-297c-3p	NM_021535	83.974	74255	Smu1
mmu-miR-1a-3p	NM_016900	83.9731	12390	Cav2
mmu-miR-297c-3p	NM_013611	83.9688	18119	Nodal
mmu-miR-297c-3p	NM_134131	83.9626	106869	Tnfaip8
mmu-miR-297c-3p	NM_001177759	83.9626	106869	Tnfaip8
mmu-miR-500-5p	NM_052973	83.9533	94186	Strn3
mmu-miR-500-5p	NM_001172098	83.9533	94186	Strn3
mmu-miR-210-5p	NM_001168281	83.9501	97064	Wwtr1
mmu-miR-210-5p	NM_133784	83.9501	97064	Wwtr1
mmu-miR-297c-3p	NM_010907	83.9455	18035	Nfkbia
mmu-miR-297c-3p	NM_011460	83.9243	20726	Serpinb9d
mmu-miR-297c-5p	NM_029870	83.9227	77128	Crebrf
mmu-miR-297c-5p	NM_016889	83.8803	53626	Insm1
mmu-miR-297c-3p	NM_181317	83.8704	16539	Kcns2
mmu-miR-297c-3p	NM_001271704	83.8704	16539	Kcns2
mmu-miR-297c-3p	NM_001195006	83.8639	234593	Ndrg4
mmu-miR-297c-3p	NM_145602	83.8639	234593	Ndrg4
mmu-miR-297c-5p	NM_001177407	83.8553	667962	Zfp966
mmu-miR-297c-3p	NM_177577	83.8427	195208	Dcdc2a
mmu-miR-297c-3p	NM_001160379	83.8308	212943	Tent5a
mmu-miR-297c-3p	NM_001160378	83.8308	212943	Tent5a
mmu-miR-1a-3p	NM_001252554	83.8274	14275	Folr1
mmu-miR-1a-3p	NM_001252553	83.8274	14275	Folr1
mmu-miR-1a-3p	NM_008034	83.8274	14275	Folr1
mmu-miR-1a-3p	NM_001252552	83.8274	14275	Folr1
mmu-miR-1a-3p	NM_173873	83.8076	12725	Clcn3
mmu-miR-1a-3p	NM_173876	83.8076	12725	Clcn3
mmu-miR-297c-5p	NM_001038619	83.8044	103967	Dnm3
mmu-miR-1a-3p	NM_011169	83.8003	19116	Prlr
mmu-miR-297c-5p	NM_011768	83.7998	22764	Zfx
mmu-miR-297c-5p	NM_001044386	83.7998	22764	Zfx
mmu-miR-500-5p	NM_001081163	83.791	269941	Chsy1
mmu-miR-210-5p	NM_001099641	83.7812	14399	Gabra6
mmu-miR-210-5p	NM_008068	83.7812	14399	Gabra6
mmu-miR-1a-3p	NM_007585	83.776	12306	Anxa2
mmu-miR-1a-3p	NM_001303005	83.774	56515	Rnf138
mmu-miR-297c-5p	NM_011376	83.7718	20464	Sim1
mmu-miR-1a-3p	NM_011578	83.77	21814	Tgfbr3
mmu-miR-297c-5p	NM_021364	83.7697	23845	Clec5a
mmu-miR-297c-5p	NM_001038604	83.7697	23845	Clec5a
mmu-miR-297c-5p	NM_177123	83.7657	320277	Spef2
mmu-miR-297c-5p	NM_001102458	83.7474	54375	Azin1
mmu-miR-297c-5p	NM_018745	83.7474	54375	Azin1
mmu-miR-297c-3p	NM_173393	83.7473	219149	Xkr6
mmu-miR-297c-3p	NM_001013381	83.7472	237926	Rsad1
mmu-miR-210-5p	NM_001308286	83.7419	14198	Fhit
mmu-miR-210-5p	NM_001308285	83.7419	14198	Fhit
mmu-miR-210-5p	NM_010210	83.7419	14198	Fhit
mmu-miR-297c-3p	NM_001093778	83.7181	17933	Myt1l
mmu-miR-297c-3p	NM_001093776	83.7181	17933	Myt1l
mmu-miR-297c-3p	NM_008666	83.7181	17933	Myt1l
mmu-miR-297c-3p	NM_172684	83.7101	229675	Rsbn1
mmu-miR-297c-5p	NM_001145452	83.7046	381112	Arhgef33
mmu-miR-297c-3p	NM_025992	83.697	67138	Herc6
mmu-miR-297c-3p	NM_001163471	83.6735	226098	Hectd2
mmu-miR-297c-3p	NM_172637	83.6735	226098	Hectd2
mmu-miR-297c-3p	NM_001145192	83.6618	320722	Akain1
mmu-miR-297c-5p	NM_153384	83.6202	229320	Clrn1
mmu-miR-297c-5p	NM_153385	83.6202	229320	Clrn1
mmu-miR-297c-5p	NM_153386	83.6202	229320	Clrn1
mmu-miR-1a-1-5p	NM_001081224	83.6182	71373	Prr16
mmu-miR-1a-2-5p	NM_001081224	83.6182	71373	Prr16
mmu-miR-210-5p	NM_001286005	83.6161	67470	Abcg8
mmu-miR-297c-3p	NM_001310839	83.6067	235315	Rnf214
mmu-miR-297c-3p	NM_001310840	83.6067	235315	Rnf214
mmu-miR-297c-3p	NM_008539	83.5917	17125	Smad1
mmu-miR-1a-3p	NM_001004144	83.5702	216963	Git1
mmu-miR-500-3p	NM_008009	83.5627	14181	Fgfbp1
mmu-miR-500-3p	NM_001271616	83.5627	14181	Fgfbp1
mmu-miR-297c-3p	NM_008176	83.5595	14825	Cxcl1
mmu-miR-297c-3p	NM_007416	83.5559	11548	Adra1b
mmu-miR-297c-3p	NM_001284380	83.5559	11548	Adra1b
mmu-miR-297c-3p	NM_001284381	83.5559	11548	Adra1b
mmu-miR-1a-3p	NM_025285	83.5501	20257	Stmn2
mmu-miR-297c-3p	NM_001048208	83.5349	26896	Med14
mmu-miR-297c-3p	NM_007592	83.5197	12319	Car8
mmu-miR-1a-3p	NM_029906	83.4833	77397	9530003J23Rik
mmu-miR-297c-5p	NM_019445	83.4648	54418	Fmn2
mmu-miR-297c-5p	NM_009072	83.4558	19878	Rock2
mmu-miR-297c-3p	NM_023397	83.4544	67881	Mdp1
mmu-miR-297c-5p	NM_001284189	83.4463	26556	Homer1
mmu-miR-297c-3p	NM_001243073	83.4413	20346	Sema3a
mmu-miR-297c-3p	NM_001243072	83.4413	20346	Sema3a
mmu-miR-297c-3p	NM_009152	83.4413	20346	Sema3a
mmu-miR-500-3p	NM_001103367	83.3763	24004	Rai2
mmu-miR-1a-3p	NM_198292	83.3536	21763	Tex2
mmu-miR-500-5p	NM_009937	83.3405	382864	Colq
mmu-miR-297c-3p	NM_026823	83.3376	68724	Arl8a
mmu-miR-1a-3p	NM_001199217	83.3331	76257	Slc38a3
mmu-miR-1a-3p	NM_023805	83.3331	76257	Slc38a3
mmu-miR-1a-3p	NM_001199218	83.3331	76257	Slc38a3
mmu-miR-1a-3p	NM_001284503	83.3254	12361	Cask
mmu-miR-297c-3p	NM_019734	83.3087	11886	Asah1
mmu-miR-297c-3p	NM_027629	83.282	70974	Pgm2l1
mmu-miR-297c-3p	NM_148945	83.2775	110651	Rps6ka3
mmu-miR-297c-3p	NM_138628	83.2608	378431	Txlnb
mmu-miR-1a-1-5p	NM_177680	83.2602	231386	Ythdc1
mmu-miR-1a-2-5p	NM_177680	83.2602	231386	Ythdc1
mmu-miR-1a-1-5p	NM_001128170	83.2388	74256	Cyld
mmu-miR-1a-1-5p	NM_001276279	83.2388	74256	Cyld
mmu-miR-1a-1-5p	NM_173369	83.2388	74256	Cyld
mmu-miR-1a-1-5p	NM_001128171	83.2388	74256	Cyld
mmu-miR-1a-2-5p	NM_001128170	83.2388	74256	Cyld
mmu-miR-1a-2-5p	NM_001276279	83.2388	74256	Cyld
mmu-miR-1a-2-5p	NM_173369	83.2388	74256	Cyld
mmu-miR-1a-2-5p	NM_001128171	83.2388	74256	Cyld
mmu-miR-297c-3p	NM_019570	83.2258	56210	Rev1
mmu-miR-297c-3p	NM_025382	83.2054	66146	Maco1
mmu-miR-1a-3p	NM_001284376	83.1918	11909	Atf2
mmu-miR-1a-3p	NM_001284373	83.1918	11909	Atf2
mmu-miR-1a-3p	NM_009715	83.1918	11909	Atf2
mmu-miR-1a-3p	NM_001284374	83.1918	11909	Atf2
mmu-miR-1a-3p	NM_001284369	83.1918	11909	Atf2
mmu-miR-1a-3p	NM_001284372	83.1918	11909	Atf2
mmu-miR-297c-3p	NM_030560	83.1874	80744	Cwc22
mmu-miR-297c-3p	NM_001290740	83.1874	80744	Cwc22
mmu-miR-297c-3p	NM_172667	83.1874	80744	Cwc22
mmu-miR-297c-3p	NM_133226	83.1846	170761	Pdzd3
mmu-miR-297c-3p	NM_030215	83.1802	78903	Wrnip1
mmu-miR-1a-3p	NM_008752	83.1472	18232	Nxph2
mmu-miR-1a-3p	NM_001163619	83.1459	71807	Tars2
mmu-miR-210-5p	NM_172457	83.1394	208228	Mob3a
mmu-miR-297c-3p	NM_146006	83.1336	16987	Lss
mmu-miR-297c-3p	NM_001033337	83.1129	239570	Ttc38
mmu-miR-210-5p	NM_177278	83.1011	320858	L3mbtl4
mmu-miR-1a-3p	NM_001081351	83.0656	214642	Cped1
mmu-miR-297c-5p	NM_008592	83.0489	17300	Foxc1
mmu-miR-297c-3p	NM_144783	83.0477	22431	Wt1
mmu-miR-1a-3p	NM_001024526	83.0454	207214	Larp4
mmu-miR-1a-3p	NM_138594	83.0447	28040	D6Wsu163e
mmu-miR-297c-5p	NM_001045542	83.0381	624860	Gm12253
mmu-miR-297c-3p	NM_001252531	83.0378	101488	Slco2b1
mmu-miR-297c-3p	NM_001252530	83.0378	101488	Slco2b1
mmu-miR-297c-3p	NM_175316	83.0378	101488	Slco2b1
mmu-miR-297c-3p	NM_175143	83.03	69232	Qrich1
mmu-miR-297c-3p	NM_001311132	83.014	116852	Akr1c20
mmu-miR-297c-3p	NM_001040397	83.0035	78749	Filip1l
mmu-miR-297c-3p	NM_001177871	83.0035	78749	Filip1l
mmu-miR-297c-3p	NM_026366	82.9788	67768	N6amt1
mmu-miR-210-5p	NM_178654	82.9785	109333	Pkn2
mmu-miR-297c-3p	NM_001029889	82.9656	207806	Usf3
mmu-miR-1a-3p	NM_001146176	82.9606	17187	Max
mmu-miR-1a-3p	NM_173182	82.9582	72007	Fndc3b
mmu-miR-500-3p	NM_146087	82.9466	93687	Csnk1a1
mmu-miR-297c-3p	NM_001083906	82.9434	110784	Nr3c2
mmu-miR-1a-1-5p	NM_172402	82.9344	69906	Slc25a32
mmu-miR-1a-2-5p	NM_172402	82.9344	69906	Slc25a32
mmu-miR-1a-3p	NM_148946	82.9174	110891	Slc8a2
mmu-miR-1a-1-5p	NM_001287103	82.9091	114249	Npnt
mmu-miR-1a-1-5p	NM_001287102	82.9091	114249	Npnt
mmu-miR-1a-1-5p	NM_001029836	82.9091	114249	Npnt
mmu-miR-1a-1-5p	NM_001287101	82.9091	114249	Npnt
mmu-miR-1a-1-5p	NM_033525	82.9091	114249	Npnt
mmu-miR-1a-2-5p	NM_001287103	82.9091	114249	Npnt
mmu-miR-1a-2-5p	NM_001287102	82.9091	114249	Npnt
mmu-miR-1a-2-5p	NM_001029836	82.9091	114249	Npnt
mmu-miR-1a-2-5p	NM_001287101	82.9091	114249	Npnt
mmu-miR-1a-2-5p	NM_033525	82.9091	114249	Npnt
mmu-miR-1a-3p	NM_001113417	82.908	21834	Thrb
mmu-miR-297c-3p	NM_026067	82.9054	67276	Eri1
mmu-miR-297c-3p	NM_025863	82.8921	66949	Trim59
mmu-miR-297c-3p	NM_007389	82.8756	11435	Chrna1
mmu-miR-1a-3p	NM_001289694	82.863	68744	Zfp740
mmu-miR-1a-3p	NM_001080930	82.862	52335	Atxn1l
mmu-miR-297c-5p	NM_029896	82.8484	77305	Wdr82
mmu-miR-1a-3p	NM_001289695	82.8474	68744	Zfp740
mmu-miR-1a-3p	NM_001289690	82.8474	68744	Zfp740
mmu-miR-1a-3p	NM_001289691	82.8474	68744	Zfp740
mmu-miR-297c-3p	NM_138953	82.843	192657	Ell2
mmu-miR-297c-3p	NM_172054	82.8406	98258	Txndc9
mmu-miR-210-5p	NM_001146010	82.8397	207278	Fchsd2
mmu-miR-210-5p	NM_199012	82.8397	207278	Fchsd2
mmu-miR-297c-3p	NM_145456	82.8338	67263	Zswim6
mmu-miR-297c-3p	NM_019745	82.8272	56426	Pdcd10
mmu-miR-297c-3p	NM_033604	82.8216	93836	Rnf111
mmu-miR-210-5p	NM_001290814	82.7995	16764	Aff3
mmu-miR-297c-5p	NM_001033280	82.7972	225443	Gm94
mmu-miR-297c-3p	NM_001289428	82.792	18729	Pira6
mmu-miR-297c-3p	NM_016746	82.7664	51813	Ccnc
mmu-miR-1a-3p	NM_023596	82.7506	71279	Slc29a3
mmu-miR-210-5p	NM_007911	82.7481	13643	Efnb3
mmu-miR-297c-3p	NM_001159331	82.7421	67768	N6amt1
mmu-miR-297c-3p	NM_019920	82.7018	56692	Lamtor3
mmu-miR-297c-5p	NM_181273	82.6918	15203	Heph
mmu-miR-210-5p	NM_011843	82.6803	23943	Esyt1
mmu-miR-297c-3p	NM_021342	82.6802	57814	Kcne4
mmu-miR-1a-3p	NM_183024	82.6727	242570	Raver2
mmu-miR-297c-3p	NM_177324	82.6555	319934	Sbf2
mmu-miR-297c-3p	NM_001081319	82.6495	226089	Ric1
mmu-miR-210-5p	NM_175485	82.6494	235472	Prtg
mmu-miR-297c-5p	NM_176976	82.6415	319675	Cep295
mmu-miR-297c-3p	NM_001199265	82.6264	13822	Epb41l2
mmu-miR-297c-5p	NM_130447	82.6195	70686	Dusp16
mmu-miR-297c-5p	NM_001048054	82.6195	70686	Dusp16
mmu-miR-500-3p	NM_172585	82.6064	217980	Larp4b
mmu-miR-297c-3p	NM_001163514	82.5981	58193	Extl2
mmu-miR-297c-3p	NM_021388	82.5981	58193	Extl2
mmu-miR-297c-3p	NM_001163515	82.5981	58193	Extl2
mmu-miR-500-5p	NM_008879	82.576	18826	Lcp1
mmu-miR-500-5p	NM_001247984	82.576	18826	Lcp1
mmu-miR-297c-3p	NM_177025	82.5637	319876	Cobll1
mmu-miR-297c-3p	NM_027225	82.5637	319876	Cobll1
mmu-miR-1a-3p	NM_001285466	82.5305	211922	Dennd6a
mmu-miR-1a-3p	NM_001285467	82.5305	211922	Dennd6a
mmu-miR-1a-3p	NM_001134465	82.5305	211922	Dennd6a
mmu-miR-500-3p	NM_001168321	82.465	71458	Bcor
mmu-miR-297c-3p	NM_001159492	82.4619	237943	Gpatch8
mmu-miR-297c-3p	NM_178646	82.4584	105734	Tigd5
mmu-miR-297c-3p	NM_009738	82.4515	12038	Bche
mmu-miR-210-5p	NM_001033213	82.4364	104718	Ttc7b
mmu-miR-1a-3p	NM_183162	82.4359	229003	Helz2
mmu-miR-297c-3p	NM_001168525	82.4197	208449	Sgms1
mmu-miR-500-5p	NM_028722	82.3769	74026	Msl1
mmu-miR-297c-3p	NM_153393	82.3754	237759	Col23a1
mmu-miR-1a-3p	NM_001271678	82.3661	279561	Wnk3
mmu-miR-1a-3p	NM_010637	82.3578	16600	Klf4
mmu-miR-297c-5p	NM_001310603	82.3364	66674	Spryd7
mmu-miR-297c-3p	NM_001290422	82.3336	51813	Ccnc
mmu-miR-297c-5p	NM_025697	82.3314	66674	Spryd7
mmu-miR-1a-3p	NM_178656	82.3276	193003	Pirt
mmu-miR-297c-3p	NM_145836	82.3102	238330	Irf2bpl
mmu-miR-297c-5p	NM_027166	82.2933	383295	Ypel5
mmu-miR-1a-3p	NM_001038610	82.2923	13134	Dach1
mmu-miR-297c-5p	NM_172772	82.289	235461	Mindy2
mmu-miR-297c-5p	NM_001001321	82.2717	70484	Slc35d2
mmu-miR-1a-3p	NM_001112711	82.2565	26385	Grk6
mmu-miR-297c-5p	NM_146023	82.2439	101488212	Evi2
mmu-miR-297c-5p	NM_001077496	82.2439	216984	Evi2b
mmu-miR-500-3p	NM_001081151	82.2333	209239	Gan
mmu-miR-210-5p	NM_148952	82.2321	104394	E2f4
mmu-miR-297c-3p	NM_028651	82.2321	70551	Tmtc4
mmu-miR-297c-3p	NM_001033192	82.22	97863	Fam8a1
mmu-miR-1a-3p	NM_172626	82.2106	225432	Rbm27
mmu-miR-297c-3p	NM_133442	82.2027	74053	Grip1
mmu-miR-297c-3p	NM_028736	82.2027	74053	Grip1
mmu-miR-297c-3p	NM_130891	82.2027	74053	Grip1
mmu-miR-297c-3p	NM_001277294	82.2027	74053	Grip1
mmu-miR-297c-3p	NM_001277295	82.2027	74053	Grip1
mmu-miR-297c-3p	NM_029722	82.1678	76743	Gje1
mmu-miR-297c-3p	NM_010916	82.1604	18071	Nhlh1
mmu-miR-1a-3p	NM_001253738	82.1351	59069	Tpm3
mmu-miR-1a-3p	NM_001253740	82.1351	59069	Tpm3
mmu-miR-1a-3p	NM_022314	82.1351	59069	Tpm3
mmu-miR-297c-3p	NM_025415	82.1101	66197	Cks2
mmu-miR-297c-5p	NM_011265	82.0996	19726	Rfx3
mmu-miR-297c-5p	NM_001166414	82.0996	19726	Rfx3
mmu-miR-1a-3p	NM_010881	82.099	17977	Ncoa1
mmu-miR-297c-3p	NM_029162	82.0891	75079	Zbtb49
mmu-miR-297c-3p	NM_176836	82.0856	72826	Fam76b
mmu-miR-210-5p	NM_178164	82.0707	230257	Ptbp3
mmu-miR-210-5p	NM_144904	82.0707	230257	Ptbp3
mmu-miR-297c-3p	NM_026856	82.0538	52397	Zfp644
mmu-miR-297c-3p	NM_010773	82.0419	17191	Mbd2
mmu-miR-297c-3p	NM_021495	82.0306	58998	Nectin3
mmu-miR-1a-3p	NM_001004761	82.0305	241263	Gpr158
mmu-miR-297c-3p	NM_026425	82.0124	67877	Naa20
mmu-miR-297c-3p	NM_001141965	82.0124	67877	Naa20
mmu-miR-297c-3p	NM_001038663	82.0069	26413	Mapk1
mmu-miR-297c-3p	NM_146130	82.0002	229279	Hnrnpa3
mmu-miR-297c-3p	NM_053263	82.0002	229279	Hnrnpa3
mmu-miR-297c-3p	NM_001013756	81.9916	230824	Grhl3
mmu-miR-1a-1-5p	NM_001111076	81.9797	319535	Zfp182
mmu-miR-1a-1-5p	NM_001013387	81.9797	319535	Zfp182
mmu-miR-1a-2-5p	NM_001111076	81.9797	319535	Zfp182
mmu-miR-1a-2-5p	NM_001013387	81.9797	319535	Zfp182
mmu-miR-1a-1-5p	NM_172805	81.9766	238271	Kcnh5
mmu-miR-1a-2-5p	NM_172805	81.9766	238271	Kcnh5
mmu-miR-297c-3p	NM_001101431	81.9527	70291	Mkrn2os
mmu-miR-500-5p	NM_028906	81.9476	74388	Dpp8
mmu-miR-297c-3p	NM_007832	81.9448	13178	Dck
mmu-miR-1a-3p	NM_145528	81.9344	51897	Atg13
mmu-miR-1a-1-5p	NM_001286030	81.9282	101437	Dhx32
mmu-miR-1a-1-5p	NM_001286032	81.9282	101437	Dhx32
mmu-miR-1a-1-5p	NM_133941	81.9282	101437	Dhx32
mmu-miR-1a-1-5p	NM_001286031	81.9282	101437	Dhx32
mmu-miR-1a-2-5p	NM_001286030	81.9282	101437	Dhx32
mmu-miR-1a-2-5p	NM_001286032	81.9282	101437	Dhx32
mmu-miR-1a-2-5p	NM_133941	81.9282	101437	Dhx32
mmu-miR-1a-2-5p	NM_001286031	81.9282	101437	Dhx32
mmu-miR-1a-3p	NM_001289826	81.9116	12753	Clock
mmu-miR-1a-3p	NM_011340	81.8981	20317	Serpinf1
mmu-miR-1a-3p	NM_001081163	81.8528	269941	Chsy1
mmu-miR-297c-5p	NM_001013811	81.8468	434197	Fam169b
mmu-miR-1a-3p	NM_031184	81.8453	83396	Glis2
mmu-miR-297c-3p	NM_019658	81.8263	56392	Shoc2
mmu-miR-297c-3p	NM_001168505	81.8263	56392	Shoc2
mmu-miR-297c-3p	NM_030709	81.8227	80893	Tmprss5
mmu-miR-1a-3p	NM_016714	81.7998	18141	Nup50
mmu-miR-297c-3p	NM_027326	81.7939	70122	Mllt3
mmu-miR-297c-3p	NM_029931	81.7939	70122	Mllt3
mmu-miR-297c-3p	NM_001286158	81.7939	70122	Mllt3
mmu-miR-297c-3p	NM_013922	81.7774	30944	Zfp354c
mmu-miR-297c-3p	NM_001033540	81.7728	330503	Gm5113
mmu-miR-297c-3p	NM_007664	81.7516	12558	Cdh2
mmu-miR-297c-5p	NM_001081557	81.7453	100072	Camta1
mmu-miR-297c-3p	NM_027453	81.7292	70533	Btf3l4
mmu-miR-1a-1-5p	NM_011546	81.728	21417	Zeb1
mmu-miR-1a-1-5p	NM_001164214	81.7251	232441	Rerg
mmu-miR-1a-1-5p	NM_181988	81.7251	232441	Rerg
mmu-miR-1a-1-5p	NM_001164212	81.7251	232441	Rerg
mmu-miR-1a-3p	NM_001159743	81.7172	100294583	Alkal2
mmu-miR-297c-3p	NM_172261	81.7043	217124	Ppp1r9b
mmu-miR-297c-3p	NM_172595	81.7	218639	Arl15
mmu-miR-297c-3p	NM_001039137	81.6632	56367	Scoc
mmu-miR-297c-3p	NM_001283063	81.6353	14030	Ewsr1
mmu-miR-297c-5p	NM_001159492	81.6287	237943	Gpatch8
mmu-miR-1a-3p	NM_001004194	81.6263	446099	Nlrp4e
mmu-miR-1a-3p	NM_001163018	81.6126	52615	Suz12
mmu-miR-1a-3p	NM_001122759	81.6084	18583	Pde7a
mmu-miR-297c-3p	NM_153584	81.6076	235493	Fam214a
mmu-miR-500-5p	NM_026685	81.5983	68344	Tmem174
mmu-miR-297c-3p	NM_028718	81.5763	74019	Traf3ip1
mmu-miR-297c-3p	NM_207653	81.5511	12633	Cflar
mmu-miR-297c-3p	NM_001289704	81.5511	12633	Cflar
mmu-miR-297c-3p	NM_001293804	81.5511	12633	Cflar
mmu-miR-297c-3p	NM_001293805	81.5511	12633	Cflar
mmu-miR-210-5p	NM_198421	81.5388	224836	Usp49
mmu-miR-297c-3p	NM_001081279	81.5363	52065	Mfhas1
mmu-miR-297c-3p	NM_146215	81.5195	234728	Cmtr2
mmu-miR-500-3p	NM_001111272	81.5167	29819	Stau2
mmu-miR-500-3p	NM_025303	81.5167	29819	Stau2
mmu-miR-297c-3p	NM_026493	81.5053	211660	Cspp1
mmu-miR-297c-3p	NM_001290633	81.4922	194590	Reps2
mmu-miR-297c-3p	NM_178256	81.4922	194590	Reps2
mmu-miR-297c-5p	NM_173018	81.4903	270163	Myo9a
mmu-miR-297c-3p	NM_212438	81.4891	22404	Wiz
mmu-miR-297c-3p	NM_011717	81.4891	22404	Wiz
mmu-miR-297c-3p	NM_008975	81.4819	19245	Ptp4a3
mmu-miR-297c-3p	NM_001166390	81.4819	19245	Ptp4a3
mmu-miR-297c-3p	NM_001166389	81.4819	19245	Ptp4a3
mmu-miR-297c-3p	NM_001166388	81.4819	19245	Ptp4a3
mmu-miR-297c-5p	NM_001081121	81.4721	70989	Jhy
mmu-miR-1a-3p	NM_001168220	81.4674	66356	Knop1
mmu-miR-1a-3p	NM_001168219	81.4674	66356	Knop1
mmu-miR-1a-3p	NM_023197	81.4674	66356	Knop1
mmu-miR-297c-5p	NM_009730	81.4437	11990	Atrn
mmu-miR-1a-3p	NM_009521	81.3811	22415	Wnt3
mmu-miR-297c-5p	NM_001289502	81.3567	75847	Crppa
mmu-miR-297c-5p	NM_178629	81.3567	75847	Crppa
mmu-miR-297c-5p	NM_001289503	81.3567	75847	Crppa
mmu-miR-1a-3p	NM_007718	81.3361	12770	Ccr1l1
mmu-miR-297c-3p	NM_001109745	81.3213	12785	Cnbp
mmu-miR-297c-3p	NM_001109746	81.3213	12785	Cnbp
mmu-miR-297c-3p	NM_013493	81.3213	12785	Cnbp
mmu-miR-1a-3p	NM_013722	81.3155	27204	Syn3
mmu-miR-500-3p	NM_001302677	81.3104	52855	Lair1
mmu-miR-500-3p	NM_178611	81.3104	52855	Lair1
mmu-miR-500-3p	NM_001113474	81.3104	52855	Lair1
mmu-miR-500-3p	NM_001302681	81.3104	52855	Lair1
mmu-miR-500-3p	NM_001302675	81.3104	52855	Lair1
mmu-miR-500-3p	NM_001302683	81.3104	52855	Lair1
mmu-miR-500-3p	NM_001302676	81.3104	52855	Lair1
mmu-miR-210-5p	NM_001289859	81.3017	13859	Eps15l1
mmu-miR-210-5p	NM_007944	81.3017	13859	Eps15l1
mmu-miR-297c-5p	NM_007736	81.2989	12830	Col4a5
mmu-miR-297c-5p	NM_001163155	81.2989	12830	Col4a5
mmu-miR-1a-3p	NM_001164583	81.2979	72685	Dnajc6
mmu-miR-297c-3p	NM_009239	81.2911	20688	Sp4
mmu-miR-297c-3p	NM_001166385	81.2911	20688	Sp4
mmu-miR-1a-3p	NM_011740	81.2903	22631	Ywhaz
mmu-miR-1a-3p	NM_001253806	81.2903	22631	Ywhaz
mmu-miR-1a-3p	NM_001253807	81.2903	22631	Ywhaz
mmu-miR-297c-3p	NM_007867	81.2634	13394	Dlx4
mmu-miR-297c-3p	NM_177326	81.2385	224105	Pak2
mmu-miR-210-5p	NM_001316664	81.2354	72258	Kcnk10
mmu-miR-210-5p	NM_001316665	81.2354	72258	Kcnk10
mmu-miR-210-5p	NM_029911	81.2354	72258	Kcnk10
mmu-miR-500-3p	NM_001003717	81.2308	237542	Osbpl8
mmu-miR-500-3p	NM_175489	81.2308	237542	Osbpl8
mmu-miR-297c-3p	NM_177608	81.2101	70354	Secisbp2l
mmu-miR-1a-3p	NM_025675	81.2092	66632	Dph6
mmu-miR-500-3p	NM_021383	81.2072	58184	Cnot9
mmu-miR-1a-3p	NM_001037727	81.2018	232201	Arhgap25
mmu-miR-1a-3p	NM_001286610	81.2018	232201	Arhgap25
mmu-miR-1a-3p	NM_175476	81.2018	232201	Arhgap25
mmu-miR-297c-3p	NM_019637	81.1983	56291	Styx
mmu-miR-500-3p	NM_001302682	81.1852	52855	Lair1
mmu-miR-1a-3p	NM_001039347	81.1679	56543	Kcnd3
mmu-miR-1a-3p	NM_030168	81.1667	78757	Rictor
mmu-miR-297c-3p	NM_001310595	81.163	19167	Psma3
mmu-miR-297c-3p	NM_011184	81.163	19167	Psma3
mmu-miR-297c-3p	NM_001310596	81.163	19167	Psma3
mmu-miR-500-3p	NM_001164769	81.1544	30050	Fbxw2
mmu-miR-1a-3p	NM_001033213	81.1272	104718	Ttc7b
mmu-miR-297c-3p	NM_022028	81.1132	64010	Sav1
mmu-miR-210-5p	NM_010763	81.0777	17156	Man1a2
mmu-miR-297c-3p	NM_001311113	81.068	56403	Syncrip
mmu-miR-297c-3p	NM_001284328	81.068	56403	Syncrip
mmu-miR-297c-3p	NM_019796	81.068	56403	Syncrip
mmu-miR-297c-5p	NM_001282088	81.0674	791260	Tomt
mmu-miR-297c-3p	NM_144842	81.0249	219105	Zmym5
mmu-miR-297c-3p	NM_001253753	81.0249	219105	Zmym5
mmu-miR-1a-3p	NM_027462	80.9987	70560	Wars2
mmu-miR-1a-3p	NM_028792	80.997	74158	Josd1
mmu-miR-297c-3p	NM_008764	80.9911	18383	Tnfrsf11b
mmu-miR-1a-3p	NM_001310679	80.9862	98733	Obsl1
mmu-miR-297c-3p	NM_019706	80.9679	56515	Rnf138
mmu-miR-297c-3p	NM_001303011	80.9679	56515	Rnf138
mmu-miR-297c-3p	NM_001303005	80.9679	56515	Rnf138
mmu-miR-297c-3p	NM_207623	80.9679	56515	Rnf138
mmu-miR-297c-5p	NM_027497	80.9664	13831	Epc1
mmu-miR-297c-3p	NM_011803	80.9617	23849	Klf6
mmu-miR-210-5p	NM_001113213	80.9611	18286	Odf2
mmu-miR-210-5p	NM_001177659	80.9611	18286	Odf2
mmu-miR-297c-3p	NM_001081173	80.9553	210297	Lrch2
mmu-miR-297c-3p	NM_009199	80.9321	20510	Slc1a1
mmu-miR-1a-3p	NM_030203	80.932	72480	Tspyl4
mmu-miR-210-5p	NM_001199122	80.8909	66092	Ghitm
mmu-miR-210-5p	NM_078478	80.8909	66092	Ghitm
mmu-miR-297c-3p	NM_001164785	80.8776	223838	Adamts20
mmu-miR-297c-5p	NM_001081679	80.8775	791260	Tomt
mmu-miR-1a-3p	NM_001134300	80.8772	329540	Nol4l
mmu-miR-297c-3p	NM_029499	80.8579	64380	Ms4a4c
mmu-miR-297c-5p	NM_145520	80.8064	227682	Trub2
[truncated: 4,927 more rows]

## Sheet: SDG
miRNA	refseqid	score	geneid	Symbol
mmu-miR-142a-5p	NM_029478	99.5329	75909	Vmp1
mmu-miR-142a-5p	NM_011766	99.3955	22762	Zfpm2
mmu-miR-142a-5p	NM_001301857	99.0068	22200	Uba3
mmu-miR-142a-5p	NM_001301858	99.0068	22200	Uba3
mmu-miR-142a-5p	NM_001111106	99.0068	22200	Uba3
mmu-miR-142a-5p	NM_011666	99.0068	22200	Uba3
mmu-miR-1966-3p	NM_019411	98.7579	19052	Ppp2ca
mmu-miR-142a-5p	NM_001160229	98.66	27081	Zfp275
mmu-miR-142a-5p	NM_031494	98.6599	27081	Zfp275
mmu-miR-1966-3p	NM_001286750	98.5202	229759	Olfm3
mmu-miR-142a-5p	NM_025826	98.1926	66885	Acadsb
mmu-miR-1966-3p	NM_173007	97.8849	269831	Tspan12
mmu-miR-1966-3p	NM_021883	97.8659	21916	Tmod1
mmu-miR-142a-5p	NM_023670	97.8537	140488	Igf2bp3
mmu-miR-142a-5p	NM_009621	97.8141	11504	Adamts1
mmu-miR-142a-5p	NM_010879	97.6917	17974	Nck2
mmu-miR-142a-5p	NM_198014	97.6162	105439	Slain1
mmu-miR-142a-5p	NM_027748	97.5898	209361	Taf3
mmu-miR-1966-3p	NM_181278	97.5378	78521	B230219D22Rik
mmu-miR-142a-5p	NM_027453	97.5292	70533	Btf3l4
mmu-miR-142a-5p	NM_001128094	97.5189	224088	Atp13a3
mmu-miR-1966-3p	NM_001077712	97.3486	20843	Stag2
mmu-miR-1966-3p	NM_080443	97.2665	117589	Asb7
mmu-miR-142a-5p	NM_033652	97.126	110648	Lmx1a
mmu-miR-142a-5p	NM_025851	97.045	66931	1700010I14Rik
mmu-miR-142a-5p	NM_172591	96.7447	218503	Fcho2
mmu-miR-1966-3p	NM_001080706	96.5117	107182	Btaf1
mmu-miR-142a-5p	NM_175642	96.4587	210933	Adgrb3
mmu-miR-142a-5p	NM_173424	96.2066	240869	Zbtb37
mmu-miR-142a-5p	NM_001081152	96.1509	244879	Npat
mmu-miR-142a-5p	NM_001048208	95.9518	26896	Med14
mmu-miR-142a-5p	NM_175251	95.9399	77044	Arid2
mmu-miR-1966-3p	NM_015794	95.8562	50758	Fbxl17
mmu-miR-1966-3p	NM_001305222	95.8507	12753	Clock
mmu-miR-1966-3p	NM_001289826	95.8507	12753	Clock
mmu-miR-1966-3p	NM_007715	95.8507	12753	Clock
mmu-miR-1966-3p	NM_145458	95.8262	218699	Pxk
mmu-miR-1966-3p	NM_013528	95.8213	14583	Gfpt1
mmu-miR-1966-3p	NM_019941	95.7567	56525	Zfp235
mmu-miR-142a-5p	NM_030062	95.4848	78243	9230112D13Rik
mmu-miR-1966-3p	NM_025863	95.3713	66949	Trim59
mmu-miR-142a-5p	NM_054079	95.3298	116849	Il22b
mmu-miR-1966-3p	NM_178279	95.306	218699	Pxk
mmu-miR-142a-5p	NM_175510	95.2989	329178	Unc80
mmu-miR-1966-3p	NM_001029912	95.11	74464	Zswim5
mmu-miR-142a-5p	NM_181751	95.0026	236781	Gpr119
mmu-miR-142a-5p	NM_001145886	94.9988	21844	Tiam1
mmu-miR-142a-5p	NM_019413	94.9864	19876	Robo1
mmu-miR-142a-5p	NM_001314037	94.9567	13405	Dmd
mmu-miR-142a-5p	NM_181589	94.9086	70466	Ckap2l
mmu-miR-1966-5p	NM_010219	94.8522	14228	Fkbp4
mmu-miR-1966-3p	NM_013751	94.8392	27281	Plaat1
mmu-miR-142a-5p	NM_008449	94.8379	16574	Kif5c
mmu-miR-1966-3p	NM_001290993	94.8244	22785	Slc30a4
mmu-miR-1966-3p	NM_011774	94.8244	22785	Slc30a4
mmu-miR-1966-3p	NM_021560	94.8047	59058	Bhlhe22
mmu-miR-1966-3p	NM_001143686	94.6316	328563	Apol11b
mmu-miR-1966-5p	NM_212438	94.5746	22404	Wiz
mmu-miR-1966-5p	NM_011717	94.5746	22404	Wiz
mmu-miR-142a-5p	NM_001128096	94.5402	224088	Atp13a3
mmu-miR-142a-5p	NM_001159563	94.4226	50793	Orc3
mmu-miR-142a-5p	NM_001163746	94.4206	109785	Pgm3
mmu-miR-142a-5p	NM_028352	94.4206	109785	Pgm3
mmu-miR-142a-5p	NM_007635	94.4143	12452	Ccng2
mmu-miR-142a-5p	NM_001285980	94.3969	27401	Skp2
mmu-miR-142a-5p	NM_013787	94.3969	27401	Skp2
mmu-miR-142a-5p	NM_139061	94.3657	245944	Vps54
mmu-miR-142a-5p	NM_001290628	94.3657	245944	Vps54
mmu-miR-142a-5p	NM_001077354	94.2452	245555	Nexmif
mmu-miR-1966-3p	NM_001031814	94.2375	233789	Smg1
mmu-miR-1966-3p	NM_011960	94.1565	26430	Parg
mmu-miR-1966-3p	NM_009450	94.078	22151	Tubb2a
mmu-miR-1966-3p	NM_001163794	93.9806	230809	Pdik1l
mmu-miR-142a-5p	NM_001045515	93.9777	104015	Synj1
mmu-miR-142a-5p	NM_001081088	93.9559	14725	Lrp2
mmu-miR-1966-3p	NM_001253390	93.943	67472	Mtfr1
mmu-miR-1966-3p	NM_001253391	93.943	67472	Mtfr1
mmu-miR-1966-3p	NM_026182	93.943	67472	Mtfr1
mmu-miR-1966-3p	NM_172803	93.9356	238130	Dock4
mmu-miR-1966-5p	NM_010465	93.8822	15425	Hoxc6
mmu-miR-1966-5p	NM_001198866	93.8611	13191	Dctn1
mmu-miR-142a-5p	NM_001276419	93.834	14167	Fgf12
mmu-miR-1966-3p	NM_010154	93.799	13869	Erbb4
mmu-miR-142a-5p	NM_001081267	93.7919	233532	Rsf1
mmu-miR-1966-3p	NM_001286728	93.7914	170772	Glcci1
mmu-miR-1966-3p	NM_001286729	93.7914	170772	Glcci1
mmu-miR-1966-3p	NM_133236	93.7914	170772	Glcci1
mmu-miR-142a-5p	NM_001003939	93.6061	103220	Ttc41
mmu-miR-1966-3p	NM_146234	93.5235	236792	Mmgt1
mmu-miR-1966-3p	NM_177755	93.49	268807	Klhl38
mmu-miR-142a-5p	NM_025807	93.4436	66859	Slc16a9
mmu-miR-142a-5p	NM_147098	93.4116	259102	Olfr630
mmu-miR-142a-5p	NM_010488	93.3762	15572	Elavl4
mmu-miR-142a-5p	NM_001163399	93.3762	15572	Elavl4
mmu-miR-142a-5p	NM_001038698	93.3762	15572	Elavl4
mmu-miR-142a-5p	NM_001163397	93.3762	15572	Elavl4
mmu-miR-142a-5p	NM_001102436	93.2829	74159	Acbd5
mmu-miR-142a-5p	NM_001013833	93.2322	19091	Prkg1
mmu-miR-142a-5p	NM_011160	93.2322	19091	Prkg1
mmu-miR-1966-3p	NM_001114977	93.2151	67958	U2surp
mmu-miR-142a-5p	NM_001289545	93.163	72522	Atxn7l2
mmu-miR-142a-5p	NM_175183	93.163	72522	Atxn7l2
mmu-miR-142a-5p	NM_008846	93.1547	18719	Pip5k1b
mmu-miR-142a-5p	NM_001276292	93.0361	107568	Wwp1
mmu-miR-142a-5p	NM_177093	93.0272	320184	Lrrc58
mmu-miR-1966-3p	NM_008904	92.9619	19017	Ppargc1a
mmu-miR-142a-5p	NM_001130191	92.9482	20392	Sgce
mmu-miR-142a-5p	NM_001164483	92.9066	104015	Synj1
mmu-miR-142a-5p	NM_001309808	92.872	66272	Cox16
mmu-miR-142a-5p	NM_146139	92.8709	57257	Vav3
mmu-miR-142a-5p	NM_020505	92.8709	57257	Vav3
mmu-miR-1966-3p	NM_011991	92.8103	26572	Cops3
mmu-miR-142a-5p	NM_025794	92.6806	66841	Etfdh
mmu-miR-142a-5p	NM_025461	92.6301	66272	Cox16
mmu-miR-142a-5p	NM_001309847	92.6301	105940408	Gm20498
mmu-miR-1966-3p	NM_175546	92.5625	268752	Wdfy2
mmu-miR-142a-5p	NM_001271603	92.4979	12703	Socs1
mmu-miR-1966-3p	NM_010797	92.4214	17318	Mid1
mmu-miR-1966-3p	NM_024203	92.4088	67544	Fam120b
mmu-miR-142a-5p	NM_001163567	92.309	329739	Fam102b
mmu-miR-1966-3p	NM_146156	92.3009	230809	Pdik1l
mmu-miR-142a-5p	NM_001314035	92.2668	13405	Dmd
mmu-miR-142a-5p	NM_001314034	92.2668	13405	Dmd
mmu-miR-142a-5p	NM_027182	92.2303	69716	Trip13
mmu-miR-142a-5p	NM_010314	92.1358	14699	Gngt1
mmu-miR-142a-5p	NM_001162903	92.07	72123	Ccdc71l
mmu-miR-142a-5p	NM_007868	92.0562	13405	Dmd
mmu-miR-142a-5p	NM_001314036	92.0562	13405	Dmd
mmu-miR-1966-3p	NM_001161457	92.0292	12400	Cbfb
mmu-miR-1966-3p	NM_022309	92.0292	12400	Cbfb
mmu-miR-1966-3p	NM_001161456	92.0292	12400	Cbfb
mmu-miR-142a-5p	NM_019911	92.0267	56720	Tdo2
mmu-miR-142a-5p	NM_177282	91.8688	320878	Mical2
mmu-miR-1966-5p	NM_001199631	91.8469	14232	Fkbp8
mmu-miR-1966-5p	NM_010223	91.8469	14232	Fkbp8
mmu-miR-1966-5p	NM_001111066	91.8469	14232	Fkbp8
mmu-miR-1966-3p	NM_001177379	91.8429	231207	Cpeb2
mmu-miR-1966-3p	NM_175937	91.8429	231207	Cpeb2
mmu-miR-1966-3p	NM_001291192	91.8383	17258	Mef2a
mmu-miR-1966-3p	NM_001291191	91.8383	17258	Mef2a
mmu-miR-1966-3p	NM_001033713	91.8383	17258	Mef2a
mmu-miR-1966-3p	NM_001291196	91.8383	17258	Mef2a
mmu-miR-1966-3p	NM_001291195	91.8383	17258	Mef2a
mmu-miR-142a-5p	NM_028976	91.7869	74498	Gorasp1
mmu-miR-142a-5p	NM_172716	91.7445	69587	Pcgf3
mmu-miR-1966-3p	NM_008008	91.7104	14178	Fgf7
mmu-miR-1966-3p	NM_001163471	91.6859	226098	Hectd2
mmu-miR-1966-3p	NM_172637	91.6859	226098	Hectd2
mmu-miR-1966-3p	NM_146253	91.5998	241322	Zbtb6
mmu-miR-142a-5p	NM_001110198	91.5773	68031	Rnf146
mmu-miR-142a-5p	NM_001110197	91.5773	68031	Rnf146
mmu-miR-142a-5p	NM_026518	91.5773	68031	Rnf146
mmu-miR-142a-5p	NM_001110196	91.5773	68031	Rnf146
mmu-miR-142a-5p	NM_001284279	91.5773	68031	Rnf146
mmu-miR-142a-5p	NM_029074	91.5006	382030	Cnep1r1
mmu-miR-142a-5p	NM_172698	91.3733	230648	Efcab14
mmu-miR-1966-3p	NM_178778	91.3611	320271	Scai
mmu-miR-1966-5p	NM_146112	91.3298	227331	Gigyf2
mmu-miR-1966-5p	NM_001110212	91.3298	227331	Gigyf2
mmu-miR-142a-5p	NM_145420	91.3281	216080	Ube2d1
mmu-miR-1966-5p	NM_010950	91.2885	18223	Numbl
mmu-miR-1966-3p	NM_172861	91.2599	241919	Slc7a14
mmu-miR-142a-5p	NM_177722	91.1977	240697	Mcmdc2
mmu-miR-1966-3p	NM_025769	91.1689	66793	Efcab1
mmu-miR-1966-3p	NM_009229	91.105	20650	Sntb2
mmu-miR-1966-3p	NM_175499	91.0464	239250	Slitrk6
mmu-miR-1966-3p	NM_001190352	90.9358	208151	Tmem132b
mmu-miR-142a-5p	NM_001160370	90.8451	320492	A830018L16Rik
mmu-miR-1966-3p	NM_019691	90.8296	14802	Gria4
mmu-miR-1966-3p	NM_001113180	90.8296	14802	Gria4
mmu-miR-1966-3p	NM_173753	90.7987	216742	Fnip1
mmu-miR-1966-5p	NM_022885	90.7965	69048	Slc30a5
mmu-miR-1966-3p	NM_153458	90.7202	229759	Olfm3
mmu-miR-1966-3p	NM_153157	90.7202	229759	Olfm3
mmu-miR-142a-5p	NM_145692	90.7093	69312	Ppp1r42
mmu-miR-142a-5p	NM_025852	90.6565	66932	Rexo1
mmu-miR-1966-3p	NM_001306069	90.5803	72674	Adipor1
mmu-miR-142a-5p	NM_178407	90.5726	212285	Arap2
mmu-miR-142a-5p	NM_001134384	90.5265	232227	Iqsec1
mmu-miR-142a-5p	NM_001163154	90.4702	14009	Etv1
mmu-miR-1966-3p	NM_026487	90.4648	67979	Atad1
mmu-miR-142a-5p	NM_001033165	90.4129	72429	Dnajc25
mmu-miR-142a-5p	NM_009796	90.3189	12339	Capn7
mmu-miR-1966-3p	NM_011758	90.287	22698	Zfp39
mmu-miR-1966-3p	NM_001081021	90.2406	338354	Zfp780b
mmu-miR-142a-5p	NM_010199	90.1984	14167	Fgf12
mmu-miR-142a-5p	NM_183064	90.1984	14167	Fgf12
mmu-miR-1966-3p	NM_001290506	90.1348	17318	Mid1
mmu-miR-1966-3p	NM_001290504	90.1348	17318	Mid1
mmu-miR-1966-3p	NM_001290505	90.1348	17318	Mid1
mmu-miR-1966-3p	NM_001290512	90.1348	17318	Mid1
mmu-miR-1966-3p	NM_175335	90.1226	83602	Gtf2a1
mmu-miR-1966-3p	NM_031391	90.1226	83602	Gtf2a1
mmu-miR-142a-5p	NM_001159647	90.1209	12805	Cntn1
mmu-miR-142a-5p	NM_001159648	90.1209	12805	Cntn1
mmu-miR-142a-5p	NM_007727	90.1209	12805	Cntn1
mmu-miR-1966-3p	NM_138741	90.08	20324	Cavin2
mmu-miR-1966-3p	NM_001145192	90.0102	320722	Akain1
mmu-miR-142a-5p	NM_145459	89.9802	218820	Zfp503
mmu-miR-1966-3p	NM_198033	89.7971	269254	Setx
mmu-miR-1966-3p	NM_010496	89.6995	15902	Id2
mmu-miR-1966-3p	NM_025714	89.6406	52184	Odf2l
mmu-miR-1966-3p	NM_001162539	89.6406	52184	Odf2l
mmu-miR-1966-3p	NM_001162538	89.6406	52184	Odf2l
mmu-miR-142a-5p	NM_001160371	89.5443	320492	A830018L16Rik
mmu-miR-142a-5p	NM_030732	89.5375	81004	Tbl1xr1
mmu-miR-1966-3p	NM_008882	89.5149	18845	Plxna2
mmu-miR-142a-5p	NM_175518	89.4909	242474	Tmem245
mmu-miR-1966-3p	NM_025647	89.4898	66588	Cmpk1
mmu-miR-1966-3p	NM_027823	89.4696	71544	Arhgap42
mmu-miR-1966-5p	NM_008098	89.4654	14489	Mtpn
mmu-miR-142a-5p	NM_026499	89.4194	67996	Srsf6
mmu-miR-142a-5p	NM_146239	89.389	237459	Cdk17
mmu-miR-1966-3p	NM_001177570	89.3731	327963	Zfp616
mmu-miR-1966-3p	NM_009748	89.319	12068	Bet1
mmu-miR-142a-5p	NM_015824	89.261	50793	Orc3
mmu-miR-142a-5p	NM_001145887	89.2256	21844	Tiam1
mmu-miR-142a-5p	NM_009384	89.2256	21844	Tiam1
mmu-miR-142a-5p	NM_001102437	89.1813	74159	Acbd5
mmu-miR-142a-5p	NM_028793	89.1813	74159	Acbd5
mmu-miR-142a-5p	NM_001102438	89.1813	74159	Acbd5
mmu-miR-1966-3p	NM_009042	89.1213	19692	Reg1
mmu-miR-142a-5p	NM_182808	89.1096	320265	Tafa1
mmu-miR-1966-3p	NM_173014	89.0747	270084	Lpcat2
mmu-miR-142a-5p	NM_001159718	89.0559	18000	Septin2
mmu-miR-142a-5p	NM_001159717	89.0559	18000	Septin2
mmu-miR-142a-5p	NM_001159719	89.0559	18000	Septin2
mmu-miR-142a-5p	NM_010891	89.0559	18000	Septin2
mmu-miR-142a-5p	NM_146578	89.0235	258571	Olfr1033
mmu-miR-142a-5p	NM_029990	88.9961	269629	Lhfpl3
mmu-miR-142a-5p	NM_018785	88.9605	56194	Prpf40a
mmu-miR-142a-5p	NM_001122896	88.9346	15441	Hp1bp3
mmu-miR-142a-5p	NM_001285479	88.9346	15441	Hp1bp3
mmu-miR-142a-5p	NM_001285478	88.9346	15441	Hp1bp3
mmu-miR-142a-5p	NM_010470	88.9346	15441	Hp1bp3
mmu-miR-142a-5p	NM_001285481	88.9346	15441	Hp1bp3
mmu-miR-142a-5p	NM_001122897	88.9346	15441	Hp1bp3
mmu-miR-142a-5p	NM_001285480	88.9346	15441	Hp1bp3
mmu-miR-1966-3p	NM_029665	88.8675	76582	Ipo11
mmu-miR-142a-5p	NM_001081231	88.8661	269629	Lhfpl3
mmu-miR-142a-5p	NM_001313696	88.8612	22209	Ube2a
mmu-miR-142a-5p	NM_019668	88.8612	22209	Ube2a
mmu-miR-1966-3p	NM_001161458	88.8292	12400	Cbfb
mmu-miR-1966-3p	NM_029436	88.8206	75785	Klhl24
mmu-miR-142a-5p	NM_028097	88.7643	72098	Tmem68
mmu-miR-1966-3p	NM_001081229	88.6323	72033	Tsc22d2
mmu-miR-1966-3p	NM_023418	88.5472	18648	Pgam1
mmu-miR-142a-5p	NM_146261	88.5368	245622	Fam199x
mmu-miR-1966-5p	NM_029789	88.5329	76893	Cers2
mmu-miR-1966-5p	NM_001320492	88.5329	76893	Cers2
mmu-miR-1966-3p	NM_001114400	88.4499	434866	Gm15127
mmu-miR-1966-3p	NM_001122735	88.4499	382244	Gm15091
mmu-miR-1966-3p	NM_001114383	88.4465	434865	Luzp4
mmu-miR-142a-5p	NM_013830	88.446	19134	Prpf4b
mmu-miR-1966-3p	NM_001099920	88.4428	100039890	Gm15093
mmu-miR-1966-3p	NM_001082966	88.4428	100034729	Gm15114
mmu-miR-1966-3p	NM_001122734	88.4428	100039934	Gm15085
mmu-miR-1966-3p	NM_011022	88.4428	18422	Ott
mmu-miR-1966-3p	NM_001198988	88.4385	666184	Gm15080
mmu-miR-1966-3p	NM_001198987	88.4372	434869	Gm15097
mmu-miR-142a-5p	NM_001130189	88.4358	20392	Sgce
mmu-miR-142a-5p	NM_019933	88.3926	19258	Ptpn4
mmu-miR-1966-3p	NM_001165941	88.3557	74455	Nsun6
mmu-miR-1966-3p	NM_001165943	88.3557	74455	Nsun6
mmu-miR-1966-3p	NM_028950	88.3557	74455	Nsun6
mmu-miR-1966-3p	NM_172564	88.3011	217169	Tns4
mmu-miR-1966-3p	NM_010744	88.295	17083	Tmed1
mmu-miR-1966-3p	NM_001324510	88.295	17083	Tmed1
mmu-miR-142a-5p	NM_026654	88.286	68276	Toe1
mmu-miR-1966-3p	NM_024254	88.2777	72425	Katnbl1
mmu-miR-142a-5p	NM_001130188	88.2743	20392	Sgce
mmu-miR-142a-5p	NM_011360	88.2743	20392	Sgce
mmu-miR-142a-5p	NM_021284	88.2387	16653	Kras
mmu-miR-142a-5p	NM_010617	88.1538	16553	Kif13a
mmu-miR-1966-3p	NM_001039472	88.132	16565	Kif21b
mmu-miR-1966-3p	NM_018865	88.1241	22402	Ccn4
mmu-miR-1966-3p	NM_001164337	88.0639	69104	Marchf5
mmu-miR-1966-5p	NM_001313918	88.0566	13666	Eif2ak3
mmu-miR-142a-5p	NM_001130190	88.0499	20392	Sgce
mmu-miR-1966-3p	NM_001170454	88.0183	231151	Tada2b
mmu-miR-1966-3p	NM_021559	87.9883	59057	Zfp24
mmu-miR-142a-5p	NM_133762	87.8996	76044	Ncapg2
mmu-miR-1966-5p	NM_027885	87.8798	71726	Smug1
mmu-miR-1966-3p	NM_001195632	87.864	330914	Arhgap32
mmu-miR-142a-5p	NM_001193266	87.8006	320772	Mdga2
mmu-miR-142a-5p	NM_207010	87.8006	320772	Mdga2
mmu-miR-1966-3p	NM_177744	87.7818	245282	Apol10a
mmu-miR-142a-5p	NM_031391	87.7696	83602	Gtf2a1
mmu-miR-1966-3p	NM_029281	87.6895	75424	Zfp820
mmu-miR-142a-5p	NM_001145954	87.6815	210126	Lpp
mmu-miR-142a-5p	NM_001145952	87.6815	210126	Lpp
mmu-miR-142a-5p	NM_178665	87.6815	210126	Lpp
mmu-miR-1966-3p	NM_021465	87.6771	20843	Stag2
mmu-miR-1966-3p	NM_001290713	87.6771	20843	Stag2
mmu-miR-142a-5p	NM_030259	87.6255	80291	Rilpl2
mmu-miR-142a-5p	NM_053109	87.625	93694	Clec2d
mmu-miR-142a-5p	NM_172742	87.6124	233315	Mtmr10
mmu-miR-142a-5p	NM_001290425	87.5812	77593	Usp45
mmu-miR-142a-5p	NM_152825	87.5812	77593	Usp45
mmu-miR-1966-3p	NM_172979	87.5602	269328	Muc15
mmu-miR-142a-5p	NM_026519	87.5497	68032	Emc4
mmu-miR-1966-3p	NM_001161825	87.4645	18634	Pex7
mmu-miR-142a-5p	NM_199301	87.4604	212508	Mtg1
mmu-miR-142a-5p	NM_207659	87.352	320191	Hook3
mmu-miR-1966-5p	NM_008424	87.3413	16509	Kcne1
mmu-miR-1966-3p	NM_001290786	87.2862	269328	Muc15
mmu-miR-142a-5p	NM_001033274	87.237	223770	Brd1
mmu-miR-1966-5p	NM_172397	87.2268	67803	Limd2
mmu-miR-142a-5p	NM_007624	87.1977	12417	Cbx3
mmu-miR-1966-3p	NM_145962	87.1065	211347	Pank3
mmu-miR-142a-5p	NM_008839	87.0323	18706	Pik3ca
mmu-miR-1966-5p	NM_029879	87.0011	52882	Rgs7bp
mmu-miR-142a-5p	NM_001081360	86.9936	67886	Camsap2
mmu-miR-1966-3p	NM_029870	86.99	77128	Crebrf
mmu-miR-142a-5p	NM_001271725	86.9596	80890	Trim2
mmu-miR-1966-3p	NM_007674	86.9478	12592	Cdx4
mmu-miR-142a-5p	NM_053090	86.9093	84652	Fam126a
mmu-miR-142a-5p	NM_009753	86.8866	12121	Bicd1
mmu-miR-142a-5p	NM_175490	86.8715	237716	Gpr75
mmu-miR-1966-3p	NM_001313738	86.811	98376	Gorab
mmu-miR-142a-5p	NM_198295	86.8074	67988	Tmx3
mmu-miR-1966-3p	NM_001145977	86.7593	239857	Cadm2
mmu-miR-1966-3p	NM_178721	86.7593	239857	Cadm2
mmu-miR-142a-5p	NM_001172100	86.7438	107702	Rnh1
mmu-miR-142a-5p	NM_001172101	86.7438	107702	Rnh1
mmu-miR-142a-5p	NM_145135	86.7438	107702	Rnh1
mmu-miR-1966-5p	NM_173374	86.6992	110809	Srsf1
mmu-miR-142a-5p	NM_010050	86.6525	13371	Dio2
mmu-miR-1966-3p	NM_172701	86.6423	230751	Oscp1
mmu-miR-142a-5p	NM_013454	86.6269	11303	Abca1
mmu-miR-142a-5p	NM_178617	86.5842	69352	Necab1
mmu-miR-1966-3p	NM_028920	86.5733	74409	Hyal6
mmu-miR-142a-5p	NM_011767	86.5071	22763	Zfr
mmu-miR-142a-5p	NM_175631	86.4812	228942	Cbln4
mmu-miR-1966-5p	NM_001198867	86.4403	13191	Dctn1
mmu-miR-1966-5p	NM_007835	86.4277	13191	Dctn1
mmu-miR-1966-3p	NM_021028	86.4215	57813	Tk2
mmu-miR-142a-5p	NM_021895	86.4103	60595	Actn4
mmu-miR-142a-5p	NM_138592	86.3981	28035	Usp39
mmu-miR-1966-3p	NM_028320	86.3534	72674	Adipor1
mmu-miR-142a-5p	NM_133808	86.3181	110611	Hdlbp
mmu-miR-142a-5p	NM_001301364	86.3181	110611	Hdlbp
mmu-miR-1966-5p	NM_194340	86.2465	215476	Prr14l
mmu-miR-142a-5p	NM_026342	86.1406	67726	Fam114a2
mmu-miR-142a-5p	NM_001168667	86.1406	67726	Fam114a2
mmu-miR-142a-5p	NM_001168668	86.1406	67726	Fam114a2
mmu-miR-142a-5p	NM_001013024	86.1173	72607	Usp13
mmu-miR-1966-3p	NM_001163239	86.0971	18105	Nqo2
mmu-miR-1966-3p	NM_020282	86.0971	18105	Nqo2
mmu-miR-1966-3p	NM_001163241	86.0971	18105	Nqo2
mmu-miR-1966-3p	NM_001163242	86.0971	18105	Nqo2
mmu-miR-142a-5p	NM_001290345	86.0843	225028	Map4k3
mmu-miR-142a-5p	NM_001045520	86.0246	216705	Clint1
mmu-miR-1966-3p	NM_176922	86.0053	319480	Itga11
mmu-miR-142a-5p	NM_001040396	85.9824	69227	Selenot
mmu-miR-1966-3p	NM_194262	85.9636	94246	Arid4b
mmu-miR-1966-3p	NM_023051	85.9568	65945	Clstn1
mmu-miR-142a-5p	NM_024231	85.9272	81909	Zfpl1
mmu-miR-142a-5p	NM_010067	85.8757	13434	Trdmt1
mmu-miR-1966-3p	NM_144810	85.8181	213417	Klhdc8a
mmu-miR-1966-3p	NM_001024205	85.7906	68564	Nufip2
mmu-miR-1966-3p	NM_001168297	85.7834	71865	Fbxo30
mmu-miR-1966-3p	NM_027968	85.7834	71865	Fbxo30
mmu-miR-142a-5p	NM_009481	85.7733	22284	Usp9x
mmu-miR-142a-5p	NM_020006	85.758	56699	Cdc42ep4
mmu-miR-142a-5p	NM_001163346	85.758	56699	Cdc42ep4
mmu-miR-142a-5p	NM_008709	85.7512	18109	Mycn
mmu-miR-142a-5p	NM_001301304	85.6672	15257	Hipk1
mmu-miR-142a-5p	NM_010432	85.6672	15257	Hipk1
mmu-miR-142a-5p	NM_001301306	85.6672	15257	Hipk1
mmu-miR-142a-5p	NM_001301351	85.597	232560	Caprin2
mmu-miR-142a-5p	NM_181541	85.597	232560	Caprin2
mmu-miR-142a-5p	NM_027963	85.5765	71860	Cfap52
mmu-miR-1966-3p	NM_001290776	85.5761	353170	Txlng
mmu-miR-1966-3p	NM_028747	85.5582	74088	Them7
mmu-miR-1966-3p	NM_001159638	85.5582	74088	Them7
mmu-miR-142a-5p	NM_030599	85.5333	80782	Klrb1b
mmu-miR-142a-5p	NM_025880	85.5169	668661	2410002F23Rik
mmu-miR-1966-3p	NM_172843	85.5142	240832	Tor1aip2
mmu-miR-1966-3p	NM_153422	85.5142	242202	Pde5a
mmu-miR-142a-5p	NM_001162921	85.4691	244871	Zc3h12c
mmu-miR-1966-3p	NM_175500	85.4595	103978	Gpc5
mmu-miR-1966-3p	NM_001311130	85.4525	24127	Xrn1
mmu-miR-1966-3p	NM_011916	85.4525	24127	Xrn1
mmu-miR-1966-3p	NM_008764	85.445	18383	Tnfrsf11b
mmu-miR-1966-3p	NM_027722	85.4087	71207	Nudt4
mmu-miR-142a-5p	NM_001127177	85.3946	19255	Ptpn2
mmu-miR-142a-5p	NM_011239	85.3367	19385	Ranbp1
mmu-miR-1966-3p	NM_008549	85.33	17158	Man2a1
mmu-miR-142a-5p	NM_001161822	85.2888	56533	Rgs17
mmu-miR-1966-3p	NM_198967	85.2557	387314	Tmtc1
mmu-miR-142a-5p	NM_178901	85.2399	101602	AI467606
mmu-miR-1966-3p	NM_001048139	85.2346	12064	Bdnf
mmu-miR-1966-5p	NM_133807	85.2092	98238	Lrrc59
mmu-miR-1966-3p	NM_207681	85.1837	12125	Bcl2l11
mmu-miR-1966-3p	NM_207680	85.1837	12125	Bcl2l11
mmu-miR-1966-3p	NM_009754	85.1837	12125	Bcl2l11
mmu-miR-1966-3p	NM_001164791	85.1808	65964	Map3k20
mmu-miR-1966-3p	NM_001004142	85.1581	195046	Nlrp1a
mmu-miR-1966-3p	NM_008636	85.1478	17764	Mtf1
mmu-miR-142a-5p	NM_001111304	85.1143	71310	Tbc1d9
mmu-miR-1966-3p	NM_026476	85.1129	67958	U2surp
mmu-miR-142a-5p	NM_175335	85.0765	83602	Gtf2a1
mmu-miR-1966-3p	NM_178309	85.0636	237911	Brip1
mmu-miR-1966-3p	NM_028304	85.0483	74467	Pus10
mmu-miR-1966-3p	NM_028956	85.0483	74467	Pus10
mmu-miR-1966-3p	NM_001033654	85.0483	74467	Pus10
mmu-miR-142a-5p	NM_001316675	85.0391	17449	Mdh1
mmu-miR-1966-5p	NM_001163625	85.0064	73671	Sult6b1
mmu-miR-1966-3p	NM_001290661	85.0004	58194	Sh3kbp1
mmu-miR-1966-3p	NM_001135727	85.0004	58194	Sh3kbp1
mmu-miR-1966-3p	NM_001290664	85.0004	58194	Sh3kbp1
mmu-miR-1966-3p	NM_021389	85.0004	58194	Sh3kbp1
mmu-miR-1966-3p	NM_001135728	85.0004	58194	Sh3kbp1
mmu-miR-142a-5p	NM_054054	84.9994	114642	Brdt
mmu-miR-142a-5p	NM_010921	84.9535	18095	Nkx3-1
mmu-miR-1966-3p	NM_144825	84.8853	216965	Taok1
mmu-miR-1966-3p	NM_181348	84.8751	353211	Prune2
mmu-miR-1966-3p	NM_001083890	84.8615	238683	Spata31d1c
mmu-miR-142a-5p	NM_019795	84.818	56354	Dnajc7
mmu-miR-142a-5p	NM_173746	84.7733	208820	Triqk
mmu-miR-142a-5p	NM_001171801	84.7733	208820	Triqk
mmu-miR-1966-3p	NM_001033322	84.7702	234889	Gucy1a2
mmu-miR-142a-5p	NM_001166630	84.6761	100040563	Dynlt1c
mmu-miR-142a-5p	NM_001012434	84.6679	233529	Kctd14
mmu-miR-142a-5p	NM_001136235	84.6679	233529	Kctd14
mmu-miR-142a-5p	NM_001010826	84.6679	233529	Kctd14
mmu-miR-1966-3p	NM_008467	84.6502	16649	Kpna4
mmu-miR-142a-5p	NM_001113401	84.5814	106389	Eaf2
mmu-miR-142a-5p	NM_001113405	84.5814	106389	Eaf2
mmu-miR-142a-5p	NM_134111	84.5814	106389	Eaf2
mmu-miR-142a-5p	NM_001290518	84.581	20530	Slc31a2
mmu-miR-142a-5p	NM_025286	84.581	20530	Slc31a2
mmu-miR-142a-5p	NM_181416	84.5804	228482	Arhgap11a
mmu-miR-142a-5p	NM_009342	84.4452	21648	Dynlt1b
mmu-miR-142a-5p	NM_001166627	84.4452	100040531	Dynlt1f
mmu-miR-142a-5p	NM_053191	84.4444	94227	Pi15
mmu-miR-142a-5p	NM_010698	84.4055	16826	Ldb2
mmu-miR-1966-3p	NM_029825	84.3978	76983	Scfd1
mmu-miR-142a-5p	NM_001163615	84.3649	622935	Krtap20-2
mmu-miR-142a-5p	NM_001079824	84.3412	432467	Hnrnph3
mmu-miR-142a-5p	NM_178357	84.2889	194655	Klf11
mmu-miR-142a-5p	NM_009608	84.2387	11464	Actc1
mmu-miR-1966-3p	NM_001033466	84.0776	381990	Zbtb2
mmu-miR-142a-5p	NM_007960	84.0771	14009	Etv1
mmu-miR-1966-3p	NM_001243712	84.0685	16396	Itch
mmu-miR-1966-3p	NM_008395	84.0685	16396	Itch
mmu-miR-142a-5p	NM_011683	84.0464	22296	Vmn1r51
mmu-miR-142a-5p	NM_173760	84.0365	227399	Ppip5k2
mmu-miR-142a-5p	NM_053128	84.0125	93874	Pcdhb3
mmu-miR-142a-5p	NM_009019	83.9988	19373	Rag1
mmu-miR-142a-5p	NM_001081425	83.9977	666794	Rbm24
mmu-miR-142a-5p	NM_001077398	83.9233	16826	Ldb2
mmu-miR-142a-5p	NM_001286348	83.9233	16826	Ldb2
mmu-miR-1966-3p	NM_053103	83.9142	93685	Entpd7
mmu-miR-1966-3p	NM_028821	83.9116	105000	Dnal1
mmu-miR-1966-3p	NM_001285426	83.8985	12298	Cacnb4
mmu-miR-1966-3p	NM_001285427	83.8985	12298	Cacnb4
mmu-miR-1966-3p	NM_001285428	83.8985	12298	Cacnb4
mmu-miR-1966-3p	NM_146123	83.8985	12298	Cacnb4
mmu-miR-1966-3p	NM_001037099	83.8985	12298	Cacnb4
mmu-miR-142a-5p	NM_001164222	83.8501	68018	Cert1
mmu-miR-142a-5p	NM_175095	83.8027	52245	Commd2
mmu-miR-142a-5p	NM_001290649	83.7873	76899	Golga1
mmu-miR-1966-3p	NM_022997	83.7755	65114	Vps35
mmu-miR-1966-3p	NM_134115	83.773	106504	Stk38
mmu-miR-1966-3p	NM_011461	83.7568	20728	Spic
mmu-miR-142a-5p	NM_009721	83.7551	11931	Atp1b1
mmu-miR-1966-3p	NM_001038993	83.7316	73469	Rnf38
mmu-miR-1966-3p	NM_001305258	83.7256	11800	Api5
mmu-miR-1966-3p	NM_207232	83.6917	218232	Ptpdc1
mmu-miR-1966-3p	NM_001301781	83.6917	218232	Ptpdc1
mmu-miR-1966-3p	NM_001190733	83.6852	100737	Dcun1d4
mmu-miR-142a-5p	NM_011584	83.6748	353187	Nr1d2
mmu-miR-1966-3p	NM_007466	83.6266	11800	Api5
mmu-miR-1966-5p	NM_001310428	83.6212	381284	Crocc2
mmu-miR-1966-3p	NM_011396	83.6012	20520	Slc22a5
mmu-miR-1966-3p	NM_011082	83.5959	18703	Pigr
mmu-miR-1966-3p	NM_001142969	83.5789	381819	A630073D07Rik
mmu-miR-1966-3p	NM_001085521	83.5504	433485	Syndig1
mmu-miR-1966-3p	NM_145969	83.5492	211922	Dennd6a
mmu-miR-142a-5p	NM_025443	83.5344	66249	Pno1
mmu-miR-142a-5p	NM_175466	83.508	228491	Zfp770
mmu-miR-1966-3p	NM_009847	83.4879	12488	Cd2ap
mmu-miR-1966-3p	NM_001013804	83.4357	229574	Flg2
mmu-miR-142a-5p	NM_001123038	83.3974	13682	Eif4a2
mmu-miR-142a-5p	NM_001081183	83.3594	66185	Virma
mmu-miR-1966-3p	NM_001326288	83.3412	635702	Naaladl2
mmu-miR-142a-5p	NM_175503	83.3186	239435	Aard
mmu-miR-142a-5p	NM_145541	83.311	109905	Rap1a
mmu-miR-142a-5p	NM_001199137	83.276	11426	Macf1
mmu-miR-142a-5p	NM_001199136	83.276	11426	Macf1
mmu-miR-142a-5p	NM_173439	83.2739	268882	Fbxo45
mmu-miR-142a-5p	NM_177327	83.2039	107568	Wwp1
mmu-miR-1966-3p	NM_001163332	83.1456	80281	Cttnbp2nl
mmu-miR-1966-3p	NM_031168	83.1416	16193	Il6
mmu-miR-1966-3p	NM_001310526	83.1245	432572	Specc1
mmu-miR-1966-3p	NM_028776	83.1217	240880	Scyl3
mmu-miR-1966-3p	NM_001286003	83.1217	240880	Scyl3
mmu-miR-1966-3p	NM_001286002	83.1217	240880	Scyl3
mmu-miR-142a-5p	NM_008618	83.1215	17449	Mdh1
mmu-miR-1966-3p	NM_010581	83.0605	16423	Cd47
mmu-miR-1966-3p	NM_001081326	83.021	77559	Agl
mmu-miR-142a-5p	NM_001079849	83.0043	218693	Paip1
mmu-miR-142a-5p	NM_001199043	83.0024	56048	Lgals8
mmu-miR-142a-5p	NM_018886	83.0024	56048	Lgals8
mmu-miR-142a-5p	NM_011273	82.9879	19775	Xpr1
mmu-miR-142a-5p	NM_175334	82.9815	103806	Maml1
mmu-miR-142a-5p	NM_001291055	82.9797	56048	Lgals8
mmu-miR-142a-5p	NM_001291057	82.9797	56048	Lgals8
mmu-miR-142a-5p	NM_001291060	82.9797	56048	Lgals8
mmu-miR-142a-5p	NM_001164504	82.9457	225743	Rnf165
mmu-miR-142a-5p	NM_011705	82.922	22367	Vrk1
mmu-miR-142a-5p	NM_001029843	82.922	22367	Vrk1
mmu-miR-142a-5p	NM_001029844	82.922	22367	Vrk1
mmu-miR-1966-3p	NM_001293741	82.9176	68328	Rab13
mmu-miR-1966-3p	NM_026677	82.9176	68328	Rab13
mmu-miR-142a-5p	NM_001081391	82.906	239420	Csmd3
mmu-miR-142a-5p	NM_001310451	82.7994	320492	A830018L16Rik
mmu-miR-142a-5p	NM_001160369	82.7994	320492	A830018L16Rik
mmu-miR-142a-5p	NM_177173	82.7994	320492	A830018L16Rik
mmu-miR-1966-3p	NM_001033280	82.7983	225443	Gm94
mmu-miR-142a-5p	NM_010137	82.788	13819	Epas1
mmu-miR-1966-3p	NM_001159543	82.7404	13482	Dpp4
mmu-miR-1966-3p	NM_021323	82.7331	57775	Usp29
mmu-miR-1966-3p	NM_001290994	82.7331	57775	Usp29
mmu-miR-142a-5p	NM_001113327	82.7108	76156	Fam131b
mmu-miR-1966-3p	NM_019760	82.6971	56442	Serinc1
mmu-miR-142a-5p	NM_001025430	82.636	70834	Spag9
mmu-miR-142a-5p	NM_001199205	82.636	70834	Spag9
mmu-miR-142a-5p	NM_001199204	82.636	70834	Spag9
mmu-miR-142a-5p	NM_027569	82.636	70834	Spag9
mmu-miR-142a-5p	NM_001199203	82.636	70834	Spag9
mmu-miR-142a-5p	NM_001025428	82.636	70834	Spag9
mmu-miR-142a-5p	NM_001025429	82.636	70834	Spag9
mmu-miR-142a-5p	NM_153158	82.591	230259	E130308A19Rik
mmu-miR-1966-5p	NM_001164663	82.58	320706	Soga1
mmu-miR-1966-3p	NM_018823	82.5714	54446	Nfat5
mmu-miR-1966-3p	NM_133957	82.5714	54446	Nfat5
mmu-miR-1966-3p	NM_053181	82.5658	94184	Pdxdc1
mmu-miR-1966-5p	NM_001033171	82.5637	74253	Klrg2
mmu-miR-142a-5p	NM_001302443	82.5472	67072	Cdc37l1
mmu-miR-142a-5p	NM_175472	82.5312	230594	Tut4
mmu-miR-142a-5p	NM_001038635	82.4592	67333	Stk35
mmu-miR-1966-3p	NM_025451	82.4465	66259	Camk2n1
mmu-miR-1966-5p	NM_008385	82.4197	16330	Inpp5b
mmu-miR-142a-5p	NM_001168525	82.3881	208449	Sgms1
mmu-miR-142a-5p	NM_010620	82.3763	209737	Kif15
mmu-miR-142a-5p	NM_183262	82.3438	67333	Stk35
mmu-miR-1966-3p	NM_030713	82.3217	80902	Zfp202
mmu-miR-1966-3p	NM_028059	82.316	72020	Zfp654
mmu-miR-142a-5p	NM_028768	82.2971	74125	Armc8
mmu-miR-142a-5p	NM_001077636	82.2657	70325	Pigw
mmu-miR-142a-5p	NM_027388	82.2657	70325	Pigw
mmu-miR-1966-3p	NM_146130	82.2513	229279	Hnrnpa3
mmu-miR-1966-3p	NM_053263	82.2513	229279	Hnrnpa3
mmu-miR-142a-5p	NM_011490	82.15	20853	Stau1
mmu-miR-142a-5p	NM_001109906	82.15	20853	Stau1
mmu-miR-142a-5p	NM_001109905	82.15	20853	Stau1
mmu-miR-142a-5p	NM_153137	82.1328	215243	Traf3ip3
mmu-miR-1966-3p	NM_001314054	82.0949	16193	Il6
mmu-miR-1966-3p	NM_008123	82.0738	14616	Gja8
mmu-miR-142a-5p	NM_172814	82.0046	239393	Lrp12
mmu-miR-142a-5p	NM_023871	81.9623	56086	Set
mmu-miR-142a-5p	NM_001204875	81.9623	56086	Set
mmu-miR-142a-5p	NM_001291160	81.9414	20853	Stau1
mmu-miR-142a-5p	NM_176832	81.9109	68166	Spire1
mmu-miR-142a-5p	NM_194355	81.9109	68166	Spire1
mmu-miR-1966-3p	NM_001306148	81.8863	76459	Car12
mmu-miR-1966-3p	NM_178396	81.8863	76459	Car12
mmu-miR-142a-5p	NM_001033445	81.8782	381126	Garem1
mmu-miR-1966-3p	NM_198105	81.8413	207375	Fam120c
mmu-miR-142a-5p	NM_001313961	81.6543	11848	Rhoa
mmu-miR-142a-5p	NM_016802	81.6543	11848	Rhoa
mmu-miR-142a-5p	NM_001313962	81.6543	11848	Rhoa
mmu-miR-142a-5p	NM_001267846	81.6443	60344	Fign
mmu-miR-142a-5p	NM_010275	81.6154	14573	Gdnf
mmu-miR-142a-5p	NM_001301357	81.6154	14573	Gdnf
mmu-miR-142a-5p	NM_001301333	81.6154	14573	Gdnf
mmu-miR-142a-5p	NM_001301332	81.6154	14573	Gdnf
mmu-miR-1966-3p	NM_020009	81.6111	56717	Mtor
mmu-miR-142a-5p	NM_054078	81.5765	116848	Baz2a
mmu-miR-1966-5p	NM_183366	81.5073	13522	Adam28
mmu-miR-1966-3p	NM_009994	81.5037	13078	Cyp1b1
mmu-miR-1966-3p	NM_007564	81.4719	12192	Zfp36l1
mmu-miR-1966-3p	NM_010894	81.4601	18012	Neurod1
mmu-miR-1966-3p	NM_001252459	81.3979	76884	Cyfip2
mmu-miR-142a-5p	NM_029793	81.3833	76899	Golga1
mmu-miR-142a-5p	NM_020259	81.3328	15245	Hhip
mmu-miR-1966-5p	NM_001163170	81.3293	280411	Lix1l
mmu-miR-1966-5p	NM_178269	81.273	66570	Cenpm
mmu-miR-142a-5p	NM_001042485	81.2578	57439	Tmem183a
mmu-miR-1966-3p	NM_001177759	81.2397	106869	Tnfaip8
mmu-miR-142a-5p	NM_001310721	81.2267	74360	Cep57
mmu-miR-142a-5p	NM_001127259	81.1785	22061	Trp63
mmu-miR-142a-5p	NM_001127264	81.1785	22061	Trp63
mmu-miR-142a-5p	NM_011641	81.1785	22061	Trp63
mmu-miR-142a-5p	NM_145959	81.1667	210998	Fam91a1
mmu-miR-142a-5p	NM_145220	81.1586	216190	Appl2
mmu-miR-142a-5p	NM_011807	81.151	23859	Dlg2
mmu-miR-142a-5p	NM_001243047	81.151	23859	Dlg2
mmu-miR-142a-5p	NM_001243046	81.151	23859	Dlg2
mmu-miR-1966-3p	NM_080557	81.0527	69150	Snx4
mmu-miR-142a-5p	NM_001145937	81.0499	23965	Tenm3
mmu-miR-142a-5p	NM_011857	81.0499	23965	Tenm3
mmu-miR-142a-5p	NM_178704	81.0476	233115	Dpy19l3
mmu-miR-1966-5p	NM_001080158	81.0173	66570	Cenpm
mmu-miR-1966-5p	NM_025639	81.0173	66570	Cenpm
mmu-miR-1966-3p	NM_001302702	81.0147	17978	Ncoa2
mmu-miR-1966-3p	NM_007604	80.9757	12343	Capza2
mmu-miR-142a-5p	NM_172788	80.949	237353	Sh3rf3
mmu-miR-142a-5p	NM_146207	80.8703	99375	Cul4a
mmu-miR-1966-5p	NM_008434	80.8658	16535	Kcnq1
mmu-miR-1966-3p	NM_022023	80.865	63985	Gmfb
mmu-miR-1966-3p	NM_001081409	80.8447	239510	Phf20l1
mmu-miR-1966-3p	NM_025932	80.8317	67043	Syap1
mmu-miR-1966-5p	NM_010552	80.8256	16171	Il17a
mmu-miR-1966-5p	NM_175213	80.8249	75033	Mei4
mmu-miR-142a-5p	NM_001289528	80.817	70797	Ankib1
mmu-miR-142a-5p	NM_001289527	80.817	70797	Ankib1
mmu-miR-142a-5p	NM_001289529	80.817	70797	Ankib1
mmu-miR-142a-5p	NM_001003909	80.817	70797	Ankib1
mmu-miR-142a-5p	NM_198249	80.7721	268739	Arhgef40
mmu-miR-142a-5p	NM_001145922	80.7721	268739	Arhgef40
mmu-miR-142a-5p	NM_001145921	80.7721	268739	Arhgef40
mmu-miR-142a-5p	NM_001127260	80.7599	22061	Trp63
mmu-miR-142a-5p	NM_001127262	80.7599	22061	Trp63
mmu-miR-142a-5p	NM_001190989	80.7217	76273	Ndfip2
mmu-miR-1966-3p	NM_001177624	80.6845	241612	Slc5a12
mmu-miR-1966-3p	NM_001003915	80.6845	241612	Slc5a12
mmu-miR-1966-3p	NM_001172124	80.674	207181	Rbms3
mmu-miR-1966-3p	NM_001172126	80.674	207181	Rbms3
mmu-miR-142a-5p	NM_001081164	80.6567	73945	Otud4
mmu-miR-142a-5p	NM_001256033	80.6567	73945	Otud4
mmu-miR-1966-3p	NM_001009949	80.655	230125	Slc25a51
mmu-miR-1966-3p	NM_001172123	80.6246	207181	Rbms3
mmu-miR-1966-3p	NM_001172122	80.6246	207181	Rbms3
mmu-miR-1966-3p	NM_178660	80.6246	207181	Rbms3
mmu-miR-1966-3p	NM_001172121	80.6246	207181	Rbms3
mmu-miR-142a-5p	NM_007484	80.5931	11853	Rhoc
mmu-miR-142a-5p	NM_001081473	80.5285	668166	Zxdb
mmu-miR-142a-5p	NM_008682	80.4629	17997	Nedd1
mmu-miR-1966-3p	NM_008712	80.4559	18125	Nos1
mmu-miR-1966-3p	NM_010243	80.4507	14348	Fut9
mmu-miR-142a-5p	NM_011121	80.4168	18817	Plk1
mmu-miR-1966-3p	NM_001080974	80.3975	109552	Sri
mmu-miR-1966-3p	NM_025618	80.3975	109552	Sri
mmu-miR-142a-5p	NM_011738	80.3618	22629	Ywhah
mmu-miR-1966-5p	NM_027042	80.3413	69332	Lelp1
mmu-miR-142a-5p	NM_001289895	80.2522	21961	Tns1
mmu-miR-142a-5p	NM_027884	80.2522	21961	Tns1
mmu-miR-142a-5p	NM_001286370	80.2455	14600	Ghr
mmu-miR-142a-5p	NM_175337	80.2318	217716	Mlh3
mmu-miR-142a-5p	NM_001304475	80.2318	217716	Mlh3
mmu-miR-1966-3p	NM_026162	80.2135	67448	Plxdc2
mmu-miR-142a-5p	NM_146234	80.1931	236792	Mmgt1
mmu-miR-142a-5p	NM_011782	80.1795	23794	Adamts5
mmu-miR-142a-5p	NM_029561	80.1438	76273	Ndfip2
mmu-miR-1966-5p	NM_026496	80.1408	252973	Grhl2
mmu-miR-142a-5p	NM_178912	80.124	104806	Fancm
mmu-miR-142a-5p	NM_001290652	80.1114	107815	Scml2
mmu-miR-142a-5p	NM_001290651	80.1114	107815	Scml2
mmu-miR-142a-5p	NM_028557	80.1022	73503	Mbd3l1
mmu-miR-142a-5p	NM_007392	80.0967	11475	Acta2
mmu-miR-142a-5p	NM_001199272	80.0906	94221	Gopc
mmu-miR-1966-3p	NM_053194	80.0569	101489	Ric8a
mmu-miR-142a-5p	NM_138594	80.047	28040	D6Wsu163e
mmu-miR-1966-5p	NM_001081164	80.0397	73945	Otud4
mmu-miR-1966-5p	NM_001256033	80.0397	73945	Otud4
mmu-miR-142a-5p	NM_145400	80.0381	140630	Ube4a
mmu-miR-1966-3p	NM_029688	80.0153	76650	Srxn1
mmu-miR-142a-5p	NM_145837	80.0027	239114	Il17d
mmu-miR-142a-5p	NM_010773	79.9769	17191	Mbd2
mmu-miR-142a-5p	NM_001033477	79.9647	383709	Gm1322
mmu-miR-142a-5p	NM_027264	79.9178	69930	Zfp715
mmu-miR-1966-3p	NM_172398	79.9102	67861	Akr1b10
mmu-miR-142a-5p	NM_009282	79.8634	20842	Stag1
mmu-miR-142a-5p	NM_178421	79.8554	332397	Nanos1
mmu-miR-142a-5p	NM_009826	79.781	12421	Rb1cc1
mmu-miR-142a-5p	NM_009210	79.7698	20585	Hltf
mmu-miR-1966-5p	NM_001033139	79.7548	68229	Spindoc
mmu-miR-1966-5p	NM_001177504	79.7189	625464	Gm6588
mmu-miR-142a-5p	NM_001195284	79.6652	319636	Fsd1l
mmu-miR-1966-3p	NM_001252506	79.6516	20440	St6gal1
mmu-miR-1966-3p	NM_145933	79.6516	20440	St6gal1
mmu-miR-1966-3p	NM_001252505	79.6516	20440	St6gal1
mmu-miR-142a-5p	NM_153458	79.6463	229759	Olfm3
mmu-miR-142a-5p	NM_153157	79.6463	229759	Olfm3
mmu-miR-142a-5p	NM_001286750	79.6463	229759	Olfm3
mmu-miR-142a-5p	NM_023317	79.5269	67203	Nde1
mmu-miR-142a-5p	NM_001285504	79.5269	67203	Nde1
mmu-miR-1966-5p	NM_021420	79.4613	58231	Stk4
mmu-miR-1966-3p	NM_172938	79.4544	268297	Scml4
mmu-miR-1966-5p	NM_013730	79.4183	27218	Slamf1
mmu-miR-1966-3p	NM_008298	79.406	15502	Dnaja1
mmu-miR-1966-3p	NM_001164672	79.406	15502	Dnaja1
mmu-miR-1966-3p	NM_001164671	79.406	15502	Dnaja1
mmu-miR-1966-3p	NM_008381	79.4037	16324	Inhbb
mmu-miR-1966-5p	NM_001005475	79.3439	245666	Iqsec2
mmu-miR-1966-5p	NM_009572	79.338	22770	Zhx1
mmu-miR-1966-5p	NM_001042438	79.338	22770	Zhx1
mmu-miR-1966-5p	NM_153085	79.3254	225131	Wac
mmu-miR-1966-5p	NM_001282093	79.3254	225131	Wac
mmu-miR-1966-5p	NM_001146298	79.3254	225131	Wac
mmu-miR-142a-5p	NM_011908	79.319	24109	Ubl3
mmu-miR-1966-5p	NM_054051	79.2724	108083	Pip4k2b
mmu-miR-142a-5p	NM_001039137	79.2659	56367	Scoc
mmu-miR-1966-3p	NM_001164583	79.2552	72685	Dnajc6
mmu-miR-142a-5p	NM_174848	79.2293	224273	Crybg3
mmu-miR-142a-5p	NM_001164805	79.1934	330267	Thsd7a
mmu-miR-142a-5p	NM_001042501	79.1644	68152	Fam133b
mmu-miR-142a-5p	NM_175388	79.1247	108937	Rnf169
mmu-miR-142a-5p	NM_153591	79.1246	244141	Nars2
mmu-miR-142a-5p	NM_181407	79.1123	109264	Me3
mmu-miR-1966-3p	NM_009873	79.0969	12571	Cdk6
mmu-miR-1966-3p	NM_008498	79.0792	16869	Lhx1
mmu-miR-142a-5p	NM_008711	79.0346	18121	Nog
mmu-miR-142a-5p	NM_001080926	79.0292	16975	Lrp8
mmu-miR-142a-5p	NM_183174	79.0287	239099	Homez
mmu-miR-142a-5p	NM_001177705	79.0287	239099	Homez
mmu-miR-142a-5p	NM_177856	79.0259	329659	E130311K13Rik
mmu-miR-1966-3p	NM_011842	78.9808	23942	Mta2
mmu-miR-1966-3p	NM_027469	78.9421	70575	Gfod2
mmu-miR-1966-5p	NM_001306162	78.8892	16400	Itga3
mmu-miR-142a-5p	NM_001007574	78.8725	100503185	Btbd8
mmu-miR-142a-5p	NM_001168557	78.8725	100503185	Btbd8
mmu-miR-142a-5p	NM_025950	78.8664	67072	Cdc37l1
mmu-miR-142a-5p	NM_178705	78.7963	233271	Luzp2
mmu-miR-1966-5p	NM_133218	78.7813	170753	Zfp704
mmu-miR-142a-5p	NM_133720	78.7573	70086	Cysltr2
mmu-miR-142a-5p	NM_001162412	78.7573	70086	Cysltr2
mmu-miR-142a-5p	NM_029510	78.7274	71458	Bcor
mmu-miR-142a-5p	NM_001168321	78.7274	71458	Bcor
mmu-miR-142a-5p	NM_175044	78.7274	71458	Bcor
mmu-miR-142a-5p	NM_175045	78.7274	71458	Bcor
mmu-miR-142a-5p	NM_175046	78.7274	71458	Bcor
mmu-miR-1966-3p	NM_019471	78.7245	17384	Mmp10
mmu-miR-142a-5p	NM_001080974	78.666	109552	Sri
mmu-miR-142a-5p	NM_029320	78.6585	52023	Pibf1
mmu-miR-142a-5p	NM_001004357	78.6549	66797	Cntnap2
mmu-miR-142a-5p	NM_025771	78.6549	66797	Cntnap2
mmu-miR-142a-5p	NM_173449	78.6491	110332	Pp2d1
mmu-miR-1966-3p	NM_019734	78.6257	11886	Asah1
mmu-miR-142a-5p	NM_009896	78.619	12703	Socs1
mmu-miR-1966-3p	NM_001285947	78.585	56050	Cyp39a1
mmu-miR-1966-3p	NM_018887	78.585	56050	Cyp39a1
mmu-miR-1966-3p	NM_001045520	78.5302	216705	Clint1
mmu-miR-1966-3p	NM_001001495	78.5286	414084	Tnip3
mmu-miR-142a-5p	NM_011137	78.4974	18986	Pou2f1
mmu-miR-1966-3p	NM_176971	78.3812	319642	Rab9b
mmu-miR-142a-5p	NM_009869	78.2977	12565	Cdh9
mmu-miR-1966-3p	NM_010568	78.2249	16337	Insr
mmu-miR-1966-3p	NM_001177847	78.2215	117149	Tirap
mmu-miR-1966-3p	NM_001177846	78.2215	117149	Tirap
mmu-miR-1966-3p	NM_054096	78.2215	117149	Tirap
mmu-miR-1966-3p	NM_001177845	78.2215	117149	Tirap
mmu-miR-142a-5p	NM_001033122	78.1601	12515	Cd69
mmu-miR-1966-5p	NM_007646	78.1568	12494	Cd38
mmu-miR-1966-3p	NM_001039180	78.1345	76895	Bicd2
mmu-miR-1966-3p	NM_029791	78.1345	76895	Bicd2
mmu-miR-142a-5p	NM_001177883	78.1343	15569	Elavl2
mmu-miR-142a-5p	NM_011370	78.1252	20430	Cyfip1
mmu-miR-142a-5p	NM_001164662	78.1252	20430	Cyfip1
mmu-miR-142a-5p	NM_001164661	78.1252	20430	Cyfip1
mmu-miR-1966-3p	NM_153417	78.0664	225997	Trpm6
mmu-miR-142a-5p	NM_001039511	78.0602	117198	Ivns1abp
mmu-miR-142a-5p	NM_025895	78.0181	66999	Med28
mmu-miR-142a-5p	NM_177150	78.002	320394	Cenpt
mmu-miR-1966-3p	NM_172307	77.9919	270669	Mbtps2
mmu-miR-1966-5p	NM_016972	77.9888	50934	Slc7a8
mmu-miR-1966-5p	NM_013565	77.9587	16400	Itga3
mmu-miR-1966-5p	NM_001306071	77.9587	16400	Itga3
mmu-miR-1966-3p	NM_001310837	77.9196	16651	Sspn
mmu-miR-1966-3p	NM_010656	77.9196	16651	Sspn
mmu-miR-142a-5p	NM_009537	77.9137	22632	Yy1
mmu-miR-1966-5p	NM_001305258	77.8686	11800	Api5
mmu-miR-142a-5p	NM_011946	77.8679	26405	Map3k2
mmu-miR-142a-5p	NM_018824	77.8444	54338	Slc23a2
mmu-miR-142a-5p	NM_019584	77.7629	56208	Becn1
mmu-miR-1966-5p	NM_007466	77.7398	11800	Api5
mmu-miR-142a-5p	NM_007882	77.716	13507	Dsc3
mmu-miR-142a-5p	NM_133881	77.7064	66260	Tmem54
mmu-miR-1966-5p	NM_001276292	77.6811	107568	Wwp1
mmu-miR-1966-5p	NM_177327	77.6811	107568	Wwp1
mmu-miR-142a-5p	NM_172806	77.6371	238386	Btbd7
mmu-miR-1966-3p	NM_001164212	77.597	232441	Rerg
mmu-miR-1966-3p	NM_001317729	77.5965	11829	Aqp4
mmu-miR-1966-3p	NM_001316753	77.5723	70823	Hmgxb4
mmu-miR-1966-3p	NM_001316754	77.5723	70823	Hmgxb4
mmu-miR-1966-3p	NM_178017	77.5723	70823	Hmgxb4
mmu-miR-142a-5p	NM_025902	77.553	67006	Cisd2
mmu-miR-1966-3p	NM_008053	77.5479	14359	Fxr1
mmu-miR-142a-5p	NM_177239	77.4391	320713	Mysm1
mmu-miR-1966-3p	NM_001308642	77.4339	11829	Aqp4
mmu-miR-1966-3p	NM_001308641	77.4339	11829	Aqp4
mmu-miR-1966-3p	NM_001308647	77.4339	11829	Aqp4
mmu-miR-1966-3p	NM_001308646	77.4339	11829	Aqp4
mmu-miR-1966-3p	NM_001308645	77.4339	11829	Aqp4
mmu-miR-1966-3p	NM_001308644	77.4339	11829	Aqp4
mmu-miR-1966-3p	NM_009700	77.4339	11829	Aqp4
mmu-miR-1966-3p	NM_001308643	77.4339	11829	Aqp4
mmu-miR-142a-5p	NM_001098723	77.4154	100073351	Yy2
mmu-miR-1966-3p	NM_011518	77.4144	20963	Syk
mmu-miR-1966-3p	NM_001198977	77.4144	20963	Syk
mmu-miR-142a-5p	NM_021275	77.3919	16492	Kcna4
mmu-miR-1966-3p	NM_001024952	77.387	381305	Rc3h1
mmu-miR-142a-5p	NM_001284371	77.3182	11909	Atf2
mmu-miR-142a-5p	NM_001284370	77.3182	11909	Atf2
mmu-miR-1966-3p	NM_001286122	77.3058	22031	Traf3
mmu-miR-1966-5p	NM_001004435	77.2812	104709	Pik3r6
mmu-miR-1966-5p	NM_001081566	77.2812	104709	Pik3r6
mmu-miR-1966-5p	NM_025297	77.2492	26922	Mecr
mmu-miR-1966-3p	NM_009135	77.2478	20272	Scn7a
mmu-miR-1966-5p	NM_001310629	77.2231	109108	Slc30a9
mmu-miR-1966-5p	NM_178651	77.2231	109108	Slc30a9
mmu-miR-1966-3p	NM_001134829	77.1952	226856	Lpgat1
mmu-miR-142a-5p	NM_023311	77.18	67180	Yipf5
mmu-miR-1966-3p	NM_024180	77.1744	66844	Ormdl2
mmu-miR-1966-3p	NM_026168	77.1396	67456	Ergic2
mmu-miR-1966-3p	NM_001286560	77.1396	67456	Ergic2
mmu-miR-142a-5p	NM_177704	77.1393	236643	Sytl5
mmu-miR-142a-5p	NM_001290728	77.1393	236643	Sytl5
mmu-miR-1966-3p	NM_177192	77.115	320560	Dennd5b
mmu-miR-1966-5p	NM_008476	77.1051	16687	Krt6a
mmu-miR-1966-3p	NM_020283	77.0807	26877	B3galt1
mmu-miR-1966-3p	NM_177379	77.073	330914	Arhgap32
mmu-miR-1966-5p	NM_146238	77.0531	237221	Gemin8
mmu-miR-1966-5p	NM_001310722	77.0531	237221	Gemin8
mmu-miR-1966-5p	NM_001310724	77.0531	237221	Gemin8
mmu-miR-1966-5p	NM_001013365	77.0009	18413	Osm
mmu-miR-142a-5p	NM_001168564	76.9737	238076	Kcns3
mmu-miR-142a-5p	NM_001081328	76.9538	78923	Chsy3
mmu-miR-1966-3p	NM_001195579	76.8966	100503240	Trpc5os
mmu-miR-1966-3p	NM_001164483	76.8793	104015	Synj1
mmu-miR-142a-5p	NM_181040	76.8655	230649	Atpaf1
mmu-miR-1966-3p	NM_025834	76.8289	66901	Proz
mmu-miR-142a-5p	NM_007974	76.8227	14063	F2rl1
mmu-miR-142a-5p	NM_145491	76.8156	104215	Rhoq
mmu-miR-1966-3p	NM_011388	76.8058	20494	Slc10a2
mmu-miR-1966-3p	NM_001310598	76.7972	213056	Fam126b
mmu-miR-1966-3p	NM_172513	76.7972	213056	Fam126b
mmu-miR-1966-3p	NM_001310599	76.7972	213056	Fam126b
mmu-miR-1966-3p	NM_177772	76.778	270757	Bpifc
mmu-miR-142a-5p	NM_001110826	76.7048	13209	Ddx6
mmu-miR-142a-5p	NM_007841	76.7048	13209	Ddx6
mmu-miR-142a-5p	NM_181324	76.7048	13209	Ddx6
mmu-miR-142a-5p	NM_001112796	76.7038	12121	Bicd1
mmu-miR-1966-3p	NM_019438	76.6932	54392	Ncapg
mmu-miR-1966-3p	NM_001033819	76.6681	619326	9130409I23Rik
mmu-miR-1966-5p	NM_008812	76.6596	18600	Padi2
mmu-miR-1966-5p	NM_008918	76.5526	19064	Ppy
mmu-miR-1966-5p	NM_178065	76.536	68497	Arel1
mmu-miR-1966-3p	NM_176920	76.519	319476	Lrtm1
mmu-miR-142a-5p	NM_001284503	76.507	12361	Cask
mmu-miR-1966-3p	NM_172925	76.4828	244923	Klhl31
mmu-miR-1966-3p	NM_001271469	76.4567	14391	Gabpb1
mmu-miR-1966-3p	NM_001271468	76.4567	14391	Gabpb1
mmu-miR-1966-3p	NM_207669	76.4567	14391	Gabpb1
mmu-miR-1966-3p	NM_001271467	76.4567	14391	Gabpb1
mmu-miR-142a-5p	NM_152801	76.4316	73341	Arhgef6
mmu-miR-1966-3p	NM_173750	76.4137	212772	Arl14ep
mmu-miR-1966-3p	NM_001025102	76.4137	212772	Arl14ep
mmu-miR-142a-5p	NM_172643	76.4097	226470	Zbtb41
mmu-miR-1966-3p	NM_001081419	76.3722	64451	Dip2a
mmu-miR-142a-5p	NM_029984	76.3664	77803	Shisal2b
mmu-miR-142a-5p	NM_025945	76.3595	67065	Polr3d
mmu-miR-142a-5p	NM_001164082	76.3595	67065	Polr3d
mmu-miR-1966-5p	NM_013756	76.3592	27358	Defb3
mmu-miR-142a-5p	NM_001048267	76.3551	238799	Tnpo1
mmu-miR-142a-5p	NM_172870	76.3436	242509	Bnc2
mmu-miR-142a-5p	NM_033570	76.2969	94220	Cnnm4
mmu-miR-142a-5p	NM_080443	76.2699	117589	Asb7
mmu-miR-1966-3p	NM_026083	76.2594	67302	Zc3h13
mmu-miR-142a-5p	NM_011393	76.2537	20511	Slc1a2
mmu-miR-142a-5p	NM_001271810	76.246	245578	Pcdh11x
mmu-miR-142a-5p	NM_001271809	76.246	245578	Pcdh11x
mmu-miR-142a-5p	NM_001166629	76.2188	100310872	Dynlt1a
mmu-miR-142a-5p	NM_001287165	76.2054	269966	Nup98
mmu-miR-142a-5p	NM_022979	76.2054	269966	Nup98
mmu-miR-1966-5p	NM_001025296	76.1878	13347	Dffa
mmu-miR-142a-5p	NM_001079844	76.1253	23888	Gpc6
mmu-miR-142a-5p	NM_011821	76.1253	23888	Gpc6
mmu-miR-1966-3p	NM_001039179	76.1231	76895	Bicd2
mmu-miR-1966-5p	NM_001164198	76.082	18749	Prkacb
mmu-miR-142a-5p	NM_175310	76.04	100710	Pds5b
mmu-miR-142a-5p	NM_008310	76.0361	15557	Htr1f
mmu-miR-142a-5p	NM_022331	76.0276	64209	Herpud1
mmu-miR-1966-3p	NM_145526	75.9897	228139	P2rx3
mmu-miR-142a-5p	NM_133354	75.9583	170930	Sumo2
mmu-miR-142a-5p	NM_001163816	75.9578	22324	Vav1
mmu-miR-142a-5p	NM_011691	75.9578	22324	Vav1
mmu-miR-142a-5p	NM_001163815	75.9578	22324	Vav1
mmu-miR-1966-3p	NM_012049	75.9436	27045	Nit1
mmu-miR-1966-3p	NM_001242580	75.9436	27045	Nit1
mmu-miR-1966-5p	NM_025334	75.9302	66073	Txndc12
mmu-miR-142a-5p	NM_030139	75.8859	78619	Zfp449
mmu-miR-1966-3p	NM_153538	75.8791	214290	Tut7
mmu-miR-142a-5p	NM_008304	75.8769	15529	Sdc2
mmu-miR-1966-3p	NM_015822	75.8715	50789	Fbxl3
mmu-miR-142a-5p	NM_028262	75.8638	52690	Setd3
mmu-miR-1966-3p	NM_001194921	75.8509	56492	Cldn18
mmu-miR-1966-3p	NM_019815	75.8509	56492	Cldn18
mmu-miR-142a-5p	NM_001199274	75.7875	108645	Mat2b
mmu-miR-1966-3p	NM_001003960	75.7838	13436	Dnmt3b
mmu-miR-142a-5p	NM_139232	75.7144	224014	Fgd4
mmu-miR-142a-5p	NM_001301818	75.7144	224014	Fgd4
mmu-miR-142a-5p	NM_001301817	75.7144	224014	Fgd4
mmu-miR-142a-5p	NM_001033421	75.6854	330921	Pate2
mmu-miR-142a-5p	NM_008088	75.6262	14457	Gas7
mmu-miR-142a-5p	NM_001277079	75.6262	14457	Gas7
mmu-miR-142a-5p	NM_001277080	75.6262	14457	Gas7
mmu-miR-142a-5p	NM_001109657	75.6262	14457	Gas7
mmu-miR-1966-5p	NM_001078167	75.625	110809	Srsf1
mmu-miR-1966-5p	NM_001081115	75.6214	233038	Nccrp1
mmu-miR-142a-5p	NM_144933	75.6016	234959	Med17
mmu-miR-142a-5p	NM_027981	75.5622	71886	2310002L09Rik
mmu-miR-1966-3p	NM_001081113	75.5433	320727	Ipo8
mmu-miR-1966-3p	NM_030061	75.542	78242	Spink12
mmu-miR-1966-5p	NM_172530	75.5395	214547	She
mmu-miR-1966-3p	NM_011544	75.4353	21406	Tcf12
mmu-miR-1966-3p	NM_001253864	75.4353	21406	Tcf12
mmu-miR-1966-3p	NM_001253862	75.4353	21406	Tcf12
mmu-miR-1966-3p	NM_001253865	75.4353	21406	Tcf12
mmu-miR-1966-3p	NM_001253863	75.4353	21406	Tcf12
mmu-miR-142a-5p	NM_172838	75.4251	240638	Slc16a12
mmu-miR-1966-3p	NM_007788	75.4193	12995	Csnk2a1
mmu-miR-142a-5p	NM_024272	75.4148	66970	Ssbp2
mmu-miR-142a-5p	NM_024186	75.4148	66970	Ssbp2
mmu-miR-1966-5p	NM_027927	75.3514	71793	Ints12
mmu-miR-1966-3p	NM_001134480	75.3363	433022	Plcxd2
mmu-miR-1966-5p	NM_053107	75.3214	93690	Gpr45
mmu-miR-1966-5p	NM_010359	75.2583	14864	Gstm3
mmu-miR-142a-5p	NM_001205391	75.2491	77040	Atg16l1
mmu-miR-142a-5p	NM_177859	75.2379	329738	Aknad1
mmu-miR-1966-3p	NM_001310666	75.2263	328365	Zmiz1
mmu-miR-1966-3p	NM_183208	75.2263	328365	Zmiz1
mmu-miR-142a-5p	NM_001145799	75.1728	13024	Ctla2a
mmu-miR-142a-5p	NM_007796	75.1728	13024	Ctla2a
mmu-miR-142a-5p	NM_146193	75.1631	83962	Btbd1
mmu-miR-1966-5p	NM_013542	75.1534	14939	Gzmb
mmu-miR-142a-5p	NM_007592	75.1361	12319	Car8
mmu-miR-1966-3p	NM_007718	75.015	12770	Ccr1l1
mmu-miR-142a-5p	NM_001286481	74.9946	18424	Otx2
mmu-miR-142a-5p	NM_175550	74.9803	108011	Ap4e1
mmu-miR-142a-5p	NM_029523	74.913	76131	Depdc1a
mmu-miR-142a-5p	NM_001172093	74.913	76131	Depdc1a
mmu-miR-142a-5p	NM_001172092	74.913	76131	Depdc1a
mmu-miR-142a-5p	NM_009404	74.9068	21950	Tnfsf9
mmu-miR-142a-5p	NM_176844	74.8524	110835	Chrna5
mmu-miR-142a-5p	NM_013918	74.8409	30940	Usp25
mmu-miR-142a-5p	NM_172523	74.8142	214084	Slc18a2
mmu-miR-142a-5p	NM_001161431	74.7839	245450	Slitrk2
mmu-miR-1966-5p	NM_017367	74.7321	12453	Ccni
mmu-miR-142a-5p	NM_026231	74.7214	67553	Gstcd
mmu-miR-142a-5p	NM_001045524	74.701	234915	Cep126
mmu-miR-142a-5p	NM_019763	74.642	56381	Spen
mmu-miR-142a-5p	NM_021882	74.6371	20431	Pmel
mmu-miR-142a-5p	NM_001081037	74.5645	117600	Srgap1
mmu-miR-142a-5p	NM_029498	74.5586	76007	Zmym2
mmu-miR-142a-5p	NM_011945	74.5533	26401	Map3k1
mmu-miR-142a-5p	NM_177855	74.518	329650	Med12l
mmu-miR-1966-5p	NM_139228	74.5163	246104	Rhbdl3
mmu-miR-142a-5p	NM_001085355	74.5006	239985	Arid1b
mmu-miR-142a-5p	NM_178920	74.4652	105853	Mal2
mmu-miR-1966-3p	NM_001163762	74.4509	234797	6430548M08Rik
mmu-miR-142a-5p	NM_025818	74.4222	66874	Ncbp3
mmu-miR-1966-3p	NM_001160378	74.4182	212943	Tent5a
mmu-miR-142a-5p	NM_009230	74.4148	20652	Soat1
mmu-miR-1966-5p	NM_001013770	74.3935	381236	Lipo3
mmu-miR-1966-3p	NM_008822	74.3865	18634	Pex7
mmu-miR-142a-5p	NM_174876	74.3774	224224	Impg2
mmu-miR-142a-5p	NM_177694	74.3768	233246	Ano5
mmu-miR-142a-5p	NM_001271879	74.3768	233246	Ano5
mmu-miR-1966-3p	NM_026402	74.3626	67841	Atg3
mmu-miR-142a-5p	NM_015822	74.3603	50789	Fbxl3
mmu-miR-142a-5p	NM_177328	74.3477	108073	Grm7
mmu-miR-1966-3p	NM_021881	74.288	19317	Qk
mmu-miR-142a-5p	NM_023275	74.2685	80837	Rhoj
mmu-miR-1966-3p	NM_211358	74.1881	228368	Slc35c1
mmu-miR-1966-3p	NM_145832	74.1881	228368	Slc35c1
mmu-miR-1966-3p	NM_133208	74.1573	170740	Zfp287
mmu-miR-142a-5p	NM_001310541	74.1324	21335	Tacc3
mmu-miR-142a-5p	NM_001040435	74.1324	21335	Tacc3
mmu-miR-1966-5p	NM_172606	74.1174	223455	Marchf6
mmu-miR-142a-5p	NM_173781	74.0281	270192	Rab6b
mmu-miR-1966-5p	NM_001039087	74.0235	107746	Rapgef1
mmu-miR-1966-5p	NM_001039086	74.0235	107746	Rapgef1
mmu-miR-1966-5p	NM_054050	74.0235	107746	Rapgef1
mmu-miR-142a-5p	NM_008997	73.9815	19326	Rab11b
mmu-miR-142a-5p	NM_178691	73.9687	226418	Yod1
mmu-miR-142a-5p	NM_153805	73.96	263803	Pkn3
mmu-miR-142a-5p	NM_178791	73.9436	320736	Vstm4
mmu-miR-142a-5p	NM_133700	73.9348	68815	Btbd10
mmu-miR-142a-5p	NM_001291245	73.9287	16882	Lig3
mmu-miR-1966-3p	NM_001285948	73.8759	56050	Cyp39a1
mmu-miR-142a-5p	NM_001081295	73.8725	622434	Arhgef26
mmu-miR-1966-5p	NM_001160345	73.8441	75744	Svip
mmu-miR-142a-5p	NM_001081340	73.7967	235626	Setd2
mmu-miR-142a-5p	NM_001085472	73.7245	56215	Acin1
mmu-miR-1966-3p	NM_198035	73.6601	320080	Zbtb39
mmu-miR-142a-5p	NM_178164	73.6462	230257	Ptbp3
mmu-miR-142a-5p	NM_144904	73.6462	230257	Ptbp3
mmu-miR-142a-5p	NM_009132	73.6209	20259	Scin
mmu-miR-142a-5p	NM_001146196	73.6209	20259	Scin
mmu-miR-142a-5p	NM_001128170	73.6101	74256	Cyld
mmu-miR-142a-5p	NM_001276279	73.6101	74256	Cyld
mmu-miR-142a-5p	NM_001128171	73.6101	74256	Cyld
mmu-miR-142a-5p	NM_173369	73.6101	74256	Cyld
mmu-miR-142a-5p	NM_145442	73.589	217588	Mbip
mmu-miR-142a-5p	NM_139272	73.5081	108148	Galnt2
mmu-miR-1966-3p	NM_007982	73.5057	14083	Ptk2
mmu-miR-1966-3p	NM_027742	73.4909	71268	Lrrfip2
mmu-miR-1966-3p	NM_001164838	73.4909	71268	Lrrfip2
mmu-miR-1966-3p	NM_001290654	73.4307	268390	Ahsa2
mmu-miR-1966-3p	NM_172391	73.4307	268390	Ahsa2
mmu-miR-142a-5p	NM_025312	73.4211	66042	Sostdc1
mmu-miR-1966-5p	NM_183022	73.3526	241118	Asic4
mmu-miR-142a-5p	NM_018775	73.3464	54610	Tbc1d8
mmu-miR-142a-5p	NM_001190409	73.336	67075	Magt1
mmu-miR-142a-5p	NM_175311	73.324	101023	Zfp513
mmu-miR-142a-5p	NM_001177901	73.324	101023	Zfp513
mmu-miR-1966-3p	NM_010008	73.291	13110	Cyp2j6
mmu-miR-142a-5p	NM_080855	73.2583	142682	Zcchc14
mmu-miR-1966-3p	NM_198249	73.2521	268739	Arhgef40
mmu-miR-1966-3p	NM_001145922	73.2521	268739	Arhgef40
mmu-miR-1966-3p	NM_001145921	73.2521	268739	Arhgef40
mmu-miR-142a-5p	NM_013598	73.2481	17311	Kitl
mmu-miR-1966-3p	NM_001113417	73.2164	21834	Thrb
mmu-miR-142a-5p	NM_172538	73.209	215008	Vezt
mmu-miR-142a-5p	NM_001304575	73.209	215008	Vezt
mmu-miR-1966-3p	NM_001290655	73.2008	268390	Ahsa2
mmu-miR-1966-3p	NM_009740	73.1747	12042	Bcl10
mmu-miR-1966-3p	NM_010462	73.1667	209448	Hoxc10
mmu-miR-142a-5p	NM_001308285	73.1105	14198	Fhit
mmu-miR-1966-3p	NM_025952	73.1045	67075	Magt1
mmu-miR-1966-3p	NM_133218	73.0544	170753	Zfp704
mmu-miR-1966-3p	NM_001003717	73.0468	237542	Osbpl8
mmu-miR-1966-3p	NM_175489	73.0468	237542	Osbpl8
mmu-miR-1966-3p	NM_001101475	73.0382	240328	F830016B08Rik
mmu-miR-142a-5p	NM_001195046	73.0273	18481	Pak3
mmu-miR-142a-5p	NM_010266	73.0188	14544	Gda
mmu-miR-142a-5p	NM_133669	73.0017	19889	Rp2
mmu-miR-142a-5p	NM_001290644	73.0017	19889	Rp2
mmu-miR-142a-5p	NM_025932	72.9649	67043	Syap1
mmu-miR-142a-5p	NM_013692	72.9613	21847	Klf10
mmu-miR-142a-5p	NM_001290661	72.9347	58194	Sh3kbp1
mmu-miR-142a-5p	NM_001135727	72.9347	58194	Sh3kbp1
mmu-miR-142a-5p	NM_001290664	72.9347	58194	Sh3kbp1
mmu-miR-142a-5p	NM_021389	72.9347	58194	Sh3kbp1
mmu-miR-142a-5p	NM_001135728	72.9347	58194	Sh3kbp1
mmu-miR-1966-3p	NM_009428	72.9347	22067	Trpc5
mmu-miR-1966-3p	NM_145997	72.9199	214899	Kdm5a
mmu-miR-142a-5p	NM_178768	72.8872	319776	Tmem72
mmu-miR-1966-3p	NM_008614	72.862	17433	Mobp
mmu-miR-1966-3p	NM_001039364	72.862	17433	Mobp
mmu-miR-1966-3p	NM_028943	72.8368	74442	Sgms2
mmu-miR-142a-5p	NM_183358	72.8368	102060	Gadd45gip1
mmu-miR-142a-5p	NM_009770	72.8261	12228	Btg3
mmu-miR-142a-5p	NM_001297747	72.8261	12228	Btg3
mmu-miR-142a-5p	NM_001305663	72.7926	210757	Themis
mmu-miR-142a-5p	NM_011348	72.7753	20349	Sema3e
mmu-miR-1966-3p	NM_178676	72.7678	215446	Entpd3
mmu-miR-1966-5p	NM_001293667	72.7416	50770	Atp11a
mmu-miR-142a-5p	NM_201369	72.6877	381695	N4bp2l2
mmu-miR-142a-5p	NM_009808	72.658	12364	Casp12
mmu-miR-142a-5p	NM_024459	72.6571	19058	Ppp3r1
mmu-miR-142a-5p	NM_178666	72.6143	210757	Themis
mmu-miR-1966-5p	NM_029935	72.5937	77590	Chst15
mmu-miR-1966-5p	NM_017392	72.5752	53883	Celsr2
mmu-miR-142a-5p	NM_001171010	72.5344	108052	Slc14a1
mmu-miR-142a-5p	NM_001171011	72.5344	108052	Slc14a1
mmu-miR-142a-5p	NM_028122	72.5344	108052	Slc14a1
mmu-miR-142a-5p	NM_019760	72.5298	56442	Serinc1
mmu-miR-1966-5p	NM_019632	72.4854	17957	Napb
mmu-miR-142a-5p	NM_001083882	72.4652	67912	1600012H06Rik
mmu-miR-142a-5p	NM_001083880	72.4652	67912	1600012H06Rik
mmu-miR-142a-5p	NM_001083881	72.4652	67912	1600012H06Rik
mmu-miR-142a-5p	NM_026451	72.4652	67912	1600012H06Rik
mmu-miR-142a-5p	NM_011052	72.4596	18571	Pdcd6ip
mmu-miR-142a-5p	NM_001164678	72.4596	18571	Pdcd6ip
mmu-miR-142a-5p	NM_001164677	72.4596	18571	Pdcd6ip
mmu-miR-142a-5p	NM_028948	72.4581	74453	Cfap53
mmu-miR-1966-3p	NM_008397	72.4443	16403	Itga6
mmu-miR-142a-5p	NM_145547	72.434	230162	Zfp189
mmu-miR-142a-5p	NM_001289901	72.434	230162	Zfp189
mmu-miR-1966-3p	NM_001271574	72.4286	74419	Tktl2
mmu-miR-142a-5p	NM_001170746	72.4253	50791	Magi2
mmu-miR-142a-5p	NM_015823	72.4253	50791	Magi2
mmu-miR-142a-5p	NM_001170745	72.4238	50791	Magi2
mmu-miR-142a-5p	NM_007396	72.4148	11480	Acvr2a
mmu-miR-1966-3p	NM_008971	72.3961	19230	Twf1
mmu-miR-1966-3p	NM_178935	72.3867	353170	Txlng
mmu-miR-1966-3p	NM_030886	72.3795	81702	Ankrd17
mmu-miR-1966-3p	NM_198010	72.3795	81702	Ankrd17
mmu-miR-142a-5p	NM_026331	72.3714	67712	Slc25a37
mmu-miR-1966-3p	NM_177242	72.3444	320717	Pptc7
mmu-miR-1966-3p	NM_001277256	72.3085	114715	Spred1
mmu-miR-1966-3p	NM_026417	72.2983	67864	Yipf4
mmu-miR-142a-5p	NM_001081216	72.2679	83946	Phip
mmu-miR-1966-5p	NM_007407	72.2662	11517	Adcyap1r1
mmu-miR-1966-5p	NM_001025372	72.2662	11517	Adcyap1r1
mmu-miR-1966-5p	NM_001290734	72.22	99031	Osbpl6
mmu-miR-1966-5p	NM_145525	72.22	99031	Osbpl6
mmu-miR-1966-5p	NM_001290733	72.22	99031	Osbpl6
mmu-miR-1966-5p	NM_145833	72.2167	83557	Lin28a
mmu-miR-1966-3p	NM_178883	72.2161	98376	Gorab
mmu-miR-142a-5p	NM_001145977	72.2097	239857	Cadm2
mmu-miR-142a-5p	NM_178721	72.2097	239857	Cadm2
mmu-miR-142a-5p	NM_019549	72.1961	56193	Plek
mmu-miR-1966-3p	NM_001077424	72.1484	333424	A4gnt
mmu-miR-142a-5p	NM_173446	72.1216	270028	Nalf1
mmu-miR-1966-3p	NM_008547	72.0718	17152	Mak
mmu-miR-1966-3p	NM_001145803	72.0718	17152	Mak
mmu-miR-1966-3p	NM_001145802	72.0718	17152	Mak
mmu-miR-142a-5p	NM_001110240	72.025	76376	Slc24a2
mmu-miR-142a-5p	NM_172426	72.025	76376	Slc24a2
mmu-miR-142a-5p	NM_001177379	72.0156	231207	Cpeb2
mmu-miR-142a-5p	NM_175937	72.0156	231207	Cpeb2
mmu-miR-142a-5p	NM_026186	71.9912	67480	Cwc25
mmu-miR-1966-3p	NM_013826	71.9604	17434	Mocs2
mmu-miR-1966-3p	NM_026433	71.9451	67888	Tmem100
mmu-miR-1966-3p	NM_001190409	71.9417	67075	Magt1
mmu-miR-1966-5p	NM_001165980	71.9235	75763	Dcaf17
mmu-miR-142a-5p	NM_026375	71.9065	226747	Ahctf1
mmu-miR-142a-5p	NM_001122948	71.8769	21418	Tfap2a
mmu-miR-1966-3p	NM_007442	71.8584	11695	Alx4
mmu-miR-1966-3p	NM_001310608	71.8496	54216	Pcdh7
mmu-miR-142a-5p	NM_009655	71.8449	11658	Alcam
mmu-miR-1966-3p	NM_001080926	71.8266	16975	Lrp8
mmu-miR-142a-5p	NM_007722	71.7453	12778	Ackr3
mmu-miR-1966-5p	NM_001033430	71.7323	338523	Kdm7a
mmu-miR-142a-5p	NM_152220	71.6563	20908	Stx3
mmu-miR-142a-5p	NM_021716	71.6326	60344	Fign
mmu-miR-142a-5p	NM_001267847	71.6326	60344	Fign
mmu-miR-1966-3p	NM_133781	71.548	12283	Cab39
mmu-miR-1966-5p	NM_175935	71.5392	68401	G6pc3
mmu-miR-1966-5p	NM_007528	71.5178	12029	Bcl6b
mmu-miR-142a-5p	NM_027435	71.5112	70472	Atad2
mmu-miR-1966-3p	NM_009785	71.445	12294	Cacna2d3
mmu-miR-1966-3p	NM_001290989	71.3881	65945	Clstn1
mmu-miR-142a-5p	NM_001290389	71.3773	67821	Atp1b4
mmu-miR-142a-5p	NM_133690	71.3773	67821	Atp1b4
mmu-miR-1966-3p	NM_010513	71.2823	16001	Igf1r
mmu-miR-1966-3p	NM_172841	71.2632	240726	Slco5a1
mmu-miR-1966-3p	NM_029438	71.2605	75788	Smurf1
mmu-miR-1966-3p	NM_001038627	71.2605	75788	Smurf1
mmu-miR-1966-3p	NM_016717	71.2257	50880	Scly
mmu-miR-1966-3p	NM_029879	71.2144	52882	Rgs7bp
mmu-miR-142a-5p	NM_001145820	71.1979	14571	Gpd2
mmu-miR-142a-5p	NM_010274	71.1979	14571	Gpd2
mmu-miR-1966-3p	NM_001161852	71.1909	230903	Fbxo44
mmu-miR-142a-5p	NM_177647	71.1879	227526	Cdnf
mmu-miR-142a-5p	NM_001286647	71.1755	56298	Atl2
mmu-miR-1966-3p	NM_172516	71.1563	213452	Dstyk
mmu-miR-1966-3p	NM_173401	71.1021	230903	Fbxo44
mmu-miR-1966-3p	NM_001161851	71.1021	230903	Fbxo44
mmu-miR-1966-5p	NM_009517	71.052	22401	Zmat3
mmu-miR-142a-5p	NM_028399	71.0255	72949	Ccnt2
mmu-miR-1966-3p	NM_178644	70.9881	102644	Oaf
mmu-miR-1966-3p	NM_199317	70.9081	382207	Jade3
mmu-miR-1966-3p	NM_001289684	70.9081	382207	Jade3
mmu-miR-1966-3p	NM_001013753	70.8593	219228	Pcdh17
mmu-miR-142a-5p	NM_009984	70.8541	13039	Ctsl
mmu-miR-142a-5p	NM_028339	70.8015	72736	Tmx1
mmu-miR-1966-5p	NM_027554	70.8007	74841	Usp38
mmu-miR-1966-5p	NM_013674	70.7753	16364	Irf4
mmu-miR-1966-3p	NM_025356	70.7658	66105	Ube2d3
mmu-miR-1966-3p	NM_029714	70.7615	76718	Catsperg2
mmu-miR-142a-5p	NM_026998	70.7516	72183	Snx6
mmu-miR-142a-5p	NM_001025565	70.7258	16876	Lhx9
mmu-miR-1966-3p	NM_001008501	70.7242	240034	Zfp760
mmu-miR-1966-5p	NM_001025382	70.7177	574403	Insyn2b
mmu-miR-142a-5p	NM_145457	70.6955	218693	Paip1
mmu-miR-142a-5p	NM_199299	70.6829	76901	Jade2
mmu-miR-142a-5p	NM_031256	70.678	83435	Plekha3
mmu-miR-142a-5p	NM_011796	70.668	23830	Capn10
mmu-miR-1966-3p	NM_080560	70.6671	93765	Ube2n
mmu-miR-1966-3p	NM_145136	70.6599	214384	Myocd
mmu-miR-1966-5p	NM_027678	70.657	226409	Zranb3
mmu-miR-1966-5p	NM_001285945	70.657	226409	Zranb3
mmu-miR-1966-5p	NM_001310666	70.6568	328365	Zmiz1
mmu-miR-1966-5p	NM_183208	70.6568	328365	Zmiz1
mmu-miR-1966-3p	NM_001099785	70.5957	73852	D3Ertd751e
mmu-miR-1966-3p	NM_027271	70.5957	73852	D3Ertd751e
mmu-miR-1966-3p	NM_028667	70.5957	73852	D3Ertd751e
mmu-miR-1966-3p	NM_001311111	70.5904	29807	Tpk1
mmu-miR-1966-3p	NM_013861	70.5904	29807	Tpk1
mmu-miR-142a-5p	NM_001252435	70.56	13383	Dlg1
mmu-miR-142a-5p	NM_007862	70.56	13383	Dlg1
mmu-miR-142a-5p	NM_001252434	70.56	13383	Dlg1
mmu-miR-142a-5p	NM_001252436	70.56	13383	Dlg1
mmu-miR-142a-5p	NM_001252433	70.56	13383	Dlg1
mmu-miR-1966-5p	NM_001204156	70.5005	21678	Tead3
mmu-miR-1966-5p	NM_001098226	70.5005	21678	Tead3
mmu-miR-1966-5p	NM_011566	70.5005	21678	Tead3
mmu-miR-142a-5p	NM_001310710	70.4947	216227	Slc17a8
mmu-miR-1966-3p	NM_026735	70.4612	68473	Mob1b
mmu-miR-142a-5p	NM_001291809	70.4518	13507	Dsc3
mmu-miR-142a-5p	NM_026162	70.4513	67448	Plxdc2
mmu-miR-142a-5p	NM_001093775	70.4234	17933	Myt1l
mmu-miR-142a-5p	NM_001310598	70.3594	213056	Fam126b
mmu-miR-142a-5p	NM_172513	70.3594	213056	Fam126b
mmu-miR-142a-5p	NM_001310599	70.3594	213056	Fam126b
mmu-miR-1966-3p	NM_001170567	70.3092	277854	Depdc5
mmu-miR-1966-3p	NM_026309	70.2511	67678	Lsm3
mmu-miR-1966-3p	NM_010025	70.2283	13193	Dcx
mmu-miR-1966-3p	NM_001110222	70.2283	13193	Dcx
mmu-miR-1966-3p	NM_001110223	70.2283	13193	Dcx
mmu-miR-1966-3p	NM_001110224	70.2283	13193	Dcx
mmu-miR-1966-3p	NM_025979	70.21	67121	Mastl
mmu-miR-142a-5p	NM_033565	70.1869	93736	Aff4
mmu-miR-1966-3p	NM_001145804	70.1868	98415	Nucks1
mmu-miR-1966-3p	NM_175294	70.1868	98415	Nucks1
mmu-miR-142a-5p	NM_173764	70.1462	231225	Tapt1
mmu-miR-1966-5p	NM_008986	69.9503	19285	Cavin1
mmu-miR-142a-5p	NM_025300	69.898	27395	Mrpl15
mmu-miR-142a-5p	NM_007482	69.8365	11846	Arg1
mmu-miR-1966-5p	NM_001025245	69.8212	17196	Mbp
mmu-miR-142a-5p	NM_001303033	69.81	68795	Ubr3
mmu-miR-1966-3p	NM_026186	69.7933	67480	Cwc25
mmu-miR-142a-5p	NM_007900	69.7599	13605	Ect2
mmu-miR-142a-5p	NM_001177625	69.7599	13605	Ect2
mmu-miR-142a-5p	NM_001177626	69.7599	13605	Ect2
mmu-miR-1966-3p	NM_019637	69.7595	56291	Styx
mmu-miR-142a-5p	NM_153553	69.754	225872	Npas4
mmu-miR-1966-3p	NM_025576	69.7325	66461	Ptpmt1
mmu-miR-1966-3p	NM_144549	69.7216	211770	Trib1
mmu-miR-142a-5p	NM_013901	69.7052	30791	Slc39a1
mmu-miR-1966-3p	NM_029758	69.6932	76820	Cyria
mmu-miR-1966-3p	NM_001146119	69.6932	76820	Cyria
mmu-miR-142a-5p	NM_025903	69.674	15983	Ifrd2
mmu-miR-142a-5p	NM_019505	69.6739	56077	Dgke
mmu-miR-1966-3p	NM_010078	69.5908	13497	Drp2
mmu-miR-142a-5p	NM_177378	69.5796	330812	Rnf150
mmu-miR-142a-5p	NM_025872	69.5745	66964	Golt1b
mmu-miR-1966-3p	NM_008070	69.5324	14401	Gabrb2
mmu-miR-1966-3p	NM_009194	69.5297	20496	Slc12a2
mmu-miR-1966-3p	NM_001159968	69.5205	78255	Ralgps2
mmu-miR-1966-3p	NM_001159967	69.5205	78255	Ralgps2
mmu-miR-1966-3p	NM_023884	69.5205	78255	Ralgps2
mmu-miR-1966-3p	NM_001159966	69.5205	78255	Ralgps2
mmu-miR-1966-3p	NM_001159965	69.5205	78255	Ralgps2
mmu-miR-142a-5p	NM_009261	69.5146	20744	Strbp
mmu-miR-142a-5p	NM_001081746	69.465	665378	Gm7609
mmu-miR-1966-3p	NM_025617	69.4516	66526	Tceanc2
mmu-miR-142a-5p	NM_001304572	69.4123	215008	Vezt
mmu-miR-142a-5p	NM_198934	69.3888	18986	Pou2f1
mmu-miR-142a-5p	NM_198932	69.3888	18986	Pou2f1
mmu-miR-142a-5p	NM_198933	69.3888	18986	Pou2f1
mmu-miR-1966-3p	NM_177171	69.367	320487	Heatr5a
mmu-miR-1966-3p	NM_001170669	69.3361	218461	Pde8b
mmu-miR-1966-3p	NM_172263	69.3361	218461	Pde8b
mmu-miR-1966-3p	NM_145956	69.2935	210766	Brcc3
mmu-miR-1966-3p	NM_001166457	69.2779	210766	Brcc3
mmu-miR-1966-5p	NM_001081170	69.1845	217893	Pacs2
mmu-miR-1966-5p	NM_001291445	69.1845	217893	Pacs2
mmu-miR-1966-5p	NM_001291444	69.1845	217893	Pacs2
mmu-miR-1966-5p	NM_018857	69.163	56047	Msln
mmu-miR-1966-5p	NM_024452	69.1588	269593	Luzp1
mmu-miR-1966-3p	NM_017392	69.0985	53883	Celsr2
mmu-miR-1966-3p	NM_134034	69.0866	104570	Ppp4r3b
mmu-miR-1966-3p	NM_008455	69.08	16621	Klkb1
mmu-miR-142a-5p	NM_001317105	69.0702	99571	Fgg
mmu-miR-1966-3p	NM_011546	69.0665	21417	Zeb1
mmu-miR-1966-5p	NM_133980	69.0121	102570	Slc22a13
mmu-miR-142a-5p	NM_001285503	69.0033	67203	Nde1
mmu-miR-1966-5p	NM_001081028	68.981	74206	Sipa1l3
mmu-miR-142a-5p	NM_175406	68.9727	242341	Atp6v0d2
mmu-miR-1966-3p	NM_010957	68.9581	18294	Ogg1
mmu-miR-1966-3p	NM_001319156	68.8512	20192	Ryr3
mmu-miR-1966-5p	NM_001303610	68.8432	15574	Hus1
mmu-miR-1966-5p	NM_008316	68.8432	15574	Hus1
mmu-miR-1966-5p	NM_001303532	68.8432	15574	Hus1
mmu-miR-1966-5p	NM_016798	68.8212	53318	Pdlim3
mmu-miR-142a-5p	NM_011768	68.7226	22764	Zfx
mmu-miR-142a-5p	NM_001044386	68.7226	22764	Zfx
mmu-miR-1966-5p	NM_001013749	68.7217	210573	Tmem151b
mmu-miR-1966-5p	NM_025831	68.7117	66895	Pxdc1
mmu-miR-142a-5p	NM_001290741	68.6872	104625	Cnot6
mmu-miR-142a-5p	NM_198301	68.6854	223433	Otulinl
mmu-miR-142a-5p	NM_001242423	68.6854	223433	Otulinl
mmu-miR-142a-5p	NM_009194	68.6444	20496	Slc12a2
mmu-miR-1966-3p	NM_172403	68.6429	69944	2810021J22Rik
mmu-miR-1966-3p	NM_030167	68.5625	78755	Fam122b
mmu-miR-1966-3p	NM_001166365	68.5625	78755	Fam122b
mmu-miR-1966-3p	NM_133815	68.5353	98386	Lbr
mmu-miR-1966-3p	NM_001159963	68.5231	242960	Fbxl5
mmu-miR-142a-5p	NM_178678	68.5201	216028	Lrrtm3
mmu-miR-1966-3p	NM_011109	68.5044	18782	Pla2g2d
mmu-miR-142a-5p	NM_207685	68.4641	15569	Elavl2
mmu-miR-142a-5p	NM_010486	68.4641	15569	Elavl2
mmu-miR-142a-5p	NM_207686	68.4641	15569	Elavl2
mmu-miR-1966-3p	NM_009484	68.429	22290	Uty
mmu-miR-1966-3p	NM_001326683	68.429	22290	Uty
mmu-miR-1966-3p	NM_001326682	68.429	22290	Uty
mmu-miR-1966-3p	NM_001271600	68.3716	52683	Ncaph2
mmu-miR-1966-3p	NM_001271601	68.3716	52683	Ncaph2
mmu-miR-1966-3p	NM_001115132	68.3716	52683	Ncaph2
mmu-miR-142a-5p	NM_177390	68.3625	338367	Myo1d
mmu-miR-1966-3p	NM_001310609	68.3617	432508	Cpsf6
mmu-miR-1966-5p	NM_145826	68.3012	57890	Il17re
mmu-miR-1966-3p	NM_172632	68.2871	225724	Mapk4
mmu-miR-142a-5p	NM_010202	68.2784	14175	Fgf4
mmu-miR-1966-5p	NM_173189	68.2316	244329	Mcph1
mmu-miR-142a-5p	NM_177103	68.2278	320213	Senp5
mmu-miR-142a-5p	NM_025626	68.2117	66540	Fam107b
mmu-miR-1966-5p	NM_008268	68.1707	15413	Hoxb5
mmu-miR-142a-5p	NM_001256131	68.1455	93790	Nipa2
mmu-miR-142a-5p	NM_001256132	68.1455	93790	Nipa2
mmu-miR-142a-5p	NM_001256133	68.1455	93790	Nipa2
mmu-miR-142a-5p	NM_023647	68.1455	93790	Nipa2
mmu-miR-142a-5p	NM_001256130	68.1455	93790	Nipa2
mmu-miR-142a-5p	NM_172493	68.145	54004	Diaph2
mmu-miR-142a-5p	NM_008548	68.111	17155	Man1a
mmu-miR-1966-5p	NM_175750	68.0913	243743	Plxna4
mmu-miR-1966-3p	NM_001308501	68.0907	14765	Gpr50
mmu-miR-1966-3p	NM_001162939	68.0684	68048	Aen
mmu-miR-1966-3p	NM_026531	68.0684	68048	Aen
mmu-miR-142a-5p	NM_001242424	68.0478	223433	Otulinl
mmu-miR-142a-5p	NM_001123037	68.0472	13682	Eif4a2
mmu-miR-142a-5p	NM_013506	68.0472	13682	Eif4a2
mmu-miR-1966-3p	NM_019551	68.0364	56196	Tdp2
mmu-miR-1966-3p	NM_011161	68.0162	19094	Mapk11
mmu-miR-142a-5p	NM_029492	67.9802	75965	Zdhhc20
mmu-miR-1966-5p	NM_001311147	67.9453	228602	Dnaaf9
mmu-miR-1966-3p	NM_028343	67.942	72759	Tmem135
mmu-miR-142a-5p	NM_018823	67.9139	54446	Nfat5
mmu-miR-142a-5p	NM_133957	67.9139	54446	Nfat5
mmu-miR-1966-3p	NM_028221	67.875	102122	Psme3ip1
mmu-miR-142a-5p	NM_178615	67.867	68799	Rgmb
mmu-miR-1966-3p	NM_029933	67.8579	77578	Bcl9
mmu-miR-142a-5p	NM_001304720	67.853	215008	Vezt
mmu-miR-142a-5p	NM_001290676	67.8445	67579	Cpeb4
mmu-miR-1966-5p	NM_010570	67.8377	16367	Irs1
mmu-miR-1966-3p	NM_001146318	67.8084	12799	Cnp
mmu-miR-142a-5p	NM_001252387	67.7844	268354	Tafa2
mmu-miR-142a-5p	NM_182807	67.7844	268354	Tafa2
mmu-miR-1966-3p	NM_001142948	67.7492	71592	Pogk
mmu-miR-1966-3p	NM_175170	67.7492	71592	Pogk
mmu-miR-1966-3p	NM_177140	67.744	320351	Tmem251
mmu-miR-1966-3p	NM_001289448	67.7382	19355	Rad1
mmu-miR-1966-3p	NM_146261	67.7339	245622	Fam199x
mmu-miR-1966-3p	NM_011135	67.728	18983	Cnot7
mmu-miR-1966-3p	NM_001271543	67.728	18983	Cnot7
mmu-miR-1966-3p	NM_001271542	67.728	18983	Cnot7
mmu-miR-1966-3p	NM_001145824	67.7015	15259	Hipk3
mmu-miR-1966-3p	NM_010434	67.7015	15259	Hipk3
mmu-miR-142a-5p	NM_028567	67.7007	73545	1700094D03Rik
mmu-miR-1966-3p	NM_001110013	67.6991	237500	Tmtc3
mmu-miR-142a-5p	NM_001271726	67.6405	80890	Trim2
mmu-miR-142a-5p	NM_001271727	67.6405	80890	Trim2
mmu-miR-142a-5p	NM_001271728	67.6405	80890	Trim2
mmu-miR-142a-5p	NM_030706	67.6405	80890	Trim2
mmu-miR-1966-3p	NM_178877	67.6249	97086	Slc9b2
mmu-miR-1966-3p	NM_001008420	67.611	215654	Cdh12
mmu-miR-1966-3p	NM_201369	67.5703	381695	N4bp2l2
mmu-miR-1966-3p	NM_033322	67.5544	93730	Lztfl1
mmu-miR-1966-3p	NM_018766	67.3393	18216	Ntsr1
mmu-miR-1966-3p	NM_001128094	67.2494	224088	Atp13a3
mmu-miR-1966-3p	NM_001128096	67.2494	224088	Atp13a3
mmu-miR-142a-5p	NM_001111275	67.2432	16000	Igf1
mmu-miR-142a-5p	NM_001314010	67.2432	16000	Igf1
mmu-miR-142a-5p	NM_001111276	67.2432	16000	Igf1
mmu-miR-142a-5p	NM_010512	67.2215	16000	Igf1
mmu-miR-142a-5p	NM_001111274	67.2215	16000	Igf1
mmu-miR-142a-5p	NM_001287015	67.2003	67225	Rnpc3
mmu-miR-142a-5p	NM_001038696	67.2003	67225	Rnpc3
mmu-miR-1966-3p	NM_001324515	67.1549	320351	Tmem251
mmu-miR-142a-5p	NM_153139	67.1125	215335	Slc36a1
mmu-miR-142a-5p	NM_001037997	67.1019	14158	Fer
mmu-miR-142a-5p	NM_008000	67.1019	14158	Fer
mmu-miR-142a-5p	NM_001286415	67.1019	14158	Fer
mmu-miR-1966-3p	NM_177000	67.0655	319772	C130050O18Rik
mmu-miR-1966-3p	NM_029492	67.0635	75965	Zdhhc20
mmu-miR-1966-3p	NM_001146031	67.0103	319504	Nrcam
mmu-miR-1966-3p	NM_001114665	66.9961	214459	Fnbp1l
mmu-miR-142a-5p	NM_001008426	66.9849	433365	Teddm1b
mmu-miR-1966-5p	NM_001082484	66.9799	76742	Snx27
mmu-miR-142a-5p	NM_001291041	66.9673	60505	Il21
mmu-miR-142a-5p	NM_007538	66.9242	12057	Opn1sw
mmu-miR-1966-5p	NM_177622	66.9084	218314	Zfp595
mmu-miR-142a-5p	NM_010437	66.8685	15273	Hivep2
mmu-miR-1966-3p	NM_009259	66.8166	20737	Spn
mmu-miR-142a-5p	NM_021310	66.773	57748	Jmy
mmu-miR-1966-5p	NM_027442	66.7423	70503	Ddo
mmu-miR-142a-5p	NM_001301153	66.7075	12380	Cast
mmu-miR-1966-3p	NM_198122	66.7031	94246	Arid4b
mmu-miR-142a-5p	NM_027758	66.6805	71310	Tbc1d9
mmu-miR-142a-5p	NM_001164312	66.6568	226604	Gm4847
mmu-miR-1966-3p	NM_008009	66.6516	14181	Fgfbp1
mmu-miR-1966-3p	NM_001271616	66.6516	14181	Fgfbp1
mmu-miR-1966-3p	NM_001110204	66.6394	11477	Acvr1
mmu-miR-142a-5p	NM_001285992	66.6105	56367	Scoc
mmu-miR-142a-5p	NM_019708	66.6105	56367	Scoc
mmu-miR-142a-5p	NM_001291859	66.5704	11853	Rhoc
mmu-miR-142a-5p	NM_001285862	66.5674	73094	Sgip1
mmu-miR-142a-5p	NM_144906	66.5674	73094	Sgip1
mmu-miR-142a-5p	NM_001285859	66.5674	73094	Sgip1
mmu-miR-142a-5p	NM_001285860	66.5674	73094	Sgip1
mmu-miR-142a-5p	NM_001285852	66.5674	73094	Sgip1
mmu-miR-142a-5p	NM_019455	66.5245	54486	Hpgds
mmu-miR-1966-3p	NM_010942	66.5163	18196	Nsg1
mmu-miR-142a-5p	NM_207671	66.5147	57908	Zfp318
mmu-miR-142a-5p	NM_001048250	66.4865	75616	Smim15
mmu-miR-1966-3p	NM_013568	66.403	16494	Kcna6
mmu-miR-1966-3p	NM_001271473	66.3918	64706	Scube1
mmu-miR-1966-3p	NM_001271472	66.3918	64706	Scube1
mmu-miR-1966-3p	NM_022723	66.3918	64706	Scube1
mmu-miR-142a-5p	NM_172482	66.3777	210105	Zfp719
mmu-miR-1966-3p	NM_008312	66.3476	15560	Htr2c
mmu-miR-1966-3p	NM_007561	66.3378	12168	Bmpr2
mmu-miR-1966-3p	NM_031258	66.3321	83453	Chrdl1
mmu-miR-142a-5p	NM_023420	66.3001	68018	Cert1
mmu-miR-1966-3p	NM_011929	66.2457	26372	Clcn6
mmu-miR-1966-3p	NM_177643	66.2372	226442	Zfp281
mmu-miR-1966-3p	NM_001160251	66.2372	226442	Zfp281
mmu-miR-142a-5p	NM_011151	66.2143	19043	Ppm1b
mmu-miR-142a-5p	NM_175290	66.2104	97895	Nlrp4f
mmu-miR-1966-3p	NM_001317173	66.1965	236511	Ago1
mmu-miR-142a-5p	NM_181348	66.1689	353211	Prune2
mmu-miR-1966-3p	NM_009472	66.1633	22253	Unc5c
mmu-miR-1966-3p	NM_001293561	66.1633	22253	Unc5c
mmu-miR-142a-5p	NM_001270722	66.1351	100861908	Eif1ad19
mmu-miR-142a-5p	NM_178753	66.122	270624	Spin4
mmu-miR-142a-5p	NM_177092	66.0983	320183	Msrb3
mmu-miR-1966-3p	NM_023815	66.094	76367	Trp53rkb
mmu-miR-1966-3p	NM_001291233	66.0677	13047	Cux1
mmu-miR-1966-3p	NM_178856	66.0624	272551	Gins2
mmu-miR-1966-3p	NM_175518	66.059	242474	Tmem245
mmu-miR-142a-5p	NM_001290532	66.0496	237082	Nxt2
mmu-miR-142a-5p	NM_001290533	66.0496	237082	Nxt2
mmu-miR-142a-5p	NM_172782	66.0496	237082	Nxt2
mmu-miR-142a-5p	NM_001161430	66.0496	237082	Nxt2
mmu-miR-142a-5p	NM_053215	66.0383	112417	Ugt2b37
mmu-miR-1966-3p	NM_139134	66.0375	246048	Chodl
mmu-miR-142a-5p	NM_011657	66.0277	22158	Tulp3
mmu-miR-142a-5p	NM_029402	66.0194	71745	Cul2
mmu-miR-142a-5p	NM_145943	65.9999	208768	Sde2
mmu-miR-1966-3p	NM_001081403	65.9845	225266	Klhl14
mmu-miR-142a-5p	NM_001316712	65.9583	69721	Nkiras1
mmu-miR-142a-5p	NM_001316711	65.9583	69721	Nkiras1
mmu-miR-142a-5p	NM_023526	65.9583	69721	Nkiras1
mmu-miR-1966-5p	NM_028523	65.9272	73379	Dcbld2
mmu-miR-1966-3p	NM_001163567	65.883	329739	Fam102b
mmu-miR-142a-5p	NM_033320	65.8781	93683	Glce
mmu-miR-1966-3p	NM_001081109	65.8465	231876	Lmtk2
mmu-miR-1966-3p	NM_001111021	65.8188	12394	Runx1
mmu-miR-1966-3p	NM_019413	65.8179	19876	Robo1
mmu-miR-142a-5p	NM_028025	65.8005	71967	Mageb16
mmu-miR-142a-5p	NM_001113734	65.8005	71967	Mageb16
mmu-miR-142a-5p	NM_175145	65.7993	69470	Tmem127
mmu-miR-142a-5p	NM_009912	65.7892	12768	Ccr1
mmu-miR-142a-5p	NM_018829	65.7826	55946	Ap3m1
mmu-miR-1966-3p	NM_001004367	65.7711	319478	Cxxc4
mmu-miR-1966-3p	NM_019791	65.7604	94275	Maged1
mmu-miR-142a-5p	NM_025811	65.7474	66866	Nhlrc2
mmu-miR-1966-3p	NM_001317174	65.7433	236511	Ago1
mmu-miR-1966-3p	NM_153403	65.7433	236511	Ago1
mmu-miR-142a-5p	NM_007808	65.7373	13063	Cycs
mmu-miR-1966-3p	NM_009360	65.7371	21780	Tfam
mmu-miR-142a-5p	NM_001079690	65.7261	20495	Slc12a1
mmu-miR-142a-5p	NM_183354	65.7261	20495	Slc12a1
mmu-miR-1966-3p	NM_009826	65.711	12421	Rb1cc1
mmu-miR-1966-5p	NM_198617	65.6933	241732	Tspyl3
mmu-miR-1966-3p	NM_027286	65.6654	70008	Ace2
mmu-miR-1966-3p	NM_001130513	65.6654	70008	Ace2
mmu-miR-142a-5p	NM_001034964	65.6412	20411	Sorbs1
mmu-miR-142a-5p	NM_009166	65.6412	20411	Sorbs1
mmu-miR-142a-5p	NM_001034962	65.6412	20411	Sorbs1
mmu-miR-142a-5p	NM_178362	65.6412	20411	Sorbs1
mmu-miR-142a-5p	NM_001034963	65.6412	20411	Sorbs1
mmu-miR-142a-5p	NM_031881	65.6187	83814	Nedd4l
mmu-miR-142a-5p	NM_001114386	65.6187	83814	Nedd4l
mmu-miR-1966-3p	NM_145618	65.5719	93697	Ice2
mmu-miR-1966-3p	NM_198292	65.5474	21763	Tex2
mmu-miR-1966-5p	NM_172772	65.5473	235461	Mindy2
mmu-miR-142a-5p	NM_009501	65.5469	22326	Vax1
mmu-miR-1966-3p	NM_153097	65.5316	234329	Trim60
mmu-miR-1966-3p	NM_016886	65.5227	53623	Gria3
mmu-miR-142a-5p	NM_019568	65.5194	57266	Cxcl14
mmu-miR-1966-3p	NM_001163574	65.5126	21872	Tjp1
mmu-miR-1966-3p	NM_009386	65.5126	21872	Tjp1
mmu-miR-142a-5p	NM_001289595	65.5112	319653	Slc25a40
mmu-miR-1966-3p	NM_001177732	65.501	269437	Plch1
mmu-miR-1966-3p	NM_001281929	65.4829	53623	Gria3
mmu-miR-1966-3p	NM_009982	65.4815	13032	Ctsc
mmu-miR-142a-5p	NM_172288	65.4729	234865	Nup133
mmu-miR-1966-3p	NM_009274	65.4488	20817	Srpk2
mmu-miR-1966-3p	NM_026497	65.4453	67993	Nudt12
mmu-miR-1966-3p	NM_001038592	65.4405	69367	Glrx2
mmu-miR-1966-3p	NM_023505	65.4405	69367	Glrx2
mmu-miR-1966-3p	NM_001038593	65.4405	69367	Glrx2
mmu-miR-1966-3p	NM_001038594	65.4405	69367	Glrx2
mmu-miR-142a-5p	NM_001177658	65.4093	27395	Mrpl15
mmu-miR-1966-5p	NM_001081236	65.3932	76792	Spring1
mmu-miR-1966-3p	NM_025942	65.3862	67059	Ola1
mmu-miR-142a-5p	NM_172706	65.3107	231014	Elapor2
mmu-miR-1966-5p	NM_001015046	65.3039	380711	Rap1gap2
mmu-miR-142a-5p	NM_009472	65.3004	22253	Unc5c
mmu-miR-142a-5p	NM_001293561	65.3004	22253	Unc5c
mmu-miR-142a-5p	NM_178143	65.2985	108079	Prkaa2
mmu-miR-1966-3p	NM_001302337	65.2964	14339	Aktip
mmu-miR-1966-3p	NM_177368	65.2794	278279	Tmtc2
mmu-miR-1966-3p	NM_001194923	65.273	56492	Cldn18
mmu-miR-1966-3p	NM_001194922	65.273	56492	Cldn18
mmu-miR-1966-5p	NM_008465	65.2484	16646	Kpna1
mmu-miR-1966-3p	NM_001195565	65.2144	100072	Camta1
mmu-miR-1966-3p	NM_029553	65.172	76260	Ttc8
mmu-miR-1966-5p	NM_001114125	65.1413	69601	Dab2ip
mmu-miR-142a-5p	NM_026177	65.1058	67467	Gpalpp1
mmu-miR-1966-3p	NM_011246	65.1005	19419	Rasgrp1
mmu-miR-142a-5p	NM_178638	65.0935	81907	Tmem108
mmu-miR-142a-5p	NM_026412	65.0489	51944	Knstrn
mmu-miR-142a-5p	NM_145078	65.0437	112422	Zfp979
mmu-miR-142a-5p	NM_029636	65.0424	104002	Ctsq
mmu-miR-1966-3p	NM_013500	65.0321	12950	Hapln1
mmu-miR-1966-3p	NM_009459	64.9926	22214	Ube2h
mmu-miR-1966-3p	NM_001169577	64.9926	22214	Ube2h
mmu-miR-1966-3p	NM_001169576	64.9926	22214	Ube2h
mmu-miR-1966-3p	NM_001177657	64.9925	14810	Grin1
mmu-miR-1966-3p	NM_001177656	64.9925	14810	Grin1
mmu-miR-1966-3p	NM_001109747	64.9678	66311	Cenpw
mmu-miR-142a-5p	NM_001294279	64.9648	622675	Zfp827
mmu-miR-142a-5p	NM_013464	64.8856	11622	Ahr
mmu-miR-142a-5p	NM_001314027	64.8856	11622	Ahr
mmu-miR-142a-5p	NM_019958	64.8851	56533	Rgs17
mmu-miR-1966-5p	NM_001305189	64.8696	233765	Plekha7
mmu-miR-1966-5p	NM_001305190	64.8696	233765	Plekha7
mmu-miR-1966-3p	NM_009378	64.8644	21824	Thbd
mmu-miR-142a-5p	NM_007803	64.7937	13043	Cttn
mmu-miR-142a-5p	NM_001252572	64.7937	13043	Cttn
mmu-miR-1966-3p	NM_030688	64.7513	60367	Il1rapl2
mmu-miR-1966-3p	NM_028719	64.74	74020	Cpne4
mmu-miR-142a-5p	NM_001201389	64.7393	100504710	Nat8f6
mmu-miR-1966-3p	NM_177845	64.7025	329502	Pla2g4e
mmu-miR-142a-5p	NM_015736	64.6654	14425	Galnt3
mmu-miR-1966-3p	NM_175524	64.6547	243407	Qrfprl
mmu-miR-142a-5p	NM_010713	64.6417	16875	Lhx8
mmu-miR-1966-3p	NM_001081211	64.6399	19204	Ptafr
mmu-miR-142a-5p	NM_025585	64.6182	66479	1700029F12Rik
mmu-miR-142a-5p	NM_001284205	64.6182	66479	1700029F12Rik
mmu-miR-142a-5p	NM_001080777	64.6182	66479	1700029F12Rik
mmu-miR-1966-5p	NM_001177650	64.6164	14269	Fnbp1
mmu-miR-1966-5p	NM_001177649	64.6164	14269	Fnbp1
mmu-miR-1966-5p	NM_001177648	64.6164	14269	Fnbp1
mmu-miR-1966-5p	NM_001038700	64.6164	14269	Fnbp1
mmu-miR-1966-3p	NM_001290716	64.6113	20937	Suv39h1
mmu-miR-142a-5p	NM_172734	64.6113	232533	Stk38l
mmu-miR-142a-5p	NM_001256055	64.5975	100042807	Eif3j2
mmu-miR-142a-5p	NM_146085	64.5877	225372	Apbb3
mmu-miR-1966-3p	NM_016783	64.5795	53328	Pgrmc1
mmu-miR-142a-5p	NM_008003	64.5793	14170	Fgf15
mmu-miR-1966-3p	NM_173744	64.5757	72148	Tdrp
mmu-miR-1966-5p	NM_001040690	64.498	229877	Rap1gds1
mmu-miR-1966-5p	NM_145544	64.498	229877	Rap1gds1
mmu-miR-1966-5p	NM_001286759	64.498	229877	Rap1gds1
mmu-miR-1966-3p	NM_133922	64.4979	77827	Krba1
mmu-miR-1966-3p	NM_177167	64.4957	320472	Ppm1e
mmu-miR-1966-5p	NM_011772	64.4681	22781	Ikzf4
mmu-miR-142a-5p	NM_181590	64.4623	72171	Shq1
mmu-miR-1966-5p	NM_027874	64.4575	104318	Csnk1d
mmu-miR-142a-5p	NM_029075	64.4496	74732	Stx11
mmu-miR-142a-5p	NM_001163590	64.4496	74732	Stx11
mmu-miR-142a-5p	NM_001163591	64.4496	74732	Stx11
mmu-miR-1966-3p	NM_172694	64.4425	230316	Megf9
mmu-miR-1966-3p	NM_001190371	64.4403	225187	Ankrd29
mmu-miR-1966-3p	NM_173443	64.4281	70675	Vcpip1
mmu-miR-142a-5p	NM_011055	64.3827	18576	Pde3b
mmu-miR-1966-3p	NM_018763	64.3685	54371	Chst2
mmu-miR-1966-3p	NM_013635	64.3546	19027	Sypl
mmu-miR-142a-5p	NM_177407	64.3426	12322	Camk2a
mmu-miR-142a-5p	NM_009792	64.3426	12322	Camk2a
mmu-miR-142a-5p	NM_001286809	64.3426	12322	Camk2a
mmu-miR-142a-5p	NM_001160219	64.3401	80913	Pum2
mmu-miR-142a-5p	NM_001160221	64.3401	80913	Pum2
mmu-miR-142a-5p	NM_001310519	64.3401	80913	Pum2
mmu-miR-142a-5p	NM_001160222	64.3401	80913	Pum2
mmu-miR-142a-5p	NM_030723	64.3401	80913	Pum2
mmu-miR-142a-5p	NM_001160220	64.3401	80913	Pum2
mmu-miR-1966-3p	NM_001242396	64.3159	108829	Jmjd1c
mmu-miR-1966-3p	NM_207221	64.3159	108829	Jmjd1c
mmu-miR-142a-5p	NM_001037842	64.2652	93674	Nat8f3
mmu-miR-142a-5p	NM_026647	64.2371	68268	Zdhhc21
mmu-miR-142a-5p	NM_027144	64.2306	69632	Arhgef12
mmu-miR-1966-3p	NM_001243223	64.2292	240816	Rgsl1
mmu-miR-142a-5p	NM_001253910	64.2259	100043497	Nat8f7
mmu-miR-1966-3p	NM_153158	64.1757	230259	E130308A19Rik
mmu-miR-142a-5p	NM_001163064	64.1446	216177	AU041133
mmu-miR-1966-3p	NM_019723	64.1259	56517	Slc22a21
mmu-miR-142a-5p	NM_008969	64.1212	19224	Ptgs1
mmu-miR-142a-5p	NM_008246	64.107	15247	Mfsd14a
mmu-miR-142a-5p	NM_025979	64.1062	67121	Mastl
mmu-miR-142a-5p	NM_001252188	64.0317	13855	Epn2
mmu-miR-142a-5p	NM_027498	64.0239	70661	Sik3
mmu-miR-1966-3p	NM_001081107	64.0046	191578	Helq
mmu-miR-1966-5p	NM_029721	63.9963	76742	Snx27
mmu-miR-142a-5p	NM_011544	63.9946	21406	Tcf12
mmu-miR-142a-5p	NM_001253864	63.9946	21406	Tcf12
mmu-miR-142a-5p	NM_001253862	63.9946	21406	Tcf12
mmu-miR-142a-5p	NM_001253865	63.9946	21406	Tcf12
mmu-miR-142a-5p	NM_001253863	63.9946	21406	Tcf12
mmu-miR-142a-5p	NM_134032	63.9935	103889	Hoxb2
mmu-miR-142a-5p	NM_001111121	63.9914	76551	Ccdc6
mmu-miR-142a-5p	NM_175036	63.9794	230514	Leprot
mmu-miR-1966-5p	NM_001033361	63.9659	245526	Pgr15l
mmu-miR-1966-3p	NM_013831	63.9637	19201	Pstpip2
mmu-miR-1966-5p	NM_028536	63.9482	73420	Ccsap
mmu-miR-142a-5p	NM_011074	63.8946	18647	Cdk14
mmu-miR-142a-5p	NM_001310448	63.8946	18647	Cdk14
mmu-miR-142a-5p	NM_008882	63.8769	18845	Plxna2
mmu-miR-1966-3p	NM_153159	63.8745	230738	Zc3h12a
mmu-miR-142a-5p	NM_030253	63.8185	80285	Parp9
mmu-miR-142a-5p	NM_017472	63.8064	54198	Snx3
mmu-miR-142a-5p	NM_001039546	63.7948	17920	Myo6
mmu-miR-1966-3p	NM_025370	63.7638	66129	Prxl2c
mmu-miR-1966-3p	NM_027534	63.7449	70750	Kdsr
mmu-miR-1966-5p	NM_001033354	63.7349	243621	Iqsec3
mmu-miR-1966-5p	NM_001289685	63.7349	243621	Iqsec3
mmu-miR-1966-5p	NM_026242	63.7321	67568	Mrfap1
mmu-miR-1966-3p	NM_001033285	63.6989	226751	Cdc42bpa
mmu-miR-1966-5p	NM_145981	63.6552	105653	Phyhip
mmu-miR-142a-5p	NM_011197	63.6371	19221	Ptgfrn
mmu-miR-1966-3p	NM_178896	63.616	100737	Dcun1d4
mmu-miR-1966-3p	NM_001190734	63.616	100737	Dcun1d4
mmu-miR-142a-5p	NM_134097	63.6064	106021	Topors
mmu-miR-1966-5p	NM_183426	63.5938	216161	Sbno2
mmu-miR-1966-5p	NM_080847	63.5822	78910	Asb15
mmu-miR-142a-5p	NM_001099637	63.5524	545389	Cep170
mmu-miR-1966-5p	NM_019634	63.5343	21912	Tspan7
mmu-miR-142a-5p	NM_019632	63.5197	17957	Napb
mmu-miR-142a-5p	NM_172262	63.5128	218214	Kdm1b
mmu-miR-1966-5p	NM_153143	63.5107	216858	Kctd11
mmu-miR-142a-5p	NM_145952	63.5038	209478	Tbc1d12
mmu-miR-1966-3p	NM_008169	63.5025	14810	Grin1
mmu-miR-1966-5p	NM_001316691	63.488	102626	Mapkapk3
mmu-miR-142a-5p	NM_010090	63.4861	13537	Dusp2
mmu-miR-142a-5p	NM_009285	63.4847	20855	Stc1
mmu-miR-142a-5p	NM_177383	63.4588	338346	Gpr21
mmu-miR-142a-5p	NM_019771	63.4119	56431	Dstn
mmu-miR-1966-5p	NM_134096	63.4023	106014	Tafa5
mmu-miR-1966-5p	NM_001252310	63.4023	106014	Tafa5
mmu-miR-1966-5p	NM_016803	63.3691	53374	Chst3
mmu-miR-142a-5p	NM_001190733	63.3549	100737	Dcun1d4
mmu-miR-142a-5p	NM_178896	63.3549	100737	Dcun1d4
mmu-miR-142a-5p	NM_001190734	63.3549	100737	Dcun1d4
mmu-miR-1966-3p	NM_178680	63.3523	217012	Unc45b
mmu-miR-1966-3p	NM_177130	63.3476	320302	Glt28d2
mmu-miR-142a-5p	NM_011083	63.3256	18704	Pik3c2a
mmu-miR-142a-5p	NM_001159354	63.3054	99470	Magi3
mmu-miR-1966-3p	NM_020260	63.3007	12549	Arhgap31
mmu-miR-1966-3p	NM_177344	63.2853	227615	Tmem203
mmu-miR-142a-5p	NM_173740	63.2548	17161	Maoa
mmu-miR-1966-3p	NM_016667	63.2414	20649	Sntb1
mmu-miR-1966-3p	NM_010059	63.2367	13404	Dmc1
mmu-miR-1966-3p	NM_001278226	63.2367	13404	Dmc1
mmu-miR-1966-5p	NM_001170401	63.1513	268567	Tmem229b
mmu-miR-1966-5p	NM_178745	63.1513	268567	Tmem229b
mmu-miR-1966-3p	NM_001033156	63.1416	70611	Fbxo33
mmu-miR-1966-5p	NM_016801	63.1288	20907	Stx1a
mmu-miR-142a-5p	NM_001042591	63.12	105171	Arrdc3
mmu-miR-142a-5p	NM_030739	63.1048	81014	Vmn1r58
mmu-miR-1966-3p	NM_001291039	63.0915	110911	Cds2
mmu-miR-1966-3p	NM_138651	63.0915	110911	Cds2
mmu-miR-1966-5p	NM_001164797	63.0748	244698	Hephl1
mmu-miR-1966-3p	NM_031874	63.0687	19340	Rab3d
mmu-miR-1966-3p	NM_001324531	63.0687	19340	Rab3d
mmu-miR-1966-3p	NM_001080814	63.0596	270120	Fat3
mmu-miR-1966-3p	NM_175201	63.0526	73469	Rnf38
mmu-miR-1966-3p	NM_010570	63.0521	16367	Irs1
mmu-miR-142a-5p	NM_023500	63.0505	22439	Xk
mmu-miR-142a-5p	NM_016810	63.0487	53334	Gosr1
mmu-miR-1966-3p	NM_178854	63.018	231464	Cnot6l
mmu-miR-1966-3p	NM_001285514	63.018	231464	Cnot6l
mmu-miR-1966-3p	NM_001285511	63.018	231464	Cnot6l
mmu-miR-1966-3p	NM_144910	63.018	231464	Cnot6l
mmu-miR-142a-5p	NM_001081436	63.0128	227195	Ino80d
mmu-miR-1966-3p	NM_175833	63.0064	321022	Cdv3
mmu-miR-1966-3p	NM_007626	62.9772	12419	Cbx5
mmu-miR-1966-3p	NM_001076789	62.9772	12419	Cbx5
mmu-miR-1966-3p	NM_001110216	62.9772	12419	Cbx5
mmu-miR-1966-3p	NM_153802	62.9661	243833	Zfp128
mmu-miR-1966-3p	NM_001310530	62.9612	109151	Chd9
mmu-miR-142a-5p	NM_001289442	62.9496	17444	Grap2
mmu-miR-142a-5p	NM_010815	62.9496	17444	Grap2
mmu-miR-1966-3p	NM_001134457	62.9437	385658	Nxpe3
mmu-miR-142a-5p	NM_001242411	62.9382	117600	Srgap1
mmu-miR-1966-5p	NM_010414	62.8961	15194	Htt
mmu-miR-1966-5p	NM_009225	62.8828	20638	Snrpb
mmu-miR-1966-5p	NM_019869	62.818	56275	Rbm14
mmu-miR-142a-5p	NM_001081477	62.7332	382236	Brwd3
mmu-miR-142a-5p	NM_001025570	62.6763	18933	Prrx1
mmu-miR-1966-3p	NM_028184	62.6755	72284	LTO1
mmu-miR-142a-5p	NM_178936	62.6747	99887	Tlcd4
mmu-miR-1966-5p	NM_001191004	62.6485	78651	Lsm6
mmu-miR-142a-5p	NM_001081019	62.6442	667250	Gm12657
mmu-miR-142a-5p	NM_133886	62.6435	100317	AU040320
mmu-miR-1966-3p	NM_027490	62.6155	70640	Dcp2
mmu-miR-142a-5p	NM_021782	62.5786	60505	Il21
mmu-miR-1966-3p	NM_001316310	62.552	12064	Bdnf
mmu-miR-1966-3p	NM_001285417	62.552	12064	Bdnf
mmu-miR-1966-3p	NM_001048141	62.552	12064	Bdnf
mmu-miR-1966-3p	NM_001285416	62.552	12064	Bdnf
mmu-miR-1966-3p	NM_001048142	62.552	12064	Bdnf
mmu-miR-1966-3p	NM_001285418	62.552	12064	Bdnf
mmu-miR-1966-3p	NM_001285420	62.552	12064	Bdnf
mmu-miR-1966-3p	NM_001285419	62.552	12064	Bdnf
mmu-miR-1966-3p	NM_007540	62.552	12064	Bdnf
mmu-miR-1966-3p	NM_001285421	62.552	12064	Bdnf
mmu-miR-1966-3p	NM_001285422	62.552	12064	Bdnf
mmu-miR-142a-5p	NM_207205	62.5488	78908	Igsf3
mmu-miR-1966-3p	NM_009461	62.5282	22222	Ubr1
mmu-miR-142a-5p	NM_010021	62.5251	13164	Dazl
mmu-miR-142a-5p	NM_001277863	62.5251	13164	Dazl
mmu-miR-1966-3p	NM_001033162	62.5229	71836	Shcbp1l
mmu-miR-1966-3p	NM_178878	62.4907	97212	Hadha
mmu-miR-142a-5p	NM_001081557	62.4845	100072	Camta1
mmu-miR-1966-3p	NM_001198766	62.4683	50706	Postn
mmu-miR-1966-3p	NM_001198765	62.4683	50706	Postn
mmu-miR-1966-3p	NM_001313899	62.4683	50706	Postn
mmu-miR-1966-3p	NM_001313898	62.4683	50706	Postn
mmu-miR-1966-3p	NM_015784	62.4683	50706	Postn
mmu-miR-142a-5p	NM_001001883	62.4653	329152	Hecw2
mmu-miR-1966-3p	NM_024272	62.4611	66970	Ssbp2
mmu-miR-1966-3p	NM_024186	62.4611	66970	Ssbp2
mmu-miR-142a-5p	NM_010576	62.4017	16401	Itga4
mmu-miR-1966-5p	NM_001079848	62.3981	237175	Adgrg2
mmu-miR-1966-5p	NM_001079857	62.3981	237175	Adgrg2
mmu-miR-1966-5p	NM_178712	62.3981	237175	Adgrg2
mmu-miR-1966-5p	NM_001290445	62.3981	237175	Adgrg2
mmu-miR-1966-5p	NM_001079847	62.3981	237175	Adgrg2
mmu-miR-1966-5p	NM_001290446	62.3981	237175	Adgrg2
mmu-miR-1966-3p	NM_001146046	62.3566	102747	Lrrc49
mmu-miR-1966-3p	NM_001146047	62.3566	102747	Lrrc49
mmu-miR-1966-3p	NM_145616	62.3566	102747	Lrrc49
mmu-miR-1966-5p	NM_009208	62.3558	20536	Slc4a3
mmu-miR-1966-3p	NM_001025426	62.3526	277854	Depdc5
mmu-miR-142a-5p	NM_016916	62.3436	53619	Blcap
mmu-miR-142a-5p	NM_027094	62.3351	69496	Dydc1
mmu-miR-1966-3p	NM_023348	62.3071	67474	Snap29
mmu-miR-1966-3p	NM_001311095	62.298	102747	Lrrc49
mmu-miR-1966-3p	NM_026378	62.2955	67789	Dalrd3
mmu-miR-142a-5p	NM_175162	62.2888	71069	Stox2
mmu-miR-142a-5p	NM_029730	62.2727	76763	Mospd2
mmu-miR-142a-5p	NM_001177968	62.2718	225010	Lclat1
mmu-miR-142a-5p	NM_001177967	62.2718	225010	Lclat1
mmu-miR-142a-5p	NM_001081071	62.2718	225010	Lclat1
mmu-miR-1966-3p	NM_027671	62.2376	71096	Sntg1
mmu-miR-1966-3p	NM_001290390	62.2376	71096	Sntg1
mmu-miR-1966-3p	NM_001290393	62.2376	71096	Sntg1
mmu-miR-1966-3p	NM_001290392	62.2376	71096	Sntg1
mmu-miR-142a-5p	NM_001111096	62.203	17096	Lyn
mmu-miR-142a-5p	NM_010747	62.203	17096	Lyn
mmu-miR-142a-5p	NM_027188	62.1609	69726	Smyd3
mmu-miR-1966-3p	NM_027539	62.1226	70762	Dclk2
mmu-miR-1966-3p	NM_001195497	62.1226	70762	Dclk2
mmu-miR-1966-3p	NM_001195496	62.1226	70762	Dclk2
mmu-miR-142a-5p	NM_001034859	62.0773	225594	Gm4841
mmu-miR-142a-5p	NM_009886	62.076	12614	Celsr1
mmu-miR-1966-3p	NM_023045	62.0751	65246	Xpo7
mmu-miR-1966-3p	NM_029701	61.9646	76687	Spcs3
mmu-miR-1966-3p	NM_025823	61.9527	66881	Pcyox1
mmu-miR-1966-3p	NM_024459	61.9112	19058	Ppp3r1
mmu-miR-1966-3p	NM_173764	61.9107	231225	Tapt1
mmu-miR-142a-5p	NM_007733	61.9102	12823	Col19a1
mmu-miR-1966-3p	NM_001098225	61.8859	11496	Adam22
mmu-miR-1966-3p	NM_016771	61.8535	53315	Sult1d1
mmu-miR-1966-3p	NM_001136104	61.8392	11352	Abl2
mmu-miR-142a-5p	NM_019828	61.8238	56407	Trpc4ap
mmu-miR-142a-5p	NM_001163452	61.8238	56407	Trpc4ap
mmu-miR-142a-5p	NM_175141	61.8164	69155	1810030O07Rik
mmu-miR-142a-5p	NM_001081091	61.7656	99100	Cep152
mmu-miR-142a-5p	NM_001162846	61.7576	70911	Phyhipl
mmu-miR-142a-5p	NM_178621	61.7576	70911	Phyhipl
mmu-miR-1966-3p	NM_001278601	61.7564	21926	Tnf
mmu-miR-1966-3p	NM_030711	61.7481	80898	Erap1
mmu-miR-1966-3p	NM_001289839	61.7339	243963	Zfp473
mmu-miR-1966-3p	NM_001289836	61.7339	243963	Zfp473
mmu-miR-1966-3p	NM_178734	61.7339	243963	Zfp473
mmu-miR-1966-3p	NM_001289838	61.7339	243963	Zfp473
mmu-miR-1966-3p	NM_001289837	61.7339	243963	Zfp473
mmu-miR-142a-5p	NM_011992	61.7313	26611	Rcn2
mmu-miR-1966-3p	NM_011500	61.7251	268980	Strn
mmu-miR-142a-5p	NM_001159417	61.7218	16391	Irf9
mmu-miR-142a-5p	NM_053187	61.7205	94221	Gopc
mmu-miR-1966-3p	NM_007624	61.7135	12417	Cbx3
mmu-miR-142a-5p	NM_001252495	61.6878	225182	Rbbp8
mmu-miR-142a-5p	NM_001081223	61.6878	225182	Rbbp8
mmu-miR-1966-3p	NM_172884	61.6749	243219	2900026A02Rik
mmu-miR-1966-5p	NM_007742	61.6739	12842	Col1a1
mmu-miR-1966-3p	NM_001033375	61.6702	319277	Washc4
mmu-miR-142a-5p	NM_028876	61.6699	73130	Tmed5
mmu-miR-1966-3p	NM_001113204	61.6584	17967	Ncam1
mmu-miR-1966-3p	NM_001081445	61.6584	17967	Ncam1
mmu-miR-1966-3p	NM_029839	61.6077	72133	Trub1
mmu-miR-1966-3p	NM_001099628	61.6047	320817	Atad2b
mmu-miR-1966-3p	NM_028202	61.6001	72330	Klhl40
mmu-miR-1966-3p	NM_175550	61.6	108011	Ap4e1
mmu-miR-1966-3p	NM_001277970	61.5959	16403	Itga6
mmu-miR-1966-5p	NM_145144	61.5934	108897	Aif1l
mmu-miR-1966-3p	NM_206974	61.5882	328424	Kcnrg
mmu-miR-1966-5p	NM_178047	61.5767	192212	Prom2
mmu-miR-1966-5p	NM_138750	61.5767	192212	Prom2
mmu-miR-142a-5p	NM_020604	61.5755	57339	Jph1
mmu-miR-1966-3p	NM_009101	61.5574	20130	Rras
mmu-miR-1966-3p	NM_001195499	61.5229	70762	Dclk2
mmu-miR-1966-3p	NM_001195498	61.5229	70762	Dclk2
mmu-miR-142a-5p	NM_144792	61.5182	208449	Sgms1
mmu-miR-142a-5p	NM_001168526	61.5182	208449	Sgms1
mmu-miR-1966-5p	NM_001310548	61.5173	109019	Nabp1
mmu-miR-1966-5p	NM_028696	61.5173	109019	Nabp1
mmu-miR-1966-5p	NM_001310549	61.5173	109019	Nabp1
mmu-miR-1966-3p	NM_001008543	61.4975	17859	Mxi1
mmu-miR-1966-3p	NM_001008542	61.4975	17859	Mxi1
mmu-miR-1966-3p	NM_010847	61.4975	17859	Mxi1
mmu-miR-1966-3p	NM_013922	61.4937	30944	Zfp354c
mmu-miR-142a-5p	NM_198863	61.4836	245450	Slitrk2
mmu-miR-1966-3p	NM_009154	61.4762	20356	Sema5a
mmu-miR-142a-5p	NM_001025613	61.4458	229603	Otud7b
mmu-miR-142a-5p	NM_001025614	61.4458	229603	Otud7b
mmu-miR-1966-3p	NM_001311065	61.4229	17967	Ncam1
mmu-miR-1966-3p	NM_010660	61.421	16661	Krt10
mmu-miR-1966-3p	NM_134131	61.4126	106869	Tnfaip8
mmu-miR-142a-5p	NM_001168297	61.4084	71865	Fbxo30
mmu-miR-142a-5p	NM_027968	61.4084	71865	Fbxo30
mmu-miR-1966-3p	NM_175134	61.4032	68839	Ankrd46
mmu-miR-1966-3p	NM_001081267	61.3829	233532	Rsf1
mmu-miR-1966-3p	NM_029084	61.3258	74748	Slamf8
mmu-miR-142a-5p	NM_011858	61.3233	23966	Tenm4
mmu-miR-142a-5p	NM_001310762	61.3233	23966	Tenm4
mmu-miR-142a-5p	NM_001310760	61.3233	23966	Tenm4
mmu-miR-142a-5p	NM_001085511	61.3149	245509	4932429P05Rik
mmu-miR-142a-5p	NM_010902	61.3084	18024	Nfe2l2
mmu-miR-142a-5p	NM_133853	61.2985	99470	Magi3
mmu-miR-142a-5p	NM_001103166	61.2497	18521	Pcbp2
mmu-miR-142a-5p	NM_001103165	61.2497	18521	Pcbp2
mmu-miR-142a-5p	NM_011042	61.2497	18521	Pcbp2
mmu-miR-142a-5p	NM_001174073	61.2497	18521	Pcbp2
mmu-miR-142a-5p	NM_010937	61.2473	18176	Nras
mmu-miR-1966-3p	NM_023200	61.1901	66385	Ppp1r7
mmu-miR-1966-5p	NM_007739	61.1603	12837	Col8a1
mmu-miR-142a-5p	NM_001037929	61.1218	627302	Gm14092
mmu-miR-1966-3p	NM_031402	61.1064	83691	Crispld1
mmu-miR-1966-3p	NM_027287	61.0634	67035	Dnajb4
mmu-miR-1966-3p	NM_025926	61.0634	67035	Dnajb4
mmu-miR-1966-3p	NM_001310453	61.0127	26419	Mapk8
mmu-miR-1966-3p	NM_001310454	61.0127	26419	Mapk8
mmu-miR-142a-5p	NM_001284505	61.0033	12361	Cask
mmu-miR-142a-5p	NM_001284504	61.0033	12361	Cask
mmu-miR-142a-5p	NM_009806	61.0033	12361	Cask
mmu-miR-1966-3p	NM_025447	60.9687	66254	Dimt1
mmu-miR-1966-3p	NM_019505	60.9385	56077	Dgke
mmu-miR-1966-5p	NM_001033543	60.909	213208	Il20rb
mmu-miR-1966-3p	NM_001285993	60.9042	72238	Tbc1d5
mmu-miR-1966-3p	NM_028162	60.9042	72238	Tbc1d5
mmu-miR-1966-3p	NM_001285991	60.9042	72238	Tbc1d5
mmu-miR-142a-5p	NM_001310604	60.8951	246316	Lgi2
mmu-miR-142a-5p	NM_144945	60.8951	246316	Lgi2
mmu-miR-1966-5p	NM_145383	60.8939	212541	Rho
mmu-miR-142a-5p	NM_008091	60.8821	14462	Gata3
mmu-miR-1966-5p	NM_001033908	60.8796	20933	Med22
mmu-miR-1966-5p	NM_022022	60.8558	63958	Ube4b
mmu-miR-142a-5p	NM_023214	60.8325	66500	Slc30a7
mmu-miR-142a-5p	NM_172943	60.8004	268420	Alkbh5
mmu-miR-1966-3p	NM_175455	60.7933	218440	Ankrd34b
mmu-miR-1966-3p	NM_028006	60.7852	71924	Tube1
mmu-miR-1966-3p	NM_026278	60.6885	67620	Lrp2bp
mmu-miR-1966-3p	NM_174852	60.6818	268448	Phf12
mmu-miR-1966-5p	NM_001301014	60.6617	216439	Agap2
mmu-miR-1966-5p	NM_001033263	60.6617	216439	Agap2
mmu-miR-142a-5p	NM_016787	60.6199	12175	Bnip2
mmu-miR-142a-5p	NM_001008238	60.6199	12175	Bnip2
mmu-miR-1966-3p	NM_153168	60.5777	102436	Lars2
mmu-miR-142a-5p	NM_001290733	60.5544	99031	Osbpl6
mmu-miR-142a-5p	NM_013822	60.5435	16449	Jag1
mmu-miR-142a-5p	NM_011264	60.5287	19714	Rev3l
mmu-miR-142a-5p	NM_028387	60.5065	72899	Macrod2
mmu-miR-1966-3p	NM_020330	60.502	56622	Adam21
mmu-miR-1966-3p	NM_011895	60.4989	24060	Slc35a1
mmu-miR-142a-5p	NM_001111059	60.4756	12490	Cd34
mmu-miR-1966-3p	NM_001177412	60.4202	244144	Usp35
mmu-miR-1966-3p	NM_011603	60.3586	237336	Tbpl1
mmu-miR-142a-5p	NM_019428	60.3275	54364	Rpp30
mmu-miR-1966-3p	NM_011770	60.3131	22779	Ikzf2
mmu-miR-1966-5p	NM_001285870	60.3029	55992	Trim3
mmu-miR-142a-5p	NM_172693	60.2968	230145	Galnt12
mmu-miR-1966-3p	NM_001252463	60.2695	56716	Mlst8
mmu-miR-1966-3p	NM_001252464	60.2695	56716	Mlst8
mmu-miR-1966-3p	NM_001252465	60.2695	56716	Mlst8
mmu-miR-1966-3p	NM_019988	60.2695	56716	Mlst8
mmu-miR-142a-5p	NM_001159952	60.2371	18575	Pde1c
mmu-miR-142a-5p	NM_001159957	60.2371	18575	Pde1c
mmu-miR-142a-5p	NM_001025568	60.2371	18575	Pde1c
mmu-miR-142a-5p	NM_001159960	60.2371	18575	Pde1c
mmu-miR-1966-3p	NM_001252460	60.2286	76884	Cyfip2
mmu-miR-1966-3p	NM_133769	60.2286	76884	Cyfip2
mmu-miR-1966-3p	NM_177224	60.2209	109151	Chd9
mmu-miR-1966-5p	NM_011040	60.2164	18510	Pax8
mmu-miR-1966-3p	NM_001252448	60.1926	72149	Strada
mmu-miR-1966-3p	NM_028126	60.1926	72149	Strada
mmu-miR-1966-3p	NM_001252449	60.1926	72149	Strada
mmu-miR-142a-5p	NM_001277316	60.1884	66270	Retreg1
mmu-miR-142a-5p	NM_025459	60.1884	66270	Retreg1
mmu-miR-142a-5p	NM_001277315	60.1884	66270	Retreg1
mmu-miR-142a-5p	NM_001034851	60.1884	66270	Retreg1
mmu-miR-142a-5p	NM_001277318	60.1884	66270	Retreg1
mmu-miR-142a-5p	NM_001277317	60.1884	66270	Retreg1
mmu-miR-1966-3p	NM_144873	60.178	109113	Uhrf2
mmu-miR-1966-5p	NM_001195633	60.1768	100502841	Epg5
mmu-miR-142a-5p	NM_010560	60.1388	16195	Il6st
mmu-miR-1966-5p	NM_001081149	60.1364	244349	Kat6a
mmu-miR-1966-3p	NM_026029	60.1308	67201	Glod4
mmu-miR-1966-3p	NM_008242	60.1077	15229	Foxd1
mmu-miR-1966-3p	NM_145611	60.0994	235041	Kank2
mmu-miR-142a-5p	NM_001163635	60.064	74493	Tnks2
mmu-miR-1966-3p	NM_026502	60.0601	68001	Cfap298
mmu-miR-142a-5p	NM_008210	60.0349	15078	H3f3a
mmu-miR-142a-5p	NM_028099	60.0294	72102	Dusp11
mmu-miR-1966-3p	NM_175310	60.0174	100710	Pds5b
mmu-miR-1966-3p	NM_001033634	60.0008	414872	Zyg11b
mmu-miR-142a-5p	NM_001159866	59.9922	56207	Uchl5
mmu-miR-142a-5p	NM_019562	59.9922	56207	Uchl5
mmu-miR-1966-3p	NM_001290684	59.9909	110380	Shroom2
mmu-miR-1966-3p	NM_001290685	59.9909	110380	Shroom2
mmu-miR-1966-3p	NM_001290686	59.9909	110380	Shroom2
mmu-miR-1966-3p	NM_001290687	59.9909	110380	Shroom2
mmu-miR-1966-3p	NM_172441	59.9909	110380	Shroom2
mmu-miR-1966-3p	NM_001013391	59.9901	432508	Cpsf6
mmu-miR-142a-5p	NM_009904	59.9863	12745	Clgn
mmu-miR-1966-3p	NM_001276680	59.8802	54524	Syt6
mmu-miR-1966-3p	NM_025722	59.8708	66714	4921524J17Rik
mmu-miR-142a-5p	NM_001080819	59.8484	93760	Arid1a
mmu-miR-1966-3p	NM_001159572	59.8331	74048	Vsir
mmu-miR-1966-3p	NM_028732	59.8331	74048	Vsir
mmu-miR-142a-5p	NM_011480	59.8163	20787	Srebf1
mmu-miR-142a-5p	NM_001313979	59.8163	20787	Srebf1
mmu-miR-142a-5p	NM_019395	59.8128	14121	Fbp1
mmu-miR-1966-3p	NM_007496	59.7808	11906	Zfhx3
mmu-miR-142a-5p	NM_007754	59.7736	12874	Cpd
mmu-miR-1966-3p	NM_001024706	59.7476	432825	Gm5458
mmu-miR-142a-5p	NM_001322338	59.7151	101055671	Lipo2
mmu-miR-1966-3p	NM_011983	59.7042	26557	Homer2
mmu-miR-142a-5p	NM_145564	59.6974	231670	Fbxo21
mmu-miR-1966-3p	NM_001270806	59.6852	544990	Gm5795
mmu-miR-1966-5p	NM_007831	59.6755	13176	Dcc
mmu-miR-142a-5p	NM_008430	59.6739	16525	Kcnk1
mmu-miR-142a-5p	NM_020588	59.634	57439	Tmem183a
mmu-miR-142a-5p	NM_201256	59.6239	108112	Eif4ebp3
mmu-miR-1966-5p	NM_053198	59.6141	94281	Sfxn4
mmu-miR-1966-3p	NM_001079830	59.6105	94093	Trim33
mmu-miR-142a-5p	NM_001081963	59.5698	240185	Jcad
mmu-miR-1966-3p	NM_001146275	59.5529	60440	Iigp1
mmu-miR-1966-3p	NM_021792	59.5529	60440	Iigp1
mmu-miR-1966-5p	NM_025273	59.5291	13180	Pcbd1
mmu-miR-142a-5p	NM_009782	59.4751	12290	Cacna1e
mmu-miR-1966-3p	NM_009380	59.4353	21834	Thrb
mmu-miR-142a-5p	NM_001081149	59.3957	244349	Kat6a
mmu-miR-1966-3p	NM_008678	59.3815	17978	Ncoa2
mmu-miR-1966-5p	NM_138748	59.3572	110854	Ptpa
mmu-miR-1966-3p	NM_001289857	59.3292	14378	G6pc2
mmu-miR-1966-5p	NM_172678	59.3203	229211	Acad9
mmu-miR-1966-5p	NM_001024474	59.3041	68203	Diras2
mmu-miR-1966-3p	NM_017480	59.2732	54167	Icos
mmu-miR-142a-5p	NM_001198949	59.2495	19765	Ralbp1
mmu-miR-142a-5p	NM_009067	59.2495	19765	Ralbp1
mmu-miR-142a-5p	NM_001038015	59.227	67980	Gnpda2
mmu-miR-1966-3p	NM_021381	59.1783	58182	Prokr1
mmu-miR-1966-3p	NM_001282051	59.1264	231580	Gak
mmu-miR-1966-3p	NM_001282052	59.1264	231580	Gak
mmu-miR-1966-3p	NM_153569	59.1264	231580	Gak
mmu-miR-142a-5p	NM_001177772	59.1237	58807	Slco1c1
mmu-miR-142a-5p	NM_021471	59.1237	58807	Slco1c1
mmu-miR-1966-3p	NM_007898	59.1078	13595	Ebp
mmu-miR-1966-5p	NM_013415	59.0557	11932	Atp1b2
mmu-miR-142a-5p	NM_194268	59.0141	225631	Onecut2
mmu-miR-1966-3p	NM_172518	59.0094	213499	Fbxo42
mmu-miR-1966-3p	NM_001145899	59.0033	57738	Slc15a2
mmu-miR-1966-5p	NM_001081436	58.9874	227195	Ino80d
mmu-miR-1966-5p	NM_001114609	58.9874	227195	Ino80d
mmu-miR-142a-5p	NM_172554	58.977	320150	Zdhhc17
mmu-miR-1966-3p	NM_178747	58.9717	268756	Gulo
mmu-miR-142a-5p	NM_010284	58.9636	14600	Ghr
mmu-miR-142a-5p	NM_177586	58.9542	208691	Eif5a2
mmu-miR-142a-5p	NM_001013391	58.9482	432508	Cpsf6
mmu-miR-142a-5p	NM_138684	58.9464	192200	Wfdc12
mmu-miR-142a-5p	NM_001122682	58.9391	100043604	Vmn1r132
mmu-miR-142a-5p	NM_001312869	58.9376	21812	Tgfbr1
mmu-miR-142a-5p	NM_009370	58.9376	21812	Tgfbr1
mmu-miR-142a-5p	NM_001312868	58.9376	21812	Tgfbr1
mmu-miR-142a-5p	NM_177545	58.8738	229658	Vangl1
mmu-miR-142a-5p	NM_007735	58.8553	12829	Col4a4
mmu-miR-1966-3p	NM_023503	58.8247	69260	Ing2
mmu-miR-142a-5p	NM_001039106	58.8233	114874	Ddhd1
mmu-miR-142a-5p	NM_139269	58.7938	225845	Plaat3
mmu-miR-142a-5p	NM_001310609	58.7823	432508	Cpsf6
mmu-miR-142a-5p	NM_198303	58.778	226982	Eif5b
mmu-miR-1966-3p	NM_178774	58.7627	320111	Prr18
mmu-miR-142a-5p	NM_001242364	58.7318	74349	Fhip1b
mmu-miR-142a-5p	NM_001242365	58.7318	74349	Fhip1b
mmu-miR-142a-5p	NM_199009	58.7318	74349	Fhip1b
[truncated: 828 more rows]

## Sheet: FSO
miRNA	refseqid	score	geneid	Symbol
mmu-miR-30b-5p	NM_080437	99.9885	107934	Celsr3
mmu-miR-30b-5p	NM_009996	99.965	13081	Cyp24a1
mmu-miR-30b-5p	NM_001031772	99.87	380669	Lin28b
mmu-miR-30b-5p	NM_008845	99.8604	18718	Pip4k2a
mmu-miR-30b-5p	NM_144925	99.8542	233833	Tnrc6a
mmu-miR-30b-5p	NM_011746	99.8316	22652	Mkrn3
mmu-miR-382-3p	NM_173382	99.7629	212127	Proser1
mmu-miR-30b-5p	NM_001039482	99.7124	226541	Klhl20
mmu-miR-30b-5p	NM_008971	99.6832	19230	Twf1
mmu-miR-30b-5p	NM_026002	99.6673	67154	Mtdh
mmu-miR-30b-5p	NM_010713	99.6412	16875	Lhx8
mmu-miR-30b-5p	NM_001159389	99.5442	320995	Rfx6
mmu-miR-382-3p	NM_175174	99.5229	71778	Klhl5
mmu-miR-30b-5p	NM_013635	99.4885	19027	Sypl
mmu-miR-30b-5p	NM_026283	99.4179	67630	Samd8
mmu-miR-30b-5p	NM_133249	99.4166	170826	Ppargc1b
mmu-miR-30b-5p	NM_198710	99.3282	19027	Sypl
mmu-miR-30b-5p	NM_175162	99.3276	71069	Stox2
mmu-miR-30b-5p	NM_011197	99.2956	19221	Ptgfrn
mmu-miR-30b-5p	NM_021876	99.2939	13626	Eed
mmu-miR-30b-5p	NM_001163703	99.2584	233805	Dcun1d3
mmu-miR-30b-5p	NM_173439	99.2471	268882	Fbxo45
mmu-miR-30b-5p	NM_001033536	99.2076	319758	Rfx7
mmu-miR-30b-5p	NM_001162870	99.1797	50850	Spast
mmu-miR-382-3p	NM_027280	99.1728	93960	Nkd1
mmu-miR-382-3p	NM_001163660	99.1728	93960	Nkd1
mmu-miR-30b-5p	NM_001081176	99.1662	67486	Polr3g
mmu-miR-30b-5p	NM_001310609	99.1508	432508	Cpsf6
mmu-miR-30b-5p	NM_177185	99.0317	320538	Ubn2
mmu-miR-30b-5p	NM_011204	98.9509	19249	Ptpn13
mmu-miR-30b-5p	NM_133957	98.8746	54446	Nfat5
mmu-miR-30b-5p	NM_172836	98.8596	240613	9930021J03Rik
mmu-miR-30b-5p	NM_001013391	98.758	432508	Cpsf6
mmu-miR-382-3p	NM_001145919	98.7295	229096	Ythdf3
mmu-miR-30b-5p	NM_008069	98.6794	14400	Gabrb1
mmu-miR-30b-5p	NM_001038695	98.6708	104263	Kdm3a
mmu-miR-30b-5p	NM_028399	98.6015	72949	Ccnt2
mmu-miR-382-3p	NM_001081249	98.5818	13003	Vcan
mmu-miR-382-3p	NM_019389	98.5818	13003	Vcan
mmu-miR-382-3p	NM_001134475	98.5818	13003	Vcan
mmu-miR-382-3p	NM_001134474	98.5818	13003	Vcan
mmu-miR-30b-5p	NM_001277188	98.5673	320091	Ano4
mmu-miR-30b-5p	NM_001145920	98.5182	12393	Runx2
mmu-miR-30b-5p	NM_026993	98.4755	69219	Ddah1
mmu-miR-382-3p	NM_018821	98.4722	54607	Socs6
mmu-miR-30b-5p	NM_030235	98.4572	78937	Avl9
mmu-miR-30b-5p	NM_029896	98.4127	77305	Wdr82
mmu-miR-30b-5p	NM_001001980	98.3399	77569	Limch1
mmu-miR-30b-5p	NM_146261	98.2837	245622	Fam199x
mmu-miR-30b-5p	NM_009796	98.2704	12339	Capn7
mmu-miR-30b-5p	NM_145986	98.1397	213956	Fam83f
mmu-miR-30b-5p	NM_001081103	98.1182	116873	Stim2
mmu-miR-30b-5p	NM_001014981	98.0791	104082	Wdr7
mmu-miR-30b-5p	NM_001271631	98.0498	12393	Runx2
mmu-miR-30b-5p	NM_009820	98.0498	12393	Runx2
mmu-miR-30b-5p	NM_001146038	98.0498	12393	Runx2
mmu-miR-30b-5p	NM_001271630	98.0498	12393	Runx2
mmu-miR-30b-5p	NM_001271627	98.0498	12393	Runx2
mmu-miR-30b-5p	NM_001122759	97.9946	18583	Pde7a
mmu-miR-30b-5p	NM_173001	97.9795	104263	Kdm3a
mmu-miR-30b-5p	NM_001081343	97.956	73205	C9orf72
mmu-miR-30b-5p	NM_133829	97.8859	98682	Mfsd6
mmu-miR-382-3p	NM_172677	97.8855	229096	Ythdf3
mmu-miR-30b-5p	NM_001164096	97.8364	26939	Polr3e
mmu-miR-30b-5p	NM_001035226	97.8064	103573	Xpo1
mmu-miR-30b-5p	NM_001033178	97.6886	77106	Tmem181a
mmu-miR-30b-5p	NM_025706	97.6727	66687	Tbc1d15
mmu-miR-30b-5p	NM_001042727	97.5674	19411	Rarg
mmu-miR-30b-5p	NM_011244	97.5674	19411	Rarg
mmu-miR-324-5p	NM_001146707	97.4946	53605	Nap1l1
mmu-miR-382-3p	NM_019697	97.4939	16508	Kcnd2
mmu-miR-30b-5p	NM_183262	97.48	67333	Stk35
mmu-miR-30b-5p	NM_026380	97.4613	67792	Rgs8
mmu-miR-382-5p	NM_009408	97.3957	21969	Top1
mmu-miR-30b-5p	NM_007548	97.3446	12142	Prdm1
mmu-miR-30b-5p	NM_001290785	97.3346	77371	Sec24a
mmu-miR-30b-5p	NM_001289826	97.2555	12753	Clock
mmu-miR-30b-5p	NM_001290508	97.2357	57170	Dolpp1
mmu-miR-30b-5p	NM_001081125	97.2282	14633	Gli2
mmu-miR-30b-5p	NM_013845	97.1988	26563	Ror1
mmu-miR-30b-5p	NM_001281859	97.1898	58861	Cysltr1
mmu-miR-30b-5p	NM_021476	97.1898	58861	Cysltr1
mmu-miR-30b-5p	NM_001281862	97.1898	58861	Cysltr1
mmu-miR-30b-3p	NM_007467	97.1073	11803	Aplp1
mmu-miR-30b-5p	NM_001111021	97.1043	12394	Runx1
mmu-miR-30b-5p	NM_177306	96.9877	320995	Rfx6
mmu-miR-30b-5p	NM_007417	96.9547	11551	Adra2a
mmu-miR-30b-5p	NM_008802	96.9003	18583	Pde7a
mmu-miR-30b-5p	NM_001159769	96.8815	26424	Nr5a2
mmu-miR-30b-5p	NM_021432	96.8725	58243	Nap1l5
mmu-miR-30b-5p	NM_011356	96.8646	20378	Frzb
mmu-miR-30b-5p	NM_001159548	96.845	14536	Nr6a1
mmu-miR-30b-5p	NM_011382	96.8385	20474	Six4
mmu-miR-30b-5p	NM_001081344	96.8245	78808	Stxbp5
mmu-miR-30b-5p	NM_144812	96.8158	213988	Tnrc6b
mmu-miR-30b-5p	NM_001204915	96.7582	28193	Reep3
mmu-miR-30b-5p	NM_145953	96.7359	107869	Cth
mmu-miR-382-3p	NM_175380	96.7341	333433	Gpd1l
mmu-miR-382-3p	NM_028295	96.7072	72599	Pdia5
mmu-miR-30b-5p	NM_001114311	96.6839	71069	Stox2
mmu-miR-30b-5p	NM_011448	96.6137	20682	Sox9
mmu-miR-382-3p	NM_199466	96.5979	78798	Eml4
mmu-miR-30b-5p	NM_001310515	96.5454	171170	Mbnl3
mmu-miR-30b-5p	NM_001164717	96.5344	14218	Sh3pxd2a
mmu-miR-382-3p	NM_001113419	96.5228	100505386	Iqschfp
mmu-miR-382-3p	NM_001004363	96.5194	77976	Nuak1
mmu-miR-30b-5p	NM_001177796	96.4542	226250	Afap1l2
mmu-miR-30b-5p	NM_080454	96.4242	118454	Gjc2
mmu-miR-30b-5p	NM_172643	96.3975	226470	Zbtb41
mmu-miR-30b-5p	NM_024282	96.3656	78825	Desi2
mmu-miR-30b-5p	NM_001134829	96.2812	226856	Lpgat1
mmu-miR-30b-5p	NM_172593	96.2683	218613	Mier3
mmu-miR-382-3p	NM_001042591	96.2198	105171	Arrdc3
mmu-miR-30b-5p	NM_001286376	96.153	71069	Stox2
mmu-miR-30b-5p	NM_018807	96.1426	54711	Plagl2
mmu-miR-30b-5p	NM_016962	96.1276	50850	Spast
mmu-miR-30b-5p	NM_001145919	96.1259	229096	Ythdf3
mmu-miR-30b-5p	NM_001290674	96.0855	20274	Scn9a
mmu-miR-30b-5p	NM_001167981	96.021	108150	Galnt7
mmu-miR-30b-5p	NM_009189	95.9481	20471	Six1
mmu-miR-382-3p	NM_144549	95.9369	211770	Trib1
mmu-miR-382-3p	NM_001294146	95.9211	217951	Tmem196
mmu-miR-382-3p	NM_001160385	95.9211	217951	Tmem196
mmu-miR-382-3p	NM_001294154	95.8514	217951	Tmem196
mmu-miR-30b-5p	NM_001204166	95.8383	56508	Rapgef4
mmu-miR-30b-5p	NM_001204165	95.8383	56508	Rapgef4
mmu-miR-30b-5p	NM_019688	95.8383	56508	Rapgef4
mmu-miR-30b-5p	NM_001195485	95.7886	225027	Srsf7
mmu-miR-30b-5p	NM_001013753	95.7861	219228	Pcdh17
mmu-miR-30b-5p	NM_001037134	95.7477	12448	Ccne2
mmu-miR-30b-5p	NM_001177883	95.7291	15569	Elavl2
mmu-miR-30b-5p	NM_013787	95.7174	27401	Skp2
mmu-miR-30b-5p	NM_175375	95.7013	108857	Ankhd1
mmu-miR-30b-5p	NM_175353	95.6743	107371	Exoc6
mmu-miR-30b-5p	NM_001311065	95.6698	17967	Ncam1
mmu-miR-30b-5p	NM_001038710	95.621	50876	Tmod2
mmu-miR-30b-5p	NM_001305222	95.6204	12753	Clock
mmu-miR-30b-5p	NM_007715	95.6204	12753	Clock
mmu-miR-382-3p	NM_001291056	95.5432	20614	Snap25
mmu-miR-30b-5p	NM_018823	95.4711	54446	Nfat5
mmu-miR-30b-5p	NM_001039509	95.4641	56695	Pnkd
mmu-miR-30b-5p	NM_001253857	95.4261	52463	Tet1
mmu-miR-382-3p	NM_001037726	95.4171	12912	Creb1
mmu-miR-30b-5p	NM_008904	95.3872	19017	Ppargc1a
mmu-miR-382-5p	NM_001304991	95.339	19057	Ppp3cc
mmu-miR-382-5p	NM_001304992	95.339	19057	Ppp3cc
mmu-miR-382-5p	NM_008915	95.339	19057	Ppp3cc
mmu-miR-30b-5p	NM_001081196	95.2937	68693	Hnrnpul2
mmu-miR-30b-5p	NM_178143	95.2871	108079	Prkaa2
mmu-miR-30b-5p	NM_133648	95.2795	107723	Slc12a6
mmu-miR-30b-5p	NM_026352	95.2762	67738	Ppid
mmu-miR-382-3p	NM_001310676	95.1677	16194	Il6ra
mmu-miR-30b-5p	NM_001168505	95.159	56392	Shoc2
mmu-miR-30b-5p	NM_018763	95.0723	54371	Chst2
mmu-miR-30b-5p	NM_010901	95.0182	18021	Nfatc3
mmu-miR-30b-5p	NM_001146710	95.0111	76448	Ppp1r18
mmu-miR-30b-5p	NM_028903	95.0026	71145	Scara5
mmu-miR-30b-5p	NM_024459	94.961	19058	Ppp3r1
mmu-miR-30b-5p	NM_001164325	94.9008	58800	Trpm7
mmu-miR-30b-5p	NM_001271388	94.8925	68558	Ankra2
mmu-miR-382-3p	NM_001081428	94.891	75906	Fam184a
mmu-miR-382-3p	NM_010242	94.8795	14345	Fut4
mmu-miR-30b-5p	NM_024189	94.879	67057	Yaf2
mmu-miR-30b-5p	NM_013692	94.8413	21847	Klf10
mmu-miR-30b-5p	NM_001081388	94.8365	231760	Rimbp2
mmu-miR-324-5p	NM_009677	94.8003	11765	Ap1g1
mmu-miR-324-5p	NM_001301211	94.8003	11765	Ap1g1
mmu-miR-30b-5p	NM_001005341	94.7967	77864	Ypel2
mmu-miR-382-3p	NM_028980	94.7786	74521	Ppp4r4
mmu-miR-30b-5p	NM_146087	94.7705	93687	Csnk1a1
mmu-miR-382-3p	NM_001286465	94.7535	12234	Btrc
mmu-miR-382-3p	NM_009771	94.7169	12234	Btrc
mmu-miR-382-3p	NM_001286466	94.7169	12234	Btrc
mmu-miR-382-3p	NM_001037758	94.7169	12234	Btrc
mmu-miR-30b-5p	NM_001163348	94.7004	80883	Ntng1
mmu-miR-30b-5p	NM_025730	94.6959	66725	Lrrk2
mmu-miR-382-3p	NM_009869	94.6574	12565	Cdh9
mmu-miR-30b-5p	NM_133975	94.6541	14897	Trip12
mmu-miR-382-3p	NM_009575	94.653	22773	Zic3
mmu-miR-382-3p	NM_009767	94.6387	12212	Chic1
mmu-miR-30b-5p	NM_172413	94.6385	72065	Rap2c
mmu-miR-30b-5p	NM_011273	94.6262	19775	Xpr1
mmu-miR-30b-5p	NM_018732	94.6257	20269	Scn3a
mmu-miR-30b-5p	NM_173780	94.6239	245671	Klf8
mmu-miR-382-3p	NM_001277188	94.598	320091	Ano4
mmu-miR-382-3p	NM_001114361	94.5812	78798	Eml4
mmu-miR-382-3p	NM_001114362	94.5812	78798	Eml4
mmu-miR-382-3p	NM_001286567	94.5812	78798	Eml4
mmu-miR-382-3p	NM_001110311	94.5766	55988	Snx12
mmu-miR-382-5p	NM_020615	94.5432	11949	Atp5c1
mmu-miR-382-5p	NM_001112738	94.5432	11949	Atp5c1
mmu-miR-30b-5p	NM_007967	94.5345	14029	Evx2
mmu-miR-382-3p	NM_009472	94.5247	22253	Unc5c
mmu-miR-382-3p	NM_001293561	94.5247	22253	Unc5c
mmu-miR-30b-5p	NM_001199304	94.5203	20238	Atxn1
mmu-miR-30b-5p	NM_028614	94.4885	73699	Ppp2r1b
mmu-miR-30b-5p	NM_001045533	94.4514	381270	Marchf4
mmu-miR-30b-5p	NM_027143	94.4296	219094	Khnyn
mmu-miR-30b-5p	NM_001081436	94.4181	227195	Ino80d
mmu-miR-30b-5p	NM_019658	94.4096	56392	Shoc2
mmu-miR-382-3p	NM_023743	94.409	74203	Eif4enif1
mmu-miR-382-3p	NM_001166548	94.409	74203	Eif4enif1
mmu-miR-382-3p	NM_001166547	94.409	74203	Eif4enif1
mmu-miR-382-3p	NM_001166549	94.409	74203	Eif4enif1
mmu-miR-382-3p	NM_001285511	94.387	231464	Cnot6l
mmu-miR-30b-5p	NM_001168405	94.3797	77318	Ankrd55
mmu-miR-30b-5p	NM_144522	94.3704	68449	Tbc1d10b
mmu-miR-30b-5p	NM_021450	94.3295	58800	Trpm7
mmu-miR-30b-5p	NM_133917	94.2798	208104	Mlxip
mmu-miR-30b-5p	NM_175550	94.2677	108011	Ap4e1
mmu-miR-30b-5p	NM_001033257	94.2602	215789	Phactr2
mmu-miR-382-5p	NM_001253719	94.2291	213262	Fstl5
mmu-miR-382-5p	NM_178673	94.2291	213262	Fstl5
mmu-miR-30b-5p	NM_001033270	94.2235	218756	Slc4a7
mmu-miR-30b-5p	NM_023598	94.2189	71371	Arid5b
mmu-miR-30b-5p	NM_001290743	94.1966	75276	Ppp1r1c
mmu-miR-382-3p	NM_177753	94.1764	223227	Sox21
mmu-miR-30b-5p	NM_001039493	94.1652	241075	Plekhm3
mmu-miR-30b-5p	NM_173016	94.1513	270097	Vat1l
mmu-miR-30b-5p	NM_001159485	94.139	17207	Mcf2l
mmu-miR-30b-5p	NM_001122675	94.1233	227449	Zcchc2
mmu-miR-30b-5p	NM_001286034	94.1206	13852	Stx2
mmu-miR-30b-5p	NM_001286033	94.1206	13852	Stx2
mmu-miR-30b-5p	NM_130796	94.1159	170625	Snx18
mmu-miR-30b-5p	NM_026346	94.1068	67731	Fbxo32
mmu-miR-30b-5p	NM_001004190	94.0892	434377	Zfp560
mmu-miR-30b-5p	NM_001036684	94.0767	11941	Atp2b2
mmu-miR-30b-5p	NM_001168623	94.0561	170737	Znrf1
mmu-miR-30b-5p	NM_001168621	94.0561	170737	Znrf1
mmu-miR-382-3p	NM_001039644	94.0377	66967	Edem3
mmu-miR-30b-5p	NM_007941	94.0342	13852	Stx2
mmu-miR-30b-5p	NM_001301688	94.0254	54375	Azin1
mmu-miR-30b-5p	NM_175751	94.0244	269023	Zfp608
mmu-miR-30b-5p	NM_181750	94.0176	226412	R3hdm1
mmu-miR-30b-5p	NM_054056	94.01	114774	Pawr
mmu-miR-382-3p	NM_008910	94.0095	19042	Ppm1a
mmu-miR-30b-5p	NM_009608	94.0054	11464	Actc1
mmu-miR-382-3p	NM_008962	94.0038	19214	Ptgdr
mmu-miR-30b-5p	NM_021506	94.0013	59009	Sh3rf1
mmu-miR-30b-5p	NM_012037	94.001	26949	Vat1
mmu-miR-30b-3p	NM_001165934	93.9875	19739	Rgs9
mmu-miR-30b-5p	NM_030732	93.9731	81004	Tbl1xr1
mmu-miR-30b-5p	NM_145452	93.967	218397	Rasa1
mmu-miR-30b-5p	NM_001127191	93.9526	74718	Snx16
mmu-miR-30b-5p	NM_144825	93.9516	216965	Taok1
mmu-miR-30b-5p	NM_011890	93.9431	24051	Sgcb
mmu-miR-30b-5p	NM_001163514	93.9095	58193	Extl2
mmu-miR-30b-5p	NM_153801	93.8872	243078	Tecrl
mmu-miR-30b-5p	NM_001285980	93.8868	27401	Skp2
mmu-miR-30b-5p	NM_030886	93.8812	81702	Ankrd17
mmu-miR-30b-5p	NM_198010	93.8812	81702	Ankrd17
mmu-miR-30b-5p	NM_177775	93.8792	272636	Esyt3
mmu-miR-382-3p	NM_172650	93.8687	226823	Kctd3
mmu-miR-382-5p	NM_027332	93.8475	70285	Rpf1
mmu-miR-30b-5p	NM_173408	93.8344	233805	Dcun1d3
mmu-miR-30b-5p	NM_026402	93.8247	67841	Atg3
mmu-miR-30b-5p	NM_176942	93.8168	110886	Gabra5
mmu-miR-30b-5p	NM_001045530	93.8133	380694	Ccnjl
mmu-miR-30b-5p	NM_153139	93.7824	215335	Slc36a1
mmu-miR-30b-5p	NM_172677	93.7481	229096	Ythdf3
mmu-miR-30b-5p	NM_001310143	93.7239	20928	Abcc9
mmu-miR-30b-5p	NM_011511	93.7239	20928	Abcc9
mmu-miR-382-5p	NM_001034882	93.6955	432879	Kbtbd6
mmu-miR-30b-5p	NM_001304757	93.689	12817	Col13a1
mmu-miR-30b-5p	NM_007731	93.689	12817	Col13a1
mmu-miR-382-3p	NM_001042752	93.6535	18007	Neo1
mmu-miR-30b-5p	NM_029529	93.6405	76157	Slc35d3
mmu-miR-30b-5p	NM_019662	93.6346	56437	Rrad
mmu-miR-30b-5p	NM_001290675	93.6309	20274	Scn9a
mmu-miR-382-3p	NM_011415	93.6198	20583	Snai2
mmu-miR-30b-5p	NM_001291890	93.6129	11492	Adam19
mmu-miR-30b-5p	NM_001044720	93.6012	20928	Abcc9
mmu-miR-30b-5p	NM_021041	93.6012	20928	Abcc9
mmu-miR-30b-5p	NM_021042	93.6012	20928	Abcc9
mmu-miR-30b-5p	NM_001168622	93.5982	170737	Znrf1
mmu-miR-30b-5p	NM_001271391	93.5904	68558	Ankra2
mmu-miR-30b-5p	NM_023472	93.5904	68558	Ankra2
mmu-miR-30b-5p	NM_028319	93.5894	72672	Zfp518a
mmu-miR-382-3p	NM_001099920	93.5825	100039890	Gm15093
mmu-miR-382-3p	NM_001082966	93.5825	100034729	Gm15114
mmu-miR-382-3p	NM_001122734	93.5825	100039934	Gm15085
mmu-miR-382-3p	NM_011022	93.5825	18422	Ott
mmu-miR-382-3p	NM_001198988	93.5782	666184	Gm15080
mmu-miR-382-3p	NM_001198987	93.5782	434869	Gm15097
mmu-miR-30b-5p	NM_178675	93.5656	215085	Slc35f1
mmu-miR-30b-5p	NM_001130456	93.5404	20359	Sema6b
mmu-miR-30b-5p	NM_173421	93.5127	239368	Erich5
mmu-miR-30b-5p	NM_001159351	93.4987	70620	Ube2v2
mmu-miR-30b-5p	NM_023585	93.4987	70620	Ube2v2
mmu-miR-423-3p	NM_008774	93.4548	18458	Pabpc1
mmu-miR-30b-5p	NM_177664	93.4516	229791	Plppr4
mmu-miR-382-3p	NM_001037865	93.4088	213945	Col28a1
mmu-miR-30b-5p	NM_199466	93.4055	78798	Eml4
mmu-miR-30b-5p	NM_053090	93.3924	84652	Fam126a
mmu-miR-30b-5p	NM_173185	93.386	214897	Csnk1g1
mmu-miR-30b-5p	NM_001313997	93.3535	20265	Scn1a
mmu-miR-30b-5p	NM_023906	93.333	65257	Asb3
mmu-miR-30b-5p	NM_001163513	93.3208	71228	Dlg5
mmu-miR-30b-5p	NM_001271753	93.309	13435	Dnmt3a
mmu-miR-30b-5p	NM_153743	93.309	13435	Dnmt3a
mmu-miR-30b-5p	NM_007872	93.309	13435	Dnmt3a
mmu-miR-30b-5p	NM_001277170	93.3013	633285	Rbm46
mmu-miR-30b-5p	NM_134014	93.2767	103573	Xpo1
mmu-miR-30b-5p	NM_145833	93.2759	83557	Lin28a
mmu-miR-382-3p	NM_001286584	93.2679	76156	Fam131b
mmu-miR-382-3p	NM_001113327	93.2679	76156	Fam131b
mmu-miR-382-3p	NM_029528	93.2679	76156	Fam131b
mmu-miR-30b-5p	NM_029238	93.2604	75288	Slc35f4
mmu-miR-382-3p	NM_001311165	93.1882	66967	Edem3
mmu-miR-382-3p	NM_001311166	93.1882	66967	Edem3
mmu-miR-30b-5p	NM_001162999	93.1654	329679	Fnip2
mmu-miR-30b-5p	NM_146194	93.1577	233489	Picalm
mmu-miR-30b-5p	NM_001252523	93.1577	233489	Picalm
mmu-miR-30b-5p	NM_001252524	93.1577	233489	Picalm
mmu-miR-30b-5p	NM_001252522	93.1577	233489	Picalm
mmu-miR-30b-5p	NM_001252521	93.1577	233489	Picalm
mmu-miR-30b-5p	NM_001252520	93.1577	233489	Picalm
mmu-miR-30b-5p	NM_178254	93.1491	277353	Tcfl5
mmu-miR-30b-5p	NM_001024526	93.1287	207214	Larp4
mmu-miR-30b-5p	NM_009582	93.1202	26404	Map3k12
mmu-miR-30b-5p	NM_001163643	93.1202	26404	Map3k12
mmu-miR-30b-5p	NM_019454	93.111	54485	Dll4
mmu-miR-30b-5p	NM_133649	93.0749	107723	Slc12a6
mmu-miR-30b-5p	NM_025961	93.0688	67092	Gatm
mmu-miR-30b-5p	NM_001043336	93.0552	68519	Eml1
mmu-miR-30b-5p	NM_001302957	93.0545	70892	Ttll7
mmu-miR-30b-5p	NM_001042617	93.0518	27062	Cadps
mmu-miR-30b-5p	NM_012061	93.0518	27062	Cadps
mmu-miR-30b-5p	NM_011169	93.047	19116	Prlr
mmu-miR-30b-5p	NM_024254	93.0459	72425	Katnbl1
mmu-miR-30b-5p	NM_007697	93.044	12661	Chl1
mmu-miR-30b-5p	NM_145608	93.0207	234878	Map3k21
mmu-miR-30b-5p	NM_001256122	93.0156	77569	Limch1
mmu-miR-30b-5p	NM_001163780	92.9771	56542	Cilk1
mmu-miR-30b-5p	NM_146102	92.9745	226250	Afap1l2
mmu-miR-30b-5p	NM_001177797	92.9745	226250	Afap1l2
mmu-miR-30b-5p	NM_177651	92.9562	227998	4933409G03Rik
mmu-miR-382-3p	NM_207659	92.9493	320191	Hook3
mmu-miR-30b-5p	NM_001302152	92.9341	13876	Erg
mmu-miR-30b-5p	NM_001302179	92.9341	13876	Erg
mmu-miR-30b-5p	NM_001302154	92.9341	13876	Erg
mmu-miR-30b-5p	NM_001302153	92.9341	13876	Erg
mmu-miR-30b-5p	NM_133659	92.9341	13876	Erg
mmu-miR-30b-5p	NM_001302183	92.9341	13876	Erg
mmu-miR-30b-5p	NM_198007	92.9098	77987	Ascc3
mmu-miR-30b-5p	NM_011994	92.8954	26874	Abcd2
mmu-miR-30b-5p	NM_001286728	92.8914	170772	Glcci1
mmu-miR-30b-5p	NM_175483	92.8901	235406	Snx33
mmu-miR-30b-5p	NM_207636	92.857	319448	Fndc3a
mmu-miR-30b-5p	NM_001110212	92.8459	227331	Gigyf2
mmu-miR-30b-5p	NM_019410	92.8457	18645	Pfn2
mmu-miR-382-3p	NM_172435	92.8342	78826	P2ry10
mmu-miR-30b-5p	NM_001164210	92.8121	66183	Sptssb
mmu-miR-30b-5p	NM_001289916	92.8021	19883	Rora
mmu-miR-382-3p	NM_008858	92.7881	18760	Prkd1
mmu-miR-30b-5p	NM_001164359	92.7847	226144	Erlin1
mmu-miR-30b-5p	NM_001083806	92.7653	14800	Gria2
mmu-miR-30b-5p	NM_172870	92.7642	242509	Bnc2
mmu-miR-30b-5p	NM_010864	92.7058	17918	Myo5a
mmu-miR-382-3p	NM_001033261	92.6905	216345	Zfc3h1
mmu-miR-30b-5p	NM_001166408	92.6826	75646	Rai14
mmu-miR-30b-5p	NM_001042725	92.6657	12311	Calcr
mmu-miR-30b-5p	NM_010687	92.6631	16795	Large1
mmu-miR-30b-5p	NM_001081172	92.6557	666060	Frmpd1
mmu-miR-30b-5p	NM_146168	92.6011	232023	Vopp1
mmu-miR-382-5p	NM_177682	92.6	231874	Ccz1
mmu-miR-382-3p	NM_001017429	92.5769	12856	Cox17
mmu-miR-382-5p	NM_018872	92.566	56030	Tmem131
mmu-miR-382-3p	NM_001190733	92.5519	100737	Dcun1d4
mmu-miR-30b-5p	NM_138595	92.5469	104174	Gldc
mmu-miR-30b-5p	NM_177739	92.5397	668501	Zfp507
mmu-miR-30b-5p	NM_001271603	92.5233	12703	Socs1
mmu-miR-30b-5p	NM_177124	92.5217	213988	Tnrc6b
mmu-miR-30b-5p	NM_001081020	92.5199	108154	Adamts6
mmu-miR-30b-5p	NM_001037746	92.5034	328099	Prps1l3
mmu-miR-30b-5p	NM_025298	92.4594	26939	Polr3e
mmu-miR-30b-5p	NM_177632	92.448	224093	Fam43a
mmu-miR-382-5p	NM_025863	92.4441	66949	Trim59
mmu-miR-382-3p	NM_153155	92.4371	227580	C1ql3
mmu-miR-30b-5p	NM_175280	92.4237	78774	Cfap61
mmu-miR-30b-5p	NM_016860	92.4192	54130	Actr1a
mmu-miR-30b-5p	NM_172758	92.3782	234595	Slc38a7
mmu-miR-382-3p	NM_007819	92.3748	13113	Cyp3a13
mmu-miR-30b-5p	NM_028385	92.3587	72895	Setd5
mmu-miR-382-3p	NM_001024952	92.347	381305	Rc3h1
mmu-miR-382-3p	NM_173400	92.3215	230376	Haus6
mmu-miR-30b-5p	NM_175136	92.2739	68867	Rnf122
mmu-miR-30b-5p	NM_001177349	92.2236	623121	Ifi213
mmu-miR-30b-5p	NM_001177350	92.2236	623121	Ifi213
mmu-miR-382-5p	NM_001190156	92.2143	76561	Snx7
mmu-miR-382-5p	NM_029655	92.2143	76561	Snx7
mmu-miR-30b-3p	NM_011907	92.1762	24102	Trex2
mmu-miR-30b-5p	NM_008539	92.1611	17125	Smad1
mmu-miR-382-3p	NM_010559	92.1493	16194	Il6ra
mmu-miR-324-5p	NM_145621	92.1477	235604	Camkv
mmu-miR-324-5p	NM_010485	92.124	15568	Elavl1
mmu-miR-382-3p	NM_001162937	92.0928	692132	Trappc3l
mmu-miR-30b-5p	NM_001033238	92.0651	208650	Cblb
mmu-miR-30b-5p	NM_031998	92.0333	83922	Cep41
mmu-miR-30b-5p	NM_001293561	92.0317	22253	Unc5c
mmu-miR-30b-3p	NM_001114334	92.0285	72508	Rps6kb1
mmu-miR-30b-5p	NM_001291891	92.0091	11492	Adam19
mmu-miR-30b-5p	NM_009616	92.0091	11492	Adam19
mmu-miR-30b-5p	NM_001311209	92.0091	11492	Adam19
mmu-miR-382-3p	NM_026082	92.0071	67299	Dock7
mmu-miR-382-3p	NM_001290636	92.0071	67299	Dock7
mmu-miR-30b-5p	NM_178608	91.9909	52250	Reep1
mmu-miR-30b-5p	NM_024124	91.9909	79221	Hdac9
mmu-miR-30b-5p	NM_001285412	91.9842	12321	Calu
mmu-miR-30b-5p	NM_184053	91.9842	12321	Calu
mmu-miR-30b-5p	NM_007594	91.9842	12321	Calu
mmu-miR-30b-5p	NM_007690	91.9711	12648	Chd1
mmu-miR-30b-5p	NM_001099298	91.9601	110876	Scn2a
mmu-miR-30b-5p	NM_001039644	91.9489	66967	Edem3
mmu-miR-30b-5p	NM_027892	91.9471	17931	Ppp1r12a
mmu-miR-382-3p	NM_029281	91.9449	75424	Zfp820
mmu-miR-30b-5p	NM_175452	91.9396	118454	Gjc2
mmu-miR-30b-5p	NM_024457	91.9074	215449	Rap1b
mmu-miR-382-3p	NM_001113420	91.882	30953	Schip1
mmu-miR-30b-5p	NM_013477	91.8683	11972	Atp6v0d1
mmu-miR-30b-5p	NM_152801	91.8517	73341	Arhgef6
mmu-miR-30b-5p	NM_007562	91.8509	12173	Bnc1
mmu-miR-30b-5p	NM_177049	91.823	319984	Jph4
mmu-miR-30b-5p	NM_001011874	91.819	497097	Xkr4
mmu-miR-30b-5p	NM_021388	91.8092	58193	Extl2
mmu-miR-30b-5p	NM_001163515	91.8092	58193	Extl2
mmu-miR-30b-5p	NM_019501	91.809	56075	Pdss1
mmu-miR-30b-5p	NM_001302443	91.7871	67072	Cdc37l1
mmu-miR-30b-5p	NM_001127177	91.7143	19255	Ptpn2
mmu-miR-30b-5p	NM_008584	91.7054	17286	Meox2
mmu-miR-30b-5p	NM_010364	91.7039	14885	Gtf2h4
mmu-miR-30b-5p	NM_001164360	91.6953	226144	Erlin1
mmu-miR-30b-5p	NM_145502	91.6953	226144	Erlin1
mmu-miR-30b-5p	NM_001045523	91.6869	228536	Bahd1
mmu-miR-30b-5p	NM_001277149	91.6851	320790	Chd7
mmu-miR-30b-5p	NM_027452	91.6626	70530	Lrfn2
mmu-miR-30b-3p	NM_020619	91.6527	57377	Mogs
mmu-miR-30b-5p	NM_028977	91.6501	74511	Lrrc17
mmu-miR-30b-5p	NM_001252513	91.6376	320355	Lipi
mmu-miR-30b-5p	NM_001033274	91.6137	223770	Brd1
mmu-miR-382-3p	NM_013696	91.6115	22045	Trhr
mmu-miR-30b-5p	NM_008138	91.6078	14678	Gnai2
mmu-miR-30b-5p	NM_019734	91.6045	11886	Asah1
mmu-miR-382-3p	NM_008312	91.575	15560	Htr2c
mmu-miR-30b-5p	NM_001271390	91.5747	68558	Ankra2
mmu-miR-382-3p	NM_178854	91.5628	231464	Cnot6l
mmu-miR-382-3p	NM_001285514	91.5628	231464	Cnot6l
mmu-miR-382-3p	NM_144910	91.5628	231464	Cnot6l
mmu-miR-30b-5p	NM_183191	91.5472	269437	Plch1
mmu-miR-382-3p	NM_145964	91.545	211556	Ap1ar
mmu-miR-30b-5p	NM_178922	91.5116	58180	Hic2
mmu-miR-382-3p	NM_019978	91.4936	13175	Dclk1
mmu-miR-382-3p	NM_001111051	91.4936	13175	Dclk1
mmu-miR-382-3p	NM_001195539	91.4936	13175	Dclk1
mmu-miR-382-3p	NM_001195538	91.4936	13175	Dclk1
mmu-miR-30b-5p	NM_010570	91.4813	16367	Irs1
mmu-miR-382-3p	NM_009622	91.4779	432530	Adcy1
mmu-miR-30b-5p	NM_026856	91.451	52397	Zfp644
mmu-miR-30b-5p	NM_007707	91.4435	12702	Socs3
mmu-miR-382-5p	NM_001310604	91.4435	246316	Lgi2
mmu-miR-382-5p	NM_144945	91.4435	246316	Lgi2
mmu-miR-30b-5p	NM_010910	91.4257	18039	Nefl
mmu-miR-30b-5p	NM_145505	91.4248	226252	Fhip2a
mmu-miR-30b-5p	NM_001029837	91.4218	18707	Pik3cd
mmu-miR-30b-5p	NM_016866	91.4197	53416	Stk39
mmu-miR-30b-5p	NM_029492	91.4155	75965	Zdhhc20
mmu-miR-382-3p	NM_172849	91.4119	241134	Nyap2
mmu-miR-30b-5p	NM_133854	91.408	20615	Snapin
mmu-miR-30b-5p	NM_010332	91.3966	13617	Ednra
mmu-miR-30b-5p	NM_001163457	91.3807	17777	Mttp
mmu-miR-30b-5p	NM_019999	91.3747	56695	Pnkd
mmu-miR-30b-5p	NM_001310548	91.3717	109019	Nabp1
mmu-miR-30b-5p	NM_028696	91.3717	109019	Nabp1
mmu-miR-30b-5p	NM_001310549	91.3717	109019	Nabp1
mmu-miR-30b-5p	NM_001081061	91.3649	544971	Bdp1
mmu-miR-30b-5p	NM_001162864	91.3603	106763	Ttbk1
mmu-miR-382-3p	NM_207667	91.3565	14169	Fgf14
mmu-miR-382-3p	NM_010201	91.3565	14169	Fgf14
mmu-miR-30b-5p	NM_198620	91.3323	242819	Rundc3b
mmu-miR-30b-5p	NM_153402	91.3185	214150	Ago3
mmu-miR-324-5p	NM_009391	91.2986	19384	Ran
mmu-miR-30b-5p	NM_021301	91.2905	57738	Slc15a2
mmu-miR-30b-5p	NM_001195487	91.2855	225027	Srsf7
mmu-miR-30b-5p	NM_146083	91.2855	225027	Srsf7
mmu-miR-30b-5p	NM_001195486	91.2855	225027	Srsf7
mmu-miR-382-3p	NM_001024205	91.2778	68564	Nufip2
mmu-miR-30b-5p	NM_013813	91.2748	13823	Epb41l3
mmu-miR-30b-3p	NM_001310609	91.1782	432508	Cpsf6
mmu-miR-30b-5p	NM_028980	91.1408	74521	Ppp4r4
mmu-miR-30b-5p	NM_026178	91.131	67468	Mmd
mmu-miR-30b-5p	NM_001160112	91.1291	15228	Foxg1
mmu-miR-30b-5p	NM_008241	91.1291	15228	Foxg1
mmu-miR-30b-5p	NM_001081401	91.1051	330119	Adamts3
mmu-miR-382-3p	NM_001303610	91.0979	15574	Hus1
mmu-miR-382-3p	NM_008316	91.0979	15574	Hus1
mmu-miR-382-3p	NM_001303532	91.0979	15574	Hus1
mmu-miR-30b-5p	NM_001289722	91.0874	215280	Wipf1
mmu-miR-30b-3p	NM_025565	91.062	66442	Spc25
mmu-miR-30b-3p	NM_001305800	91.062	66442	Spc25
mmu-miR-30b-3p	NM_001199123	91.062	66442	Spc25
mmu-miR-30b-3p	NM_001199124	91.062	66442	Spc25
mmu-miR-30b-5p	NM_011851	91.0603	23959	Nt5e
mmu-miR-30b-5p	NM_001101433	91.0528	71918	Zcchc24
mmu-miR-382-3p	NM_053094	91.0344	93671	Cd163
mmu-miR-30b-3p	NM_011315	91.0277	20210	Saa3
mmu-miR-30b-5p	NM_001326288	91.0249	635702	Naaladl2
mmu-miR-30b-5p	NM_013662	91.0214	20359	Sema6b
mmu-miR-30b-5p	NM_001317365	91.0041	13506	Dsc2
mmu-miR-382-3p	NM_001111052	90.9828	13175	Dclk1
mmu-miR-382-3p	NM_030153	90.9752	78689	Naa35
mmu-miR-30b-5p	NM_175171	90.966	328329	Mast4
mmu-miR-30b-5p	NM_015742	90.9499	17925	Myo9b
mmu-miR-30b-5p	NM_172713	90.9208	231452	Sdad1
mmu-miR-30b-5p	NM_026913	90.915	69028	Mitd1
mmu-miR-30b-5p	NM_028986	90.8846	74533	Gzf1
mmu-miR-30b-5p	NM_018733	90.8768	20265	Scn1a
mmu-miR-30b-5p	NM_001099637	90.866	545389	Cep170
mmu-miR-382-5p	NM_012038	90.8594	26950	Vsnl1
mmu-miR-30b-5p	NM_009026	90.859	19416	Rasd1
mmu-miR-30b-5p	NM_026267	90.857	67602	Necap1
mmu-miR-30b-5p	NM_211358	90.829	228368	Slc35c1
mmu-miR-30b-5p	NM_145832	90.829	228368	Slc35c1
mmu-miR-30b-5p	NM_013607	90.8039	17880	Myh11
mmu-miR-30b-5p	NM_030676	90.8028	26424	Nr5a2
mmu-miR-30b-5p	NM_001293622	90.7894	19055	Ppp3ca
mmu-miR-30b-5p	NM_001145952	90.7641	210126	Lpp
mmu-miR-30b-5p	NM_181850	90.7615	108069	Grm3
mmu-miR-30b-5p	NM_146112	90.7531	227331	Gigyf2
mmu-miR-30b-5p	NM_017394	90.7479	53896	Slc7a10
mmu-miR-30b-5p	NM_173027	90.713	271424	Ip6k3
mmu-miR-30b-3p	NM_001078167	90.6767	110809	Srsf1
mmu-miR-30b-5p	NM_001114361	90.659	78798	Eml4
mmu-miR-30b-5p	NM_001114362	90.659	78798	Eml4
mmu-miR-30b-5p	NM_001286567	90.659	78798	Eml4
mmu-miR-30b-5p	NM_009352	90.6275	21749	Terf1
mmu-miR-30b-5p	NM_001286628	90.6275	21749	Terf1
mmu-miR-30b-5p	NM_001160404	90.6211	14423	Galnt1
mmu-miR-30b-5p	NM_008313	90.6169	15562	Htr4
mmu-miR-30b-5p	NM_001303015	90.6131	11777	Ap3s1
mmu-miR-382-3p	NM_001048267	90.6037	238799	Tnpo1
mmu-miR-382-3p	NM_001145877	90.5934	229517	Slc25a44
mmu-miR-30b-5p	NM_146008	90.5918	216198	Tcp11l2
mmu-miR-30b-5p	NM_021383	90.5781	58184	Cnot9
mmu-miR-382-3p	NM_001081383	90.4982	231051	Kmt2c
mmu-miR-30b-5p	NM_028238	90.4896	72433	Rab38
mmu-miR-30b-5p	NM_013505	90.4846	13506	Dsc2
mmu-miR-30b-5p	NM_001317363	90.4846	13506	Dsc2
mmu-miR-30b-5p	NM_133911	90.4805	70693	Adgra3
mmu-miR-382-3p	NM_144845	90.4509	223337	Ugt3a2
mmu-miR-382-3p	NM_001289661	90.4498	67246	Resf1
mmu-miR-382-3p	NM_026054	90.4498	67246	Resf1
mmu-miR-382-3p	NM_001289662	90.4498	67246	Resf1
mmu-miR-30b-5p	NM_001291765	90.4017	21781	Tfdp1
mmu-miR-382-3p	NM_172644	90.3882	226539	Dars2
mmu-miR-382-3p	NM_011380	90.3625	20472	Six2
mmu-miR-30b-5p	NM_172307	90.3259	270669	Mbtps2
mmu-miR-30b-5p	NM_009830	90.323	12448	Ccne2
mmu-miR-30b-5p	NM_001282943	90.323	12448	Ccne2
mmu-miR-30b-5p	NM_028914	90.3032	74401	Terb2
mmu-miR-30b-5p	NM_008378	90.2837	16210	Impact
mmu-miR-30b-5p	NM_001037221	90.2691	74480	Samd4
mmu-miR-382-3p	NM_027742	90.2654	71268	Lrrfip2
mmu-miR-382-3p	NM_001164838	90.2654	71268	Lrrfip2
mmu-miR-382-5p	NM_026856	90.2484	52397	Zfp644
mmu-miR-30b-5p	NM_001316749	90.2283	70727	Rasgef1a
mmu-miR-30b-5p	NM_027258	90.2251	217340	Rnf157
mmu-miR-30b-5p	NM_009174	90.2022	20439	Siah2
mmu-miR-30b-5p	NM_027166	90.1999	383295	Ypel5
mmu-miR-30b-5p	NM_001163387	90.1986	192167	Nlgn1
mmu-miR-30b-5p	NM_001310729	90.1979	66743	Rnf220
mmu-miR-30b-5p	NM_009797	90.1957	12340	Capza1
mmu-miR-30b-5p	NM_026405	90.1838	67844	Rab32
mmu-miR-382-3p	NM_001253877	90.1747	17765	Mtf2
mmu-miR-30b-5p	NM_001099624	90.162	76089	Rapgef2
mmu-miR-30b-5p	NM_001048167	90.1394	17760	Map6
mmu-miR-30b-5p	NM_010638	90.0456	16601	Klf9
mmu-miR-30b-5p	NM_001271496	90.0405	12660	Chka
mmu-miR-30b-5p	NM_013490	90.0405	12660	Chka
mmu-miR-30b-5p	NM_021275	90.0397	16492	Kcna4
mmu-miR-30b-5p	NM_001301250	90.0328	12337	Capn5
mmu-miR-30b-5p	NM_008901	89.9787	18994	Pou3f4
mmu-miR-30b-5p	NM_001081071	89.9415	225010	Lclat1
mmu-miR-324-5p	NM_198167	89.9346	224807	Tmem63b
mmu-miR-30b-5p	NM_001161458	89.8972	12400	Cbfb
mmu-miR-382-3p	NM_198414	89.8812	75552	Paqr9
mmu-miR-30b-5p	NM_144731	89.8652	108150	Galnt7
mmu-miR-30b-5p	NM_007688	89.8532	12632	Cfl2
mmu-miR-30b-5p	NM_001039184	89.8465	74081	Cep350
mmu-miR-30b-5p	NM_173734	89.7616	211499	Tmem87a
mmu-miR-30b-5p	NM_001110496	89.7616	211499	Tmem87a
mmu-miR-30b-5p	NM_001110497	89.7616	211499	Tmem87a
mmu-miR-382-3p	NM_001205331	89.7561	17758	Map4
mmu-miR-30b-5p	NM_001114609	89.7444	227195	Ino80d
mmu-miR-30b-5p	NM_011427	89.7215	20613	Snai1
mmu-miR-30b-5p	NM_031156	89.72	15925	Ide
mmu-miR-30b-5p	NM_172740	89.7176	233058	Zfp420
mmu-miR-30b-5p	NM_008580	89.7065	26408	Map3k5
mmu-miR-30b-5p	NM_011946	89.6736	26405	Map3k2
mmu-miR-30b-5p	NM_011812	89.6706	23876	Fbln5
mmu-miR-30b-5p	NM_054043	89.6615	76626	Msi2
mmu-miR-30b-3p	NM_177312	89.6501	321008	Zswim9
mmu-miR-30b-5p	NM_145959	89.6318	210998	Fam91a1
mmu-miR-30b-5p	NM_010763	89.6313	17156	Man1a2
mmu-miR-30b-5p	NM_010890	89.6157	17999	Nedd4
mmu-miR-382-3p	NM_001276292	89.6121	107568	Wwp1
mmu-miR-382-3p	NM_001081960	89.5884	76499	Clasp2
mmu-miR-324-5p	NM_177412	89.5789	330401	Tmcc1
mmu-miR-30b-5p	NM_053268	89.5603	114713	Rasa2
mmu-miR-30b-5p	NM_139150	89.559	241066	Carf
mmu-miR-30b-5p	NM_001285463	89.559	241066	Carf
mmu-miR-30b-5p	NM_001285473	89.559	241066	Carf
mmu-miR-30b-5p	NM_001301375	89.5501	14313	Fst
mmu-miR-30b-5p	NM_001284521	89.5431	207214	Larp4
mmu-miR-30b-5p	NM_001284523	89.5431	207214	Larp4
mmu-miR-30b-5p	NM_001284522	89.5431	207214	Larp4
mmu-miR-30b-5p	NM_001080948	89.5431	207214	Larp4
mmu-miR-382-3p	NM_001102458	89.5195	54375	Azin1
mmu-miR-382-3p	NM_018745	89.5195	54375	Azin1
mmu-miR-382-3p	NM_001301688	89.5152	54375	Azin1
mmu-miR-30b-5p	NM_001159729	89.5148	19335	Rab23
mmu-miR-30b-5p	NM_008999	89.5148	19335	Rab23
mmu-miR-382-5p	NM_153157	89.4905	229759	Olfm3
mmu-miR-382-5p	NM_153458	89.4905	229759	Olfm3
mmu-miR-382-5p	NM_001286750	89.4905	229759	Olfm3
mmu-miR-382-3p	NM_010914	89.4855	18045	Nfyb
mmu-miR-382-3p	NM_207681	89.4799	12125	Bcl2l11
mmu-miR-30b-5p	NM_001110204	89.4667	11477	Acvr1
mmu-miR-30b-5p	NM_015776	89.4605	50530	Mfap5
mmu-miR-30b-5p	NM_029083	89.4469	74747	Ddit4
mmu-miR-382-3p	NM_001081557	89.4455	100072	Camta1
mmu-miR-30b-5p	NM_010750	89.4381	17116	Mab21l1
mmu-miR-30b-5p	NM_008082	89.4139	14427	Galr1
mmu-miR-30b-5p	NM_001270996	89.4106	11502	Adam9
mmu-miR-30b-5p	NM_001110140	89.4073	11938	Atp2a2
mmu-miR-382-3p	NM_080560	89.3763	93765	Ube2n
mmu-miR-30b-5p	NM_029585	89.3747	76375	Det1
mmu-miR-382-3p	NM_001185020	89.3736	232341	Wnk1
mmu-miR-30b-5p	NM_001012330	89.3573	30928	Zbtb18
mmu-miR-30b-5p	NM_153563	89.3541	229707	Strip1
mmu-miR-382-5p	NM_001146045	89.3317	320557	Fam169a
mmu-miR-382-5p	NM_001100458	89.3317	320557	Fam169a
mmu-miR-324-5p	NM_001291509	89.3047	18514	Pbx1
mmu-miR-324-5p	NM_183355	89.3047	18514	Pbx1
mmu-miR-30b-5p	NM_001130163	89.2975	170719	Oxr1
mmu-miR-30b-5p	NM_001130165	89.2975	170719	Oxr1
mmu-miR-30b-5p	NM_130885	89.2975	170719	Oxr1
mmu-miR-30b-5p	NM_001130164	89.2975	170719	Oxr1
mmu-miR-30b-5p	NM_001130166	89.2975	170719	Oxr1
mmu-miR-30b-5p	NM_025866	89.2947	66953	Cdca7
mmu-miR-30b-5p	NM_028231	89.2874	72413	Kcnmb2
mmu-miR-30b-5p	NM_198022	89.2647	217351	Tnrc6c
mmu-miR-30b-5p	NM_001081195	89.2459	238247	Arid4a
mmu-miR-382-3p	NM_172851	89.2313	241175	Cntnap5b
mmu-miR-382-5p	NM_010713	89.2216	16875	Lhx8
mmu-miR-30b-5p	NM_001310733	89.2052	231760	Rimbp2
mmu-miR-30b-5p	NM_001013608	89.1899	76251	Ercc6l2
mmu-miR-30b-5p	NM_011066	89.1482	18627	Per2
mmu-miR-30b-5p	NM_175334	89.128	103806	Maml1
mmu-miR-30b-5p	NM_001282947	89.1011	11783	Apaf1
mmu-miR-30b-5p	NM_011522	89.0999	20974	Syngr3
mmu-miR-382-3p	NM_145151	89.0687	233490	Crebzf
mmu-miR-324-5p	NM_011765	89.0482	22759	Zfp97
mmu-miR-30b-5p	NM_021458	89.0345	14365	Fzd3
mmu-miR-30b-5p	NM_001159589	89.0315	93759	Sirt1
mmu-miR-30b-5p	NM_001080819	89.0103	93760	Arid1a
mmu-miR-30b-5p	NM_025950	88.9835	67072	Cdc37l1
mmu-miR-30b-5p	NM_001290993	88.97	22785	Slc30a4
mmu-miR-30b-5p	NM_001122992	88.966	56809	Gmeb1
mmu-miR-382-3p	NM_172939	88.9653	268301	Sowahc
mmu-miR-30b-5p	NM_029163	88.9581	75083	Usp50
mmu-miR-30b-5p	NM_175255	88.9518	77371	Sec24a
mmu-miR-30b-5p	NM_021887	88.951	60504	Il21r
mmu-miR-382-3p	NM_001164358	88.9442	227731	Slc25a25
mmu-miR-30b-5p	NM_008242	88.9406	15229	Foxd1
mmu-miR-30b-5p	NM_001290683	88.9164	98366	Smap1
mmu-miR-30b-5p	NM_001166385	88.8977	20688	Sp4
mmu-miR-30b-5p	NM_001289525	88.8705	67144	Lrrc40
mmu-miR-30b-5p	NM_024194	88.8705	67144	Lrrc40
mmu-miR-30b-5p	NM_001289524	88.8705	67144	Lrrc40
mmu-miR-30b-5p	NM_018885	88.8587	50916	Irx4
mmu-miR-30b-5p	NM_010942	88.8528	18196	Nsg1
mmu-miR-30b-5p	NM_001081656	88.8273	240055	Neurl1b
mmu-miR-30b-5p	NM_008018	88.8199	14218	Sh3pxd2a
mmu-miR-30b-5p	NM_029098	88.8191	74775	Lmbr1l
mmu-miR-30b-5p	NM_020278	88.7847	56839	Lgi1
mmu-miR-382-3p	NM_001164493	88.758	208439	Klhl29
mmu-miR-30b-5p	NM_177242	88.7556	320717	Pptc7
mmu-miR-30b-5p	NM_001310598	88.7263	213056	Fam126b
mmu-miR-30b-5p	NM_009761	88.7219	12177	Bnip3l
mmu-miR-324-5p	NM_001290345	88.7011	225028	Map4k3
mmu-miR-382-3p	NM_025705	88.6963	66686	Dcbld1
mmu-miR-30b-5p	NM_175121	88.6955	67760	Slc38a2
mmu-miR-324-5p	NM_001311148	88.6717	59125	Nek7
mmu-miR-30b-5p	NM_019737	88.6708	56386	B4galt6
mmu-miR-30b-5p	NM_025494	88.6568	66335	Atp6v1c1
mmu-miR-30b-5p	NM_013646	88.6248	19883	Rora
mmu-miR-382-5p	NM_001013799	88.6232	433294	Mettl21c
mmu-miR-30b-5p	NM_019586	88.605	56228	Ube2j1
mmu-miR-382-5p	NM_138684	88.5949	192200	Wfdc12
mmu-miR-382-3p	NM_001080130	88.5834	21917	Tmpo
mmu-miR-382-3p	NM_001283048	88.5834	21917	Tmpo
mmu-miR-382-3p	NM_001080129	88.5834	21917	Tmpo
mmu-miR-382-3p	NM_001080132	88.5834	21917	Tmpo
mmu-miR-382-3p	NM_001080131	88.5834	21917	Tmpo
mmu-miR-30b-5p	NM_019987	88.5816	56542	Cilk1
mmu-miR-30b-5p	NM_008881	88.5768	18844	Plxna1
mmu-miR-382-5p	NM_025277	88.5626	14700	Gng10
mmu-miR-382-5p	NM_010028	88.5541	13205	Ddx3x
mmu-miR-30b-5p	NM_026967	88.5472	69159	Rhebl1
mmu-miR-324-5p	NM_198017	88.5157	109359	Abraxas2
mmu-miR-30b-5p	NM_001163637	88.5027	76217	Jakmip2
mmu-miR-324-5p	NM_177310	88.4943	321003	Xpnpep3
mmu-miR-382-3p	NM_028705	88.4934	73998	Herc3
mmu-miR-30b-5p	NM_001113204	88.4809	17967	Ncam1
mmu-miR-30b-5p	NM_001081445	88.4809	17967	Ncam1
mmu-miR-30b-5p	NM_001081222	88.4611	77805	Esco1
mmu-miR-382-3p	NM_001040631	88.4485	235312	C1qtnf5
mmu-miR-382-3p	NM_145613	88.4485	235312	C1qtnf5
mmu-miR-382-3p	NM_001040632	88.4485	235312	C1qtnf5
mmu-miR-382-3p	NM_001190313	88.4485	235312	C1qtnf5
mmu-miR-382-3p	NM_001190319	88.4485	235312	C1qtnf5
mmu-miR-30b-5p	NM_013584	88.4408	16880	Lifr
mmu-miR-30b-3p	NM_181444	88.4344	232431	Gprc5a
mmu-miR-382-3p	NM_022984	88.4322	57264	Retn
mmu-miR-30b-5p	NM_013724	88.3998	27206	Nrk
mmu-miR-30b-5p	NM_029554	88.3995	76261	0610040J01Rik
mmu-miR-382-3p	NM_178608	88.387	52250	Reep1
mmu-miR-30b-5p	NM_009832	88.3554	12454	Ccnk
mmu-miR-30b-5p	NM_001081348	88.3515	94253	Hecw1
mmu-miR-30b-5p	NM_080793	88.2986	73251	Setd7
mmu-miR-382-3p	NM_001101479	88.2915	241989	Pabpc4l
mmu-miR-30b-5p	NM_001267846	88.2756	60344	Fign
mmu-miR-30b-3p	NM_025757	88.2578	66771	Gid4
mmu-miR-382-3p	NM_139227	88.2395	246103	Atxn7
mmu-miR-30b-5p	NM_019584	88.2221	56208	Becn1
mmu-miR-30b-5p	NM_011112	88.2105	18789	Papola
mmu-miR-30b-5p	NM_001160379	88.2085	212943	Tent5a
mmu-miR-30b-5p	NM_001160378	88.2085	212943	Tent5a
mmu-miR-30b-5p	NM_001005419	88.2011	211488	Ado
mmu-miR-30b-5p	NM_010288	88.1526	14609	Gja1
mmu-miR-382-5p	NM_001252341	88.134	20979	Syt1
mmu-miR-382-3p	NM_013823	88.127	16591	Kl
mmu-miR-382-3p	NM_001081020	88.0721	108154	Adamts6
mmu-miR-382-3p	NM_011825	88.072	23893	Grem2
mmu-miR-30b-5p	NM_001163572	88.0554	621976	Tmem170b
mmu-miR-30b-5p	NM_001286181	88.031	16948	Lox
mmu-miR-30b-5p	NM_031176	87.99	81877	Tnxb
mmu-miR-30b-5p	NM_009936	87.9856	12841	Col9a3
mmu-miR-382-3p	NM_175122	87.9854	67790	Rab39b
mmu-miR-30b-5p	NM_145569	87.9663	232087	Mat2a
mmu-miR-30b-5p	NM_009147	87.9499	20334	Sec23a
mmu-miR-382-3p	NM_001160378	87.9455	212943	Tent5a
mmu-miR-30b-5p	NM_130879	87.8954	170707	Usp48
mmu-miR-30b-5p	NM_001001309	87.8674	241226	Itga8
mmu-miR-30b-5p	NM_001195096	87.8594	215789	Phactr2
mmu-miR-30b-5p	NM_001195065	87.8594	215789	Phactr2
mmu-miR-30b-5p	NM_001195066	87.8594	215789	Phactr2
mmu-miR-30b-3p	NM_010305	87.8495	14677	Gnai1
mmu-miR-382-3p	NM_009911	87.8343	12767	Cxcr4
mmu-miR-382-5p	NM_012008	87.8136	26900	Ddx3y
mmu-miR-382-3p	NM_175224	87.7606	75624	Metap1
mmu-miR-30b-5p	NM_001311165	87.7445	66967	Edem3
mmu-miR-30b-5p	NM_001311166	87.7445	66967	Edem3
mmu-miR-382-3p	NM_207649	87.7356	53901	Rcan2
mmu-miR-30b-5p	NM_016711	87.7091	50876	Tmod2
mmu-miR-382-3p	NM_007396	87.6802	11480	Acvr2a
mmu-miR-382-5p	NM_001290485	87.6619	16784	Lamp2
mmu-miR-30b-3p	NM_001291056	87.6365	20614	Snap25
mmu-miR-30b-5p	NM_001285531	87.6199	21885	Tle1
mmu-miR-30b-5p	NM_001285532	87.6199	21885	Tle1
mmu-miR-30b-5p	NM_001081251	87.5929	66923	Pbrm1
mmu-miR-382-5p	NM_023500	87.5346	22439	Xk
mmu-miR-382-3p	NM_001033474	87.5287	382423	Atxn7l3b
mmu-miR-30b-5p	NM_011200	87.5188	19243	Ptp4a1
mmu-miR-30b-5p	NM_001313747	87.4751	226844	Flvcr1
mmu-miR-30b-5p	NM_001081259	87.4751	226844	Flvcr1
mmu-miR-382-5p	NM_001004367	87.4712	319478	Cxxc4
mmu-miR-30b-5p	NM_001177732	87.4574	269437	Plch1
mmu-miR-382-3p	NM_019579	87.4361	56217	Pals1
mmu-miR-30b-5p	NM_001310426	87.4226	19056	Ppp3cb
mmu-miR-30b-5p	NM_019764	87.4103	56332	Amotl2
mmu-miR-30b-5p	NM_001168321	87.4101	71458	Bcor
mmu-miR-30b-5p	NM_001291190	87.3821	237860	Ssh2
mmu-miR-30b-5p	NM_138953	87.3653	192657	Ell2
mmu-miR-30b-5p	NM_178798	87.3404	330836	Slc7a6
mmu-miR-382-3p	NM_001161769	87.3163	16911	Lmo4
mmu-miR-30b-5p	NM_026778	87.2975	68588	Cthrc1
mmu-miR-30b-5p	NM_134163	87.29	171170	Mbnl3
mmu-miR-30b-5p	NM_177586	87.2838	208691	Eif5a2
mmu-miR-30b-5p	NM_010303	87.2735	14674	Gna13
mmu-miR-30b-5p	NM_009821	87.2699	12394	Runx1
mmu-miR-30b-5p	NM_001111023	87.2699	12394	Runx1
mmu-miR-30b-5p	NM_001111022	87.2699	12394	Runx1
mmu-miR-30b-5p	NM_172821	87.2687	71751	Map3k13
mmu-miR-30b-5p	NM_033320	87.2651	93683	Glce
mmu-miR-30b-5p	NM_001310662	87.2362	319651	Usp37
mmu-miR-382-3p	NM_001310697	87.2342	75734	Mff
mmu-miR-382-3p	NM_001310699	87.2342	75734	Mff
mmu-miR-382-3p	NM_029409	87.2342	75734	Mff
mmu-miR-382-3p	NM_001310695	87.2342	75734	Mff
mmu-miR-30b-5p	NM_011800	87.2269	23836	Cdh20
mmu-miR-30b-5p	NM_010305	87.1468	14677	Gnai1
mmu-miR-30b-5p	NM_001164504	87.1448	225743	Rnf165
mmu-miR-30b-5p	NM_001177610	87.1321	22196	Ube2i
mmu-miR-30b-5p	NM_001177609	87.1321	22196	Ube2i
mmu-miR-30b-5p	NM_011665	87.1321	22196	Ube2i
mmu-miR-30b-5p	NM_025918	87.1213	52715	Ccdc43
mmu-miR-382-5p	NM_145452	87.1058	218397	Rasa1
mmu-miR-30b-5p	NM_028132	87.0764	72157	Pgm1
mmu-miR-30b-5p	NM_021436	87.0684	230157	Tmeff1
mmu-miR-30b-5p	NM_026647	87.0222	68268	Zdhhc21
mmu-miR-382-3p	NM_001033422	87.0039	331401	Thoc2
mmu-miR-30b-5p	NM_001163073	86.9989	209707	Lcorl
mmu-miR-30b-5p	NM_172153	86.9989	209707	Lcorl
mmu-miR-30b-5p	NM_001302801	86.9788	17248	Mdm4
mmu-miR-30b-5p	NM_175366	86.9704	108797	Mex3b
mmu-miR-30b-5p	NM_025705	86.9674	66686	Dcbld1
mmu-miR-30b-5p	NM_153584	86.9277	235493	Fam214a
mmu-miR-382-3p	NM_008444	86.9251	16569	Kif3b
mmu-miR-30b-5p	NM_001128607	86.9218	269587	Epb41
mmu-miR-30b-5p	NM_021284	86.9167	16653	Kras
mmu-miR-30b-5p	NM_001324546	86.9052	20840	Stac
mmu-miR-30b-5p	NM_013540	86.8842	14800	Gria2
mmu-miR-30b-5p	NM_025729	86.7947	66724	Tab3
mmu-miR-30b-5p	NM_001146199	86.7605	24000	Ptpn21
mmu-miR-30b-5p	NM_001205362	86.7445	114893	Dcun1d1
mmu-miR-30b-5p	NM_033623	86.7445	114893	Dcun1d1
mmu-miR-30b-5p	NM_001205361	86.7445	114893	Dcun1d1
mmu-miR-382-3p	NM_033561	86.7126	22384	Eif4h
mmu-miR-382-3p	NM_001312867	86.7126	22384	Eif4h
mmu-miR-30b-5p	NM_178606	86.7015	28193	Reep3
mmu-miR-30b-3p	NM_026482	86.6946	67972	Atp2b1
mmu-miR-30b-3p	NM_172924	86.647	244895	Peak1
mmu-miR-324-5p	NM_001291508	86.6362	18514	Pbx1
mmu-miR-382-5p	NM_001004139	86.6165	70227	Zfp619
mmu-miR-30b-5p	NM_020329	86.5989	57170	Dolpp1
mmu-miR-30b-5p	NM_001290509	86.5989	57170	Dolpp1
mmu-miR-382-3p	NM_001162945	86.5926	382793	Mtx3
mmu-miR-30b-5p	NM_172741	86.5841	233103	Garre1
mmu-miR-30b-5p	NM_016780	86.5683	16416	Itgb3
mmu-miR-382-5p	NM_028320	86.5487	72674	Adipor1
mmu-miR-382-5p	NM_001306069	86.5487	72674	Adipor1
mmu-miR-30b-5p	NM_001290741	86.5162	104625	Cnot6
mmu-miR-30b-3p	NM_001123382	86.4888	16177	Il1r1
mmu-miR-30b-3p	NM_008362	86.4888	16177	Il1r1
mmu-miR-382-3p	NM_033565	86.48	93736	Aff4
mmu-miR-30b-5p	NM_145492	86.4586	225207	Zfp521
mmu-miR-30b-5p	NM_007726	86.4246	12801	Cnr1
mmu-miR-324-5p	NM_028543	86.3707	73451	Zfp763
mmu-miR-30b-5p	NM_198169	86.3196	229004	Gmeb2
mmu-miR-30b-5p	NM_007883	86.2976	13511	Dsg2
mmu-miR-382-3p	NM_009952	86.2822	12912	Creb1
mmu-miR-382-3p	NM_133828	86.2822	12912	Creb1
mmu-miR-30b-5p	NM_018865	86.2641	22402	Ccn4
mmu-miR-30b-5p	NM_177034	86.2581	319924	Apba1
mmu-miR-382-3p	NM_176832	86.2523	68166	Spire1
mmu-miR-30b-5p	NM_183137	86.2399	78777	Tepsin
mmu-miR-30b-5p	NM_010264	86.2244	14536	Nr6a1
mmu-miR-30b-5p	NM_001159549	86.2244	14536	Nr6a1
mmu-miR-30b-5p	NM_001291768	86.217	21781	Tfdp1
mmu-miR-30b-5p	NM_009361	86.217	21781	Tfdp1
mmu-miR-30b-5p	NM_001291766	86.217	21781	Tfdp1
mmu-miR-30b-5p	NM_001277231	86.1977	12929	Crkl
mmu-miR-30b-5p	NM_008037	86.1325	14284	Fosl2
mmu-miR-30b-5p	NM_029402	86.0352	71745	Cul2
mmu-miR-30b-5p	NM_001164051	86.0097	18707	Pik3cd
mmu-miR-30b-5p	NM_001164050	86.0097	18707	Pik3cd
mmu-miR-30b-5p	NM_008840	86.0097	18707	Pik3cd
mmu-miR-30b-5p	NM_001164049	86.0097	18707	Pik3cd
mmu-miR-30b-5p	NM_001164052	86.0097	18707	Pik3cd
mmu-miR-382-5p	NM_173430	86.0036	243853	Fkrp
mmu-miR-30b-5p	NM_001145965	86.0005	244310	Dlgap2
mmu-miR-30b-5p	NM_172910	86.0005	244310	Dlgap2
mmu-miR-382-3p	NM_001039090	85.9978	20482	Skil
mmu-miR-382-3p	NM_001271772	85.9978	20482	Skil
mmu-miR-382-3p	NM_011386	85.9978	20482	Skil
mmu-miR-30b-5p	NM_023668	85.9532	83431	Ndel1
mmu-miR-30b-5p	NM_009955	85.9462	12934	Dpysl2
mmu-miR-382-3p	NM_016720	85.9397	50877	Neu3
mmu-miR-30b-5p	NM_008514	85.9091	16974	Lrp6
mmu-miR-30b-5p	NM_153799	85.9007	353190	Edc3
mmu-miR-30b-5p	NM_001190855	85.8742	56376	Pdlim5
mmu-miR-30b-5p	NM_001190854	85.8742	56376	Pdlim5
mmu-miR-30b-5p	NM_019808	85.8742	56376	Pdlim5
mmu-miR-30b-5p	NM_001190856	85.8742	56376	Pdlim5
mmu-miR-30b-5p	NM_001190852	85.8742	56376	Pdlim5
mmu-miR-30b-5p	NM_025992	85.8666	67138	Herc6
mmu-miR-30b-5p	NM_001286959	85.8556	66183	Sptssb
mmu-miR-30b-5p	NM_023799	85.8304	76055	Oga
mmu-miR-382-5p	NM_030611	85.8271	83702	Akr1c6
mmu-miR-382-3p	NM_001289725	85.8267	20492	Slbp
mmu-miR-382-3p	NM_009193	85.8267	20492	Slbp
mmu-miR-382-3p	NM_001289724	85.8267	20492	Slbp
mmu-miR-30b-5p	NM_001025438	85.8205	108058	Camk2d
mmu-miR-30b-5p	NM_138306	85.8148	104418	Dgkz
mmu-miR-30b-5p	NM_178609	85.8016	52679	E2f7
mmu-miR-30b-5p	NM_172266	85.7971	226856	Lpgat1
mmu-miR-30b-5p	NM_001205367	85.7884	235072	Septin7
mmu-miR-30b-5p	NM_030250	85.7751	52014	Nus1
mmu-miR-382-3p	NM_001303033	85.7516	68795	Ubr3
mmu-miR-382-3p	NM_130869	85.7417	18291	Nobox
mmu-miR-382-3p	NM_001294279	85.7159	622675	Zfp827
mmu-miR-30b-5p	NM_022983	85.7141	65086	Lpar3
mmu-miR-30b-5p	NM_001163026	85.6923	235567	Dnajc13
mmu-miR-30b-5p	NM_173866	85.6684	108682	Gpt2
mmu-miR-30b-5p	NM_001159486	85.6452	17207	Mcf2l
mmu-miR-30b-5p	NM_001290997	85.6411	214968	Sema6d
mmu-miR-382-3p	NM_001025305	85.6192	21419	Tfap2b
mmu-miR-30b-5p	NM_145848	85.5875	252910	Vmn1r71
mmu-miR-30b-5p	NM_001042672	85.5802	74182	Gpcpd1
mmu-miR-30b-5p	NM_001161822	85.5705	56533	Rgs17
mmu-miR-30b-5p	NM_001201414	85.563	11787	Apbb2
mmu-miR-30b-5p	NM_001201416	85.563	11787	Apbb2
mmu-miR-30b-5p	NM_009686	85.563	11787	Apbb2
mmu-miR-30b-5p	NM_001201413	85.563	11787	Apbb2
mmu-miR-30b-5p	NM_001201415	85.563	11787	Apbb2
mmu-miR-30b-5p	NM_001310626	85.563	11787	Apbb2
mmu-miR-382-3p	NM_013880	85.5618	224860	Plcl2
mmu-miR-30b-5p	NM_001160043	85.5468	73172	Exo5
mmu-miR-30b-5p	NM_028457	85.5468	73172	Exo5
mmu-miR-382-3p	NM_021462	85.5441	17347	Mknk2
mmu-miR-382-5p	NM_013815	85.4944	217578	Baz1a
mmu-miR-30b-5p	NM_022378	85.4939	64290	Foxb1
mmu-miR-30b-5p	NM_001024602	85.4918	217882	Cep170b
mmu-miR-382-3p	NM_194268	85.4902	225631	Onecut2
mmu-miR-382-3p	NM_001013786	85.4826	432731	Zscan26
mmu-miR-382-3p	NM_145134	85.4787	211949	Spsb4
mmu-miR-30b-5p	NM_183308	85.4677	330260	Pon2
mmu-miR-30b-5p	NM_199011	85.4546	110524	Dgkq
mmu-miR-30b-5p	NM_001145209	85.442	56422	Hbs1l
mmu-miR-30b-5p	NM_172518	85.4023	213499	Fbxo42
mmu-miR-30b-5p	NM_001190187	85.398	18183	Nrg3
mmu-miR-30b-5p	NM_001190188	85.398	18183	Nrg3
mmu-miR-30b-5p	NM_008734	85.398	18183	Nrg3
mmu-miR-30b-5p	NM_001042487	85.3875	228836	Dlgap4
mmu-miR-30b-5p	NM_030690	85.3737	75646	Rai14
mmu-miR-30b-5p	NM_010817	85.3465	17463	Psmd7
mmu-miR-30b-5p	NM_145358	85.3426	207565	Camkk2
mmu-miR-30b-5p	NM_001317391	85.3354	16795	Large1
mmu-miR-30b-5p	NM_133206	85.3295	170737	Znrf1
mmu-miR-30b-3p	NM_177704	85.3165	236643	Sytl5
mmu-miR-30b-3p	NM_001290728	85.3165	236643	Sytl5
mmu-miR-30b-5p	NM_133675	85.2931	66183	Sptssb
mmu-miR-30b-5p	NM_178076	85.2887	17207	Mcf2l
mmu-miR-30b-5p	NM_007805	85.28	13056	Cyb561
mmu-miR-30b-5p	NM_001038621	85.279	29809	Rabgap1l
mmu-miR-324-5p	NM_172412	85.2628	71951	Gpc2
mmu-miR-30b-5p	NM_009183	85.2332	20452	St8sia4
mmu-miR-30b-5p	NM_172513	85.2326	213056	Fam126b
mmu-miR-30b-5p	NM_001310599	85.2326	213056	Fam126b
mmu-miR-30b-5p	NM_001159637	85.2215	192185	Nadk
mmu-miR-30b-5p	NM_178777	85.2199	18072	Nhlh2
mmu-miR-30b-5p	NM_175466	85.2021	228491	Zfp770
mmu-miR-382-3p	NM_029431	85.1959	75778	Them4
mmu-miR-324-5p	NM_010791	85.1917	17285	Meox1
mmu-miR-30b-5p	NM_001081383	85.1471	231051	Kmt2c
mmu-miR-30b-5p	NM_009239	85.1431	20688	Sp4
mmu-miR-30b-5p	NM_001286346	85.1245	68519	Eml1
mmu-miR-30b-5p	NM_001043335	85.1245	68519	Eml1
mmu-miR-30b-5p	NM_001286347	85.1245	68519	Eml1
mmu-miR-30b-5p	NM_001251843	85.124	105518	A630023A22Rik
mmu-miR-30b-5p	NM_013796	85.119	27426	Nagpa
mmu-miR-30b-5p	NM_145462	85.113	219072	Haus4
mmu-miR-30b-5p	NM_027052	85.1075	69354	Slc38a4
mmu-miR-30b-5p	NM_172687	85.1006	230027	Coq3
mmu-miR-30b-5p	NM_133905	85.0634	100715	Tent2
mmu-miR-30b-5p	NM_007902	85.0601	13615	Edn2
mmu-miR-30b-5p	NM_054051	85.0577	108083	Pip4k2b
mmu-miR-30b-5p	NM_001033217	85.0465	106042	Prickle1
mmu-miR-30b-5p	NM_172554	85.0331	320150	Zdhhc17
mmu-miR-382-5p	NM_145711	85.0055	252838	Tox
mmu-miR-382-3p	NM_010104	84.9932	13614	Edn1
mmu-miR-382-3p	NM_013657	84.9621	20348	Sema3c
mmu-miR-30b-5p	NM_175519	84.9554	243043	Kctd8
mmu-miR-30b-5p	NM_001033375	84.9381	319277	Washc4
mmu-miR-30b-5p	NM_134050	84.9217	104886	Rab15
mmu-miR-382-3p	NM_026666	84.9181	170644	Ubn1
mmu-miR-30b-5p	NM_001309519	84.9077	12296	Cacnb2
mmu-miR-30b-5p	NM_207685	84.8797	15569	Elavl2
mmu-miR-30b-5p	NM_010486	84.8797	15569	Elavl2
mmu-miR-30b-5p	NM_207686	84.8797	15569	Elavl2
mmu-miR-382-3p	NM_001289895	84.8437	21961	Tns1
mmu-miR-30b-5p	NM_001170691	84.8229	244548	Elmod2
mmu-miR-30b-5p	NM_133907	84.8215	100763	Ube3c
mmu-miR-382-3p	NM_173731	84.8074	208982	Hmgcll1
mmu-miR-30b-5p	NM_001114386	84.794	83814	Nedd4l
mmu-miR-30b-5p	NM_175245	84.7642	76789	Mzt1
mmu-miR-30b-5p	NM_009684	84.7601	11783	Apaf1
mmu-miR-30b-5p	NM_001042558	84.7601	11783	Apaf1
mmu-miR-382-3p	NM_010349	84.745	14806	Grik2
mmu-miR-30b-3p	NM_001286340	84.7353	21419	Tfap2b
mmu-miR-30b-5p	NM_001003717	84.7348	237542	Osbpl8
mmu-miR-30b-5p	NM_009896	84.7303	12703	Socs1
mmu-miR-30b-5p	NM_021434	84.7052	58245	Gpr180
mmu-miR-30b-5p	NM_001038635	84.7027	67333	Stk35
mmu-miR-30b-5p	NM_007602	84.7003	12337	Capn5
mmu-miR-30b-3p	NM_007746	84.6679	26410	Map3k8
mmu-miR-382-3p	NM_009182	84.6609	20451	St8sia3
mmu-miR-382-3p	NM_001177849	84.6583	65973	Asph
mmu-miR-30b-5p	NM_153587	84.6005	73086	Rps6ka5
mmu-miR-382-3p	NM_001004143	84.5889	216825	Usp22
mmu-miR-30b-5p	NM_153776	84.5625	69195	Tmem121
mmu-miR-324-5p	NM_008709	84.5438	18109	Mycn
mmu-miR-382-3p	NM_001081963	84.5398	240185	Jcad
mmu-miR-382-3p	NM_175303	84.5248	99377	Sall4
mmu-miR-30b-3p	NM_013500	84.4692	12950	Hapln1
mmu-miR-324-5p	NM_001034893	84.4637	668620	Zfp936
mmu-miR-382-3p	NM_008274	84.4434	15432	Hoxd12
mmu-miR-30b-5p	NM_178421	84.4322	332397	Nanos1
mmu-miR-30b-5p	NM_001286729	84.426	170772	Glcci1
mmu-miR-30b-5p	NM_133236	84.426	170772	Glcci1
mmu-miR-30b-5p	NM_172920	84.421	244745	Dpy19l1
mmu-miR-382-3p	NM_001313757	84.4161	11481	Acvr2b
mmu-miR-30b-5p	NM_007588	84.4031	12311	Calcr
mmu-miR-30b-5p	NM_010511	84.363	15979	Ifngr1
mmu-miR-382-5p	NM_001310711	84.3618	56195	Ptbp2
mmu-miR-30b-5p	NM_029508	84.3477	76073	Pcgf5
mmu-miR-30b-5p	NM_029068	84.3465	74718	Snx16
mmu-miR-382-5p	NM_001290992	84.3445	329506	Ctdspl2
mmu-miR-382-5p	NM_212450	84.3445	329506	Ctdspl2
mmu-miR-382-5p	NM_001290991	84.3445	329506	Ctdspl2
mmu-miR-30b-5p	NM_175561	84.3323	270109	Pcnx2
mmu-miR-324-5p	NM_145132	84.3238	207911	Mchr1
mmu-miR-30b-5p	NM_001205043	84.309	16468	Jarid2
mmu-miR-382-3p	NM_031256	84.2981	83435	Plekha3
mmu-miR-382-3p	NM_172574	84.291	217430	Pqlc3
mmu-miR-30b-5p	NM_001164078	84.2813	21841	Tia1
mmu-miR-30b-5p	NM_001159515	84.2718	26914	Macroh2a1
mmu-miR-30b-5p	NM_012015	84.2718	26914	Macroh2a1
mmu-miR-30b-5p	NM_001159514	84.2718	26914	Macroh2a1
mmu-miR-30b-5p	NM_001159513	84.2718	26914	Macroh2a1
mmu-miR-30b-3p	NM_145227	84.2658	246728	Oas2
mmu-miR-30b-5p	NM_001316699	84.2605	70427	Mier2
mmu-miR-382-3p	NM_177852	84.2363	23856	Dido1
mmu-miR-382-3p	NM_172928	84.236	245038	Dclk3
mmu-miR-30b-5p	NM_153119	84.2113	102595	Plekho2
mmu-miR-30b-5p	NM_008642	84.2094	17777	Mttp
mmu-miR-30b-5p	NM_001037759	84.19	170755	Sgk3
mmu-miR-30b-5p	NM_172509	84.1879	212919	Kctd7
mmu-miR-30b-5p	NM_001290717	84.1761	27359	Sytl4
mmu-miR-30b-5p	NM_001081173	84.1665	210297	Lrch2
mmu-miR-30b-5p	NM_001291016	84.1496	12125	Bcl2l11
mmu-miR-30b-5p	NM_001284410	84.1496	12125	Bcl2l11
mmu-miR-30b-3p	NM_198292	84.1312	21763	Tex2
mmu-miR-30b-5p	NM_001313969	84.0955	22353	Vip
mmu-miR-30b-5p	NM_011702	84.0955	22353	Vip
mmu-miR-30b-5p	NM_018797	84.0795	54712	Plxnc1
mmu-miR-30b-5p	NM_001001327	84.0712	69568	Vkorc1l1
mmu-miR-382-3p	NM_138741	84.0695	20324	Cavin2
mmu-miR-30b-5p	NM_033144	84.0679	20362	Septin8
mmu-miR-30b-5p	NM_015736	84.0511	14425	Galnt3
mmu-miR-30b-5p	NM_145962	84.0479	211347	Pank3
mmu-miR-30b-5p	NM_030887	84.0344	81703	Jdp2
mmu-miR-30b-5p	NM_010050	83.905	13371	Dio2
mmu-miR-30b-5p	NM_001177968	83.8939	225010	Lclat1
mmu-miR-30b-5p	NM_001177967	83.8939	225010	Lclat1
mmu-miR-30b-5p	NM_001310536	83.891	76089	Rapgef2
mmu-miR-30b-3p	NM_026192	83.8653	67488	Calcoco1
mmu-miR-382-3p	NM_054051	83.8597	108083	Pip4k2b
mmu-miR-30b-5p	NM_001198587	83.8275	18191	Nrxn3
mmu-miR-324-5p	NM_054049	83.8257	107587	Osr2
mmu-miR-30b-5p	NM_001310544	83.8028	74480	Samd4
mmu-miR-30b-5p	NM_028966	83.8028	74480	Samd4
mmu-miR-30b-5p	NM_001163433	83.8028	74480	Samd4
mmu-miR-382-3p	NM_001039560	83.7889	654821	Gcnt7
mmu-miR-30b-5p	NM_178620	83.7505	69900	Mfsd11
mmu-miR-382-3p	NM_001290676	83.7269	67579	Cpeb4
mmu-miR-30b-3p	NM_173437	83.7256	215690	Nav1
mmu-miR-382-3p	NM_023852	83.7175	67295	Rab3c
mmu-miR-30b-3p	NM_138666	83.7146	192167	Nlgn1
mmu-miR-30b-3p	NM_001163387	83.7146	192167	Nlgn1
mmu-miR-382-5p	NM_001083901	83.6653	66631	Mfsd14b
mmu-miR-382-5p	NM_133680	83.6653	66631	Mfsd14b
mmu-miR-30b-5p	NM_027384	83.6508	52463	Tet1
mmu-miR-382-3p	NM_001167936	83.6273	230590	Zyg11a
mmu-miR-30b-5p	NM_172584	83.5784	217837	Itpk1
mmu-miR-30b-5p	NM_010897	83.5772	18015	Nf1
mmu-miR-30b-5p	NM_001190466	83.5508	59036	Dact1
mmu-miR-30b-5p	NM_021532	83.5508	59036	Dact1
mmu-miR-30b-5p	NM_011701	83.5447	22352	Vim
mmu-miR-30b-5p	NM_001081150	83.529	244421	Lonrf1
mmu-miR-30b-5p	NM_029701	83.5243	76687	Spcs3
mmu-miR-30b-5p	NM_145467	83.5007	223272	Itgbl1
mmu-miR-382-3p	NM_011769	83.4845	22776	Zim1
mmu-miR-382-3p	NM_175500	83.4711	103978	Gpc5
mmu-miR-30b-5p	NM_001199105	83.4605	60599	Trp53inp1
mmu-miR-382-3p	NM_001190374	83.4367	269959	Adamtsl3
mmu-miR-382-3p	NM_026917	83.4262	69035	Zdhhc3
mmu-miR-382-3p	NM_009183	83.418	20452	St8sia4
mmu-miR-30b-3p	NM_001290472	83.4168	193670	Rnf185
mmu-miR-30b-3p	NM_145355	83.4168	193670	Rnf185
mmu-miR-30b-3p	NM_001290473	83.4168	193670	Rnf185
mmu-miR-382-3p	NM_172856	83.4103	241447	Cers6
mmu-miR-30b-3p	NM_009946	83.3895	12890	Cplx2
mmu-miR-382-3p	NM_001001980	83.3877	77569	Limch1
mmu-miR-382-3p	NM_001256122	83.3877	77569	Limch1
mmu-miR-30b-5p	NM_153161	83.3842	231807	Trappc14
mmu-miR-30b-5p	NM_025451	83.3545	66259	Camk2n1
mmu-miR-30b-5p	NM_001271386	83.29	79221	Hdac9
mmu-miR-30b-5p	NM_027626	83.2639	234353	Psd3
mmu-miR-382-5p	NM_001048143	83.2614	270096	Mon1b
mmu-miR-382-5p	NM_173015	83.2614	270096	Mon1b
mmu-miR-30b-3p	NM_001162537	83.2437	212448	9330159F19Rik
mmu-miR-30b-5p	NM_177857	83.2408	329727	Dennd2c
mmu-miR-30b-3p	NM_172146	83.2051	231327	Ppat
mmu-miR-30b-5p	NM_153546	83.2002	218121	Mboat1
mmu-miR-30b-5p	NM_173382	83.1927	212127	Proser1
mmu-miR-324-5p	NM_001291434	83.1727	18752	Prkcg
mmu-miR-324-5p	NM_011102	83.1727	18752	Prkcg
mmu-miR-30b-5p	NM_001077499	83.1634	20273	Scn8a
mmu-miR-382-3p	NM_001161424	83.16	16151	Ikbkg
mmu-miR-382-3p	NM_001136067	83.16	16151	Ikbkg
mmu-miR-382-3p	NM_178590	83.16	16151	Ikbkg
mmu-miR-382-3p	NM_010547	83.16	16151	Ikbkg
mmu-miR-382-3p	NM_001161421	83.16	16151	Ikbkg
mmu-miR-382-3p	NM_001161423	83.16	16151	Ikbkg
mmu-miR-382-3p	NM_001161422	83.16	16151	Ikbkg
mmu-miR-382-3p	NM_001313973	83.1338	19084	Prkar1a
mmu-miR-382-3p	NM_001313974	83.1338	19084	Prkar1a
mmu-miR-382-3p	NM_021880	83.1338	19084	Prkar1a
mmu-miR-382-3p	NM_001313975	83.1338	19084	Prkar1a
mmu-miR-382-3p	NM_001313976	83.1338	19084	Prkar1a
mmu-miR-30b-5p	NM_172992	83.1263	68770	Phtf2
mmu-miR-30b-5p	NM_008448	83.1123	16573	Kif5b
mmu-miR-30b-5p	NM_008781	83.0966	18505	Pax3
mmu-miR-324-5p	NM_001242388	83.0817	208111	Zfp976
mmu-miR-30b-5p	NM_001143776	83.0806	71721	Fam13c
mmu-miR-30b-5p	NM_007555	83.0673	12160	Bmp5
mmu-miR-30b-5p	NM_001081477	83.0171	382236	Brwd3
mmu-miR-30b-5p	NM_001289684	83.015	382207	Jade3
mmu-miR-30b-5p	NM_001317174	82.9791	236511	Ago1
mmu-miR-30b-3p	NM_001168318	82.9782	71145	Scara5
mmu-miR-30b-5p	NM_013902	82.9763	30795	Fkbp3
mmu-miR-30b-5p	NM_001077712	82.9746	20843	Stag2
mmu-miR-30b-5p	NM_021465	82.9746	20843	Stag2
mmu-miR-30b-5p	NM_001290713	82.9746	20843	Stag2
mmu-miR-30b-5p	NM_054040	82.9595	68842	Tulp4
mmu-miR-30b-5p	NM_001103181	82.9595	68842	Tulp4
mmu-miR-30b-5p	NM_001038698	82.9526	15572	Elavl4
mmu-miR-30b-5p	NM_133488	82.9498	80883	Ntng1
mmu-miR-30b-5p	NM_001163350	82.9498	80883	Ntng1
mmu-miR-30b-5p	NM_001163349	82.9498	80883	Ntng1
mmu-miR-30b-5p	NM_030699	82.9498	80883	Ntng1
mmu-miR-382-3p	NM_175191	82.8761	73010	Gpr22
mmu-miR-382-3p	NM_145490	82.8671	224893	Zfp959
mmu-miR-382-3p	NM_198033	82.8393	269254	Setx
mmu-miR-382-3p	NM_019927	82.8224	23806	Arih1
mmu-miR-324-5p	NM_023764	82.8124	54473	Tollip
mmu-miR-30b-5p	NM_001306126	82.8015	16923	Sh2b3
mmu-miR-30b-5p	NM_026887	82.7851	108012	Ap1s2
mmu-miR-30b-5p	NM_001290425	82.7586	77593	Usp45
mmu-miR-30b-5p	NM_001039648	82.7535	639910	Gm20767
mmu-miR-30b-3p	NM_181649	82.7483	53951	Gpatch11
mmu-miR-30b-5p	NM_001039485	82.7387	667742	Piezo2
mmu-miR-30b-5p	NM_001168281	82.7258	97064	Wwtr1
mmu-miR-30b-5p	NM_001113283	82.7232	235493	Fam214a
mmu-miR-30b-3p	NM_001164499	82.7066	214627	Tent4b
mmu-miR-30b-3p	NM_001164497	82.7066	214627	Tent4b
mmu-miR-30b-3p	NM_001164498	82.7066	214627	Tent4b
mmu-miR-324-5p	NM_010897	82.7066	18015	Nf1
mmu-miR-382-3p	NM_001302396	82.699	54397	Ppt2
mmu-miR-382-3p	NM_001302395	82.699	54397	Ppt2
mmu-miR-382-3p	NM_001302393	82.699	54397	Ppt2
mmu-miR-382-3p	NM_001302394	82.699	54397	Ppt2
mmu-miR-382-3p	NM_019441	82.699	54397	Ppt2
mmu-miR-382-5p	NM_011790	82.6804	23807	Arih2
mmu-miR-382-3p	NM_001167883	82.6445	99696	Ankrd50
mmu-miR-30b-5p	NM_026082	82.5727	67299	Dock7
mmu-miR-30b-5p	NM_001290636	82.5727	67299	Dock7
mmu-miR-30b-5p	NM_001162903	82.5708	72123	Ccdc71l
mmu-miR-30b-5p	NM_025815	82.5537	66871	Cpne8
mmu-miR-324-5p	NM_173733	82.5073	211389	Suox
mmu-miR-382-3p	NM_011663	82.4967	22183	Zrsr1
mmu-miR-30b-5p	NM_013915	82.4707	30928	Zbtb18
mmu-miR-382-3p	NM_030598	82.4686	53901	Rcan2
mmu-miR-382-3p	NM_001286654	82.4686	53901	Rcan2
mmu-miR-382-3p	NM_001286653	82.4686	53901	Rcan2
mmu-miR-30b-5p	NM_001167860	82.4595	330319	Wipf3
mmu-miR-30b-5p	NM_029881	82.4563	77220	Tmem200a
mmu-miR-30b-5p	NM_019763	82.4398	56381	Spen
mmu-miR-324-5p	NM_011609	82.4317	21937	Tnfrsf1a
mmu-miR-30b-5p	NM_144902	82.4238	229782	Slc35a3
mmu-miR-382-5p	NM_001111304	82.4058	71310	Tbc1d9
mmu-miR-382-5p	NM_027758	82.4058	71310	Tbc1d9
mmu-miR-382-3p	NM_001164797	82.3894	244698	Hephl1
mmu-miR-30b-3p	NM_009597	82.3887	11419	Asic1
mmu-miR-30b-3p	NM_001289791	82.381	11419	Asic1
mmu-miR-30b-5p	NM_013674	82.3694	16364	Irf4
mmu-miR-30b-5p	NM_028007	82.3573	71927	Itfg1
mmu-miR-30b-3p	NM_001290830	82.3442	27223	Trp53bp1
mmu-miR-382-5p	NM_001163473	82.3349	69066	1810010H24Rik
mmu-miR-382-5p	NM_001029842	82.3313	104681	Slc16a6
mmu-miR-30b-5p	NM_001082962	82.3106	20646	Snrpn
mmu-miR-30b-5p	NM_013670	82.3106	20646	Snrpn
mmu-miR-30b-5p	NM_001082961	82.3106	20646	Snrpn
mmu-miR-30b-3p	NM_009334	82.2949	21419	Tfap2b
mmu-miR-30b-3p	NM_001025305	82.2949	21419	Tfap2b
mmu-miR-382-5p	NM_001286662	82.2933	18607	Pdpk1
mmu-miR-382-5p	NM_011062	82.2933	18607	Pdpk1
mmu-miR-382-3p	NM_001286602	82.2851	76499	Clasp2
mmu-miR-382-3p	NM_001286601	82.2851	76499	Clasp2
mmu-miR-382-3p	NM_001114347	82.2851	76499	Clasp2
mmu-miR-382-3p	NM_001286600	82.2851	76499	Clasp2
mmu-miR-382-3p	NM_029633	82.2851	76499	Clasp2
mmu-miR-30b-3p	NM_011595	82.2622	21859	Timp3
mmu-miR-30b-5p	NM_010756	82.2592	17134	Mafg
mmu-miR-382-3p	NM_001286127	82.2402	18028	Nfib
mmu-miR-30b-5p	NM_001163471	82.2377	226098	Hectd2
mmu-miR-30b-5p	NM_011561	82.2303	21665	Tdg
mmu-miR-30b-3p	NM_203490	82.2197	211578	Mrgprd
mmu-miR-423-3p	NM_001005421	82.2193	270152	Jaml
mmu-miR-382-3p	NM_013918	82.1861	30940	Usp25
mmu-miR-30b-5p	NM_013814	82.1784	14423	Galnt1
mmu-miR-30b-5p	NM_013460	82.1551	11550	Adra1d
mmu-miR-30b-5p	NM_010108	82.1499	13638	Efna3
mmu-miR-30b-5p	NM_001145977	82.139	239857	Cadm2
mmu-miR-30b-5p	NM_178721	82.139	239857	Cadm2
mmu-miR-30b-3p	NM_011798	82.098	23832	Xcr1
mmu-miR-30b-5p	NM_001001806	82.0935	12193	Zfp36l2
mmu-miR-30b-5p	NM_001101463	82.0816	231885	Gm4871
mmu-miR-423-3p	NM_027881	82.0502	71720	Osbpl3
mmu-miR-423-3p	NM_001163645	82.0502	71720	Osbpl3
mmu-miR-382-3p	NM_172117	82.0461	12497	Entpd6
mmu-miR-324-5p	NM_001008427	82.0326	434179	Zfp975
mmu-miR-30b-5p	NM_001291158	82.0212	228880	Zmynd8
mmu-miR-382-3p	NM_054078	82.0043	116848	Baz2a
mmu-miR-30b-5p	NM_001025439	81.9933	108058	Camk2d
mmu-miR-30b-5p	NM_001293663	81.9933	108058	Camk2d
mmu-miR-30b-5p	NM_001293664	81.9933	108058	Camk2d
mmu-miR-30b-5p	NM_023813	81.9933	108058	Camk2d
mmu-miR-30b-5p	NM_001190800	81.9775	234733	Ddx19b
mmu-miR-30b-5p	NM_175303	81.9581	99377	Sall4
mmu-miR-382-3p	NM_153422	81.926	242202	Pde5a
mmu-miR-30b-5p	NM_134255	81.8694	68801	Elovl5
mmu-miR-30b-5p	NM_001285867	81.8662	97130	C77080
mmu-miR-324-5p	NM_001252387	81.8573	268354	Tafa2
mmu-miR-30b-5p	NM_001243072	81.8568	20346	Sema3a
mmu-miR-382-5p	NM_007861	81.8323	13382	Dld
mmu-miR-30b-5p	NM_029771	81.7886	76854	Gper1
mmu-miR-382-3p	NM_001290729	81.7875	270627	Taf1
mmu-miR-30b-5p	NM_175434	81.7788	210027	Slc35f3
mmu-miR-30b-5p	NM_001008419	81.7682	213043	Aox2
mmu-miR-382-3p	NM_009119	81.7566	20220	Sap18
mmu-miR-30b-5p	NM_001081557	81.7525	100072	Camta1
mmu-miR-30b-3p	NM_028943	81.7299	74442	Sgms2
mmu-miR-382-3p	NM_028538	81.7255	73430	Zfp974
mmu-miR-30b-5p	NM_001085507	81.7231	241311	Zbtb34
mmu-miR-382-3p	NM_028900	81.7004	74375	Gcc1
mmu-miR-324-5p	NM_001164290	81.664	67116	Cuedc2
mmu-miR-324-5p	NM_011192	81.6538	19192	Psme3
mmu-miR-30b-5p	NM_153138	81.6297	215280	Wipf1
mmu-miR-30b-5p	NM_001289723	81.6297	215280	Wipf1
mmu-miR-30b-5p	NM_022886	81.6221	64929	Scel
mmu-miR-324-5p	NM_133358	81.605	170938	Zfp617
mmu-miR-30b-5p	NM_009011	81.5865	19359	Rad23b
mmu-miR-382-3p	NM_033652	81.5825	110648	Lmx1a
mmu-miR-30b-5p	NM_139272	81.5497	108148	Galnt2
mmu-miR-30b-5p	NM_019409	81.5061	18377	Omg
mmu-miR-30b-3p	NM_145824	81.4914	74334	Ranbp10
mmu-miR-382-3p	NM_008058	81.4881	14370	Fzd8
mmu-miR-382-3p	NM_008528	81.4661	17060	Blnk
mmu-miR-30b-5p	NM_001145954	81.4369	210126	Lpp
mmu-miR-30b-5p	NM_178665	81.4369	210126	Lpp
mmu-miR-324-5p	NM_001081211	81.4348	19204	Ptafr
mmu-miR-382-3p	NM_144905	81.4199	230279	Tmem268
mmu-miR-382-3p	NM_001315503	81.4186	11516	Adcyap1
mmu-miR-30b-5p	NM_177356	81.3828	239739	Lamp3
mmu-miR-30b-5p	NM_008652	81.3737	17865	Mybl2
mmu-miR-30b-5p	NM_175279	81.3505	78748	Rassf10
mmu-miR-30b-3p	NM_001290523	81.3498	76763	Mospd2
mmu-miR-30b-5p	NM_028534	81.3479	98366	Smap1
mmu-miR-30b-5p	NM_080448	81.3107	259302	Srgap3
mmu-miR-30b-5p	NM_001111121	81.3008	76551	Ccdc6
mmu-miR-30b-5p	NM_026666	81.2993	170644	Ubn1
mmu-miR-382-5p	NM_011197	81.2925	19221	Ptgfrn
mmu-miR-382-3p	NM_173014	81.2752	270084	Lpcat2
mmu-miR-30b-3p	NM_007737	81.2608	12832	Col5a2
mmu-miR-382-3p	NM_011428	81.2602	20614	Snap25
mmu-miR-30b-5p	NM_001146292	81.2572	108013	Celf4
mmu-miR-30b-5p	NM_009472	81.2547	22253	Unc5c
mmu-miR-30b-5p	NM_009723	81.2418	11941	Atp2b2
mmu-miR-30b-5p	NM_001159407	81.2172	108105	B3gnt5
mmu-miR-382-5p	NM_028333	81.1403	72713	Angptl1
mmu-miR-382-3p	NM_001034859	81.1223	225594	Gm4841
mmu-miR-382-3p	NM_001310470	81.1201	67923	Eloc
mmu-miR-30b-5p	NM_026217	81.0454	67526	Atg12
mmu-miR-30b-5p	NM_027664	81.0403	108653	Rimklb
mmu-miR-30b-5p	NM_026576	80.9824	68145	Etaa1
mmu-miR-30b-5p	NM_027994	80.9753	71902	Cand1
mmu-miR-382-5p	NM_010124	80.9546	13688	Eif4ebp2
mmu-miR-30b-5p	NM_008871	80.9441	18787	Serpine1
mmu-miR-30b-5p	NM_023850	80.8934	76969	Chst1
mmu-miR-30b-5p	NM_011699	80.8663	22343	Lin7c
mmu-miR-30b-5p	NM_001161775	80.8655	17880	Myh11
mmu-miR-382-3p	NM_027884	80.8047	21961	Tns1
mmu-miR-382-5p	NM_011543	80.7989	21402	Skp1
mmu-miR-30b-5p	NM_028096	80.7973	72097	Cracdl
mmu-miR-30b-5p	NM_178780	80.7957	320360	Ric3
mmu-miR-30b-5p	NM_172710	80.7768	231238	Sel1l3
mmu-miR-30b-5p	NM_001161457	80.7527	12400	Cbfb
mmu-miR-30b-5p	NM_022309	80.7527	12400	Cbfb
mmu-miR-30b-5p	NM_001161456	80.7527	12400	Cbfb
mmu-miR-30b-3p	NM_030742	80.7517	81017	Vmn1r63
mmu-miR-30b-5p	NM_001286182	80.751	16948	Lox
mmu-miR-30b-5p	NM_010728	80.751	16948	Lox
mmu-miR-30b-5p	NM_001033408	80.7306	329207	Rbm44
mmu-miR-30b-5p	NM_011931	80.7286	26374	Cop1
mmu-miR-30b-5p	NM_203396	80.7243	403088	Tcaf3
mmu-miR-30b-5p	NM_027135	80.7167	69608	Sec24d
mmu-miR-30b-3p	NM_080845	80.7147	14317	Ftcd
mmu-miR-30b-5p	NM_001001182	80.6973	407823	Baz2b
mmu-miR-30b-5p	NM_011299	80.6937	20112	Rps6ka2
mmu-miR-382-3p	NM_001289603	80.6715	21422	Tfcp2
mmu-miR-382-3p	NM_145711	80.6641	252838	Tox
mmu-miR-382-5p	NM_001290652	80.6321	107815	Scml2
mmu-miR-382-5p	NM_001290651	80.6321	107815	Scml2
mmu-miR-30b-5p	NM_133758	80.6231	74996	Usp47
mmu-miR-30b-5p	NM_177249	80.6231	74996	Usp47
mmu-miR-382-3p	NM_001170395	80.6128	93671	Cd163
mmu-miR-30b-5p	NM_009231	80.5954	20662	Sos1
mmu-miR-30b-5p	NM_016853	80.5935	20840	Stac
mmu-miR-30b-5p	NM_001253768	80.5888	99167	Ssx2ip
mmu-miR-382-3p	NM_001166028	80.5759	237890	Slfn14
mmu-miR-382-3p	NM_001177545	80.435	667666	Zfp600
mmu-miR-382-3p	NM_001177546	80.435	667666	Zfp600
mmu-miR-30b-5p	NM_177872	80.3876	330119	Adamts3
mmu-miR-382-3p	NM_001159647	80.3665	12805	Cntn1
mmu-miR-382-3p	NM_001159648	80.3665	12805	Cntn1
mmu-miR-382-3p	NM_007727	80.3665	12805	Cntn1
mmu-miR-30b-5p	NM_172663	80.3467	227867	Epc2
mmu-miR-382-5p	NM_001081221	80.3248	319955	Ercc6
mmu-miR-30b-5p	NM_172601	80.3235	76338	Rab2b
mmu-miR-382-3p	NM_001103158	80.295	100041379	Zfp980
mmu-miR-30b-3p	NM_001287172	80.2555	11647	Alpl
mmu-miR-30b-3p	NM_007431	80.2555	11647	Alpl
mmu-miR-382-3p	NM_010402	80.2528	15111	Hand2
mmu-miR-382-3p	NM_001164186	80.1742	54422	Barhl1
mmu-miR-30b-5p	NM_001145937	80.1667	23965	Tenm3
mmu-miR-30b-5p	NM_011857	80.1667	23965	Tenm3
mmu-miR-30b-5p	NM_177388	80.1561	338365	Slc41a2
mmu-miR-30b-5p	NM_001253805	80.1483	22631	Ywhaz
mmu-miR-382-3p	NM_028053	80.1425	52076	Tmem38b
mmu-miR-30b-5p	NM_011774	80.115	22785	Slc30a4
mmu-miR-30b-5p	NM_138315	80.111	171580	Mical1
mmu-miR-30b-5p	NM_001164433	80.111	171580	Mical1
mmu-miR-30b-5p	NM_016808	80.1098	53376	Usp2
mmu-miR-30b-5p	NM_001159640	80.1093	75812	Tasp1
mmu-miR-30b-5p	NM_001159641	80.1093	75812	Tasp1
mmu-miR-30b-5p	NM_175225	80.1093	75812	Tasp1
mmu-miR-382-3p	NM_001101431	80.1047	70291	Mkrn2os
mmu-miR-30b-5p	NM_019746	80.0855	56330	Pdcd5
mmu-miR-30b-5p	NM_207681	80.0597	12125	Bcl2l11
mmu-miR-30b-5p	NM_029057	80.0522	74694	Tbc1d30
mmu-miR-30b-3p	NM_207654	80.048	13640	Efna5
mmu-miR-30b-3p	NM_010109	80.048	13640	Efna5
mmu-miR-30b-5p	NM_001289686	79.9856	71704	Arhgef3
mmu-miR-382-3p	NM_175392	79.9536	108958	Miga2
mmu-miR-30b-3p	NM_145506	79.9304	226352	Epb41l5
mmu-miR-30b-5p	NM_027349	79.9095	67039	Rbm25
mmu-miR-30b-5p	NM_001205341	79.891	327814	Ppfia2
mmu-miR-30b-5p	NM_001098171	79.8713	18526	Pcdh10
mmu-miR-382-3p	NM_001081220	79.8577	217143	Gpr179
mmu-miR-30b-5p	NM_001037725	79.8572	72750	Fam117b
mmu-miR-30b-5p	NM_001008785	79.8475	243574	Kbtbd8
mmu-miR-30b-5p	NM_001102670	79.8475	243574	Kbtbd8
mmu-miR-30b-5p	NM_001164222	79.8433	68018	Cert1
mmu-miR-30b-5p	NM_023420	79.8433	68018	Cert1
mmu-miR-30b-3p	NM_133744	79.8412	72454	Ccdc71
mmu-miR-30b-5p	NM_198642	79.8346	271221	Rubcnl
mmu-miR-30b-5p	NM_008173	79.793	14815	Nr3c1
mmu-miR-382-3p	NM_028768	79.7841	74125	Armc8
mmu-miR-382-3p	NM_001162921	79.7808	244871	Zc3h12c
mmu-miR-30b-5p	NM_001102563	79.78	69017	Prrt2
mmu-miR-30b-5p	NM_009124	79.779	20238	Atxn1
mmu-miR-30b-5p	NM_001199305	79.779	20238	Atxn1
mmu-miR-30b-5p	NM_021361	79.7603	664883	Nova1
mmu-miR-30b-5p	NM_176972	79.7008	319651	Usp37
mmu-miR-382-3p	NM_008916	79.6982	19062	Inpp5k
mmu-miR-30b-5p	NM_001302803	79.6826	17248	Mdm4
mmu-miR-30b-5p	NM_001302804	79.6826	17248	Mdm4
mmu-miR-30b-5p	NM_001302802	79.6826	17248	Mdm4
mmu-miR-30b-5p	NM_008575	79.6826	17248	Mdm4
mmu-miR-30b-5p	NM_172516	79.6789	213452	Dstyk
mmu-miR-30b-5p	NM_007458	79.6623	11771	Ap2a1
mmu-miR-30b-5p	NM_001077264	79.6623	11771	Ap2a1
mmu-miR-382-3p	NM_001033279	79.6529	224647	Ilrun
mmu-miR-30b-5p	NM_028296	79.6492	72605	Car10
mmu-miR-382-5p	NM_001126323	79.6387	670550	Gm11565
mmu-miR-324-5p	NM_133990	79.6343	16164	Il13ra1
mmu-miR-30b-5p	NM_033174	79.6272	84704	Snurf
mmu-miR-382-3p	NM_001037847	79.5947	72068	Cnot2
mmu-miR-382-3p	NM_028082	79.5947	72068	Cnot2
mmu-miR-382-3p	NM_001037846	79.5947	72068	Cnot2
mmu-miR-30b-3p	NM_177093	79.5901	320184	Lrrc58
mmu-miR-30b-5p	NM_008216	79.5682	15117	Has2
mmu-miR-30b-5p	NM_007404	79.551	11502	Adam9
mmu-miR-30b-3p	NM_008552	79.5497	17171	Mas1
mmu-miR-30b-5p	NM_001033498	79.5277	546134	Gramd2
mmu-miR-382-3p	NM_178258	79.527	237310	Il22ra2
mmu-miR-382-3p	NM_001085507	79.5152	241311	Zbtb34
mmu-miR-30b-5p	NM_021305	79.479	57743	Sec61a2
mmu-miR-30b-5p	NM_183141	79.4724	207393	Elfn2
mmu-miR-30b-5p	NM_194262	79.4495	94246	Arid4b
mmu-miR-30b-5p	NM_177366	79.4484	269604	Gpr157
mmu-miR-30b-5p	NM_011031	79.4432	18452	P4ha2
mmu-miR-30b-5p	NM_001136076	79.4432	18452	P4ha2
mmu-miR-30b-5p	NM_178728	79.426	242864	Napepld
mmu-miR-382-3p	NM_175187	79.4072	72745	Tmem161b
mmu-miR-382-3p	NM_001111291	79.3864	53872	Caprin1
mmu-miR-382-3p	NM_001111292	79.3864	53872	Caprin1
mmu-miR-30b-5p	NM_001029856	79.3861	237877	Atad5
mmu-miR-382-5p	NM_001145209	79.366	56422	Hbs1l
mmu-miR-30b-5p	NM_026528	79.3493	68045	Rtraf
mmu-miR-382-3p	NM_001025559	79.3452	20679	Sox6
mmu-miR-30b-5p	NM_001177943	79.2752	13607	Eda
mmu-miR-30b-3p	NM_008238	79.2592	15218	Foxn1
mmu-miR-30b-3p	NM_001277290	79.2592	15218	Foxn1
mmu-miR-30b-3p	NM_177359	79.2335	240064	Zfp799
mmu-miR-324-5p	NM_001081123	79.2298	75404	Arhgap36
mmu-miR-324-5p	NM_001033228	79.2119	109700	Itga1
mmu-miR-324-5p	NM_001290468	79.2018	50786	Hs6st2
mmu-miR-324-5p	NM_001290467	79.2018	50786	Hs6st2
mmu-miR-324-5p	NM_001077202	79.2018	50786	Hs6st2
mmu-miR-324-5p	NM_015819	79.2018	50786	Hs6st2
mmu-miR-382-5p	NM_028148	79.1945	72193	Scaf11
mmu-miR-30b-5p	NM_053163	79.1636	94066	Mrpl36
mmu-miR-382-3p	NM_009574	79.1394	22772	Zic2
mmu-miR-30b-5p	NM_021296	79.1033	17714	Grpel2
mmu-miR-30b-5p	NM_023126	79.0922	17274	Rab8a
mmu-miR-30b-5p	NM_025912	79.0861	67017	Fam210b
mmu-miR-382-5p	NM_001034868	79.0736	243978	Mrgprx2
mmu-miR-30b-5p	NM_026562	78.9895	68107	Cntd1
mmu-miR-382-3p	NM_001163572	78.9834	621976	Tmem170b
mmu-miR-423-3p	NM_172413	78.9713	72065	Rap2c
mmu-miR-382-3p	NM_008403	78.9603	16413	Itgb1bp1
mmu-miR-30b-5p	NM_027008	78.9561	69259	Kctd5
mmu-miR-30b-5p	NM_001252333	78.9551	20362	Septin8
mmu-miR-30b-5p	NM_001252332	78.9551	20362	Septin8
mmu-miR-382-5p	NM_028259	78.9498	72508	Rps6kb1
mmu-miR-30b-5p	NM_007924	78.9445	13716	Ell
mmu-miR-30b-3p	NM_008251	78.9102	15312	Hmgn1
mmu-miR-382-3p	NM_001310608	78.908	54216	Pcdh7
mmu-miR-324-5p	NM_027184	78.8977	69718	Ipmk
mmu-miR-382-3p	NM_001199270	78.875	353204	Aldoart1
mmu-miR-30b-5p	NM_177767	78.8131	270086	Ogfod1
mmu-miR-30b-5p	NM_001093757	78.8131	270086	Ogfod1
mmu-miR-30b-5p	NM_001310452	78.8037	26419	Mapk8
mmu-miR-30b-5p	NM_028420	78.801	73047	Camk2n2
mmu-miR-382-3p	NM_009442	78.7882	22130	Ttf1
mmu-miR-382-3p	NM_001305386	78.7697	56703	Pigo
mmu-miR-382-3p	NM_001305387	78.7697	56703	Pigo
mmu-miR-382-3p	NM_020035	78.7697	56703	Pigo
mmu-miR-30b-3p	NM_001004142	78.7673	195046	Nlrp1a
mmu-miR-30b-5p	NM_001271962	78.7505	14049	Eya2
mmu-miR-30b-5p	NM_007986	78.7354	14089	Fap
mmu-miR-382-3p	NM_001001182	78.7208	407823	Baz2b
mmu-miR-382-3p	NM_001039546	78.7158	17920	Myo6
mmu-miR-382-3p	NM_001038624	78.6748	320360	Ric3
mmu-miR-382-3p	NM_001311161	78.6748	320360	Ric3
mmu-miR-382-3p	NM_025682	78.6101	66645	Pspc1
mmu-miR-30b-5p	NM_001164739	78.6055	70864	Fam47c
mmu-miR-30b-5p	NM_001313762	78.5943	214444	Cdk5rap2
mmu-miR-30b-5p	NM_145990	78.5943	214444	Cdk5rap2
mmu-miR-382-3p	NM_177595	78.5897	210719	Mkx
mmu-miR-30b-3p	NM_173374	78.5408	110809	Srsf1
mmu-miR-30b-3p	NM_027748	78.5385	209361	Taf3
mmu-miR-30b-5p	NM_010954	78.5111	17968	Ncam2
mmu-miR-382-5p	NM_080853	78.4875	140919	Slc17a6
mmu-miR-30b-3p	NM_001290524	78.4809	76763	Mospd2
mmu-miR-30b-5p	NM_001013761	78.4776	239789	Gmnc
mmu-miR-30b-5p	NM_175388	78.4625	108937	Rnf169
mmu-miR-382-5p	NM_028546	78.4472	73467	1700066M21Rik
mmu-miR-382-5p	NM_001077266	78.4361	11991	Hnrnpd
mmu-miR-382-5p	NM_001077265	78.4361	11991	Hnrnpd
mmu-miR-382-5p	NM_007516	78.4361	11991	Hnrnpd
mmu-miR-382-5p	NM_001077267	78.4361	11991	Hnrnpd
mmu-miR-324-5p	NM_010795	78.4305	17309	Mgat3
mmu-miR-30b-5p	NM_172563	78.428	217082	Hlf
mmu-miR-382-5p	NM_199025	78.3617	320633	Zbtb26
mmu-miR-382-3p	NM_133887	78.3599	100226	Stx12
mmu-miR-30b-5p	NM_008135	78.2952	14664	Slc6a9
mmu-miR-30b-5p	NM_013529	78.2794	14584	Gfpt2
mmu-miR-30b-5p	NM_001163006	78.2615	433771	Micos10
mmu-miR-30b-5p	NM_177680	78.214	231386	Ythdc1
mmu-miR-382-3p	NM_001205037	78.2041	432591	Gm11544
mmu-miR-30b-5p	NM_181595	78.1907	243725	Ppp1r9a
mmu-miR-30b-5p	NM_026437	78.1723	67894	Dennd10
mmu-miR-30b-5p	NM_001167829	78.1723	67894	Dennd10
mmu-miR-30b-5p	NM_001038015	78.156	67980	Gnpda2
mmu-miR-382-3p	NM_001081290	78.1394	226562	Prrc2c
mmu-miR-30b-3p	NM_001013391	78.0844	432508	Cpsf6
mmu-miR-382-3p	NM_010288	78.083	14609	Gja1
mmu-miR-30b-5p	NM_001163475	78.0584	69228	Zfp746
mmu-miR-382-3p	NM_009201	78.0376	20514	Slc1a5
mmu-miR-382-5p	NM_009306	78.0162	20979	Syt1
mmu-miR-382-5p	NM_001252342	78.0162	20979	Syt1
mmu-miR-30b-3p	NM_130449	78.0084	140792	Colec12
mmu-miR-30b-5p	NM_009963	77.9831	12953	Cry2
mmu-miR-30b-5p	NM_207205	77.9698	78908	Igsf3
mmu-miR-382-3p	NM_001253769	77.9687	99167	Ssx2ip
mmu-miR-382-3p	NM_001253768	77.9687	99167	Ssx2ip
mmu-miR-382-3p	NM_001253770	77.9687	99167	Ssx2ip
mmu-miR-382-3p	NM_138744	77.9687	99167	Ssx2ip
mmu-miR-30b-5p	NM_030138	77.9496	78618	Acap2
mmu-miR-30b-5p	NM_181732	77.9483	108909	Aida
mmu-miR-382-3p	NM_153535	77.9449	212326	Fam149a
mmu-miR-30b-3p	NM_001159525	77.9136	19298	Pex19
mmu-miR-382-3p	NM_178696	77.9102	229517	Slc25a44
mmu-miR-382-3p	NM_001281795	77.9102	229517	Slc25a44
mmu-miR-382-3p	NM_001145876	77.9102	229517	Slc25a44
mmu-miR-30b-5p	NM_153177	77.8538	76850	Ago4
mmu-miR-382-3p	NM_001160379	77.8468	212943	Tent5a
mmu-miR-30b-5p	NM_029510	77.8293	71458	Bcor
mmu-miR-30b-5p	NM_175044	77.8293	71458	Bcor
mmu-miR-30b-5p	NM_175045	77.8293	71458	Bcor
mmu-miR-30b-5p	NM_175046	77.8293	71458	Bcor
mmu-miR-30b-5p	NM_145839	77.8034	320292	Rasgef1b
mmu-miR-30b-5p	NM_001310627	77.7725	236546	AF067061
mmu-miR-30b-5p	NM_199060	77.7725	236546	AF067061
mmu-miR-30b-5p	NM_021477	77.7644	268859	Rbfox1
mmu-miR-30b-3p	NM_001146025	77.7525	105239	Rnf44
mmu-miR-30b-5p	NM_008046	77.7498	14313	Fst
mmu-miR-30b-5p	NM_001301373	77.7498	14313	Fst
mmu-miR-382-5p	NM_001039094	77.7475	320840	Negr1
mmu-miR-324-5p	NM_009255	77.7381	20720	Serpine2
mmu-miR-324-5p	NM_175434	77.7293	210027	Slc35f3
mmu-miR-30b-5p	NM_013657	77.7001	20348	Sema3c
mmu-miR-382-3p	NM_023612	77.6869	71690	Esm1
mmu-miR-30b-3p	NM_029495	77.6664	108670	Epsti1
mmu-miR-382-5p	NM_145624	77.6441	236193	Zfp709
mmu-miR-30b-5p	NM_001170866	77.6181	52589	Ncald
mmu-miR-30b-5p	NM_198035	77.604	320080	Zbtb39
mmu-miR-382-3p	NM_009274	77.591	20817	Srpk2
mmu-miR-30b-3p	NM_001304456	77.5542	24017	Rnf13
mmu-miR-30b-5p	NM_010919	77.5324	18088	Nkx2-2
mmu-miR-30b-5p	NM_001113327	77.5185	76156	Fam131b
mmu-miR-30b-5p	NM_007764	77.4957	12929	Crkl
mmu-miR-382-3p	NM_177327	77.4806	107568	Wwp1
mmu-miR-30b-5p	NM_148950	77.4767	208076	Pknox2
mmu-miR-30b-5p	NM_001029838	77.4767	208076	Pknox2
mmu-miR-382-3p	NM_001199048	77.4741	73233	Zfp942
mmu-miR-30b-5p	NM_001293665	77.4585	108058	Camk2d
mmu-miR-30b-5p	NM_007400	77.4475	11489	Adam12
mmu-miR-30b-5p	NM_018756	77.4114	54382	Tcstv1
mmu-miR-30b-5p	NM_001098225	77.3577	11496	Adam22
mmu-miR-30b-5p	NM_175180	77.3485	72404	Wdr44
mmu-miR-30b-5p	NM_001305675	77.3485	72404	Wdr44
mmu-miR-382-3p	NM_009577	77.308	22775	Zik1
mmu-miR-382-3p	NM_027375	77.2983	70297	Gcc2
mmu-miR-382-3p	NM_027669	77.2919	71089	Septin12
mmu-miR-382-3p	NM_001252333	77.2809	20362	Septin8
mmu-miR-382-3p	NM_001252332	77.2809	20362	Septin8
mmu-miR-382-5p	NM_029578	77.2454	76355	Tgds
mmu-miR-30b-3p	NM_001276431	77.2285	277343	Wfdc8
mmu-miR-30b-5p	NM_001146711	77.2157	76448	Ppp1r18
mmu-miR-30b-5p	NM_175242	77.2157	76448	Ppp1r18
mmu-miR-382-3p	NM_027654	77.1954	71041	Pcgf6
mmu-miR-382-3p	NM_175034	77.1569	317750	Slc24a5
mmu-miR-30b-5p	NM_001166503	77.153	69806	Slc39a11
mmu-miR-30b-5p	NM_011937	77.1323	26384	Gnpda1
mmu-miR-30b-5p	NM_028127	77.1251	319710	Frmd6
mmu-miR-30b-5p	NM_001102458	77.1174	54375	Azin1
mmu-miR-30b-5p	NM_018745	77.1174	54375	Azin1
mmu-miR-382-3p	NM_001034910	77.1087	619548	Defb42
mmu-miR-382-3p	NM_001081193	77.0869	380664	Lemd3
mmu-miR-324-5p	NM_016696	77.0721	14733	Gpc1
mmu-miR-382-3p	NM_001199308	77.071	100503353	Gm14440
mmu-miR-382-5p	NM_011674	77.0654	22239	Ugt8a
mmu-miR-30b-5p	NM_080452	76.9878	118451	Mrps2
mmu-miR-30b-5p	NM_001166031	76.9878	118451	Mrps2
mmu-miR-30b-5p	NM_025696	76.9804	66673	Sorcs3
mmu-miR-324-5p	NM_010266	76.9775	14544	Gda
mmu-miR-382-3p	NM_001033432	76.9342	380629	Heca
mmu-miR-30b-5p	NM_001130187	76.9296	83796	Smarcd2
mmu-miR-382-3p	NM_001311123	76.9265	22063	Trpc1
mmu-miR-324-5p	NM_021605	76.9245	59125	Nek7
mmu-miR-30b-5p	NM_001291042	76.912	338369	Tmem220
mmu-miR-30b-5p	NM_177392	76.912	338369	Tmem220
mmu-miR-382-3p	NM_181585	76.89	18710	Pik3r3
mmu-miR-324-5p	NM_001001883	76.8895	329152	Hecw2
mmu-miR-30b-5p	NM_028922	76.8801	74411	Plpp6
mmu-miR-30b-3p	NM_145467	76.8765	223272	Itgbl1
mmu-miR-382-5p	NM_016686	76.8712	22344	Vezf1
mmu-miR-30b-5p	NM_030127	76.8579	78558	Htra3
mmu-miR-382-3p	NM_007807	76.8331	13058	Cybb
mmu-miR-30b-3p	NM_026272	76.8261	67608	Narf
mmu-miR-30b-5p	NM_026593	76.8226	68171	Pate6
mmu-miR-382-5p	NM_028747	76.809	74088	Them7
mmu-miR-382-5p	NM_001159638	76.809	74088	Them7
mmu-miR-30b-5p	NM_015771	76.8076	50523	Lats2
mmu-miR-30b-5p	NM_001077266	76.7852	11991	Hnrnpd
mmu-miR-30b-5p	NM_001077265	76.7852	11991	Hnrnpd
mmu-miR-30b-5p	NM_001077267	76.7852	11991	Hnrnpd
mmu-miR-30b-5p	NM_007516	76.7852	11991	Hnrnpd
mmu-miR-30b-5p	NM_001162537	76.7766	212448	9330159F19Rik
mmu-miR-382-5p	NM_001326288	76.7727	635702	Naaladl2
mmu-miR-30b-5p	NM_008615	76.7267	17436	Me1
mmu-miR-30b-5p	NM_001198933	76.7267	17436	Me1
mmu-miR-423-3p	NM_201369	76.7107	381695	N4bp2l2
mmu-miR-30b-5p	NM_001253708	76.7019	56758	Mbnl1
mmu-miR-382-5p	NM_001102430	76.6903	211673	Arfgef1
mmu-miR-382-3p	NM_026516	76.6484	68027	Tmem178
mmu-miR-30b-3p	NM_008845	76.6174	18718	Pip4k2a
mmu-miR-30b-5p	NM_027121	76.6147	69568	Vkorc1l1
mmu-miR-30b-5p	NM_001286382	76.6147	69568	Vkorc1l1
mmu-miR-30b-5p	NM_175563	76.5569	270906	Prr11
mmu-miR-382-3p	NM_007825	76.5518	13123	Cyp7b1
mmu-miR-382-3p	NM_001289460	76.524	15234	Hgf
mmu-miR-30b-3p	NM_028199	76.5068	72324	Plxdc1
mmu-miR-30b-3p	NM_001163608	76.5068	72324	Plxdc1
mmu-miR-324-5p	NM_026331	76.484	67712	Slc25a37
mmu-miR-30b-5p	NM_027422	76.4767	70427	Mier2
mmu-miR-30b-3p	NM_001111290	76.4683	53872	Caprin1
mmu-miR-30b-3p	NM_001111289	76.4683	53872	Caprin1
mmu-miR-30b-3p	NM_016739	76.4683	53872	Caprin1
mmu-miR-382-3p	NM_197986	76.4678	68487	Tmem140
mmu-miR-382-5p	NM_016688	76.4407	50996	Pdcd7
mmu-miR-382-3p	NM_010569	76.4113	16348	Invs
mmu-miR-382-3p	NM_001281978	76.4113	16348	Invs
mmu-miR-382-3p	NM_001281977	76.4113	16348	Invs
mmu-miR-30b-5p	NM_001252593	76.3981	27267	Cars
mmu-miR-30b-5p	NM_013742	76.3981	27267	Cars
mmu-miR-30b-5p	NM_011081	76.3967	18700	Piga
mmu-miR-382-3p	NM_016787	76.387	12175	Bnip2
mmu-miR-382-3p	NM_001008238	76.387	12175	Bnip2
mmu-miR-382-3p	NM_177561	76.3351	69727	Usp46
mmu-miR-30b-5p	NM_019969	76.318	56711	Plag1
mmu-miR-382-3p	NM_009846	76.307	12484	Cd24a
mmu-miR-382-5p	NM_177256	76.2987	320769	Prdx6b
mmu-miR-30b-5p	NM_011749	76.2945	22661	Zfp148
mmu-miR-30b-5p	NM_177412	76.2944	330401	Tmcc1
mmu-miR-30b-5p	NM_001033346	76.2873	241528	Lrrc55
mmu-miR-30b-5p	NM_025846	76.2668	66922	Rras2
mmu-miR-30b-5p	NM_001110205	76.2426	11477	Acvr1
mmu-miR-30b-5p	NM_007394	76.2426	11477	Acvr1
mmu-miR-382-3p	NM_001313738	76.2266	98376	Gorab
mmu-miR-382-3p	NM_178883	76.2266	98376	Gorab
mmu-miR-30b-5p	NM_008882	76.219	18845	Plxna2
mmu-miR-30b-5p	NM_001170978	76.2022	268860	Abat
mmu-miR-30b-5p	NM_008416	76.1727	16477	Junb
mmu-miR-382-5p	NM_023042	76.1484	19691	Recql
mmu-miR-382-3p	NM_001291025	76.1237	14755	Pigq
mmu-miR-382-3p	NM_011822	76.1237	14755	Pigq
mmu-miR-382-3p	NM_020283	76.0671	26877	B3galt1
mmu-miR-382-5p	NM_016868	76.0621	53417	Hif3a
mmu-miR-382-5p	NM_001162950	76.0621	53417	Hif3a
mmu-miR-382-5p	NM_133752	76.0483	74143	Opa1
mmu-miR-382-5p	NM_001199177	76.0483	74143	Opa1
mmu-miR-382-3p	NM_001039079	76.004	18762	Prkcz
mmu-miR-382-3p	NM_008860	76.004	18762	Prkcz
mmu-miR-382-5p	NM_001161845	75.988	20393	Sgk1
mmu-miR-30b-5p	NM_177270	75.9583	53886	Cdkl2
mmu-miR-30b-5p	NM_001276315	75.9583	53886	Cdkl2
mmu-miR-382-3p	NM_178896	75.9289	100737	Dcun1d4
mmu-miR-382-3p	NM_001190734	75.9289	100737	Dcun1d4
mmu-miR-30b-5p	NM_021881	75.8958	19317	Qk
mmu-miR-382-3p	NM_011104	75.8737	18754	Prkce
mmu-miR-382-5p	NM_029456	75.8524	52036	Ppp6r3
mmu-miR-382-5p	NM_001164159	75.8524	52036	Ppp6r3
mmu-miR-382-5p	NM_028999	75.8524	52036	Ppp6r3
mmu-miR-30b-3p	NM_001033040	75.8274	233899	Ccdc189
mmu-miR-30b-5p	NM_011265	75.8205	19726	Rfx3
mmu-miR-30b-5p	NM_001166414	75.8205	19726	Rfx3
mmu-miR-30b-5p	NM_015737	75.8167	14426	Galnt4
mmu-miR-382-3p	NM_153082	75.7895	217378	Dnajc27
mmu-miR-382-3p	NM_018763	75.7864	54371	Chst2
mmu-miR-30b-5p	NM_001042488	75.7861	228836	Dlgap4
mmu-miR-30b-5p	NM_146128	75.7861	228836	Dlgap4
mmu-miR-30b-5p	NM_001277187	75.7861	228836	Dlgap4
mmu-miR-30b-5p	NM_001277186	75.7861	228836	Dlgap4
mmu-miR-30b-5p	NM_019570	75.7305	56210	Rev1
mmu-miR-30b-5p	NM_011415	75.7286	20583	Snai2
mmu-miR-30b-5p	NM_001291043	75.724	338369	Tmem220
mmu-miR-30b-3p	NM_001301831	75.7234	76117	Arhgap15
mmu-miR-382-3p	NM_001130149	75.721	14000	Drosha
mmu-miR-382-3p	NM_007462	75.7106	11789	Apc
mmu-miR-30b-5p	NM_001134791	75.7015	100273	Osbpl9
mmu-miR-382-5p	NM_001008420	75.6909	215654	Cdh12
mmu-miR-382-5p	NM_026662	75.6749	110639	Prps2
mmu-miR-382-5p	NM_001313758	75.6749	110639	Prps2
mmu-miR-30b-5p	NM_001288625	75.6686	13496	Arid3a
mmu-miR-30b-5p	NM_001301805	75.6607	15206	Hes2
mmu-miR-30b-5p	NM_008236	75.6607	15206	Hes2
mmu-miR-382-5p	NM_175305	75.658	100061	Lrrc19
mmu-miR-382-3p	NM_001166501	75.6537	329260	Dennd1b
mmu-miR-30b-5p	NM_001110209	75.6498	69605	Lnpk
mmu-miR-382-3p	NM_010945	75.6357	18201	Nsmaf
mmu-miR-30b-5p	NM_001034859	75.5879	225594	Gm4841
mmu-miR-382-5p	NM_172806	75.586	238386	Btbd7
mmu-miR-30b-5p	NM_133697	75.5839	68552	Smim14
mmu-miR-30b-5p	NM_008579	75.5815	104362	Meig1
mmu-miR-382-3p	NM_009627	75.5439	11535	Adm
mmu-miR-382-3p	NM_001145778	75.5418	72739	Zkscan3
mmu-miR-382-3p	NM_023685	75.5418	72739	Zkscan3
mmu-miR-30b-5p	NM_133700	75.5295	68815	Btbd10
mmu-miR-30b-3p	NM_001042488	75.5084	228836	Dlgap4
mmu-miR-30b-3p	NM_001042487	75.5084	228836	Dlgap4
mmu-miR-30b-3p	NM_146128	75.5084	228836	Dlgap4
mmu-miR-30b-3p	NM_001277187	75.5084	228836	Dlgap4
mmu-miR-30b-3p	NM_001277186	75.5084	228836	Dlgap4
mmu-miR-30b-5p	NM_016912	75.4878	53886	Cdkl2
mmu-miR-324-5p	NM_011889	75.4872	24050	Septin3
mmu-miR-382-3p	NM_023281	75.469	66945	Sdha
mmu-miR-382-5p	NM_029711	75.4602	76709	Arpc2
mmu-miR-382-3p	NM_146091	75.4241	109168	Atl3
mmu-miR-382-3p	NM_001163505	75.4241	109168	Atl3
mmu-miR-382-3p	NM_027149	75.3949	69641	Wdr20
mmu-miR-382-3p	NM_001282044	75.3922	30953	Schip1
mmu-miR-382-3p	NM_001282045	75.3922	30953	Schip1
mmu-miR-382-3p	NM_013928	75.3922	30953	Schip1
mmu-miR-382-3p	NM_001113421	75.3922	30953	Schip1
mmu-miR-382-3p	NM_028500	75.3733	73316	Calr3
mmu-miR-382-3p	NM_029782	75.3733	73316	Calr3
mmu-miR-382-5p	NM_010763	75.3716	17156	Man1a2
mmu-miR-30b-5p	NM_181348	75.3704	353211	Prune2
mmu-miR-30b-5p	NM_008397	75.3629	16403	Itga6
mmu-miR-382-3p	NM_001083918	75.3404	666532	Zfp991
mmu-miR-30b-3p	NM_001166207	75.3398	320752	Dpy19l2
mmu-miR-382-3p	NM_001290367	75.3332	65973	Asph
mmu-miR-382-3p	NM_023066	75.3332	65973	Asph
mmu-miR-30b-5p	NM_009061	75.3315	19735	Rgs2
mmu-miR-30b-5p	NM_001311118	75.3159	15394	Hoxa1
mmu-miR-30b-5p	NM_019745	75.3119	56426	Pdcd10
mmu-miR-30b-5p	NM_001081035	75.3096	260315	Nav3
mmu-miR-30b-5p	NM_007497	75.1996	11908	Atf1
mmu-miR-30b-5p	NM_001081302	75.1919	223435	Trio
mmu-miR-382-5p	NM_146041	75.124	218138	Gmds
mmu-miR-30b-3p	NM_001311139	75.1175	19347	Dennd5a
mmu-miR-30b-3p	NM_021494	75.1175	19347	Dennd5a
mmu-miR-382-5p	NM_199022	75.1165	271849	Shc4
mmu-miR-382-3p	NM_020287	75.1144	56856	Insm2
mmu-miR-30b-3p	NM_146256	75.1115	242642	Hpdl
mmu-miR-30b-5p	NM_001161406	75.0998	195733	Grhl1
mmu-miR-30b-3p	NM_009346	75.097	21676	Tead1
mmu-miR-382-3p	NM_001109873	75.0246	12398	Cbfa2t3
mmu-miR-30b-5p	NM_138666	75.0128	192167	Nlgn1
mmu-miR-30b-5p	NM_028033	75.0102	71979	Prr23a3
mmu-miR-382-3p	NM_008684	74.9744	18007	Neo1
mmu-miR-30b-3p	NM_008071	74.9671	14402	Gabrb3
mmu-miR-30b-3p	NM_001038701	74.9671	14402	Gabrb3
mmu-miR-382-5p	NM_027184	74.9216	69718	Ipmk
mmu-miR-30b-3p	NM_194052	74.9051	68585	Rtn4
mmu-miR-30b-3p	NM_194051	74.9051	68585	Rtn4
mmu-miR-30b-3p	NM_194053	74.9051	68585	Rtn4
mmu-miR-30b-3p	NM_194054	74.9051	68585	Rtn4
mmu-miR-30b-3p	NM_024226	74.9051	68585	Rtn4
mmu-miR-382-3p	NM_023842	74.8507	109620	Dsp
mmu-miR-30b-5p	NM_015734	74.835	12831	Col5a1
mmu-miR-324-5p	NM_001085409	74.8063	68428	Steap3
mmu-miR-324-5p	NM_133186	74.8063	68428	Steap3
mmu-miR-324-5p	NM_001286448	74.7981	104001	Rtn1
mmu-miR-324-5p	NM_001007596	74.7981	104001	Rtn1
mmu-miR-324-5p	NM_153457	74.7981	104001	Rtn1
mmu-miR-30b-5p	NM_054085	74.7845	116904	Alpk3
mmu-miR-382-3p	NM_175318	74.768	101685	Spty2d1
mmu-miR-30b-5p	NM_001037098	74.764	67991	Nacc2
mmu-miR-324-5p	NM_172741	74.7252	233103	Garre1
mmu-miR-30b-5p	NM_028892	74.7045	74362	Spag17
mmu-miR-382-3p	NM_001081073	74.7009	225659	Cep76
mmu-miR-30b-5p	NM_001033539	74.602	328660	Bex6
mmu-miR-382-3p	NM_029690	74.6016	76652	Actrt3
mmu-miR-382-5p	NM_001038610	74.5895	13134	Dach1
mmu-miR-382-5p	NM_007826	74.5895	13134	Dach1
mmu-miR-382-3p	NM_011465	74.5776	20739	Spta1
mmu-miR-30b-5p	NM_027435	74.564	70472	Atad2
mmu-miR-30b-3p	NM_001310598	74.5621	213056	Fam126b
mmu-miR-30b-3p	NM_172513	74.5621	213056	Fam126b
mmu-miR-30b-3p	NM_001310599	74.5621	213056	Fam126b
mmu-miR-382-3p	NM_011221	74.5159	19291	Purb
mmu-miR-382-3p	NM_177740	74.4594	244058	Rgma
mmu-miR-382-5p	NM_027144	74.4542	69632	Arhgef12
mmu-miR-30b-5p	NM_019770	74.4539	56334	Tmed2
mmu-miR-30b-5p	NM_028771	74.4527	52132	Ccdc97
mmu-miR-30b-5p	NM_001163431	74.4271	69038	Tmem258
mmu-miR-30b-5p	NM_026919	74.4271	69038	Tmem258
mmu-miR-382-5p	NM_009428	74.4099	22067	Trpc5
mmu-miR-30b-5p	NM_027497	74.3694	13831	Epc1
mmu-miR-382-5p	NM_019764	74.3526	56332	Amotl2
mmu-miR-30b-5p	NM_001122667	74.3155	239719	Mrtfb
mmu-miR-30b-5p	NM_001177628	74.2872	212980	Slc45a3
mmu-miR-382-3p	NM_008379	74.2815	16211	Kpnb1
mmu-miR-30b-5p	NM_010258	74.2651	14465	Gata6
mmu-miR-324-5p	NM_146162	74.2606	231633	Tmem119
mmu-miR-30b-5p	NM_011454	74.2141	20708	Serpinb6b
mmu-miR-382-3p	NM_001326288	74.1991	635702	Naaladl2
mmu-miR-30b-5p	NM_153574	74.157	58909	Fam13a
mmu-miR-382-3p	NM_010028	74.1564	13205	Ddx3x
mmu-miR-382-3p	NM_019806	74.1329	56491	Vapb
mmu-miR-382-3p	NM_028335	74.0978	72720	Zfp248
mmu-miR-30b-5p	NM_001112703	74.0881	11350	Abl1
mmu-miR-30b-5p	NM_009594	74.0881	11350	Abl1
mmu-miR-30b-5p	NM_001283047	74.0881	11350	Abl1
mmu-miR-30b-5p	NM_001283046	74.0881	11350	Abl1
mmu-miR-30b-5p	NM_001283045	74.0881	11350	Abl1
mmu-miR-382-3p	NM_001166365	74.0854	78755	Fam122b
mmu-miR-30b-3p	NM_028716	74.0791	74016	Phf19
mmu-miR-423-3p	NM_001277188	74.0051	320091	Ano4
mmu-miR-30b-5p	NM_025669	74.0015	66625	Pnisr
mmu-miR-382-5p	NM_001145937	74.0002	23965	Tenm3
mmu-miR-382-5p	NM_011857	74.0002	23965	Tenm3
mmu-miR-382-3p	NM_001114977	73.9677	67958	U2surp
mmu-miR-30b-5p	NM_026474	73.9675	67955	Sugt1
mmu-miR-30b-5p	NM_001004363	73.9489	77976	Nuak1
mmu-miR-324-5p	NM_009767	73.936	12212	Chic1
mmu-miR-382-5p	NM_001079849	73.9309	218693	Paip1
mmu-miR-382-5p	NM_145457	73.9309	218693	Paip1
mmu-miR-30b-3p	NM_054043	73.9277	76626	Msi2
mmu-miR-30b-5p	NM_026613	73.9268	68201	Ccdc34
mmu-miR-382-3p	NM_001128151	73.9125	330409	Cecr2
mmu-miR-382-3p	NM_010465	73.8813	15425	Hoxc6
mmu-miR-30b-5p	NM_025630	73.874	66549	Aggf1
mmu-miR-30b-5p	NM_001290826	73.851	208922	Cpeb3
mmu-miR-382-3p	NM_001164168	73.7848	17344	Pias2
mmu-miR-382-3p	NM_008602	73.7848	17344	Pias2
mmu-miR-30b-5p	NM_022992	73.7585	65106	Arl6ip5
mmu-miR-382-3p	NM_001277170	73.7375	633285	Rbm46
mmu-miR-30b-5p	NM_011877	73.7207	24000	Ptpn21
mmu-miR-382-3p	NM_201395	73.7191	99377	Sall4
mmu-miR-382-3p	NM_201396	73.7191	99377	Sall4
mmu-miR-382-5p	NM_001177513	73.6976	633057	Gm7102
mmu-miR-324-5p	NM_172152	73.6955	238384	Slc24a4
mmu-miR-382-3p	NM_001081080	73.6819	213109	Phf3
mmu-miR-30b-5p	NM_029838	73.6368	77018	Col25a1
mmu-miR-30b-5p	NM_001244952	73.6368	77018	Col25a1
mmu-miR-30b-5p	NM_001142322	73.6287	17925	Myo9b
mmu-miR-30b-5p	NM_009020	73.6097	19374	Rag2
mmu-miR-30b-5p	NM_023483	73.597	68721	1110032A03Rik
mmu-miR-30b-5p	NM_001311073	73.597	68721	1110032A03Rik
mmu-miR-382-5p	NM_027978	73.5836	71883	Coq2
mmu-miR-30b-5p	NM_001040611	73.5644	170676	Peg10
mmu-miR-423-3p	NM_001081304	73.5311	226641	Atf6
mmu-miR-30b-5p	NM_025553	73.5293	66419	Mrpl11
mmu-miR-324-5p	NM_019427	73.4935	54357	Epb41l4b
mmu-miR-382-3p	NM_025615	73.4897	66523	2810004N23Rik
mmu-miR-30b-5p	NM_028677	73.4763	66101	Ppih
mmu-miR-30b-5p	NM_001141922	73.4568	65115	Bean1
mmu-miR-324-5p	NM_016898	73.4568	53599	Cd164
mmu-miR-423-3p	NM_028806	73.4552	74189	Phactr3
mmu-miR-423-3p	NM_001177790	73.4552	74189	Phactr3
mmu-miR-423-3p	NM_001007154	73.4552	74189	Phactr3
mmu-miR-423-3p	NM_001177791	73.4552	74189	Phactr3
mmu-miR-423-3p	NM_001177789	73.4552	74189	Phactr3
mmu-miR-30b-3p	NM_011406	73.4482	20541	Slc8a1
mmu-miR-30b-3p	NM_001112798	73.4482	20541	Slc8a1
mmu-miR-382-3p	NM_001164167	73.4405	17344	Pias2
mmu-miR-30b-5p	NM_177167	73.4305	320472	Ppm1e
mmu-miR-382-3p	NM_001042438	73.419	22770	Zhx1
mmu-miR-382-3p	NM_133218	73.4035	170753	Zfp704
mmu-miR-382-3p	NM_001243139	73.3869	100041433	Zfp981
mmu-miR-382-3p	NM_001243138	73.3869	100041433	Zfp981
mmu-miR-30b-5p	NM_199317	73.3785	382207	Jade3
mmu-miR-382-5p	NM_001024919	73.3729	69556	Bod1
mmu-miR-324-5p	NM_001081034	73.3578	225055	Fbxo11
mmu-miR-30b-3p	NM_001290291	73.3521	232813	Shisa7
mmu-miR-30b-3p	NM_172737	73.3521	232813	Shisa7
mmu-miR-30b-5p	NM_001271533	73.3337	66722	Spag16
mmu-miR-382-5p	NM_177242	73.3211	320717	Pptc7
mmu-miR-30b-5p	NM_172488	73.3053	210808	Lacc1
mmu-miR-30b-5p	NM_001146294	73.287	108013	Celf4
mmu-miR-30b-5p	NM_133195	73.287	108013	Celf4
mmu-miR-30b-5p	NM_001146293	73.287	108013	Celf4
mmu-miR-30b-5p	NM_001174074	73.287	108013	Celf4
mmu-miR-30b-5p	NM_001306128	73.2703	16923	Sh2b3
mmu-miR-30b-5p	NM_001306127	73.2703	16923	Sh2b3
mmu-miR-30b-5p	NM_008507	73.2703	16923	Sh2b3
mmu-miR-324-5p	NM_001271858	73.2637	11519	Add2
mmu-miR-324-5p	NM_001271859	73.2637	11519	Add2
mmu-miR-324-5p	NM_001271857	73.2637	11519	Add2
mmu-miR-324-5p	NM_013458	73.2637	11519	Add2
mmu-miR-382-5p	NM_173769	73.2625	239652	Zfp641
mmu-miR-382-5p	NM_026406	73.2617	67845	Rnf115
mmu-miR-30b-5p	NM_207202	73.239	54648	Ccdc120
mmu-miR-30b-5p	NM_001304503	73.238	66315	Senp7
mmu-miR-382-3p	NM_001142655	73.2285	59046	Arpp19
mmu-miR-30b-5p	NM_194061	73.1982	330286	D630045J12Rik
mmu-miR-30b-5p	NM_001163793	73.1877	320827	Cracd
mmu-miR-30b-5p	NM_013869	73.1765	29820	Tnfrsf19
mmu-miR-30b-5p	NM_001164155	73.1765	29820	Tnfrsf19
mmu-miR-382-5p	NM_199015	73.1514	219132	Phf11d
mmu-miR-30b-5p	NM_009681	73.1497	11777	Ap3s1
mmu-miR-382-3p	NM_177829	73.1426	328971	Spink10
mmu-miR-30b-5p	NM_001310485	73.1307	83925	Trps1
mmu-miR-30b-5p	NM_001310481	73.1307	83925	Trps1
mmu-miR-30b-5p	NM_032000	73.1307	83925	Trps1
mmu-miR-30b-5p	NM_001103179	73.113	93871	Brwd1
mmu-miR-30b-3p	NM_001034874	73.0913	380702	Shisa6
mmu-miR-30b-5p	NM_001276420	73.091	14167	Fgf12
mmu-miR-30b-5p	NM_009859	73.0786	235072	Septin7
mmu-miR-30b-5p	NM_001316695	73.0744	70375	Ica1l
mmu-miR-382-3p	NM_175473	73.0521	231470	Fras1
mmu-miR-30b-5p	NM_177475	73.046	64453	Zfp280b
mmu-miR-30b-5p	NM_178627	72.9828	73826	Poldip3
mmu-miR-30b-5p	NM_001164797	72.9559	244698	Hephl1
mmu-miR-382-3p	NM_001164663	72.9536	320706	Soga1
mmu-miR-30b-5p	NM_007790	72.9515	13006	Smc3
mmu-miR-30b-5p	NM_011674	72.9492	22239	Ugt8a
mmu-miR-382-3p	NM_001007576	72.9269	245650	Gucy2f
mmu-miR-30b-5p	NM_023116	72.9152	12296	Cacnb2
mmu-miR-30b-5p	NM_001252533	72.9152	12296	Cacnb2
mmu-miR-30b-5p	NM_177282	72.8761	320878	Mical2
mmu-miR-382-5p	NM_001004357	72.8497	66797	Cntnap2
mmu-miR-382-5p	NM_025771	72.8497	66797	Cntnap2
mmu-miR-382-3p	NM_011770	72.8411	22779	Ikzf2
mmu-miR-30b-3p	NM_198249	72.8047	268739	Arhgef40
mmu-miR-30b-3p	NM_001145922	72.8047	268739	Arhgef40
mmu-miR-30b-3p	NM_001145921	72.8047	268739	Arhgef40
mmu-miR-30b-5p	NM_001177939	72.7952	13607	Eda
mmu-miR-30b-5p	NM_001177938	72.7952	13607	Eda
mmu-miR-30b-5p	NM_001177940	72.7952	13607	Eda
mmu-miR-30b-5p	NM_001177941	72.7952	13607	Eda
mmu-miR-30b-5p	NM_001177942	72.7952	13607	Eda
mmu-miR-30b-5p	NM_001177937	72.7952	13607	Eda
mmu-miR-30b-5p	NM_010099	72.7952	13607	Eda
mmu-miR-30b-3p	NM_008844	72.7887	18717	Pip5k1c
mmu-miR-30b-3p	NM_001146687	72.7887	18717	Pip5k1c
mmu-miR-30b-3p	NM_001293646	72.7887	18717	Pip5k1c
mmu-miR-30b-3p	NM_001293647	72.7887	18717	Pip5k1c
mmu-miR-30b-5p	NM_138671	72.7721	192185	Nadk
mmu-miR-30b-5p	NM_172627	72.7212	225467	Pggt1b
mmu-miR-382-5p	NM_178020	72.7164	109685	Hyal3
mmu-miR-30b-5p	NM_207515	72.6515	105559	Mbnl2
mmu-miR-30b-5p	NM_175341	72.6515	105559	Mbnl2
mmu-miR-30b-5p	NM_001311097	72.6477	20358	Sema6a
mmu-miR-382-3p	NM_001167777	72.6266	211961	Asxl3
mmu-miR-382-3p	NM_146033	72.6129	217473	Ankmy2
mmu-miR-30b-5p	NM_001170855	72.5932	28105	Trim36
mmu-miR-30b-5p	NM_025739	72.5809	66743	Rnf220
mmu-miR-30b-5p	NM_001310730	72.5809	66743	Rnf220
mmu-miR-30b-5p	NM_001310731	72.5809	66743	Rnf220
mmu-miR-30b-3p	NM_181315	72.5807	56078	Car5b
mmu-miR-30b-5p	NM_010813	72.5487	17428	Mnt
mmu-miR-324-5p	NM_080727	72.5194	140765	Tmprss3
mmu-miR-324-5p	NM_001163776	72.5194	140765	Tmprss3
mmu-miR-30b-5p	NM_172284	72.5172	234733	Ddx19b
mmu-miR-30b-5p	NM_001190786	72.5172	234733	Ddx19b
mmu-miR-382-3p	NM_027707	72.5142	71175	Nipbl
mmu-miR-382-5p	NM_030241	72.512	67956	Kmt5a
mmu-miR-382-5p	NM_001310727	72.512	67956	Kmt5a
mmu-miR-382-5p	NM_001310723	72.512	67956	Kmt5a
mmu-miR-382-5p	NM_001310725	72.512	67956	Kmt5a
mmu-miR-30b-5p	NM_010636	72.4947	16597	Klf12
mmu-miR-382-3p	NM_026735	72.488	68473	Mob1b
mmu-miR-30b-3p	NM_174847	72.4788	207781	C2cd2
mmu-miR-324-5p	NM_009028	72.4776	19428	Rasl2-9
mmu-miR-30b-5p	NM_001163008	72.4759	665113	Tnik
mmu-miR-30b-5p	NM_026910	72.4759	665113	Tnik
mmu-miR-30b-5p	NM_001163007	72.4759	665113	Tnik
mmu-miR-382-3p	NM_001166506	72.4737	74136	Sec14l1
mmu-miR-382-5p	NM_001098723	72.4724	100073351	Yy2
mmu-miR-30b-5p	NM_001253814	72.4591	71782	Ankle2
mmu-miR-30b-5p	NM_027922	72.4591	71782	Ankle2
mmu-miR-30b-5p	NM_027742	72.4174	71268	Lrrfip2
mmu-miR-30b-5p	NM_001164838	72.4174	71268	Lrrfip2
mmu-miR-30b-5p	NM_183428	72.4022	269587	Epb41
mmu-miR-30b-5p	NM_001128606	72.4022	269587	Epb41
mmu-miR-30b-5p	NM_011223	72.3844	19303	Pxn
mmu-miR-382-3p	NM_181347	72.381	329260	Dennd1b
mmu-miR-382-3p	NM_001205095	72.3484	240038	Zfp994
mmu-miR-30b-5p	NM_001034059	72.3456	434778	Ccdc160
mmu-miR-382-3p	NM_001014981	72.325	104082	Wdr7
mmu-miR-30b-5p	NM_001163532	72.2343	72392	Tmem175
mmu-miR-30b-5p	NM_001163531	72.2343	72392	Tmem175
mmu-miR-30b-5p	NM_028223	72.2343	72392	Tmem175
mmu-miR-30b-3p	NM_001035226	72.2294	103573	Xpo1
mmu-miR-30b-3p	NM_134014	72.2294	103573	Xpo1
mmu-miR-382-3p	NM_175226	72.202	75841	Rnf139
mmu-miR-382-3p	NM_001284345	72.1889	11980	Atp8a1
mmu-miR-382-3p	NM_001038999	72.1889	11980	Atp8a1
mmu-miR-382-3p	NM_009727	72.1889	11980	Atp8a1
mmu-miR-382-5p	NM_010243	72.1135	14348	Fut9
mmu-miR-30b-5p	NM_007479	72.113	11843	Arf4
mmu-miR-324-5p	NM_028705	72.1037	73998	Herc3
mmu-miR-30b-5p	NM_001111320	72.0704	15926	Idh1
mmu-miR-30b-5p	NM_010497	72.0704	15926	Idh1
mmu-miR-382-3p	NM_019706	72.0341	56515	Rnf138
mmu-miR-382-3p	NM_001303011	72.0341	56515	Rnf138
mmu-miR-382-3p	NM_001303005	72.0341	56515	Rnf138
mmu-miR-382-3p	NM_207623	72.0341	56515	Rnf138
mmu-miR-30b-5p	NM_031408	72.0147	57330	Gigyf1
mmu-miR-30b-5p	NM_001029983	71.9656	227619	Man1b1
mmu-miR-382-3p	NM_010904	71.9629	380684	Nefh
mmu-miR-30b-5p	NM_008977	71.8669	19255	Ptpn2
mmu-miR-382-3p	NM_001160356	71.866	107197	Uqcc3
mmu-miR-30b-5p	NM_178701	71.8034	231549	Lrrc8d
mmu-miR-324-5p	NM_008314	71.795	15563	Htr5a
mmu-miR-30b-5p	NM_001122768	71.7896	231549	Lrrc8d
mmu-miR-382-3p	NM_146133	71.7563	229593	Golph3l
mmu-miR-382-3p	NM_001177669	71.7563	229593	Golph3l
mmu-miR-382-3p	NM_008446	71.7448	16571	Kif4
mmu-miR-30b-5p	NM_080708	71.7402	140780	Bmp2k
mmu-miR-30b-5p	NM_001289616	71.7101	78784	Celf3
mmu-miR-30b-5p	NM_001289620	71.7101	78784	Celf3
mmu-miR-30b-5p	NM_001289613	71.7101	78784	Celf3
mmu-miR-30b-5p	NM_172434	71.7101	78784	Celf3
mmu-miR-382-3p	NM_001159901	71.6919	74318	Hopx
mmu-miR-382-3p	NM_175606	71.6919	74318	Hopx
mmu-miR-382-3p	NM_001159900	71.6919	74318	Hopx
mmu-miR-30b-3p	NM_172436	71.6765	78830	Slc25a12
mmu-miR-30b-5p	NM_019940	71.6667	56707	Zfp111
[truncated: 2,298 more rows]
