# Supplementary material for: Data on mammary gland microRNAs expression, their predicted gene targets and corresponding pathway analysis in female mice receiving flaxseed or its oil and secoisolariciresinol diglucoside components
Source: Data Brief. 2022 May 29;42:108328. doi: 10.1016/j.dib.2022.108328 (PMC9167859; doi:10.1016/j.dib.2022.108328)
Supplement: Supplementary file 7 [file mmc7.xlsx]

## Sheet: FS
Pathway Source	Pathway Name	p-value	q-value (FDR: BH-method)	q-value (Bonferroni)	External Source ID
IPAVS	non_canonical_Wnt_signaling	2.59895e-07	0.000353804	0.00106141	n/a
WikiPathways	Ectoderm Differentiation	2.16646e-07	0.000442391	0.000884782	n/a
KEGG	Axon guidance	5.62838e-07	0.000574658	0.00229863	n/a
Panther_Pathway	CCKR_signaling_map	1.42473e-07	0.00058186	0.00058186	n/a
IPAVS	Cardiac_Hypertrophy	8.89269e-07	0.000726355	0.00363177	n/a
REACTOME	Transmission across Chemical Synapses	2.91441e-06	0.00198374	0.0119025	n/a
ACSN2	PI3K_AKT_MTOR	5.22003e-06	0.00304551	0.0213186	n/a
KEGG	Pathways in cancer	9.79848e-06	0.00444633	0.040017	n/a
KEGG	Proteoglycans in cancer	9.67225e-06	0.00493768	0.0395015	n/a
WikiPathways	Brain-Derived Neurotrophic Factor (BDNF) signaling	1.49399e-05	0.00554678	0.0610146	n/a
WikiPathways	Mesodermal Commitment	1.40127e-05	0.00572279	0.0572279	n/a
IPAVS	Wnt_Dvl_betaCatenin_Pitx2	1.72067e-05	0.00585601	0.0702722	n/a
WikiPathways	Integrated Breast Cancer	2.31099e-05	0.00726006	0.0943808	n/a
NetPath	EGFR1	3.18954e-05	0.00868405	0.130261	n/a
KEGG	Nicotine addiction	3.05711e-05	0.00891803	0.124852	n/a
WikiPathways	Endoderm Differentiation	3.75452e-05	0.00958341	0.153335	n/a
PID	mTOR signaling	4.10267e-05	0.00985606	0.167553	n/a
WikiPathways	BDNF-TrkB Signaling	4.90248e-05	0.0111232	0.200217	n/a
Panther_Pathway	PDGF_signaling	5.38636e-05	0.0115778	0.219979	n/a
Panther_Pathway	Wnt_signaling	6.61069e-05	0.0128562	0.269981	n/a
WikiPathways	Pathways Affected in Adenoid Cystic Carcinoma	6.45811e-05	0.0131875	0.263749	n/a
REACTOME	Neuronal System	7.87859e-05	0.0146255	0.321762	n/a
BioCarta	ion channels and their functional role in vascular endothelium	0.000114496	0.0150839	0.467602	n/a
WikiPathways	Neural Crest Differentiation	9.44607e-05	0.0154311	0.385777	n/a
WikiPathways	VEGFA-VEGFR2 Signaling	0.000106102	0.0154757	0.433321	n/a
ACSN2	HEDGEHOG	0.000114482	0.0155848	0.467544	n/a
WikiPathways	Follicle Stimulating Hormone (FSH) signaling	0.000123074	0.0157073	0.502634	n/a
BioCarta	mtor signaling	0.000111651	0.0157235	0.455983	n/a
Panther_Pathway	T_cell_activation	0.000101567	0.0159538	0.4148	n/a
PID	TRAIL signaling	9.38454e-05	0.0159694	0.383265	n/a
BioCarta	gamma-aminobutyric acid receptor life cycle	0.000105765	0.0159979	0.431944	n/a
WikiPathways	TGF-beta Signaling	9.35398e-05	0.0166094	0.382017	n/a
NetPath	TGF_beta_Receptor	0.00017385	0.0215153	0.710003	n/a
WikiPathways	Estrogen signaling	0.000179418	0.0215513	0.732743	n/a
WikiPathways	Neovascularisation processes	0.000179418	0.0215513	0.732743	n/a
WikiPathways	Factors and pathways affecting insulin-like growth factor (IGF1)-Akt signaling	0.00021038	0.0232214	0.859192	n/a
PID	Reelin signaling	0.000209052	0.0237158	0.853768	n/a
INOH	IL-7 signaling	0.000242867	0.0247967	0.991869	n/a
REACTOME	Regulation of RUNX1 Expression and Activity	0.000231742	0.0249062	0.946434	n/a
WikiPathways	EGF/EGFR Signaling	0.000238503	0.0249755	0.974046	n/a
KEGG	MicroRNAs in cancer	0.000265592	0.0264556	1	n/a
REACTOME	Neurotransmitter receptors and postsynaptic signal transmission	0.000265592	0.0264556	1	n/a
INOH	VEGF	0.000285954	0.027159	1	n/a
SIGNOR2.0	SIGNOR-MS	0.000319145	0.0277317	1	n/a
WikiPathways	Synaptic signaling pathways associated with autism spectrum disorder	0.000319145	0.0277317	1	n/a
REACTOME	Regulation of PTEN mRNA translation	0.000299279	0.0277785	1	n/a
REACTOME	Axon guidance	0.000361343	0.0278439	1	n/a
NetPath	AndrogenReceptor	0.000368669	0.0278823	1	n/a
KEGG	Glutamatergic synapse	0.000307423	0.0279003	1	n/a
REACTOME	Post-transcriptional silencing by small RNAs	0.000356265	0.0279805	1	n/a
INOH	EPO signaling	0.000335716	0.0279809	1	n/a
PID	FGF signaling	0.000344163	0.0281112	1	n/a
SIGNOR2.0	SIGNOR-AMPK	0.000317018	0.0281457	1	n/a
NetPath	Leptin	0.000351773	0.0281694	1	n/a
INOH	BMP2 signaling TGF-beta MV	0.000467231	0.0302884	1	n/a
ACSN2	IMMUNOSTIMULATORY_CORE	0.00047943	0.0305936	1	n/a
WikiPathways	MECP2 and Associated Rett Syndrome	0.000467177	0.0307734	1	n/a
NetPath	BCR	0.000490248	0.0308027	1	n/a
IPAVS	Gq_activated_pathways_in_maladaptive_hypertrophy	0.00050442	0.0312129	1	n/a
REACTOME	Transcriptional Regulation by MECP2	0.000462634	0.03149	1	n/a
WikiPathways	MFAP5 effect on permeability and motility of endothelial cells via cytoskeleton rearrangement	0.000462634	0.03149	1	n/a
KEGG	Hepatitis B	0.00042577	0.0316154	1	n/a
stke	Differentiation Pathway in PC12 Cells	0.000541623	0.0320578	1	n/a
WikiPathways	MAPK Signaling	0.000439692	0.0320661	1	n/a
ACSN2	DEATH_RECEPTOR	0.000448205	0.0321135	1	n/a
KEGG	mTOR signaling	0.000457136	0.0321887	1	n/a
WikiPathways	Myometrial Relaxation and Contraction	0.000457136	0.0321887	1	n/a
Panther_Pathway	Angiogenesis	0.000541173	0.0325022	1	n/a
WikiPathways	T-Cell Receptor and Co-stimulatory Signaling	0.00055725	0.0325116	1	n/a
REACTOME	SMAD2/SMAD3:SMAD4 heterotrimer regulates transcription	0.000541156	0.0329863	1	n/a
KEGG	MAPK signaling	0.000642518	0.0349872	1	n/a
WikiPathways	Leptin signaling	0.000640098	0.0353265	1	n/a
REACTOME	Neurotransmitter release cycle	0.000614427	0.0353425	1	n/a
PID	Syndecan-2-mediated signaling events	0.000633725	0.0354539	1	n/a
Panther_Pathway	TGF_beta_signaling	0.000628619	0.0356567	1	n/a
ACSN2	MAPK	0.000685986	0.0368627	1	n/a
WikiPathways	PI3K-Akt Signaling	0.000732876	0.038871	1	n/a
WikiPathways	Insulin Signaling	0.000750715	0.0393067	1	n/a
INOH	BMP signaling Dro	0.000768909	0.0397497	1	n/a
stke	JNK MAPK Pathway	0.000768909	0.0397497	1	n/a
REACTOME	Dopamine Neurotransmitter Release Cycle	0.000906824	0.0457218	1	n/a
KEGG	Circadian entrainment	0.000973794	0.0479154	1	n/a
KEGG	Long-term depression	0.000966319	0.0481274	1	n/a
KEGG	TGF-beta signaling	0.00102674	0.0493318	1	n/a
WikiPathways	Angiopoietin Like Protein 8 Regulatory	0.00101685	0.0494383	1	n/a

## Sheet: SDG
Pathway Source	Pathway Name	p-value	q-value (FDR: BH-method)	q-value (Bonferroni)	External Source ID
REACTOME	VEGFA-VEGFR2 Pathway	1.35267e-05	0.0484932	0.0484932	n/a
